# Supplementary material for: Adsorption of 4-(N,N-Dimethylamino)-4′-nitrostilbene on an Amorphous Silica Glass Surface
Source: J Phys Chem C Nanomater Interfaces. 2023 Nov 17;127(47):22964–74. doi: 10.1021/acs.jpcc.3c05552 (PMC10694811; doi:10.1021/acs.jpcc.3c05552)
Supplement: Supplementary file 2 — jp3c05552_si_002.zip [file jp3c05552_si_002.zip]

Archive with 58 entries (57 files):
- contcar/
- contcar/A2_CONTCAR
- contcar/A1_CONTCAR
- contcar/A5_CONTCAR
- contcar/A6_CONTCAR
- contcar/A3_CONTCAR
- contcar/A4_CONTCAR
- contcar/A8_CONTCAR
- contcar/A7_CONTCAR
- contcar/A9_CONTCAR
- contcar/A10_CONTCAR
- contcar/A14_CONTCAR
- contcar/A13_CONTCAR
- contcar/A11_CONTCAR
- contcar/A12_CONTCAR
- contcar/C1_CONTCAR
- contcar/C2_CONTCAR
- contcar/C3_CONTCAR
- contcar/C4_CONTCAR
- contcar/C5_CONTCAR
- contcar/C6_CONTCAR
- contcar/B1_CONTCAR
- contcar/B2_CONTCAR
- contcar/B3_CONTCAR
- contcar/B4_CONTCAR
- contcar/B5_CONTCAR
- contcar/B6_CONTCAR
- contcar/B7_CONTCAR
- contcar/B8_CONTCAR
- contcar/B9_CONTCAR
- contcar/B10_CONTCAR
- contcar/B11_CONTCAR
- contcar/B12_CONTCAR
- contcar/B13_CONTCAR
- contcar/B14_CONTCAR
- contcar/D2_CONTCAR
- contcar/D1_CONTCAR
- contcar/D5_CONTCAR
- contcar/D6_CONTCAR
- contcar/D3_CONTCAR
- contcar/D4_CONTCAR
- contcar/C8_CONTCAR
- contcar/C7_CONTCAR
- contcar/C9_CONTCAR
- contcar/C10_CONTCAR
- contcar/C14_CONTCAR
- contcar/C13_CONTCAR
- contcar/C11_CONTCAR
- contcar/C12_CONTCAR
- contcar/D8_CONTCAR
- contcar/D7_CONTCAR
- contcar/D9_CONTCAR
- contcar/D10_CONTCAR
- contcar/D14_CONTCAR
- contcar/D13_CONTCAR
- contcar/D11_CONTCAR
- contcar/D12_CONTCAR
- contcar/INCAR
