# Supplementary material for: Adsorption of 4-(N,N-Dimethylamino)-4′-nitrostilbene on an Amorphous Silica Glass Surface
Source: J Phys Chem C Nanomater Interfaces. 2023 Nov 17;127(47):22964–74. doi: 10.1021/acs.jpcc.3c05552 (PMC10694811; doi:10.1021/acs.jpcc.3c05552)
Supplement: Supplementary file 2 — jp3c05552_si_002.zip [file jp3c05552_si_002.zip › contcar/A2_CONTCAR]

DANS                                    
   1.00000000000000     
    23.7420005797999991    0.0000000000000000    0.0000000000000000
     0.0000000000000000   18.2761001587000003    0.0000000000000000
     0.0000000000000000    0.0000000000000000   40.4500007628999967
   C    N    O    H    Si
    16     2   164    60    70
Selective dynamics
Direct
  0.4907793552234332  0.5319079390395371  0.3259596554562939   T   T   T
  0.5355029728248731  0.5378317430527529  0.3033237086865925   T   T   T
  0.5861345065778297  0.5722098848295143  0.3121331903757121   T   T   T
  0.5922475837487509  0.5983121833247784  0.3440280297488992   T   T   T
  0.5487269891709396  0.5916394535740815  0.3678336215050971   T   T   T
  0.4974136245165403  0.5589616767619751  0.3575423583980616   T   T   T
  0.5589756220212464  0.6162041181069384  0.4012032753524331   T   T   T
  0.5223949302987124  0.6102807355215212  0.4270495278977174   T   T   T
  0.5319584654852667  0.6300873738455223  0.4610719934919217   T   T   T
  0.4884483208138045  0.6194227606544472  0.4844091549902177   T   T   T
  0.5832775656036534  0.6586538819532953  0.4732447106917422   T   T   T
  0.4951031139769766  0.6354887902632542  0.5176146367845699   T   T   T
  0.5908110913090130  0.6749274119417527  0.5063118807103586   T   T   T
  0.5468668478236351  0.6636320959723896  0.5296630281826440   T   T   T
  0.6083925786458526  0.7053156325788200  0.5744406645541925   T   T   T
  0.5092158426183452  0.6657005781266195  0.5859350974826510   T   T   T
  0.5543814671683420  0.6791011211312470  0.5625401090120682   T   T   T
  0.5296072303405672  0.5057641198032157  0.2713716816744909   T   T   T
  0.4870314482946249  0.4641489904445313  0.2664629515452005   T   T   T
  0.5665224287008632  0.5176108283438440  0.2490296261942428   T   T   T
  0.0635563282929418  0.1911200050301769  0.1403740888307988   T   T   T
  0.1575210137156445  0.0998414885444804  0.1881222772958779   T   T   T
  0.9118522588736423  0.7416621908987496  0.0647402647386410   T   T   T
  0.6451309965652899  0.8325339918234003  0.0907081115424032   T   T   T
  0.4968366877174206  0.5741127322534012  0.1427568197214966   T   T   T
  0.5367910213629630  0.2087966281099349  0.1177090488675976   T   T   T
  0.7762743670683441  0.6237429861221954  0.1100840377391593   T   T   T
  0.8780362631090061  0.3978344238599902  0.0616756693949120   T   T   T
  0.9678127747222474  0.6977785275593947  0.1177281941972969   T   T   T
  0.3922834529448953  0.5879847596256010  0.2115364649098271   T   T   T
  0.5595922532666562  0.3344726073414008  0.1476533983598350   T   T   T
  0.9682074937387579  0.4879701118832663  0.0664132880512059   T   T   T
  0.0263873297676006  0.7452740676691603  0.0649659847570373   T   T   T
  0.1872129605646866  0.8826970585802167  0.1595958182188004   T   T   T
  0.0820842644713422  0.0112222419852204  0.1606160943971574   T   T   T
  0.5129623518002695  0.6009777429271973  0.0774420059432545   T   T   T
  0.5382257314448539  0.7891795166091292  0.2249051250521183   T   T   T
  0.5253701187909670  0.3340397985521413  0.0855349361284333   T   T   T
  0.0815837327484560  0.4720974723237237  0.2021113996551772   T   T   T
  0.8104158927554684  0.4118807863279687  0.1824609431701557   T   T   T
  0.4494532301397922  0.2936233872287490  0.1305603880842241   T   T   T
  0.0445702716885778  0.1049259994362735  0.2052144580800462   T   T   T
  0.6309387534030609  0.3903533929320359  0.0837451864818815   T   T   T
  0.3281181672681017  0.6644354953934296  0.0894081780131085   T   T   T
  0.8152216404847917  0.0105669817388636  0.1186205847109855   T   T   T
  0.8704088017024572  0.1281479785096335  0.0937776282087448   T   T   T
  0.0171001350507938  0.7339436299784938  0.1754150128221416   T   T   T
  0.5859678909805565  0.6414980163173785  0.1213549548799816   T   T   T
  0.3687174924715093  0.4495072879528473  0.2177666868371624   T   T   T
  0.0239054564799239  0.9534863911187096  0.1122737346624299   T   T   T
  0.3161325652760740  0.2037565067728878  0.1932765955906030   T   T   T
  0.9292173386357959  0.1057902924253658  0.2137455350789542   T   T   T
  0.6432203234230998  0.4344554943345409  0.1602294536366956   T   T   T
  0.3698572553357791  0.3918712154309690  0.1175497095663460   T   T   T
  0.1058893606494090  0.9939785296909310  0.2245828608755907   T   T   T
  0.3488359991564007  0.9400009952034876  0.0801584906204638   T   T   T
  0.4548661340526028  0.3523974563204678  0.2274382542153449   T   T   T
  0.3750304527305275  0.5080673159074298  0.1572624184699477   T   T   T
  0.9487021159697556  0.6196430680554862  0.1711270436295155   T   T   T
  0.2672743865208020  0.7650201014842115  0.2604241161641133   T   T   T
  0.7627234970842981  0.1062154882427643  0.0793706727582306   T   T   T
  0.8694176749328086  0.5594915103371184  0.1321316853260358   T   T   T
  0.4206044190686669  0.9768048644271279  0.2115162340700075   T   T   T
  0.7670382722623650  0.3696594391241053  0.0612337331377398   T   T   T
  0.5405089268656361  0.4721218339002279  0.1029901577492273   T   T   T
  0.7171273729262013  0.1954359819614811  0.1929987368060163   T   T   T
  0.1556658500288335  0.7417155610540470  0.1557432531852650   T   T   T
  0.4775482048944699  0.6681459375326823  0.2313742886244511   T   T   T
  0.4310638614282604  0.5078718641428541  0.0994794789171668   T   T   T
  0.3838391432353043  0.8624621695208051  0.1762789007967713   T   T   T
  0.1380098371604963  0.9546765837825086  0.1101609851852031   T   T   T
  0.0397344295699453  0.1986672170588959  0.0746417384567403   T   T   T
  0.6693582783302384  0.2965769968018123  0.1531565546979457   T   T   T
  0.3977061718681795  0.7233775622277714  0.1910273018645302   T   T   T
  0.5403841715651579  0.6867060633874299  0.1783165110152342   T   T   T
  0.2963306512140236  0.7852257960132188  0.1970009218796434   T   T   T
  0.7316292386581572  0.9214458935387790  0.0923825930135495   T   T   T
  0.1769037507985745  0.5527239429269183  0.1997560685427279   T   T   T
  0.2893652511026648  0.5429618786769653  0.1960936833547504   T   T   T
  0.6853923353816236  0.6996585117187339  0.1067630455202082   T   T   T
  0.0688846010502778  0.5452098714601317  0.0880008930423225   T   T   T
  0.8114461838109783  0.7157918023226848  0.0366817437104405   T   T   T
  0.1258413007102461  0.3054086405653064  0.1558101823786854   T   T   T
  0.5392315992041399  0.2268192072607367  0.2281945506067901   T   T   T
  0.4651366732931813  0.1127162525686782  0.1426286196573381   T   T   T
  0.1456529004382370  0.6365799282512900  0.1120891586641481   T   T   T
  0.1805242888142878  0.2854723189238505  0.2154610827702276   T   T   T
  0.3618889293450749  0.0874211761160651  0.1632063000391758   T   T   T
  0.0783194225497765  0.0772998455854210  0.1014618092751166   T   T   T
  0.0489941436414370  0.6141810277976577  0.1447612433166293   T   T   T
  0.8633667607671058  0.0173664800416375  0.1792246089659592   T   T   T
  0.6268147849944844  0.9751557129046547  0.0825886648020903   T   T   T
  0.0050053962288116  0.8307305963314453  0.2257937722185879   T   T   T
  0.9930200259520039  0.1974754922225079  0.2462584304102172   T   T   T
  0.3362576742243357  0.7601611209027230  0.1379082507032787   T   T   T
  0.6524473511986024  0.1173544574220795  0.0835054439694683   T   T   T
  0.7888827615920597  0.5003895133680594  0.2313713975365244   T   T   T
  0.6068989590874272  0.8775092255800453  0.1939723023260276   T   T   T
  0.8416140035436791  0.6545390946114533  0.1796887912735246   T   T   T
  0.8819764720440397  0.5211460310276773  0.1950883922665812   T   T   T
  0.6874264549103402  0.5636473788729363  0.1391788725557480   T   T   T
  0.5578465441914174  0.1431743503810161  0.1749787727079581   T   T   T
  0.1792848655061107  0.4148996501738771  0.1822304714275450   T   T   T
  0.5941910029696804  0.5603379656204782  0.1754123670295676   T   T   T
  0.2466774686805903  0.9119886645320270  0.1057530926846725   T   T   T
  0.9647052755560603  0.8372680418845815  0.1003736215177103   T   T   T
  0.6890224010149574  0.5316621398089770  0.2041408456168220   T   T   T
  0.7153908183918728  0.0926603446516682  0.2364992619045049   T   T   T
  0.1896672203620635  0.7972789891459632  0.2129345321579243   T   T   T
  0.7955560550629801  0.7788832761788718  0.1976404342093671   T   T   T
  0.3345183721601298  0.2566751306516873  0.1334875474024298   T   T   T
  0.9751094851156273  0.1183779338947792  0.1178516657282743   T   T   T
  0.0079723937047506  0.3132393234295978  0.1516161247257158   T   T   T
  0.2420603698142685  0.1615293416572373  0.1496699784899941   T   T   T
  0.2314634514069803  0.6309582725505163  0.1554977450413987   T   T   T
  0.4297280184889118  0.9754512818001873  0.1465401831046595   T   T   T
  0.4862895853079361  0.0962754073147233  0.2210615220215337   T   T   T
  0.2411008415215805  0.3021497850942398  0.1633375348364390   T   T   T
  0.8163802056243870  0.1284049802756194  0.2086336542823780   T   T   T
  0.6217109192440012  0.5732058577239110  0.0636334114973792   T   T   T
  0.7066447598369864  0.2352771517220663  0.0672189690704757   T   T   T
  0.5652712559005815  0.0685020899246470  0.1189407806924442   T   T   T
  0.8049830770260288  0.4960893782131293  0.0856197172137132   T   T   T
  0.9278701809054173  0.2468623367367751  0.1139316385051420   T   T   T
  0.8865381532552603  0.1513860635757183  0.1573127938905616   T   T   T
  0.7034679766809612  0.7544897981862242  0.0471347793875448   T   T   T
  0.2692172619145863  0.0746148559946411  0.1993895684190777   T   T   T
  0.7336823318715779  0.6848502195282971  0.1637794054191112   T   T   T
  0.6569329978406226  0.9292721280671253  0.1409397427544810   T   T   T
  0.1253645109583689  0.5109682265707994  0.1434173600125045   T   T   T
  0.0593826188166711  0.2550022432321770  0.2009636739776608   T   T   T
  0.3215266752023331  0.5186096541151879  0.0993617263786163   T   T   T
  0.8172817844022395  0.8953540757841383  0.1585686294108301   T   T   T
  0.3888377074720578  0.0666730155057760  0.1004795123096692   T   T   T
  0.6109486266823515  0.3403753509781277  0.2066984472801570   T   T   T
  0.4949625685077804  0.8881199701508040  0.1840506950944355   T   T   T
  0.8231703324881733  0.3741660379451131  0.1181639420613528   T   T   T
  0.2175344755744523  0.0193828721630500  0.1461522134709044   T   T   T
  0.8644491582329337  0.6120867621469427  0.0708941130901330   T   T   T
  0.5551167341020178  0.0692502645561802  0.0551318131505667   T   T   T
  0.8434027827812334  0.0195031411459390  0.0540841939738295   T   T   T
  0.8942879072485470  0.3277060054115539  0.1635484888488387   T   T   T
  0.7188253087565141  0.8833700140918689  0.1910143147441624   T   T   T
  0.2340954921129794  0.7294489420244389  0.1093169895808614   T   T   T
  0.6001892389458173  0.1062597459133905  0.2315145170061693   T   T   T
  0.9899494294863913  0.8719510855719199  0.1630967578552384   T   T   T
  0.0920892101833152  0.8394138890296986  0.1877423608334211   T   T   T
  0.9471919265590493  0.3901954685749238  0.1122197651715135   T   T   T
  0.7836004980781058  0.2804584132271507  0.1597687554056673   T   T   T
  0.5983074333058640  0.7121216628453847  0.0664154367453276   T   T   T
  0.7205392922066286  0.1810325423601845  0.1285671007006620   T   T   T
  0.3832721831057114  0.3370815750818799  0.1782901591293081   T   T   T
  0.6584119366483638  0.0071694616948775  0.1955448487181505   T   T   T
  0.9139068427447090  0.9466158717534209  0.1300296269199172   T   T   T
  0.3732881877585330  0.1017184691449485  0.2281694561081855   T   T   T
  0.3078019444145838  0.8068868508299822  0.0778816760380076   T   T   T
  0.9966318600434576  0.0522665682703637  0.2599973493385775   T   T   T
  0.4346548026776750  0.0310788048106872  0.2725664893278736   T   T   T
  0.9882825701675148  0.3414468810497706  0.2365801021664564   T   T   T
  0.0857622406547994  0.2817368952813843  0.2602248751406960   T   T   T
  0.5591128263366566  0.4365356533809316  0.0399162784561791   T   T   T
  0.3799414407573831  0.6969709221334132  0.2565170941583471   T   T   T
  0.4367225486998323  0.0036089026990315  0.0475749613568447   T   T   T
  0.3298030918996960  0.0521413627766862  0.0432939148237122   T   T   T
  0.5897339212323897  0.6649936330900793  0.2384911807180726   T   T   T
  0.2619949573699041  0.9096600653509697  0.0396931203150453   T   T   T
  0.9836360581187379  0.3452608181860676  0.0526020548145476   T   T   T
  0.3467980137785021  0.3147010019193994  0.2396137448331293   T   T   T
  0.8752511116893942  0.4093372287265246  0.2382351887288741   T   T   T
  0.6429626243880621  0.9940335242253235  0.2611164098353424   T   T   T
  0.7724201220080755  0.2167375731655476  0.2511140827259918   T   T   T
  0.0590909017558148  0.4667099877169945  0.0328861398645841   T   T   T
  0.0138951925073723  0.6058876464882827  0.0385604294958774   T   T   T
  0.3511446494801606  0.5743174833018641  0.0396105478904841   T   T   T
  0.2452420845757285  0.5789035857544683  0.0628068588506555   T   T   T
  0.7611682464851662  0.6502163533864395  0.2253474434951925   T   T   T
  0.8148214904128811  0.9067369758936714  0.2248385371896706   T   T   T
  0.9084101630609650  0.6528735918698366  0.0141369057733283   T   T   T
  0.5391430252620051  0.9314881988288413  0.2413636930433087   T   T   T
  0.7830935740403426  0.8587763636149768  0.0425866587624386   T   T   T
  0.7567871447380103  0.7760374429605871 -0.0108145179489273   T   T   T
  0.2410850673299032  0.6652894905283434  0.2185714402527378   T   T   T
  0.4517350334105387  0.5059777748016339  0.3180949715367348   T   T   T
  0.6201734645451066  0.5764159075185642  0.2942085776015559   T   T   T
  0.6319514813467129  0.6238135324874683  0.3512954529393901   T   T   T
  0.4623497887218607  0.5542021162386879  0.3748088814693853   T   T   T
  0.6007059027031666  0.6397735000982602  0.4055170573852975   T   T   T
  0.4807318401116502  0.5868282086687855  0.4222729253647499   T   T   T
  0.4481480746772558  0.5974500887946051  0.4759007147876687   T   T   T
  0.6183817453194000  0.6679381855433202  0.4563310931956919   T   T   T
  0.4600715508834686  0.6258546068337482  0.5344286876878884   T   T   T
  0.6313135013639315  0.6964554754813964  0.5143769819756849   T   T   T
  0.6201245800806345  0.7577610797747598  0.5628244082119189   T   T   T
  0.6058896467652966  0.7139422645314343  0.6011970606097442   T   T   T
  0.6424373473768493  0.6656089548157831  0.5695582552877428   T   T   T
  0.4712150031435727  0.6975843922774593  0.5796984607925690   T   T   T
  0.4973935382528984  0.6072915517678653  0.5867711407032657   T   T   T
  0.5230620785076763  0.6820791125297239  0.6106839421949480   T   T   T
  0.0153472039148427  0.2414996885829674  0.0703680691615338   T   T   T
  0.3394450842157163  0.0955882514216712  0.0301989355768395   T   T   T
  0.5220210910492180  0.4491287677713664  0.0307212704087862   T   T   T
  0.0513461895580494  0.5079410560429549  0.1980262717310352   T   T   T
  0.3291072105485033  0.2722004863561150  0.2284787391004975   T   T   T
  0.4742365235515422  0.3941975805681415  0.2387590338763710   T   T   T
  0.1490056380491605  0.2860901144277934  0.2315287261933722   T   T   T
  0.4637916852981625  0.9944378707246866  0.2778445457868057   T   T   T
  0.0083672906512103  0.3875479353565481  0.2315474856697834   T   T   T
  0.0823727558824235  0.2922789504559518  0.2839155706675400   T   T   T
  0.1047471880330655  0.9417403508246112  0.2183503185082286   T   T   T
  0.2265158518695866  0.6215309768678996  0.0529464248353339   T   T   T
  0.0307874635669733  0.6971447335402303  0.0535590584817216   T   T   T
  0.4734268166389625  0.0239755201493047  0.0546022536179670   T   T   T
  0.2698395446923875  0.9589791967705018  0.0308216872491115   T   T   T
  0.0999107946407470  0.4702684666713280  0.0291734065008278   T   T   T
 -0.0225223774722996  0.6140495012318201  0.0265891444882942   T   T   T
  0.3900402860970356  0.5926311867929334  0.0406591585208355   T   T   T
  0.2718021985172628  0.8149104705938640  0.2690984409610198   T   T   T
  0.9648034870009659  0.8345840059349509  0.2311929425169860   T   T   T
  0.3403398430342048  0.7130585274894451  0.2586813816303170   T   T   T
  0.0153670500567754  0.3680198578646878  0.0403489402105496   T   T   T
  0.6428810580021578  0.3385508959518134  0.0834973452082355   T   T   T
  0.7309108189783478  0.3965940481190239  0.0610094499332986   T   T   T
  0.7368064103963615  0.2728754562946572  0.0653314411790123   T   T   T
  0.5682507692309429  0.0738091930259680  0.0322030760284331   T   T   T
  0.8275856161675695  0.9716722372588819  0.0476055890201828   T   T   T
  0.5040892728213241  0.2566359928473613  0.2286562802584049   T   T   T
  0.7903005467134869  0.5546397778656144  0.2342412535793328   T   T   T
  0.5867980140409589  0.2995847363304098  0.2150425363675551   T   T   T
  0.0307570313010534  0.0213919442284207  0.2585415765374231   T   T   T
  0.9088906310489927  0.3789838706601354  0.2336185699953002   T   T   T
  0.6752959124331936  0.9674442603508283  0.2704138668831833   T   T   T
  0.7436345365034318  0.2497735798298937  0.2600955426973267   T   T   T
  0.7573041071963905  0.9528523311433654  0.1058112096015579   T   T   T
  0.6058782545759759  0.5299452324119249  0.0522517225673926   T   T   T
  0.8879744209534016  0.6371086671067178 -0.0057329072632870   T   T   T
  0.7628150012981652  0.8804152531691518  0.0622979812535074   T   T   T
  0.7323585315549447  0.8125822929897742 -0.0213179753056876   T   T   T
  0.5746838662286149  0.9481064648803279  0.2521857720830282   T   T   T
  0.7229055973565761  0.5036886701467882  0.2116975788426789   T   T   T
  0.5883814926654494  0.6106982544436380  0.2412825905781633   T   T   T
  0.7238810662197122  0.6258402433756431  0.2222381565011421   T   T   T
  0.8336402051393856  0.9536727796184106  0.2198967440184299   T   T   T
  0.9911677837301340  0.1139798015392444  0.2309445228247052   F   F   T
  0.4303230787635417  0.0510043328996775  0.2333266552495349   T   T   T
  0.9688903305510855  0.7547701766165963  0.0863484541668036   T   T   T
  0.2480649541327040  0.7536827789117910  0.2216393730482406   T   T   T
  0.3565141790900557  0.5218173133488846  0.1956302277450616   T   T   T
  0.9957137686428930  0.6678195555266792  0.1516787023751425   T   T   T
  0.5310538208002118  0.1327057658547428  0.1384256717796653   T   T   T
  0.2831211055251426  0.2322422346960122  0.1590488178011422   T   T   T
  0.0300961186952758  0.2689903322179106  0.2363571064166806   T   T   T
  0.0250328580641766  0.8180741371338462  0.1876162836368688   T   T   T
  0.8227708339633324  0.0663079842787511  0.0858969086955327   F   F   T
  0.5635376684435404  0.4071984102424152  0.0785335786182784   T   T   T
  0.4109145402978598  0.6697536706797464  0.2227766186249040   F   F   T
  0.6195462814222507  0.3517251076015285  0.1672058157447286   T   T   T
  0.0983627714784956  0.0540680604791906  0.1944298709209744   T   T   T
  0.1978300803522316  0.9419947692757668  0.1299041804408666   T   T   T
  0.3780546073444714  0.0158242572452084  0.0678173167218024   T   T   T
  0.3736981319000640  0.4811273834652647  0.1190853689780288   T   T   T
  0.3023418307791836  0.7401140162707505  0.1041552365570144   T   T   T
  0.0646957557476990  0.2665007842507625  0.1614322374345934   T   T   T
  0.0808925643886675  0.9989963971672574  0.1207083824833354   T   T   T
  0.1563124358676617  0.8153825998215609  0.1783743539017031   F   F   T
  0.9735139274199361  0.9026432573332936  0.1264635734364048   T   T   T
  0.5373102913611499  0.7015916340285387  0.2185097453753853   T   T   T
  0.2907262840269363  0.8932854178360591  0.0756543333151431   T   T   T
  0.2201403908218938  0.0891306599459366  0.1709733709938430   T   T   T
  0.8186768592452366  0.4097128378332500  0.0817141188247289   T   T   T
  0.6546003809417501  0.5200612833953179  0.1695854188956107   T   T   T
  0.6642572113556827  0.9138970097930058  0.1019250578517418   T   T   T
  0.7218130918990913  0.2406800734779822  0.1584240968522226   T   T   T
  0.6603032047041867  0.9239009991904443  0.1807060586084244   T   T   T
  0.0385324179807944  0.1486995955003308  0.1077985454769342   T   T   T
  0.3311727466346421  0.1153255305538128  0.1970103051683909   T   T   T
  0.9443137842592915  0.4050545700433367  0.0725538165783878   T   T   T
  0.8740309148470743  0.1029308571850977  0.1902766697828233   T   T   T
  0.3886342977362266  0.3636195519953589  0.2165785942509387   T   T   T
  0.8289308269304658  0.5730144187241283  0.1000451717983698   T   T   T
  0.6586454939369976  0.7498096139394094  0.0775096514506664   T   T   T
  0.5791022422132861  0.6318208123905407  0.0812119413289133   T   T   T
  0.7112253435510180  0.1611359665250150  0.0896409396411484   T   T   T
  0.5440369444333100  0.1422840794107604  0.2144659225464642   T   T   T
  0.5167027079848334  0.2937202154540266  0.1215739990456909   T   T   T
  0.3847766227032247  0.3189511422739628  0.1394871493742330   T   T   T
  0.8410668567810563  0.4593716019865680  0.2120209072833992   T   T   T
  0.4109710013050513  0.0596501346282885  0.1382134448153736   T   T   T
  0.7182974832607868  0.6410719842037061  0.1297554565002055   T   T   T
  0.3542976163253043  0.7823979407597418  0.1753090520120450   T   T   T
  0.6547751675178859  0.0524079152177124  0.2303666762019459   T   T   T
  0.2356169941181100  0.5966984334112637  0.1928139463459620   T   T   T
  0.4325639903630432  0.9241521954540133  0.1796770439055439   F   F   T
  0.7556422199196610  0.1587344922919932  0.2220629148354207   T   T   T
  0.0276290845724623  0.5277660608715830  0.0568893627027531   T   T   T
  0.3119614012886227  0.5850373621280754  0.0727335471716651   T   T   T
  0.1915941863654262  0.6842436219644259  0.1330455028357430   T   T   T
  0.7828098492924047  0.6925278918797746  0.1915391306197320   T   T   T
  0.7861260515871130  0.8661836618500767  0.1928517717325900   T   T   T
  0.8720036723623042  0.6821888196520561  0.0467006370715493   T   T   T
  0.5447685747144649  0.8718919147719479  0.2111228434837158   T   T   T
  0.6015613074656130  0.0580033722955661  0.0851244171549066   T   T   T
  0.4941048787893881  0.5386138221751433  0.1056095433421363   T   T   T
  0.1407270344734208  0.4876614638446296  0.1816131859395637   T   T   T
  0.8273763628058260  0.3481305165572105  0.1563045286566730   T   T   T
  0.1804590451438958  0.3257824012636691  0.1797178604284341   T   T   T
  0.7632410284943272  0.7779808351144365  0.0295959239681294   T   T   T
  0.0971713857579419  0.5765770551425230  0.1217025166307095   T   T   T
  0.8535095253782878  0.9664107923863173  0.1463640919682934   T   T   T
  0.9147002999169808  0.1601559407830506  0.1207057292461729   T   T   T
  0.9449733095452231  0.3189378808840511  0.1361284771270692   T   T   T
  0.8845629557921406  0.5889994339617237  0.1692300964357719   T   T   T
  0.5541530144497626  0.6166398179150612  0.1552457814178721   T   T   T
 
  0.00000000E+00  0.00000000E+00  0.00000000E+00
  0.00000000E+00  0.00000000E+00  0.00000000E+00
  0.00000000E+00  0.00000000E+00  0.00000000E+00
  0.00000000E+00  0.00000000E+00  0.00000000E+00
  0.00000000E+00  0.00000000E+00  0.00000000E+00
  0.00000000E+00  0.00000000E+00  0.00000000E+00
  0.00000000E+00  0.00000000E+00  0.00000000E+00
  0.00000000E+00  0.00000000E+00  0.00000000E+00
  0.00000000E+00  0.00000000E+00  0.00000000E+00
  0.00000000E+00  0.00000000E+00  0.00000000E+00
  0.00000000E+00  0.00000000E+00  0.00000000E+00
  0.00000000E+00  0.00000000E+00  0.00000000E+00
  0.00000000E+00  0.00000000E+00  0.00000000E+00
  0.00000000E+00  0.00000000E+00  0.00000000E+00
  0.00000000E+00  0.00000000E+00  0.00000000E+00
  0.00000000E+00  0.00000000E+00  0.00000000E+00
  0.00000000E+00  0.00000000E+00  0.00000000E+00
  0.00000000E+00  0.00000000E+00  0.00000000E+00
  0.00000000E+00  0.00000000E+00  0.00000000E+00
  0.00000000E+00  0.00000000E+00  0.00000000E+00
  0.00000000E+00  0.00000000E+00  0.00000000E+00
  0.00000000E+00  0.00000000E+00  0.00000000E+00
  0.00000000E+00  0.00000000E+00  0.00000000E+00
  0.00000000E+00  0.00000000E+00  0.00000000E+00
  0.00000000E+00  0.00000000E+00  0.00000000E+00
  0.00000000E+00  0.00000000E+00  0.00000000E+00
  0.00000000E+00  0.00000000E+00  0.00000000E+00
  0.00000000E+00  0.00000000E+00  0.00000000E+00
  0.00000000E+00  0.00000000E+00  0.00000000E+00
  0.00000000E+00  0.00000000E+00  0.00000000E+00
  0.00000000E+00  0.00000000E+00  0.00000000E+00
  0.00000000E+00  0.00000000E+00  0.00000000E+00
  0.00000000E+00  0.00000000E+00  0.00000000E+00
  0.00000000E+00  0.00000000E+00  0.00000000E+00
  0.00000000E+00  0.00000000E+00  0.00000000E+00
  0.00000000E+00  0.00000000E+00  0.00000000E+00
  0.00000000E+00  0.00000000E+00  0.00000000E+00
  0.00000000E+00  0.00000000E+00  0.00000000E+00
  0.00000000E+00  0.00000000E+00  0.00000000E+00
  0.00000000E+00  0.00000000E+00  0.00000000E+00
  0.00000000E+00  0.00000000E+00  0.00000000E+00
  0.00000000E+00  0.00000000E+00  0.00000000E+00
  0.00000000E+00  0.00000000E+00  0.00000000E+00
  0.00000000E+00  0.00000000E+00  0.00000000E+00
  0.00000000E+00  0.00000000E+00  0.00000000E+00
  0.00000000E+00  0.00000000E+00  0.00000000E+00
  0.00000000E+00  0.00000000E+00  0.00000000E+00
  0.00000000E+00  0.00000000E+00  0.00000000E+00
  0.00000000E+00  0.00000000E+00  0.00000000E+00
  0.00000000E+00  0.00000000E+00  0.00000000E+00
  0.00000000E+00  0.00000000E+00  0.00000000E+00
  0.00000000E+00  0.00000000E+00  0.00000000E+00
  0.00000000E+00  0.00000000E+00  0.00000000E+00
  0.00000000E+00  0.00000000E+00  0.00000000E+00
  0.00000000E+00  0.00000000E+00  0.00000000E+00
  0.00000000E+00  0.00000000E+00  0.00000000E+00
  0.00000000E+00  0.00000000E+00  0.00000000E+00
  0.00000000E+00  0.00000000E+00  0.00000000E+00
  0.00000000E+00  0.00000000E+00  0.00000000E+00
  0.00000000E+00  0.00000000E+00  0.00000000E+00
  0.00000000E+00  0.00000000E+00  0.00000000E+00
  0.00000000E+00  0.00000000E+00  0.00000000E+00
  0.00000000E+00  0.00000000E+00  0.00000000E+00
  0.00000000E+00  0.00000000E+00  0.00000000E+00
  0.00000000E+00  0.00000000E+00  0.00000000E+00
  0.00000000E+00  0.00000000E+00  0.00000000E+00
  0.00000000E+00  0.00000000E+00  0.00000000E+00
  0.00000000E+00  0.00000000E+00  0.00000000E+00
  0.00000000E+00  0.00000000E+00  0.00000000E+00
  0.00000000E+00  0.00000000E+00  0.00000000E+00
  0.00000000E+00  0.00000000E+00  0.00000000E+00
  0.00000000E+00  0.00000000E+00  0.00000000E+00
  0.00000000E+00  0.00000000E+00  0.00000000E+00
  0.00000000E+00  0.00000000E+00  0.00000000E+00
  0.00000000E+00  0.00000000E+00  0.00000000E+00
  0.00000000E+00  0.00000000E+00  0.00000000E+00
  0.00000000E+00  0.00000000E+00  0.00000000E+00
  0.00000000E+00  0.00000000E+00  0.00000000E+00
  0.00000000E+00  0.00000000E+00  0.00000000E+00
  0.00000000E+00  0.00000000E+00  0.00000000E+00
  0.00000000E+00  0.00000000E+00  0.00000000E+00
  0.00000000E+00  0.00000000E+00  0.00000000E+00
  0.00000000E+00  0.00000000E+00  0.00000000E+00
  0.00000000E+00  0.00000000E+00  0.00000000E+00
  0.00000000E+00  0.00000000E+00  0.00000000E+00
  0.00000000E+00  0.00000000E+00  0.00000000E+00
  0.00000000E+00  0.00000000E+00  0.00000000E+00
  0.00000000E+00  0.00000000E+00  0.00000000E+00
  0.00000000E+00  0.00000000E+00  0.00000000E+00
  0.00000000E+00  0.00000000E+00  0.00000000E+00
  0.00000000E+00  0.00000000E+00  0.00000000E+00
  0.00000000E+00  0.00000000E+00  0.00000000E+00
  0.00000000E+00  0.00000000E+00  0.00000000E+00
  0.00000000E+00  0.00000000E+00  0.00000000E+00
  0.00000000E+00  0.00000000E+00  0.00000000E+00
  0.00000000E+00  0.00000000E+00  0.00000000E+00
  0.00000000E+00  0.00000000E+00  0.00000000E+00
  0.00000000E+00  0.00000000E+00  0.00000000E+00
  0.00000000E+00  0.00000000E+00  0.00000000E+00
  0.00000000E+00  0.00000000E+00  0.00000000E+00
  0.00000000E+00  0.00000000E+00  0.00000000E+00
  0.00000000E+00  0.00000000E+00  0.00000000E+00
  0.00000000E+00  0.00000000E+00  0.00000000E+00
  0.00000000E+00  0.00000000E+00  0.00000000E+00
  0.00000000E+00  0.00000000E+00  0.00000000E+00
  0.00000000E+00  0.00000000E+00  0.00000000E+00
  0.00000000E+00  0.00000000E+00  0.00000000E+00
  0.00000000E+00  0.00000000E+00  0.00000000E+00
  0.00000000E+00  0.00000000E+00  0.00000000E+00
  0.00000000E+00  0.00000000E+00  0.00000000E+00
  0.00000000E+00  0.00000000E+00  0.00000000E+00
  0.00000000E+00  0.00000000E+00  0.00000000E+00
  0.00000000E+00  0.00000000E+00  0.00000000E+00
  0.00000000E+00  0.00000000E+00  0.00000000E+00
  0.00000000E+00  0.00000000E+00  0.00000000E+00
  0.00000000E+00  0.00000000E+00  0.00000000E+00
  0.00000000E+00  0.00000000E+00  0.00000000E+00
  0.00000000E+00  0.00000000E+00  0.00000000E+00
  0.00000000E+00  0.00000000E+00  0.00000000E+00
  0.00000000E+00  0.00000000E+00  0.00000000E+00
  0.00000000E+00  0.00000000E+00  0.00000000E+00
  0.00000000E+00  0.00000000E+00  0.00000000E+00
  0.00000000E+00  0.00000000E+00  0.00000000E+00
  0.00000000E+00  0.00000000E+00  0.00000000E+00
  0.00000000E+00  0.00000000E+00  0.00000000E+00
  0.00000000E+00  0.00000000E+00  0.00000000E+00
  0.00000000E+00  0.00000000E+00  0.00000000E+00
  0.00000000E+00  0.00000000E+00  0.00000000E+00
  0.00000000E+00  0.00000000E+00  0.00000000E+00
  0.00000000E+00  0.00000000E+00  0.00000000E+00
  0.00000000E+00  0.00000000E+00  0.00000000E+00
  0.00000000E+00  0.00000000E+00  0.00000000E+00
  0.00000000E+00  0.00000000E+00  0.00000000E+00
  0.00000000E+00  0.00000000E+00  0.00000000E+00
  0.00000000E+00  0.00000000E+00  0.00000000E+00
  0.00000000E+00  0.00000000E+00  0.00000000E+00
  0.00000000E+00  0.00000000E+00  0.00000000E+00
  0.00000000E+00  0.00000000E+00  0.00000000E+00
  0.00000000E+00  0.00000000E+00  0.00000000E+00
  0.00000000E+00  0.00000000E+00  0.00000000E+00
  0.00000000E+00  0.00000000E+00  0.00000000E+00
  0.00000000E+00  0.00000000E+00  0.00000000E+00
  0.00000000E+00  0.00000000E+00  0.00000000E+00
  0.00000000E+00  0.00000000E+00  0.00000000E+00
  0.00000000E+00  0.00000000E+00  0.00000000E+00
  0.00000000E+00  0.00000000E+00  0.00000000E+00
  0.00000000E+00  0.00000000E+00  0.00000000E+00
  0.00000000E+00  0.00000000E+00  0.00000000E+00
  0.00000000E+00  0.00000000E+00  0.00000000E+00
  0.00000000E+00  0.00000000E+00  0.00000000E+00
  0.00000000E+00  0.00000000E+00  0.00000000E+00
  0.00000000E+00  0.00000000E+00  0.00000000E+00
  0.00000000E+00  0.00000000E+00  0.00000000E+00
  0.00000000E+00  0.00000000E+00  0.00000000E+00
  0.00000000E+00  0.00000000E+00  0.00000000E+00
  0.00000000E+00  0.00000000E+00  0.00000000E+00
  0.00000000E+00  0.00000000E+00  0.00000000E+00
  0.00000000E+00  0.00000000E+00  0.00000000E+00
  0.00000000E+00  0.00000000E+00  0.00000000E+00
  0.00000000E+00  0.00000000E+00  0.00000000E+00
  0.00000000E+00  0.00000000E+00  0.00000000E+00
  0.00000000E+00  0.00000000E+00  0.00000000E+00
  0.00000000E+00  0.00000000E+00  0.00000000E+00
  0.00000000E+00  0.00000000E+00  0.00000000E+00
  0.00000000E+00  0.00000000E+00  0.00000000E+00
  0.00000000E+00  0.00000000E+00  0.00000000E+00
  0.00000000E+00  0.00000000E+00  0.00000000E+00
  0.00000000E+00  0.00000000E+00  0.00000000E+00
  0.00000000E+00  0.00000000E+00  0.00000000E+00
  0.00000000E+00  0.00000000E+00  0.00000000E+00
  0.00000000E+00  0.00000000E+00  0.00000000E+00
  0.00000000E+00  0.00000000E+00  0.00000000E+00
  0.00000000E+00  0.00000000E+00  0.00000000E+00
  0.00000000E+00  0.00000000E+00  0.00000000E+00
  0.00000000E+00  0.00000000E+00  0.00000000E+00
  0.00000000E+00  0.00000000E+00  0.00000000E+00
  0.00000000E+00  0.00000000E+00  0.00000000E+00
  0.00000000E+00  0.00000000E+00  0.00000000E+00
  0.00000000E+00  0.00000000E+00  0.00000000E+00
  0.00000000E+00  0.00000000E+00  0.00000000E+00
  0.00000000E+00  0.00000000E+00  0.00000000E+00
  0.00000000E+00  0.00000000E+00  0.00000000E+00
  0.00000000E+00  0.00000000E+00  0.00000000E+00
  0.00000000E+00  0.00000000E+00  0.00000000E+00
  0.00000000E+00  0.00000000E+00  0.00000000E+00
  0.00000000E+00  0.00000000E+00  0.00000000E+00
  0.00000000E+00  0.00000000E+00  0.00000000E+00
  0.00000000E+00  0.00000000E+00  0.00000000E+00
  0.00000000E+00  0.00000000E+00  0.00000000E+00
  0.00000000E+00  0.00000000E+00  0.00000000E+00
  0.00000000E+00  0.00000000E+00  0.00000000E+00
  0.00000000E+00  0.00000000E+00  0.00000000E+00
  0.00000000E+00  0.00000000E+00  0.00000000E+00
  0.00000000E+00  0.00000000E+00  0.00000000E+00
  0.00000000E+00  0.00000000E+00  0.00000000E+00
  0.00000000E+00  0.00000000E+00  0.00000000E+00
  0.00000000E+00  0.00000000E+00  0.00000000E+00
  0.00000000E+00  0.00000000E+00  0.00000000E+00
  0.00000000E+00  0.00000000E+00  0.00000000E+00
  0.00000000E+00  0.00000000E+00  0.00000000E+00
  0.00000000E+00  0.00000000E+00  0.00000000E+00
  0.00000000E+00  0.00000000E+00  0.00000000E+00
  0.00000000E+00  0.00000000E+00  0.00000000E+00
  0.00000000E+00  0.00000000E+00  0.00000000E+00
  0.00000000E+00  0.00000000E+00  0.00000000E+00
  0.00000000E+00  0.00000000E+00  0.00000000E+00
  0.00000000E+00  0.00000000E+00  0.00000000E+00
  0.00000000E+00  0.00000000E+00  0.00000000E+00
  0.00000000E+00  0.00000000E+00  0.00000000E+00
  0.00000000E+00  0.00000000E+00  0.00000000E+00
  0.00000000E+00  0.00000000E+00  0.00000000E+00
  0.00000000E+00  0.00000000E+00  0.00000000E+00
  0.00000000E+00  0.00000000E+00  0.00000000E+00
  0.00000000E+00  0.00000000E+00  0.00000000E+00
  0.00000000E+00  0.00000000E+00  0.00000000E+00
  0.00000000E+00  0.00000000E+00  0.00000000E+00
  0.00000000E+00  0.00000000E+00  0.00000000E+00
  0.00000000E+00  0.00000000E+00  0.00000000E+00
  0.00000000E+00  0.00000000E+00  0.00000000E+00
  0.00000000E+00  0.00000000E+00  0.00000000E+00
  0.00000000E+00  0.00000000E+00  0.00000000E+00
  0.00000000E+00  0.00000000E+00  0.00000000E+00
  0.00000000E+00  0.00000000E+00  0.00000000E+00
  0.00000000E+00  0.00000000E+00  0.00000000E+00
  0.00000000E+00  0.00000000E+00  0.00000000E+00
  0.00000000E+00  0.00000000E+00  0.00000000E+00
  0.00000000E+00  0.00000000E+00  0.00000000E+00
  0.00000000E+00  0.00000000E+00  0.00000000E+00
  0.00000000E+00  0.00000000E+00  0.00000000E+00
  0.00000000E+00  0.00000000E+00  0.00000000E+00
  0.00000000E+00  0.00000000E+00  0.00000000E+00
  0.00000000E+00  0.00000000E+00  0.00000000E+00
  0.00000000E+00  0.00000000E+00  0.00000000E+00
  0.00000000E+00  0.00000000E+00  0.00000000E+00
  0.00000000E+00  0.00000000E+00  0.00000000E+00
  0.00000000E+00  0.00000000E+00  0.00000000E+00
  0.00000000E+00  0.00000000E+00  0.00000000E+00
  0.00000000E+00  0.00000000E+00  0.00000000E+00
  0.00000000E+00  0.00000000E+00  0.00000000E+00
  0.00000000E+00  0.00000000E+00  0.00000000E+00
  0.00000000E+00  0.00000000E+00  0.00000000E+00
  0.00000000E+00  0.00000000E+00  0.00000000E+00
  0.00000000E+00  0.00000000E+00  0.00000000E+00
  0.00000000E+00  0.00000000E+00  0.00000000E+00
  0.00000000E+00  0.00000000E+00  0.00000000E+00
  0.00000000E+00  0.00000000E+00  0.00000000E+00
  0.00000000E+00  0.00000000E+00  0.00000000E+00
  0.00000000E+00  0.00000000E+00  0.00000000E+00
  0.00000000E+00  0.00000000E+00  0.00000000E+00
  0.00000000E+00  0.00000000E+00  0.00000000E+00
  0.00000000E+00  0.00000000E+00  0.00000000E+00
  0.00000000E+00  0.00000000E+00  0.00000000E+00
  0.00000000E+00  0.00000000E+00  0.00000000E+00
  0.00000000E+00  0.00000000E+00  0.00000000E+00
  0.00000000E+00  0.00000000E+00  0.00000000E+00
  0.00000000E+00  0.00000000E+00  0.00000000E+00
  0.00000000E+00  0.00000000E+00  0.00000000E+00
  0.00000000E+00  0.00000000E+00  0.00000000E+00
  0.00000000E+00  0.00000000E+00  0.00000000E+00
  0.00000000E+00  0.00000000E+00  0.00000000E+00
  0.00000000E+00  0.00000000E+00  0.00000000E+00
  0.00000000E+00  0.00000000E+00  0.00000000E+00
  0.00000000E+00  0.00000000E+00  0.00000000E+00
  0.00000000E+00  0.00000000E+00  0.00000000E+00
  0.00000000E+00  0.00000000E+00  0.00000000E+00
  0.00000000E+00  0.00000000E+00  0.00000000E+00
  0.00000000E+00  0.00000000E+00  0.00000000E+00
  0.00000000E+00  0.00000000E+00  0.00000000E+00
  0.00000000E+00  0.00000000E+00  0.00000000E+00
  0.00000000E+00  0.00000000E+00  0.00000000E+00
  0.00000000E+00  0.00000000E+00  0.00000000E+00
  0.00000000E+00  0.00000000E+00  0.00000000E+00
  0.00000000E+00  0.00000000E+00  0.00000000E+00
  0.00000000E+00  0.00000000E+00  0.00000000E+00
  0.00000000E+00  0.00000000E+00  0.00000000E+00
  0.00000000E+00  0.00000000E+00  0.00000000E+00
  0.00000000E+00  0.00000000E+00  0.00000000E+00
  0.00000000E+00  0.00000000E+00  0.00000000E+00
  0.00000000E+00  0.00000000E+00  0.00000000E+00
  0.00000000E+00  0.00000000E+00  0.00000000E+00
  0.00000000E+00  0.00000000E+00  0.00000000E+00
  0.00000000E+00  0.00000000E+00  0.00000000E+00
  0.00000000E+00  0.00000000E+00  0.00000000E+00
  0.00000000E+00  0.00000000E+00  0.00000000E+00
  0.00000000E+00  0.00000000E+00  0.00000000E+00
  0.00000000E+00  0.00000000E+00  0.00000000E+00
  0.00000000E+00  0.00000000E+00  0.00000000E+00
  0.00000000E+00  0.00000000E+00  0.00000000E+00
  0.00000000E+00  0.00000000E+00  0.00000000E+00
  0.00000000E+00  0.00000000E+00  0.00000000E+00
  0.00000000E+00  0.00000000E+00  0.00000000E+00
  0.00000000E+00  0.00000000E+00  0.00000000E+00
  0.00000000E+00  0.00000000E+00  0.00000000E+00
  0.00000000E+00  0.00000000E+00  0.00000000E+00
  0.00000000E+00  0.00000000E+00  0.00000000E+00
  0.00000000E+00  0.00000000E+00  0.00000000E+00
  0.00000000E+00  0.00000000E+00  0.00000000E+00
  0.00000000E+00  0.00000000E+00  0.00000000E+00
  0.00000000E+00  0.00000000E+00  0.00000000E+00
  0.00000000E+00  0.00000000E+00  0.00000000E+00
  0.00000000E+00  0.00000000E+00  0.00000000E+00
  0.00000000E+00  0.00000000E+00  0.00000000E+00
  0.00000000E+00  0.00000000E+00  0.00000000E+00
  0.00000000E+00  0.00000000E+00  0.00000000E+00
  0.00000000E+00  0.00000000E+00  0.00000000E+00
  0.00000000E+00  0.00000000E+00  0.00000000E+00
  0.00000000E+00  0.00000000E+00  0.00000000E+00
  0.00000000E+00  0.00000000E+00  0.00000000E+00
  0.00000000E+00  0.00000000E+00  0.00000000E+00
  0.00000000E+00  0.00000000E+00  0.00000000E+00
  0.00000000E+00  0.00000000E+00  0.00000000E+00
  0.00000000E+00  0.00000000E+00  0.00000000E+00
