# Supplementary material for: Adsorption of 4-(N,N-Dimethylamino)-4′-nitrostilbene on an Amorphous Silica Glass Surface
Source: J Phys Chem C Nanomater Interfaces. 2023 Nov 17;127(47):22964–74. doi: 10.1021/acs.jpcc.3c05552 (PMC10694811; doi:10.1021/acs.jpcc.3c05552)
Supplement: Supplementary file 2 — jp3c05552_si_002.zip [file jp3c05552_si_002.zip › contcar/A1_CONTCAR]

DANS                                    
   1.00000000000000     
    23.7420005797999991    0.0000000000000000    0.0000000000000000
     0.0000000000000000   18.2761001587000003    0.0000000000000000
     0.0000000000000000    0.0000000000000000   40.4500007628999967
   C    N    O    H    Si
    16     2   164    60    70
Selective dynamics
Direct
  0.5174906114720456  0.5384397142774090  0.5461732085915724   T   T   T
  0.5527785184018497  0.5872248702606284  0.5631102572946702   T   T   T
  0.5950677154041778  0.6257826801590128  0.5464662941128899   T   T   T
  0.6018157479598609  0.6149994842769119  0.5127956901580660   T   T   T
  0.5672477993089065  0.5659653044694756  0.4947988534992112   T   T   T
  0.5247692083199095  0.5282140993135630  0.5125506908396427   T   T   T
  0.5770364315716873  0.5570423015198616  0.4597425195461028   T   T   T
  0.5499855892729101  0.5098333532724112  0.4390888490052034   T   T   T
  0.5596216488103757  0.5000442119623760  0.4041317753613864   T   T   T
  0.5302004480422593  0.4449000355947950  0.3867934472340798   T   T   T
  0.5975380661408376  0.5430087898747831  0.3854512665631064   T   T   T
  0.5383665614510347  0.4319424198753651  0.3533960802732182   T   T   T
  0.6061950457350180  0.5311547533305518  0.3521080345319100   T   T   T
  0.5774249669663384  0.4743164153822041  0.3349917743997677   T   T   T
  0.6251443770028634  0.5084433811084098  0.2836373445377369   T   T   T
  0.5563537164929753  0.4049665231911629  0.2846168459647943   T   T   T
  0.5873877121473974  0.4613342249604422  0.3021633052752558   T   T   T
  0.5453159665869579  0.5979130251314317  0.5982849651838926   T   T   T
  0.5064442899550019  0.5623045487193334  0.6127929897199879   T   T   T
  0.5779947897039776  0.6423721999729778  0.6130636185473360   T   T   T
  0.0621698694612700  0.1950313788920377  0.1373707843373949   T   T   T
  0.1567850361436377  0.0999262045953351  0.1836587710065582   T   T   T
  0.9055194056891815  0.7401892096896608  0.0637452677422308   T   T   T
  0.6474442824292765  0.8330069975240739  0.1018605708937955   T   T   T
  0.5051032989124665  0.5403545546543377  0.1378630040010663   T   T   T
  0.5348503430634995  0.2018785227432961  0.1153796867554209   T   T   T
  0.7707829580508526  0.6396513379978399  0.1213003335066693   T   T   T
  0.8591877113543797  0.4278272686341436  0.0621262150814321   T   T   T
  0.9630160497817029  0.6987197100432196  0.1168385515013112   T   T   T
  0.3963291180801991  0.5845134226945849  0.2063693543197340   T   T   T
  0.5570858610164436  0.3314640061430787  0.1406050278314712   T   T   T
  0.9585899535340324  0.5023371387869205  0.0662649302943221   T   T   T
  0.0200128421615826  0.7472964502517513  0.0634787838121247   T   T   T
  0.1876799534485377  0.8833652479969336  0.1554142668686730   T   T   T
  0.0814905548166320  0.0072695717835089  0.1588142763216486   T   T   T
  0.5167004751912956  0.5995695407515683  0.0767820617710270   T   T   T
  0.5483053096217979  0.7851789420266010  0.2050171995124232   T   T   T
  0.5245787930844107  0.3187572506884152  0.0780102965491430   T   T   T
  0.0829878663805288  0.4763483038159474  0.1980760515740126   T   T   T
  0.8106446056934318  0.4119676572970092  0.1842477737888644   T   T   T
  0.4472520796007763  0.2906502193707283  0.1236601500664150   T   T   T
  0.0447711507809980  0.1074635176986776  0.2011792215871835   T   T   T
  0.6287800809570810  0.3745141071378292  0.0704677522876439   T   T   T
  0.3275683841670105  0.6685033967382477  0.0830961817110264   T   T   T
  0.8152280009889266  0.0055034694797473  0.1127136834455654   T   T   T
  0.8698086813475561  0.1264142979455242  0.0921822442419495   T   T   T
  0.0136016810918395  0.7329896604076462  0.1744492825248373   T   T   T
  0.5994873593780993  0.5931624630406563  0.1176547059492195   T   T   T
  0.3678573798978708  0.4485297107314414  0.2115753428019419   T   T   T
  0.0228414951788698  0.9502554053313790  0.1100676027062449   T   T   T
  0.3148129962626419  0.2048989910551861  0.1883902613561380   T   T   T
  0.9295847259047981  0.1019849673658228  0.2097890020058901   T   T   T
  0.6426309405468731  0.4264017865393037  0.1546140320173279   T   T   T
  0.3684998927893680  0.3920898481528365  0.1119542175072059   T   T   T
  0.1054995476599846  0.9986284737106919  0.2230804105658069   T   T   T
  0.3473893340851364  0.9435826264234874  0.0761447126602522   T   T   T
  0.4554742236767338  0.3546906294115022  0.2240333356816903   T   T   T
  0.3776585531330502  0.5077932227455569  0.1513160480435940   T   T   T
  0.9522117326327898  0.6121105757236690  0.1684579901999327   T   T   T
  0.2697732180026916  0.7660296091032736  0.2543009856372785   T   T   T
  0.7622448573127499  0.1054990132071843  0.0756185896411899   T   T   T
  0.8614524932834551  0.5604887422352814  0.1357212581461624   T   T   T
  0.4222875327327937  0.9761814226782890  0.2057332830516066   T   T   T
  0.7513255075481927  0.3833838712559403  0.0642569020121188   T   T   T
  0.5394513240567331  0.4600346343564153  0.0856175404586048   T   T   T
  0.7178577961380301  0.1924143619518858  0.1909548313468592   T   T   T
  0.1566848234081341  0.7424099140033645  0.1504088191819054   T   T   T
  0.4782969603107450  0.6771792886253968  0.2194353438759326   T   T   T
  0.4320118117940381  0.5043320295023807  0.0925690020486604   T   T   T
  0.3869532005897050  0.8585385323249811  0.1724981602039949   T   T   T
  0.1362801642835920  0.9540633913000192  0.1067709416220700   T   T   T
  0.0385641428667660  0.2026045651602983  0.0743070628017004   T   T   T
  0.6651741315085316  0.2870092719726433  0.1510613252806592   T   T   T
  0.3906810803465688  0.7154652560302609  0.1812110251940894   T   T   T
  0.5424641690301644  0.6659797070742177  0.1663163095564188   T   T   T
  0.2946657983393053  0.7888879217504753  0.1902138843895279   T   T   T
  0.7317869288086132  0.9164541615875031  0.0796577219727283   T   T   T
  0.1788221999260596  0.5556680786026488  0.1935591421658128   T   T   T
  0.2915826461647492  0.5455232380588596  0.1894761521215906   T   T   T
  0.6737300785978801  0.7045078222946970  0.1317399820812928   T   T   T
  0.0650778747976953  0.5489897948417725  0.0840487502242819   T   T   T
  0.8040980898562917  0.7157920189806988  0.0362842081650698   T   T   T
  0.1219859817953885  0.3108297501690549  0.1518072010644748   T   T   T
  0.5401234657122564  0.2225764014344164  0.2263159187168357   T   T   T
  0.4639895469121854  0.1077497405155169  0.1418162997573205   T   T   T
  0.1457760458229783  0.6374057505234332  0.1065583080875723   T   T   T
  0.1763426886576321  0.2883596166911843  0.2109753634116144   T   T   T
  0.3578710204538574  0.0888465987707435  0.1566475466344716   T   T   T
  0.0757538305834104  0.0760318646050288  0.1006814089934993   T   T   T
  0.0505934653891558  0.6204525950125468  0.1405781366402395   T   T   T
  0.8571647387278194  0.0227903462069641  0.1748836352187798   T   T   T
  0.6266000593975557  0.9699820193905252  0.0821656294425232   T   T   T
  0.0093515093514315  0.8330938794101154  0.2238179521865159   T   T   T
  0.9906291389954052  0.1977410449778494  0.2419777035779404   T   T   T
  0.3336526586330030  0.7687838324954226  0.1302212099584537   T   T   T
  0.6525232602309287  0.1128694606856859  0.0838851123872575   T   T   T
  0.7885373133990464  0.5074176838753305  0.2300567574662611   T   T   T
  0.6099237873470065  0.8890624440349709  0.1790302168367844   T   T   T
  0.8504373173067228  0.6568077247064259  0.1849299720639433   T   T   T
  0.8854470765450954  0.5188693849872965  0.1968721075843620   T   T   T
  0.6950806157628957  0.5592026600928730  0.1520071087334001   T   T   T
  0.5574994312523218  0.1386448851306284  0.1732438262983479   T   T   T
  0.1793894272864211  0.4177114404406345  0.1772007114650188   T   T   T
  0.5946968934882350  0.5432156927567701  0.1795503745748809   T   T   T
  0.2450119333987590  0.9129477561126131  0.1005541904023009   T   T   T
  0.9576752546242961  0.8378178468107397  0.0988930207265147   T   T   T
  0.6824585163713971  0.4896693647407906  0.2105460360136750   T   T   T
  0.7167817028816961  0.0963889296051367  0.2374988343336731   T   T   T
  0.1890275470450555  0.7970894795055565  0.2082753861852400   T   T   T
  0.8031052189986804  0.7847140765268701  0.1991042842866738   T   T   T
  0.3318010141724019  0.2585862922661239  0.1288528206532936   T   T   T
  0.9732354279360034  0.1202546123074760  0.1162190012253286   T   T   T
  0.0048883429890845  0.3191099829999187  0.1437273858319590   T   T   T
  0.2403462678536549  0.1622866209474891  0.1450318646672588   T   T   T
  0.2333460402995341  0.6334191573741710  0.1490221110671409   T   T   T
  0.4230048953726654  0.9737132331583574  0.1403588877773060   T   T   T
  0.4876169245462921  0.0924114795107008  0.2205519196216159   T   T   T
  0.2379856586177189  0.3024563947172293  0.1590550037246586   T   T   T
  0.8178177607866238  0.1318525231636637  0.2084671537717202   T   T   T
  0.6213220475592234  0.5852668377615786  0.0512924204653473   T   T   T
  0.7025628903791025  0.2329282960367459  0.0656584406673416   T   T   T
  0.5639922798350062  0.0624191295014008  0.1177583179978779   T   T   T
  0.7831293522350310  0.5101394008687888  0.0931492064330485   T   T   T
  0.9231648733620786  0.2479344059344359  0.1096952593749710   T   T   T
  0.8849998817204852  0.1566333482096262  0.1555243325751037   T   T   T
  0.7104434126887467  0.7316814249312718  0.0721866968312037   T   T   T
  0.2682021501080341  0.0754938549373951  0.1947429795757911   T   T   T
  0.7378309939870950  0.6737940734327823  0.1822190517304449   T   T   T
  0.6836399167215783  0.9478644098050516  0.1371820321773587   T   T   T
  0.1239245236803500  0.5131681786785882  0.1384605186951505   T   T   T
  0.0504810031310752  0.2640052137206324  0.1958378972323764   T   T   T
  0.3231507384932062  0.5223672882917542  0.0942249415310652   T   T   T
  0.8174807346262709  0.8962613590018034  0.1565467926459029   T   T   T
  0.3914876809320145  0.0699976458541601  0.0946117413414914   T   T   T
  0.6004962223234396  0.3397317600708545  0.2011174027402963   T   T   T
  0.4969882173619622  0.8935824180219505  0.1745590732249017   T   T   T
  0.8142628715224286  0.3846181409036652  0.1186833150055329   T   T   T
  0.2168285222281659  0.0200484756273232  0.1413895067902023   T   T   T
  0.8502524036019402  0.6178471283242821  0.0762407258210825   T   T   T
  0.5566650734716548  0.0648166013777683  0.0537045142414487   T   T   T
  0.8447385044031488  0.0246250671674291  0.0490534397671174   T   T   T
  0.8921175442213294  0.3323104755165591  0.1584910329214856   T   T   T
  0.7207114832724408  0.8816427715612175  0.1907366519864078   T   T   T
  0.2325973894860791  0.7318446501401805  0.1024713334164390   T   T   T
  0.6017779648106297  0.1030996202499512  0.2298021590434525   T   T   T
  0.9877673791000149  0.8704933735672515  0.1611842479333152   T   T   T
  0.0917336725693748  0.8378080175421364  0.1822800249451655   T   T   T
  0.9389948194819325  0.3911076891574361  0.1044124497594730   T   T   T
  0.7809049840464122  0.2842309574190487  0.1588469638163572   T   T   T
  0.5986868918839987  0.7115475232217536  0.0817440471615952   T   T   T
  0.7251166289074202  0.1796638336420332  0.1263061528978189   T   T   T
  0.3861967738965502  0.3377799410138121  0.1724201914248362   T   T   T
  0.6661176015762561  0.0109912550228176  0.1940784922115854   T   T   T
  0.9140470078774143  0.9506019363049326  0.1290996149852711   T   T   T
  0.3739479059170578  0.1018885544112164  0.2214808752848912   T   T   T
  0.3047647048382991  0.8106738441782083  0.0700508331509290   T   T   T
  0.9985926851197592  0.0530328801742285  0.2561993509144593   T   T   T
  0.4256570837819212  0.0279203937071886  0.2679315610270265   T   T   T
  0.9818042479516215  0.3418507356192352  0.2366995139592259   T   T   T
  0.0829788873878233  0.2836047909752220  0.2548139491311822   T   T   T
  0.5513890558749951  0.3997654080650678  0.0247143782688407   T   T   T
  0.3827488651993918  0.7000770048846013  0.2480813742379283   T   T   T
  0.4402514673255666  0.9973313566454407  0.0446406835022212   T   T   T
  0.3358855738051632  0.0527243217004316  0.0363234622331864   T   T   T
  0.5902926669737809  0.6622836144436265  0.2271673105431614   T   T   T
  0.2609792692474228  0.9202278141931257  0.0346253587832082   T   T   T
  0.9528159777154442  0.3696279752521474  0.0380746840720996   T   T   T
  0.3516670466073836  0.3116664370801920  0.2343837632932433   T   T   T
  0.8714615217472708  0.4114353642066982  0.2413411504201797   T   T   T
  0.6462177053469047  0.9904367007588228  0.2585663687727669   T   T   T
  0.7723774842135116  0.2230777122366848  0.2487900400257111   T   T   T
  0.0456527340760435  0.4701884865769301  0.0300405235014919   T   T   T
  0.0082729392395888  0.6126012956215284  0.0357305911182581   T   T   T
  0.3523015145477654  0.5766448203327198  0.0341375180138300   T   T   T
  0.2463851508768394  0.5795347243128437  0.0572246272164779   T   T   T
  0.7931879224658612  0.6648808465603127  0.2392271488182787   T   T   T
  0.8163070191201557  0.9162886457834256  0.2229249070683458   T   T   T
  0.8976671627287828  0.6423251505014603  0.0174868262382056   T   T   T
  0.5458365373112368  0.9204697529755874  0.2320736216786932   T   T   T
  0.7352710274481847  0.8285851745136588  0.0239289437486384   T   T   T
  0.7016483109932974  0.6890182491992408  0.0114410223583841   T   T   T
  0.2434705331268329  0.6668887461698716  0.2123884803383637   T   T   T
  0.4848937361513523  0.5096219194611379  0.5599354453159838   T   T   T
  0.6217191914999983  0.6633131898435372  0.5603483223945535   T   T   T
  0.6347932064005298  0.6448333817007635  0.4996395623481011   T   T   T
  0.4968668174785769  0.4903775670341828  0.4996430877587343   T   T   T
  0.6102996499239227  0.5919377867876013  0.4496140748425881   T   T   T
  0.5175429086705650  0.4739626617149910  0.4495032054053292   T   T   T
  0.4999071857547737  0.4111550299831679  0.4002851166082227   T   T   T
  0.6206519323771034  0.5873740156565761  0.3973896306377128   T   T   T
  0.5142112722324206  0.3888897425521607  0.3413375865839196   T   T   T
  0.6355034615984969  0.5663583388682207  0.3388613605671367   T   T   T
  0.6673691535381703  0.5099261085802878  0.2950188214083234   T   T   T
  0.6302096128244040  0.4870659079245516  0.2585341539550045   T   T   T
  0.6091861721946282  0.5651681872113402  0.2821101881625054   T   T   T
  0.5605490269777210  0.3514487875644149  0.2969714314226142   T   T   T
  0.5109692062663306  0.4176601660065132  0.2827363529553557   T   T   T
  0.5736840456424841  0.3996103468183482  0.2596069690386639   T   T   T
  0.0168029255171836  0.1923996309149527  0.0542246849069029   T   T   T
  0.3495728635795548  0.0903876103435114  0.0209940226026104   T   T   T
  0.5138682258342328  0.4115480657855922  0.0160443270717277   T   T   T
  0.0516749082723025  0.5104019994520156  0.1937619205995433   T   T   T
  0.3324731773380908  0.2704873545941979  0.2230009812245676   T   T   T
  0.4844831769837441  0.3883632563619707  0.2155865562181701   T   T   T
  0.1445590279160517  0.2895212983257267  0.2269213514929815   T   T   T
  0.4536860474225838  0.9931016163945845  0.2764455321433781   T   T   T
  0.0003942081157320  0.3898051009544083  0.2339387459034427   T   T   T
  0.0820833946202860  0.2874856124277246  0.2790013572872174   T   T   T
  0.1076057810879004  0.9457723774787729  0.2183820141690985   T   T   T
  0.2282028769367811  0.6187833249663377  0.0445545062301237   T   T   T
  0.0245572060825301  0.6999465317187492  0.0512844064922879   T   T   T
  0.4767140820484075  0.0186316580650498  0.0515763862283714   T   T   T
  0.2738272640078054  0.9679024982583769  0.0258450714569149   T   T   T
  0.0864955440622962  0.4677650851147236  0.0263051069398888   T   T   T
 -0.0302031461282598  0.6203766861960568  0.0259463464067618   T   T   T
  0.3914469155780844  0.5940127706802395  0.0350269353621396   T   T   T
  0.2745833218917352  0.8154800892370591  0.2634024561636746   T   T   T
  0.9699558330944635  0.8368463251253364  0.2309672375469169   T   T   T
  0.3427779942481907  0.7130427586669976  0.2516524758896819   T   T   T
  0.9899823919662680  0.3859114022125640  0.0296238815282173   T   T   T
  0.6407516203434827  0.3225248818502128  0.0691674354067432   T   T   T
  0.7115241101392055  0.4002057408412104  0.0658830905079535   T   T   T
  0.7309373405972511  0.2728786289007157  0.0649010078886731   T   T   T
  0.5706591258530386  0.0695913613570934  0.0309537299895940   T   T   T
  0.8181704236650503  0.0014052551822818  0.0337287347976912   T   T   T
  0.5035366953331033  0.2483655622808821  0.2283411122388369   T   T   T
  0.7945424966982583  0.5589313506430155  0.2373579756892423   T   T   T
  0.5815905236939641  0.2949072345187195  0.2100855296815827   T   T   T
  0.0336707396386442  0.0238814422848105  0.2546663377361430   T   T   T
  0.9045049913458331  0.3792715333219429  0.2375772633921768   T   T   T
  0.6787437366775486  0.9672709090280962  0.2693644034589007   T   T   T
  0.7427164302506114  0.2513234303651591  0.2598567912990967   T   T   T
  0.7639962421193486  0.9391194619112231  0.0916710129339672   T   T   T
  0.6470895843297707  0.6154219120088213  0.0376735622375999   T   T   T
  0.8776193977334897  0.6078109817458818  0.0030257796881359   T   T   T
  0.7371205468142712  0.8658500582661828  0.0420558266334096   T   T   T
  0.6972175331370960  0.7008519409571112 -0.0120828238157498   T   T   T
  0.5801398462779206  0.9354414495681509  0.2444073165689989   T   T   T
  0.7232477404899742  0.4952616013814545  0.2169119915517021   T   T   T
  0.6004427034246508  0.6114351016136180  0.2213428034012015   T   T   T
  0.7630461371825132  0.6826285986562115  0.2538599414561946   T   T   T
  0.8328391893542011  0.9640534165062339  0.2169362177364139   T   T   T
  0.9911677837301340  0.1139798015392444  0.2270477465018524   F   F   T
  0.4288543869073492  0.0488225918398797  0.2288053507777771   T   T   T
  0.9628181067097327  0.7550454456895658  0.0851254470307897   T   T   T
  0.2487139115578861  0.7553496871007729  0.2158710429533731   T   T   T
  0.3580085819095423  0.5217448729310441  0.1894407092139624   T   T   T
  0.9949221779524278  0.6677085372954779  0.1494564049058349   T   T   T
  0.5298713086347719  0.1272656089936193  0.1369005470301017   T   T   T
  0.2806913183495794  0.2335148937720117  0.1544229602747110   T   T   T
  0.0252729916672693  0.2715507867354173  0.2325777767120805   T   T   T
  0.0248654837894319  0.8176037395230560  0.1851447734505390   T   T   T
  0.8227708339633324  0.0663079842787511  0.0822196401214749   F   F   T
  0.5608437809183729  0.3893325854912294  0.0644462656719907   T   T   T
  0.4109145402978598  0.6697536706797464  0.2141396148236613   F   F   T
  0.6156214897724266  0.3453298390372720  0.1618260965702144   T   T   T
  0.0980427114444813  0.0547737235843491  0.1913733669672107   T   T   T
  0.1971461261712945  0.9422688485780032  0.1254780565181539   T   T   T
  0.3806810933780705  0.0157679601550538  0.0628642997151959   T   T   T
  0.3746705302336971  0.4813721670931679  0.1130127518140842   T   T   T
  0.3004623200612055  0.7444399643670651  0.0967982728165984   T   T   T
  0.0601939810314417  0.2732087641742307  0.1564895262114847   T   T   T
  0.0793201907001010  0.9964956593524387  0.1187855315885445   T   T   T
  0.1563124358676617  0.8153825998215609  0.1734794242340577   F   F   T
  0.9712210183818463  0.9022211359439369  0.1248324158850646   T   T   T
  0.5398579362518331  0.6976096322160282  0.2046135869477025   T   T   T
  0.2891126371569525  0.8978374979473833  0.0700330839436137   T   T   T
  0.2191149586453008  0.0895777200733347  0.1662831549615444   T   T   T
  0.8014140148741737  0.4263830732374618  0.0842653997401340   T   T   T
  0.6564503553374287  0.5027779855573752  0.1742055983604455   T   T   T
  0.6716213793622158  0.9161086762982507  0.1003352481219325   T   T   T
  0.7218192134630064  0.2384563058838416  0.1565669521710174   T   T   T
  0.6694202189107424  0.9316587521420518  0.1758098422094251   T   T   T
  0.0370711897461370  0.1485882550917760  0.1063920226128518   T   T   T
  0.3299562688289039  0.1162009992911957  0.1913700378148087   T   T   T
  0.9274158259462805  0.4218689129272425  0.0672586998735648   T   T   T
  0.8727826212589223  0.1055950467329637  0.1877117137309189   T   T   T
  0.3896841408287686  0.3637689000773531  0.2108050349104732   T   T   T
  0.8163591659343318  0.5819741160399110  0.1067544505425641   T   T   T
  0.6573654902113246  0.7455719606227182  0.0969753762878154   T   T   T
  0.5840118800429660  0.6234025129905930  0.0803255298230047   T   T   T
  0.7108554808212452  0.1586885154900661  0.0880317250721868   T   T   T
  0.5451821507960332  0.1374317037537375  0.2128540187393119   T   T   T
  0.5148477825131352  0.2871282711947582  0.1152781345837681   T   T   T
  0.3837036869072650  0.3188636893189134  0.1335836451967762   T   T   T
  0.8408887776426146  0.4605533044920015  0.2133233407480066   T   T   T
  0.4085112198422360  0.0595550784882822  0.1331227049121567   T   T   T
  0.7171117809142842  0.6428936252220964  0.1463574203970124   T   T   T
  0.3521368149591344  0.7828229226284181  0.1682457073681676   T   T   T
  0.6582626092990274  0.0524702175333086  0.2294871087001849   T   T   T
  0.2375502255789617  0.5990606640692273  0.1863342111100125   T   T   T
  0.4325639903630432  0.9241521954540133  0.1734677866297263   F   F   T
  0.7564450879305030  0.1612486678772337  0.2212933860549599   T   T   T
  0.0196821340060718  0.5342839329515016  0.0546278009764590   T   T   T
  0.3129474215991389  0.5877803425359250  0.0670993781401543   T   T   T
  0.1919764249728565  0.6857835347094845  0.1269482306166913   T   T   T
  0.7957520069372118  0.6965762072924219  0.2008381794887062   T   T   T
  0.7890486340886737  0.8702967088938217  0.1920769152666048   T   T   T
  0.8626881037376665  0.6800624758237790  0.0487874116526882   T   T   T
  0.5504852753498678  0.8721332468443539  0.1980585808968010   T   T   T
  0.6016429267279965  0.0531487787980798  0.0843672131382631   T   T   T
  0.4976645351033681  0.5252015106090401  0.0978713835528951   T   T   T
  0.1410093239031886  0.4907805159629811  0.1765382792705524   T   T   T
  0.8244387546877625  0.3526756678304569  0.1553646767823483   T   T   T
  0.1776488556936357  0.3285633229571309  0.1752502071880565   T   T   T
  0.7386037892377663  0.7435461449438964  0.0358477490975104   T   T   T
  0.0962993388848478  0.5796119264660551  0.1169897830835174   T   T   T
  0.8516430618304210  0.9679946180593965  0.1430510342650000   T   T   T
  0.9127783427526295  0.1623730689508740  0.1186880085119141   T   T   T
  0.9406326276021393  0.3227572281378351  0.1295607225347098   T   T   T
  0.8868346630079396  0.5872482077117669  0.1712169903574636   T   T   T
  0.5597996907249658  0.5870883576690376  0.1508048471909399   T   T   T
 
  0.00000000E+00  0.00000000E+00  0.00000000E+00
  0.00000000E+00  0.00000000E+00  0.00000000E+00
  0.00000000E+00  0.00000000E+00  0.00000000E+00
  0.00000000E+00  0.00000000E+00  0.00000000E+00
  0.00000000E+00  0.00000000E+00  0.00000000E+00
  0.00000000E+00  0.00000000E+00  0.00000000E+00
  0.00000000E+00  0.00000000E+00  0.00000000E+00
  0.00000000E+00  0.00000000E+00  0.00000000E+00
  0.00000000E+00  0.00000000E+00  0.00000000E+00
  0.00000000E+00  0.00000000E+00  0.00000000E+00
  0.00000000E+00  0.00000000E+00  0.00000000E+00
  0.00000000E+00  0.00000000E+00  0.00000000E+00
  0.00000000E+00  0.00000000E+00  0.00000000E+00
  0.00000000E+00  0.00000000E+00  0.00000000E+00
  0.00000000E+00  0.00000000E+00  0.00000000E+00
  0.00000000E+00  0.00000000E+00  0.00000000E+00
  0.00000000E+00  0.00000000E+00  0.00000000E+00
  0.00000000E+00  0.00000000E+00  0.00000000E+00
  0.00000000E+00  0.00000000E+00  0.00000000E+00
  0.00000000E+00  0.00000000E+00  0.00000000E+00
  0.00000000E+00  0.00000000E+00  0.00000000E+00
  0.00000000E+00  0.00000000E+00  0.00000000E+00
  0.00000000E+00  0.00000000E+00  0.00000000E+00
  0.00000000E+00  0.00000000E+00  0.00000000E+00
  0.00000000E+00  0.00000000E+00  0.00000000E+00
  0.00000000E+00  0.00000000E+00  0.00000000E+00
  0.00000000E+00  0.00000000E+00  0.00000000E+00
  0.00000000E+00  0.00000000E+00  0.00000000E+00
  0.00000000E+00  0.00000000E+00  0.00000000E+00
  0.00000000E+00  0.00000000E+00  0.00000000E+00
  0.00000000E+00  0.00000000E+00  0.00000000E+00
  0.00000000E+00  0.00000000E+00  0.00000000E+00
  0.00000000E+00  0.00000000E+00  0.00000000E+00
  0.00000000E+00  0.00000000E+00  0.00000000E+00
  0.00000000E+00  0.00000000E+00  0.00000000E+00
  0.00000000E+00  0.00000000E+00  0.00000000E+00
  0.00000000E+00  0.00000000E+00  0.00000000E+00
  0.00000000E+00  0.00000000E+00  0.00000000E+00
  0.00000000E+00  0.00000000E+00  0.00000000E+00
  0.00000000E+00  0.00000000E+00  0.00000000E+00
  0.00000000E+00  0.00000000E+00  0.00000000E+00
  0.00000000E+00  0.00000000E+00  0.00000000E+00
  0.00000000E+00  0.00000000E+00  0.00000000E+00
  0.00000000E+00  0.00000000E+00  0.00000000E+00
  0.00000000E+00  0.00000000E+00  0.00000000E+00
  0.00000000E+00  0.00000000E+00  0.00000000E+00
  0.00000000E+00  0.00000000E+00  0.00000000E+00
  0.00000000E+00  0.00000000E+00  0.00000000E+00
  0.00000000E+00  0.00000000E+00  0.00000000E+00
  0.00000000E+00  0.00000000E+00  0.00000000E+00
  0.00000000E+00  0.00000000E+00  0.00000000E+00
  0.00000000E+00  0.00000000E+00  0.00000000E+00
  0.00000000E+00  0.00000000E+00  0.00000000E+00
  0.00000000E+00  0.00000000E+00  0.00000000E+00
  0.00000000E+00  0.00000000E+00  0.00000000E+00
  0.00000000E+00  0.00000000E+00  0.00000000E+00
  0.00000000E+00  0.00000000E+00  0.00000000E+00
  0.00000000E+00  0.00000000E+00  0.00000000E+00
  0.00000000E+00  0.00000000E+00  0.00000000E+00
  0.00000000E+00  0.00000000E+00  0.00000000E+00
  0.00000000E+00  0.00000000E+00  0.00000000E+00
  0.00000000E+00  0.00000000E+00  0.00000000E+00
  0.00000000E+00  0.00000000E+00  0.00000000E+00
  0.00000000E+00  0.00000000E+00  0.00000000E+00
  0.00000000E+00  0.00000000E+00  0.00000000E+00
  0.00000000E+00  0.00000000E+00  0.00000000E+00
  0.00000000E+00  0.00000000E+00  0.00000000E+00
  0.00000000E+00  0.00000000E+00  0.00000000E+00
  0.00000000E+00  0.00000000E+00  0.00000000E+00
  0.00000000E+00  0.00000000E+00  0.00000000E+00
  0.00000000E+00  0.00000000E+00  0.00000000E+00
  0.00000000E+00  0.00000000E+00  0.00000000E+00
  0.00000000E+00  0.00000000E+00  0.00000000E+00
  0.00000000E+00  0.00000000E+00  0.00000000E+00
  0.00000000E+00  0.00000000E+00  0.00000000E+00
  0.00000000E+00  0.00000000E+00  0.00000000E+00
  0.00000000E+00  0.00000000E+00  0.00000000E+00
  0.00000000E+00  0.00000000E+00  0.00000000E+00
  0.00000000E+00  0.00000000E+00  0.00000000E+00
  0.00000000E+00  0.00000000E+00  0.00000000E+00
  0.00000000E+00  0.00000000E+00  0.00000000E+00
  0.00000000E+00  0.00000000E+00  0.00000000E+00
  0.00000000E+00  0.00000000E+00  0.00000000E+00
  0.00000000E+00  0.00000000E+00  0.00000000E+00
  0.00000000E+00  0.00000000E+00  0.00000000E+00
  0.00000000E+00  0.00000000E+00  0.00000000E+00
  0.00000000E+00  0.00000000E+00  0.00000000E+00
  0.00000000E+00  0.00000000E+00  0.00000000E+00
  0.00000000E+00  0.00000000E+00  0.00000000E+00
  0.00000000E+00  0.00000000E+00  0.00000000E+00
  0.00000000E+00  0.00000000E+00  0.00000000E+00
  0.00000000E+00  0.00000000E+00  0.00000000E+00
  0.00000000E+00  0.00000000E+00  0.00000000E+00
  0.00000000E+00  0.00000000E+00  0.00000000E+00
  0.00000000E+00  0.00000000E+00  0.00000000E+00
  0.00000000E+00  0.00000000E+00  0.00000000E+00
  0.00000000E+00  0.00000000E+00  0.00000000E+00
  0.00000000E+00  0.00000000E+00  0.00000000E+00
  0.00000000E+00  0.00000000E+00  0.00000000E+00
  0.00000000E+00  0.00000000E+00  0.00000000E+00
  0.00000000E+00  0.00000000E+00  0.00000000E+00
  0.00000000E+00  0.00000000E+00  0.00000000E+00
  0.00000000E+00  0.00000000E+00  0.00000000E+00
  0.00000000E+00  0.00000000E+00  0.00000000E+00
  0.00000000E+00  0.00000000E+00  0.00000000E+00
  0.00000000E+00  0.00000000E+00  0.00000000E+00
  0.00000000E+00  0.00000000E+00  0.00000000E+00
  0.00000000E+00  0.00000000E+00  0.00000000E+00
  0.00000000E+00  0.00000000E+00  0.00000000E+00
  0.00000000E+00  0.00000000E+00  0.00000000E+00
  0.00000000E+00  0.00000000E+00  0.00000000E+00
  0.00000000E+00  0.00000000E+00  0.00000000E+00
  0.00000000E+00  0.00000000E+00  0.00000000E+00
  0.00000000E+00  0.00000000E+00  0.00000000E+00
  0.00000000E+00  0.00000000E+00  0.00000000E+00
  0.00000000E+00  0.00000000E+00  0.00000000E+00
  0.00000000E+00  0.00000000E+00  0.00000000E+00
  0.00000000E+00  0.00000000E+00  0.00000000E+00
  0.00000000E+00  0.00000000E+00  0.00000000E+00
  0.00000000E+00  0.00000000E+00  0.00000000E+00
  0.00000000E+00  0.00000000E+00  0.00000000E+00
  0.00000000E+00  0.00000000E+00  0.00000000E+00
  0.00000000E+00  0.00000000E+00  0.00000000E+00
  0.00000000E+00  0.00000000E+00  0.00000000E+00
  0.00000000E+00  0.00000000E+00  0.00000000E+00
  0.00000000E+00  0.00000000E+00  0.00000000E+00
  0.00000000E+00  0.00000000E+00  0.00000000E+00
  0.00000000E+00  0.00000000E+00  0.00000000E+00
  0.00000000E+00  0.00000000E+00  0.00000000E+00
  0.00000000E+00  0.00000000E+00  0.00000000E+00
  0.00000000E+00  0.00000000E+00  0.00000000E+00
  0.00000000E+00  0.00000000E+00  0.00000000E+00
  0.00000000E+00  0.00000000E+00  0.00000000E+00
  0.00000000E+00  0.00000000E+00  0.00000000E+00
  0.00000000E+00  0.00000000E+00  0.00000000E+00
  0.00000000E+00  0.00000000E+00  0.00000000E+00
  0.00000000E+00  0.00000000E+00  0.00000000E+00
  0.00000000E+00  0.00000000E+00  0.00000000E+00
  0.00000000E+00  0.00000000E+00  0.00000000E+00
  0.00000000E+00  0.00000000E+00  0.00000000E+00
  0.00000000E+00  0.00000000E+00  0.00000000E+00
  0.00000000E+00  0.00000000E+00  0.00000000E+00
  0.00000000E+00  0.00000000E+00  0.00000000E+00
  0.00000000E+00  0.00000000E+00  0.00000000E+00
  0.00000000E+00  0.00000000E+00  0.00000000E+00
  0.00000000E+00  0.00000000E+00  0.00000000E+00
  0.00000000E+00  0.00000000E+00  0.00000000E+00
  0.00000000E+00  0.00000000E+00  0.00000000E+00
  0.00000000E+00  0.00000000E+00  0.00000000E+00
  0.00000000E+00  0.00000000E+00  0.00000000E+00
  0.00000000E+00  0.00000000E+00  0.00000000E+00
  0.00000000E+00  0.00000000E+00  0.00000000E+00
  0.00000000E+00  0.00000000E+00  0.00000000E+00
  0.00000000E+00  0.00000000E+00  0.00000000E+00
  0.00000000E+00  0.00000000E+00  0.00000000E+00
  0.00000000E+00  0.00000000E+00  0.00000000E+00
  0.00000000E+00  0.00000000E+00  0.00000000E+00
  0.00000000E+00  0.00000000E+00  0.00000000E+00
  0.00000000E+00  0.00000000E+00  0.00000000E+00
  0.00000000E+00  0.00000000E+00  0.00000000E+00
  0.00000000E+00  0.00000000E+00  0.00000000E+00
  0.00000000E+00  0.00000000E+00  0.00000000E+00
  0.00000000E+00  0.00000000E+00  0.00000000E+00
  0.00000000E+00  0.00000000E+00  0.00000000E+00
  0.00000000E+00  0.00000000E+00  0.00000000E+00
  0.00000000E+00  0.00000000E+00  0.00000000E+00
  0.00000000E+00  0.00000000E+00  0.00000000E+00
  0.00000000E+00  0.00000000E+00  0.00000000E+00
  0.00000000E+00  0.00000000E+00  0.00000000E+00
  0.00000000E+00  0.00000000E+00  0.00000000E+00
  0.00000000E+00  0.00000000E+00  0.00000000E+00
  0.00000000E+00  0.00000000E+00  0.00000000E+00
  0.00000000E+00  0.00000000E+00  0.00000000E+00
  0.00000000E+00  0.00000000E+00  0.00000000E+00
  0.00000000E+00  0.00000000E+00  0.00000000E+00
  0.00000000E+00  0.00000000E+00  0.00000000E+00
  0.00000000E+00  0.00000000E+00  0.00000000E+00
  0.00000000E+00  0.00000000E+00  0.00000000E+00
  0.00000000E+00  0.00000000E+00  0.00000000E+00
  0.00000000E+00  0.00000000E+00  0.00000000E+00
  0.00000000E+00  0.00000000E+00  0.00000000E+00
  0.00000000E+00  0.00000000E+00  0.00000000E+00
  0.00000000E+00  0.00000000E+00  0.00000000E+00
  0.00000000E+00  0.00000000E+00  0.00000000E+00
  0.00000000E+00  0.00000000E+00  0.00000000E+00
  0.00000000E+00  0.00000000E+00  0.00000000E+00
  0.00000000E+00  0.00000000E+00  0.00000000E+00
  0.00000000E+00  0.00000000E+00  0.00000000E+00
  0.00000000E+00  0.00000000E+00  0.00000000E+00
  0.00000000E+00  0.00000000E+00  0.00000000E+00
  0.00000000E+00  0.00000000E+00  0.00000000E+00
  0.00000000E+00  0.00000000E+00  0.00000000E+00
  0.00000000E+00  0.00000000E+00  0.00000000E+00
  0.00000000E+00  0.00000000E+00  0.00000000E+00
  0.00000000E+00  0.00000000E+00  0.00000000E+00
  0.00000000E+00  0.00000000E+00  0.00000000E+00
  0.00000000E+00  0.00000000E+00  0.00000000E+00
  0.00000000E+00  0.00000000E+00  0.00000000E+00
  0.00000000E+00  0.00000000E+00  0.00000000E+00
  0.00000000E+00  0.00000000E+00  0.00000000E+00
  0.00000000E+00  0.00000000E+00  0.00000000E+00
  0.00000000E+00  0.00000000E+00  0.00000000E+00
  0.00000000E+00  0.00000000E+00  0.00000000E+00
  0.00000000E+00  0.00000000E+00  0.00000000E+00
  0.00000000E+00  0.00000000E+00  0.00000000E+00
  0.00000000E+00  0.00000000E+00  0.00000000E+00
  0.00000000E+00  0.00000000E+00  0.00000000E+00
  0.00000000E+00  0.00000000E+00  0.00000000E+00
  0.00000000E+00  0.00000000E+00  0.00000000E+00
  0.00000000E+00  0.00000000E+00  0.00000000E+00
  0.00000000E+00  0.00000000E+00  0.00000000E+00
  0.00000000E+00  0.00000000E+00  0.00000000E+00
  0.00000000E+00  0.00000000E+00  0.00000000E+00
  0.00000000E+00  0.00000000E+00  0.00000000E+00
  0.00000000E+00  0.00000000E+00  0.00000000E+00
  0.00000000E+00  0.00000000E+00  0.00000000E+00
  0.00000000E+00  0.00000000E+00  0.00000000E+00
  0.00000000E+00  0.00000000E+00  0.00000000E+00
  0.00000000E+00  0.00000000E+00  0.00000000E+00
  0.00000000E+00  0.00000000E+00  0.00000000E+00
  0.00000000E+00  0.00000000E+00  0.00000000E+00
  0.00000000E+00  0.00000000E+00  0.00000000E+00
  0.00000000E+00  0.00000000E+00  0.00000000E+00
  0.00000000E+00  0.00000000E+00  0.00000000E+00
  0.00000000E+00  0.00000000E+00  0.00000000E+00
  0.00000000E+00  0.00000000E+00  0.00000000E+00
  0.00000000E+00  0.00000000E+00  0.00000000E+00
  0.00000000E+00  0.00000000E+00  0.00000000E+00
  0.00000000E+00  0.00000000E+00  0.00000000E+00
  0.00000000E+00  0.00000000E+00  0.00000000E+00
  0.00000000E+00  0.00000000E+00  0.00000000E+00
  0.00000000E+00  0.00000000E+00  0.00000000E+00
  0.00000000E+00  0.00000000E+00  0.00000000E+00
  0.00000000E+00  0.00000000E+00  0.00000000E+00
  0.00000000E+00  0.00000000E+00  0.00000000E+00
  0.00000000E+00  0.00000000E+00  0.00000000E+00
  0.00000000E+00  0.00000000E+00  0.00000000E+00
  0.00000000E+00  0.00000000E+00  0.00000000E+00
  0.00000000E+00  0.00000000E+00  0.00000000E+00
  0.00000000E+00  0.00000000E+00  0.00000000E+00
  0.00000000E+00  0.00000000E+00  0.00000000E+00
  0.00000000E+00  0.00000000E+00  0.00000000E+00
  0.00000000E+00  0.00000000E+00  0.00000000E+00
  0.00000000E+00  0.00000000E+00  0.00000000E+00
  0.00000000E+00  0.00000000E+00  0.00000000E+00
  0.00000000E+00  0.00000000E+00  0.00000000E+00
  0.00000000E+00  0.00000000E+00  0.00000000E+00
  0.00000000E+00  0.00000000E+00  0.00000000E+00
  0.00000000E+00  0.00000000E+00  0.00000000E+00
  0.00000000E+00  0.00000000E+00  0.00000000E+00
  0.00000000E+00  0.00000000E+00  0.00000000E+00
  0.00000000E+00  0.00000000E+00  0.00000000E+00
  0.00000000E+00  0.00000000E+00  0.00000000E+00
  0.00000000E+00  0.00000000E+00  0.00000000E+00
  0.00000000E+00  0.00000000E+00  0.00000000E+00
  0.00000000E+00  0.00000000E+00  0.00000000E+00
  0.00000000E+00  0.00000000E+00  0.00000000E+00
  0.00000000E+00  0.00000000E+00  0.00000000E+00
  0.00000000E+00  0.00000000E+00  0.00000000E+00
  0.00000000E+00  0.00000000E+00  0.00000000E+00
  0.00000000E+00  0.00000000E+00  0.00000000E+00
  0.00000000E+00  0.00000000E+00  0.00000000E+00
  0.00000000E+00  0.00000000E+00  0.00000000E+00
  0.00000000E+00  0.00000000E+00  0.00000000E+00
  0.00000000E+00  0.00000000E+00  0.00000000E+00
  0.00000000E+00  0.00000000E+00  0.00000000E+00
  0.00000000E+00  0.00000000E+00  0.00000000E+00
  0.00000000E+00  0.00000000E+00  0.00000000E+00
  0.00000000E+00  0.00000000E+00  0.00000000E+00
  0.00000000E+00  0.00000000E+00  0.00000000E+00
  0.00000000E+00  0.00000000E+00  0.00000000E+00
  0.00000000E+00  0.00000000E+00  0.00000000E+00
  0.00000000E+00  0.00000000E+00  0.00000000E+00
  0.00000000E+00  0.00000000E+00  0.00000000E+00
  0.00000000E+00  0.00000000E+00  0.00000000E+00
  0.00000000E+00  0.00000000E+00  0.00000000E+00
  0.00000000E+00  0.00000000E+00  0.00000000E+00
  0.00000000E+00  0.00000000E+00  0.00000000E+00
  0.00000000E+00  0.00000000E+00  0.00000000E+00
  0.00000000E+00  0.00000000E+00  0.00000000E+00
  0.00000000E+00  0.00000000E+00  0.00000000E+00
  0.00000000E+00  0.00000000E+00  0.00000000E+00
  0.00000000E+00  0.00000000E+00  0.00000000E+00
  0.00000000E+00  0.00000000E+00  0.00000000E+00
  0.00000000E+00  0.00000000E+00  0.00000000E+00
  0.00000000E+00  0.00000000E+00  0.00000000E+00
  0.00000000E+00  0.00000000E+00  0.00000000E+00
  0.00000000E+00  0.00000000E+00  0.00000000E+00
  0.00000000E+00  0.00000000E+00  0.00000000E+00
  0.00000000E+00  0.00000000E+00  0.00000000E+00
  0.00000000E+00  0.00000000E+00  0.00000000E+00
  0.00000000E+00  0.00000000E+00  0.00000000E+00
  0.00000000E+00  0.00000000E+00  0.00000000E+00
  0.00000000E+00  0.00000000E+00  0.00000000E+00
  0.00000000E+00  0.00000000E+00  0.00000000E+00
  0.00000000E+00  0.00000000E+00  0.00000000E+00
  0.00000000E+00  0.00000000E+00  0.00000000E+00
  0.00000000E+00  0.00000000E+00  0.00000000E+00
  0.00000000E+00  0.00000000E+00  0.00000000E+00
  0.00000000E+00  0.00000000E+00  0.00000000E+00
  0.00000000E+00  0.00000000E+00  0.00000000E+00
  0.00000000E+00  0.00000000E+00  0.00000000E+00
  0.00000000E+00  0.00000000E+00  0.00000000E+00
  0.00000000E+00  0.00000000E+00  0.00000000E+00
  0.00000000E+00  0.00000000E+00  0.00000000E+00
  0.00000000E+00  0.00000000E+00  0.00000000E+00
  0.00000000E+00  0.00000000E+00  0.00000000E+00
  0.00000000E+00  0.00000000E+00  0.00000000E+00
  0.00000000E+00  0.00000000E+00  0.00000000E+00
  0.00000000E+00  0.00000000E+00  0.00000000E+00
  0.00000000E+00  0.00000000E+00  0.00000000E+00
  0.00000000E+00  0.00000000E+00  0.00000000E+00
