# Supplementary material for: Adsorption of 4-(N,N-Dimethylamino)-4′-nitrostilbene on an Amorphous Silica Glass Surface
Source: J Phys Chem C Nanomater Interfaces. 2023 Nov 17;127(47):22964–74. doi: 10.1021/acs.jpcc.3c05552 (PMC10694811; doi:10.1021/acs.jpcc.3c05552)
Supplement: Supplementary file 2 — jp3c05552_si_002.zip [file jp3c05552_si_002.zip › contcar/A5_CONTCAR]

DANS                                    
   1.00000000000000     
    23.7420005797999991    0.0000000000000000    0.0000000000000000
     0.0000000000000000   18.2761001587000003    0.0000000000000000
     0.0000000000000000    0.0000000000000000   40.4500007628999967
   C    N    O    H    Si
    16     2   164    60    70
Selective dynamics
Direct
  0.6385512200659423  0.6074801824084708  0.2965154180695235   T   T   T
  0.6893680155824529  0.5762111645562490  0.3074031604025252   T   T   T
  0.6909739882488954  0.5050567719030983  0.3205093114698440   T   T   T
  0.6414823638732079  0.4656104192198477  0.3223519019265420   T   T   T
  0.5893656808411644  0.4951586153205061  0.3115038703601877   T   T   T
  0.5895014525089304  0.5673659428993084  0.2986488289575808   T   T   T
  0.5395217241081119  0.4505623028851947  0.3135469179089630   T   T   T
  0.4862384736788750  0.4720399276020426  0.3054730817574619   T   T   T
  0.4359017290734709  0.4282072325278226  0.3065232035460947   T   T   T
  0.3834768237257706  0.4603802130505614  0.2982820870351888   T   T   T
  0.4351397224221293  0.3527721492968651  0.3147184317210858   T   T   T
  0.3339145529743990  0.4208343369245979  0.2979350916482891   T   T   T
  0.3859813933945133  0.3122363090862329  0.3141522909854320   T   T   T
  0.3335645412019034  0.3449521304987164  0.3055736905116300   T   T   T
  0.2886055055479581  0.2250224804661905  0.3048882421196789   T   T   T
  0.2337116890502121  0.3376248417485973  0.2916566046840023   T   T   T
  0.2853014005114372  0.3044429476667834  0.3040050048451196   T   T   T
  0.7404851367119523  0.6156232470931605  0.3035746493357112   T   T   T
  0.7381853507000422  0.6796684505656909  0.2896151459308514   T   T   T
  0.7868739008069595  0.5875956261752266  0.3126567241714787   T   T   T
  0.0604884702012006  0.1961651343714480  0.1387499220947251   T   T   T
  0.1557258235761300  0.1003821773108797  0.1849520902268104   T   T   T
  0.9027726642531693  0.7400998876441002  0.0665148266656357   T   T   T
  0.6483406707537460  0.8316087142355106  0.1078106649044887   T   T   T
  0.5064567774199360  0.5377942986176726  0.1414860346326822   T   T   T
  0.5360470859167690  0.2015038878452045  0.1199297015472052   T   T   T
  0.7697183216386669  0.6329306663991313  0.1241687260749128   T   T   T
  0.8625464782577851  0.4198983792872567  0.0654376769510957   T   T   T
  0.9623828064576080  0.6999168929258492  0.1189230075373870   T   T   T
  0.3938560038080394  0.5845682294316036  0.2113466961752251   T   T   T
  0.5580471751907635  0.3311013225528570  0.1456072350232951   T   T   T
  0.9594907876210590  0.4986831978288430  0.0689871412649787   T   T   T
  0.0171099165195414  0.7482215630869837  0.0647717567753924   T   T   T
  0.1867455466313000  0.8834547602358587  0.1557154817604944   T   T   T
  0.0805714663558958  0.0079910588522193  0.1599672754803258   T   T   T
  0.5182099859118970  0.5989339698814483  0.0808086598371891   T   T   T
  0.5444466100331203  0.7853285826080253  0.2069149562638566   T   T   T
  0.5270166363464515  0.3177875946847639  0.0825085964877093   T   T   T
  0.0825561200983447  0.4758034879774173  0.1986795939778097   T   T   T
  0.8090289759287840  0.4151147394348415  0.1866188729864399   T   T   T
  0.4485538145455810  0.2905700726352311  0.1272584088700943   T   T   T
  0.0436235899611511  0.1065870463336683  0.2030373995678350   T   T   T
  0.6308302652088492  0.3731795196146297  0.0737572730691008   T   T   T
  0.3292544693733321  0.6684239728074863  0.0848397990492698   T   T   T
  0.8147352449211609  0.0052723299860464  0.1158944226972219   T   T   T
  0.8669753319153508  0.1292040238579437  0.0969784288159509   T   T   T
  0.0136240530539378  0.7316937457508196  0.1765370531524879   T   T   T
  0.6010570943597779  0.5905146961560573  0.1216664075089077   T   T   T
  0.3644775015052185  0.4486518977939322  0.2142441808499601   T   T   T
  0.0216747432139456  0.9504320524560791  0.1116116966030645   T   T   T
  0.3130054939691475  0.2030204432641685  0.1910837519837574   T   T   T
  0.9287454929504979  0.1023090253466840  0.2134955833097948   T   T   T
  0.6442090697296224  0.4243738435473549  0.1612054622419836   T   T   T
  0.3695421312158088  0.3927448597459951  0.1172162683980496   T   T   T
  0.1056535285587482  0.9978497082129151  0.2240820366950310   T   T   T
  0.3470430676668354  0.9451190780003796  0.0784299276826193   T   T   T
  0.4388334158564872  0.3422076927422636  0.2338787120678565   T   T   T
  0.3789451037472289  0.5110074957034068  0.1548032043428874   T   T   T
  0.9552852664983464  0.6079920550229716  0.1690222451932755   T   T   T
  0.2689175021369447  0.7672735812973719  0.2558159100547585   T   T   T
  0.7616973241749201  0.1027270783338467  0.0775390358500627   T   T   T
  0.8638354969548671  0.5581016091186097  0.1365692806399599   T   T   T
  0.4198312237597571  0.9747961664827357  0.2085230808582857   T   T   T
  0.7539745618392576  0.3781874928012724  0.0664868684628574   T   T   T
  0.5412191192226361  0.4593375686691861  0.0885970206200586   T   T   T
  0.7167638242647836  0.1879507617296170  0.1924334285813172   T   T   T
  0.1569632755340095  0.7421675039326560  0.1512905728580652   T   T   T
  0.4783751579875404  0.6746593642782081  0.2226944739859406   T   T   T
  0.4337015890549542  0.5030027843341609  0.0960408830064526   T   T   T
  0.3888599033036589  0.8564879612842108  0.1746591715168567   T   T   T
  0.1350530513186324  0.9565295513450355  0.1076187397010203   T   T   T
  0.0305928903756646  0.1947105981794038  0.0738319771696188   T   T   T
  0.6662068291792798  0.2858396496956719  0.1523636530066798   T   T   T
  0.3913034558631352  0.7137827062019717  0.1839069740981217   T   T   T
  0.5422430620082012  0.6643278068018725  0.1692280185255538   T   T   T
  0.2956657089523053  0.7881939667552051  0.1920187556475255   T   T   T
  0.7314995546978197  0.9150677193062730  0.0841370405928464   T   T   T
  0.1778185924663078  0.5563296209113990  0.1948879418200506   T   T   T
  0.2905899617972174  0.5462312704905166  0.1916150974778655   T   T   T
  0.6753977361319808  0.7018978056296912  0.1368740394793433   T   T   T
  0.0659641386087333  0.5493032743224393  0.0846327470401879   T   T   T
  0.8018514571951429  0.7165139483932945  0.0385367444644639   T   T   T
  0.1222911545851922  0.3096896202119768  0.1542483229666011   T   T   T
  0.5363205447566793  0.2206115349843558  0.2301768581888173   T   T   T
  0.4634643920810523  0.1077046119129831  0.1449728743132729   T   T   T
  0.1476868178695894  0.6370884900970500  0.1069694419076982   T   T   T
  0.1768918609716249  0.2928115856466530  0.2138914546615884   T   T   T
  0.3572804351269633  0.0883502364762624  0.1593462313671032   T   T   T
  0.0727844597552205  0.0776920895128654  0.1020907186232251   T   T   T
  0.0523911079567889  0.6236690995655523  0.1405784133653613   T   T   T
  0.8567934077477480  0.0243311144402891  0.1778147762366012   T   T   T
  0.6263627332325273  0.9678785099640493  0.0867928287727960   T   T   T
  0.0103349029563454  0.8329670530446118  0.2254120296848918   T   T   T
  0.9915165370028410  0.1977222521928837  0.2446400799220246   T   T   T
  0.3353300625173616  0.7672595338947503  0.1323273208845178   T   T   T
  0.6526488306263708  0.1111208849111543  0.0879922939824992   T   T   T
  0.7895517906101248  0.5127475321530385  0.2327139825164072   T   T   T
  0.6107445753587227  0.8878310297163154  0.1834841287475121   T   T   T
  0.8546816530880428  0.6604504411862838  0.1832330567447416   T   T   T
  0.8853142413393507  0.5205969910390374  0.1984496518045689   T   T   T
  0.6955790637175903  0.5568307708186301  0.1578500544990570   T   T   T
  0.5563487973407639  0.1357964280843981  0.1774420658452381   T   T   T
  0.1796107883657081  0.4187451654597156  0.1779398503339762   T   T   T
  0.5946512057676865  0.5424159089796793  0.1841223854089791   T   T   T
  0.2435679145654172  0.9140282933465895  0.1009593403702138   T   T   T
  0.9555088078488149  0.8389716621678209  0.1005936623507166   T   T   T
  0.6812612457054033  0.4916845622943129  0.2174193997443355   T   T   T
  0.7147078648779848  0.0983867432347289  0.2416066804428844   T   T   T
  0.1895665502544762  0.7983266623949976  0.2089658462667111   T   T   T
  0.8054327617037438  0.7845720304560515  0.2018981524606978   T   T   T
  0.3331197865878367  0.2588784565391103  0.1324773143632612   T   T   T
  0.9707300496058782  0.1203580672388875  0.1212035765991230   T   T   T
  0.0044793448206703  0.3191487801679104  0.1495834192791669   T   T   T
  0.2403711171698804  0.1619615984109845  0.1467622298795661   T   T   T
  0.2335078342424477  0.6335654946285253  0.1506077726476214   T   T   T
  0.4221427682197564  0.9736713450485704  0.1430147999629015   T   T   T
  0.4854421679769224  0.0900531537153674  0.2242783924217851   T   T   T
  0.2379790862691110  0.3018091459592908  0.1614147871065527   T   T   T
  0.8165386347269422  0.1304749162642181  0.2131001576380460   T   T   T
  0.6226939276964263  0.5860865379153923  0.0550911720086227   T   T   T
  0.7021090226034772  0.2302126986639295  0.0675083603644882   T   T   T
  0.5635788517881301  0.0613320799616108  0.1215826032984851   T   T   T
  0.7855916306890041  0.5048979408385491  0.0948969283377357   T   T   T
  0.9240932117793762  0.2494195151091667  0.1143132224853193   T   T   T
  0.8830566590523943  0.1598982430787659  0.1601920995532626   T   T   T
  0.7116749658003794  0.7320643579716569  0.0773731251495408   T   T   T
  0.2664747491399374  0.0739784595372528  0.1965601485921621   T   T   T
  0.7426627420071127  0.6712197529422101  0.1859691045008306   T   T   T
  0.6838641046863041  0.9485671377144268  0.1417803272372839   T   T   T
  0.1239401036373989  0.5140210826091862  0.1393138178161640   T   T   T
  0.0549050194101810  0.2600878510230974  0.1992391878116736   T   T   T
  0.3251493515086572  0.5224717838922407  0.0974455076381367   T   T   T
  0.8173708050829316  0.8970503650668936  0.1600211613705562   T   T   T
  0.3914611039638941  0.0708019025228757  0.0973586558830167   T   T   T
  0.6070758351882195  0.3296099263821191  0.2056868234607749   T   T   T
  0.4979226166929518  0.8974763205509835  0.1773770031129544   T   T   T
  0.8151655182992745  0.3796826585248648  0.1217266887753625   T   T   T
  0.2160735156233655  0.0202564413875114  0.1425514026114305   T   T   T
  0.8475869341334717  0.6167173757831548  0.0777794228977326   T   T   T
  0.5572742546754107  0.0626534086594738  0.0575167144990099   T   T   T
  0.8482845310407506  0.0260442066018711  0.0530223810884007   T   T   T
  0.8911387860501672  0.3317894865224609  0.1639510240265641   T   T   T
  0.7217541203439697  0.8816570364115794  0.1950003770345510   T   T   T
  0.2342374801746655  0.7318020478233721  0.1040341196471092   T   T   T
  0.5995019722889239  0.1019293347530164  0.2343297277282036   T   T   T
  0.9880391897685628  0.8691204216673609  0.1626196388925615   T   T   T
  0.0918178936812677  0.8371317208679278  0.1834067041931001   T   T   T
  0.9393128440783423  0.3935598706857183  0.1111317216587183   T   T   T
  0.7805552309539233  0.2838434247895835  0.1637390827046971   T   T   T
  0.6001103503569849  0.7106666740217180  0.0869382841647892   T   T   T
  0.7284077392147091  0.1802025168458874  0.1280633277146622   T   T   T
  0.3898201345387435  0.3344342162210729  0.1770909394609303   T   T   T
  0.6655177956283651  0.0102123076595675  0.1988993522308544   T   T   T
  0.9137326612418913  0.9513296922746003  0.1323131351954501   T   T   T
  0.3713836154361915  0.1001821376555388  0.2245546522456593   T   T   T
  0.3064982127308542  0.8113049705972407  0.0724427268783400   T   T   T
 -0.0000319486838546  0.0535532056636961  0.2589571333919069   T   T   T
  0.4220805137046118  0.0257933655736613  0.2709985938650258   T   T   T
  0.9818873572356219  0.3410450185229382  0.2367014876398641   T   T   T
  0.0819716390288489  0.2859584679210158  0.2586022643937375   T   T   T
  0.5526412462611657  0.3965468030789064  0.0283162116271451   T   T   T
  0.3831725438910539  0.7029130595303476  0.2510766188295498   T   T   T
  0.4403802592348476  0.9988381780856198  0.0472354665811015   T   T   T
  0.3362759259226733  0.0546812744607260  0.0388186265345703   T   T   T
  0.5904054220865952  0.6659917928931665  0.2300597063194407   T   T   T
  0.2634134066911522  0.9181362520840364  0.0353701207108473   T   T   T
  0.9613419370222281  0.3594600304516766  0.0476928419395400   T   T   T
  0.3249551993270692  0.3201874698387129  0.2312713806736666   T   T   T
  0.8707259726154986  0.4135564407956445  0.2431213747977599   T   T   T
  0.6452246070524897  0.9911165953835148  0.2633876362899624   T   T   T
  0.7687017558806555  0.2275474719504649  0.2498907236566276   T   T   T
  0.0442880000274407  0.4702334406958920  0.0309012205809724   T   T   T
  0.0050503790629695  0.6116941993263717  0.0378747820044694   T   T   T
  0.3570666728861007  0.5742843648107551  0.0374005042585697   T   T   T
  0.2500368736602643  0.5776958762547738  0.0584803903941138   T   T   T
  0.8062125425678690  0.6615860758811843  0.2405397704189854   T   T   T
  0.8179454444145418  0.9157798749855135  0.2264818233882389   T   T   T
  0.8955587704929664  0.6436718729273673  0.0195815431731068   T   T   T
  0.5449964406016521  0.9187751141101818  0.2358698996315555   T   T   T
  0.7312068412694746  0.8284721526108034  0.0280062660814200   T   T   T
  0.6978444354489090  0.6885836407758944  0.0167466777476145   T   T   T
  0.2423231203793974  0.6674478448734751  0.2141283405935947   T   T   T
  0.6386622275674292  0.6619321672613652  0.2856740387202083   T   T   T
  0.7311638892137887  0.4822233584156853  0.3283730433672408   T   T   T
  0.6422392729833982  0.4099160215061560  0.3321234976738323   T   T   T
  0.5507371861358279  0.5919107935504866  0.2893922147947396   T   T   T
  0.5463853834660930  0.3947365433020963  0.3224573884548986   T   T   T
  0.4796438755664101  0.5283641593415151  0.2971050878008160   T   T   T
  0.3825663777706950  0.5180876079362983  0.2912225890286768   T   T   T
  0.4743034801194618  0.3250275908069637  0.3212753966847553   T   T   T
  0.2952725045196334  0.4479970610225009  0.2903012470727293   T   T   T
  0.3880488206377073  0.2541091587183866  0.3199096213119049   T   T   T
  0.3052885033551984  0.2054532948608346  0.3287119833123430   T   T   T
  0.2462252801265787  0.2023464023135520  0.3017697064800198   T   T   T
  0.3156494832100402  0.2034570838675843  0.2849095603595237   T   T   T
  0.2228547894587087  0.3865177276391711  0.3062187553038674   T   T   T
  0.2374500756954883  0.3526343999913690  0.2653379960249248   T   T   T
  0.1992937979812774  0.2980324036180426  0.2942325341894136   T   T   T
  0.0030852921960983  0.2341776223028149  0.0700339823851252   T   T   T
  0.3500166881922291  0.0932923817584998  0.0239954217818020   T   T   T
  0.5153495899152133  0.4106438106250522  0.0200167149418360   T   T   T
  0.0507334362295749  0.5090273106703699  0.1942690679314000   T   T   T
  0.3167203631613019  0.2713058698808429  0.2214892762419889   T   T   T
  0.4412809345236812  0.3561501060855478  0.2575148613400916   T   T   T
  0.1438740258653908  0.2930378202011860  0.2288909021411842   T   T   T
  0.4506390377619502  0.9918240795009096  0.2796391351111339   T   T   T
 -0.0007101724279789  0.3891312209829707  0.2323127953129329   T   T   T
  0.0773969037053375  0.2990293613035193  0.2819823164802743   T   T   T
  0.1063943798956655  0.9450325761967580  0.2190937051728460   T   T   T
  0.2315015721154097  0.6181591824914842  0.0468155438340171   T   T   T
  0.0215447615755837  0.7005620891548777  0.0528765076186778   T   T   T
  0.4770753307384875  0.0187446040789006  0.0546188526882804   T   T   T
  0.2747922460324688  0.9665512664228350  0.0267701587944516   T   T   T
  0.0844882832157263  0.4707004742236493  0.0251556055645105   T   T   T
 -0.0337286769653291  0.6193607155024861  0.0284137020806290   T   T   T
  0.3969612731869655  0.5877972111203701  0.0396522426387946   T   T   T
  0.2730111770732850  0.8171433203458492  0.2645774949331612   T   T   T
  0.9712862960053165  0.8315326188372070  0.2333717336253183   T   T   T
  0.3432133377397968  0.7169414514354182  0.2539444613137000   T   T   T
  0.9942886514883833  0.3804099325068543  0.0359082331103144   T   T   T
  0.6423423132934479  0.3209333435255922  0.0733247482447582   T   T   T
  0.7144588786361439  0.3961773285057055  0.0680771382433671   T   T   T
  0.7307606904050431  0.2698711890653155  0.0664971464788938   T   T   T
  0.5718076426870432  0.0686155376994615  0.0349407153582557   T   T   T
  0.8234766165066867  0.0025265930596034  0.0368082322673414   T   T   T
  0.4996281268643551  0.2466045390422041  0.2304696128932802   T   T   T
  0.7978016568445883  0.5653055666608187  0.2386932323360411   T   T   T
  0.5818655646401973  0.2903761266832902  0.2143741205072399   T   T   T
  0.0342326309950682  0.0231198837131464  0.2565699758824204   T   T   T
  0.9022378812351252  0.3796776066367157  0.2384134931647602   T   T   T
  0.6777657520596315  0.9650095263816726  0.2727443650502165   T   T   T
  0.7392209835228316  0.2626198911070234  0.2561184787104846   T   T   T
  0.7638034392728242  0.9389331428101404  0.0955966617918509   T   T   T
  0.6482336134586787  0.6173336337396025  0.0417273521097093   T   T   T
  0.8752013709797752  0.6107742195793302  0.0045152721347490   T   T   T
  0.7343344028946330  0.8659255504149106  0.0460097351732364   T   T   T
  0.6884971850459901  0.7031804079974392 -0.0059481233932856   T   T   T
  0.5791870520199648  0.9345244129901927  0.2481059082863383   T   T   T
  0.7221768397287938  0.4989682746859783  0.2232092262033890   T   T   T
  0.6020596351696126  0.6149280877380462  0.2258266896987489   T   T   T
  0.7827713639374579  0.6773964882575548  0.2604969789053092   T   T   T
  0.8330353187080687  0.9644291681957770  0.2207608353662400   T   T   T
  0.9911677837301340  0.1139798015392444  0.2296989744578466   F   F   T
  0.4264189031088256  0.0469571043232847  0.2318455282546681   T   T   T
  0.9606529775348467  0.7559246119583919  0.0871598727118922   T   T   T
  0.2485665555113199  0.7558505649955554  0.2172256170465250   T   T   T
  0.3570831435098658  0.5226532141778478  0.1926207949862055   T   T   T
  0.9956914503629498  0.6674555002791064  0.1507538803044057   T   T   T
  0.5297587918868494  0.1262776703614828  0.1407699909106412   T   T   T
  0.2806017581076877  0.2328715769119445  0.1566888117015263   T   T   T
  0.0260669525543417  0.2712972379329467  0.2349488235904964   T   T   T
  0.0250116005703336  0.8165954702260529  0.1867069839778774   T   T   T
  0.8227708339633324  0.0663079842787511  0.0856474068884629   F   F   T
  0.5628104775397601  0.3878263976955149  0.0681201907901490   T   T   T
  0.4109145402978598  0.6697536706797464  0.2174034629795973   F   F   T
  0.6175220609452773  0.3424754509099977  0.1664623212926833   T   T   T
  0.0970520048616666  0.0546762415958872  0.1927008746619800   T   T   T
  0.1958957662345046  0.9431674149113732  0.1260856849834971   T   T   T
  0.3807361382700025  0.0171868841842156  0.0653745246278368   T   T   T
  0.3763556067930938  0.4819452362235281  0.1168518310086407   T   T   T
  0.3021913709000079  0.7441700422582438  0.0986968976755804   T   T   T
  0.0607178208284446  0.2717469213766102  0.1596840755543664   T   T   T
  0.0776788962874072  0.9979493562910379  0.1198767036815984   T   T   T
  0.1563124358676617  0.8153825998215609  0.1742084636572753   F   F   T
  0.9702917876599634  0.9024976427841296  0.1267997197975174   T   T   T
  0.5392168519706239  0.6973938785774172  0.2071375509037288   T   T   T
  0.2896760124865224  0.8980637275379235  0.0715650513678881   T   T   T
  0.2181078993211135  0.0892064700715331  0.1677012298041771   T   T   T
  0.8038145816427253  0.4208390966447729  0.0869610427731891   T   T   T
  0.6566289202992326  0.5015700471506810  0.1805495941104832   T   T   T
  0.6718407112798357  0.9149453054579911  0.1052624850520352   T   T   T
  0.7223277338557412  0.2370860593780611  0.1589501066290154   T   T   T
  0.6700713699584346  0.9312017498436425  0.1804038415927538   T   T   T
  0.0330597630460036  0.1489754810519347  0.1083490229579950   T   T   T
  0.3283957065491299  0.1144009576405164  0.1938693761665536   T   T   T
  0.9303379987150541  0.4175789896351406  0.0727423526763075   T   T   T
  0.8714875419325965  0.1064094432282667  0.1917276507105936   T   T   T
  0.3790832737000995  0.3615488617197349  0.2147865068009566   T   T   T
  0.8164356939320231  0.5783497121824167  0.1087694763679654   T   T   T
  0.6586983572973161  0.7442245850842106  0.1025628685273035   T   T   T
  0.5856272131944121  0.6225510081496337  0.0846428395168439   T   T   T
  0.7112695546164597  0.1570168616621672  0.0904767145674392   T   T   T
  0.5431085416281247  0.1356092919984699  0.2169017406599268   T   T   T
  0.5165659318706718  0.2870181246221348  0.1198482438713375   T   T   T
  0.3854964514355795  0.3185475260792641  0.1379533302704527   T   T   T
  0.8399624619451310  0.4641420495185288  0.2155634605311919   T   T   T
  0.4082250660024173  0.0596544964004135  0.1358397806796130   T   T   T
  0.7188766825757336  0.6394293204410959  0.1511103487528183   T   T   T
  0.3534573309750665  0.7813489082955025  0.1703730818093517   T   T   T
  0.6568651521743633  0.0526176453472278  0.2340165552501862   T   T   T
  0.2367447159903670  0.5996564986926584  0.1879789548518946   T   T   T
  0.4325639903630432  0.9241521954540133  0.1760269548966477   F   F   T
  0.7544257209664820  0.1615324137479146  0.2240825515323105   T   T   T
  0.0189552207148517  0.5335440064623574  0.0561804348157845   T   T   T
  0.3159969115000769  0.5866256890810406  0.0695476219017329   T   T   T
  0.1928369520352951  0.6857674608538350  0.1280358145511238   T   T   T
  0.8015238017292210  0.6957313870067328  0.2034345411349235   T   T   T
  0.7902193370142182  0.8697321773418586  0.1957721217026776   T   T   T
  0.8602355284553607  0.6802672576632983  0.0511196983736015   T   T   T
  0.5500919610576275  0.8724144647704736  0.2012797716520135   T   T   T
  0.6018159156176316  0.0513014221916045  0.0884728868525832   T   T   T
  0.4994541584042959  0.5238780100016635  0.1014779146681136   T   T   T
  0.1406320563861334  0.4914156432315964  0.1773649601043615   T   T   T
  0.8235132905235621  0.3525210221880751  0.1594197965032612   T   T   T
  0.1779301332573048  0.3295404038617774  0.1772641822561165   T   T   T
  0.7362965846203565  0.7437469179903348  0.0402017065180723   T   T   T
  0.0972674252396258  0.5806037815899232  0.1174570697950382   T   T   T
  0.8513333645546833  0.9685041528195494  0.1463870874659815   T   T   T
  0.9108456983884829  0.1638379834983693  0.1233269263842608   T   T   T
  0.9401630227909115  0.3235262623609136  0.1354941096393223   T   T   T
  0.8887801936272949  0.5871743610750980  0.1719222421673088   T   T   T
  0.5608712810577655  0.5847594936861987  0.1546930374127467   T   T   T
 
  0.00000000E+00  0.00000000E+00  0.00000000E+00
  0.00000000E+00  0.00000000E+00  0.00000000E+00
  0.00000000E+00  0.00000000E+00  0.00000000E+00
  0.00000000E+00  0.00000000E+00  0.00000000E+00
  0.00000000E+00  0.00000000E+00  0.00000000E+00
  0.00000000E+00  0.00000000E+00  0.00000000E+00
  0.00000000E+00  0.00000000E+00  0.00000000E+00
  0.00000000E+00  0.00000000E+00  0.00000000E+00
  0.00000000E+00  0.00000000E+00  0.00000000E+00
  0.00000000E+00  0.00000000E+00  0.00000000E+00
  0.00000000E+00  0.00000000E+00  0.00000000E+00
  0.00000000E+00  0.00000000E+00  0.00000000E+00
  0.00000000E+00  0.00000000E+00  0.00000000E+00
  0.00000000E+00  0.00000000E+00  0.00000000E+00
  0.00000000E+00  0.00000000E+00  0.00000000E+00
  0.00000000E+00  0.00000000E+00  0.00000000E+00
  0.00000000E+00  0.00000000E+00  0.00000000E+00
  0.00000000E+00  0.00000000E+00  0.00000000E+00
  0.00000000E+00  0.00000000E+00  0.00000000E+00
  0.00000000E+00  0.00000000E+00  0.00000000E+00
  0.00000000E+00  0.00000000E+00  0.00000000E+00
  0.00000000E+00  0.00000000E+00  0.00000000E+00
  0.00000000E+00  0.00000000E+00  0.00000000E+00
  0.00000000E+00  0.00000000E+00  0.00000000E+00
  0.00000000E+00  0.00000000E+00  0.00000000E+00
  0.00000000E+00  0.00000000E+00  0.00000000E+00
  0.00000000E+00  0.00000000E+00  0.00000000E+00
  0.00000000E+00  0.00000000E+00  0.00000000E+00
  0.00000000E+00  0.00000000E+00  0.00000000E+00
  0.00000000E+00  0.00000000E+00  0.00000000E+00
  0.00000000E+00  0.00000000E+00  0.00000000E+00
  0.00000000E+00  0.00000000E+00  0.00000000E+00
  0.00000000E+00  0.00000000E+00  0.00000000E+00
  0.00000000E+00  0.00000000E+00  0.00000000E+00
  0.00000000E+00  0.00000000E+00  0.00000000E+00
  0.00000000E+00  0.00000000E+00  0.00000000E+00
  0.00000000E+00  0.00000000E+00  0.00000000E+00
  0.00000000E+00  0.00000000E+00  0.00000000E+00
  0.00000000E+00  0.00000000E+00  0.00000000E+00
  0.00000000E+00  0.00000000E+00  0.00000000E+00
  0.00000000E+00  0.00000000E+00  0.00000000E+00
  0.00000000E+00  0.00000000E+00  0.00000000E+00
  0.00000000E+00  0.00000000E+00  0.00000000E+00
  0.00000000E+00  0.00000000E+00  0.00000000E+00
  0.00000000E+00  0.00000000E+00  0.00000000E+00
  0.00000000E+00  0.00000000E+00  0.00000000E+00
  0.00000000E+00  0.00000000E+00  0.00000000E+00
  0.00000000E+00  0.00000000E+00  0.00000000E+00
  0.00000000E+00  0.00000000E+00  0.00000000E+00
  0.00000000E+00  0.00000000E+00  0.00000000E+00
  0.00000000E+00  0.00000000E+00  0.00000000E+00
  0.00000000E+00  0.00000000E+00  0.00000000E+00
  0.00000000E+00  0.00000000E+00  0.00000000E+00
  0.00000000E+00  0.00000000E+00  0.00000000E+00
  0.00000000E+00  0.00000000E+00  0.00000000E+00
  0.00000000E+00  0.00000000E+00  0.00000000E+00
  0.00000000E+00  0.00000000E+00  0.00000000E+00
  0.00000000E+00  0.00000000E+00  0.00000000E+00
  0.00000000E+00  0.00000000E+00  0.00000000E+00
  0.00000000E+00  0.00000000E+00  0.00000000E+00
  0.00000000E+00  0.00000000E+00  0.00000000E+00
  0.00000000E+00  0.00000000E+00  0.00000000E+00
  0.00000000E+00  0.00000000E+00  0.00000000E+00
  0.00000000E+00  0.00000000E+00  0.00000000E+00
  0.00000000E+00  0.00000000E+00  0.00000000E+00
  0.00000000E+00  0.00000000E+00  0.00000000E+00
  0.00000000E+00  0.00000000E+00  0.00000000E+00
  0.00000000E+00  0.00000000E+00  0.00000000E+00
  0.00000000E+00  0.00000000E+00  0.00000000E+00
  0.00000000E+00  0.00000000E+00  0.00000000E+00
  0.00000000E+00  0.00000000E+00  0.00000000E+00
  0.00000000E+00  0.00000000E+00  0.00000000E+00
  0.00000000E+00  0.00000000E+00  0.00000000E+00
  0.00000000E+00  0.00000000E+00  0.00000000E+00
  0.00000000E+00  0.00000000E+00  0.00000000E+00
  0.00000000E+00  0.00000000E+00  0.00000000E+00
  0.00000000E+00  0.00000000E+00  0.00000000E+00
  0.00000000E+00  0.00000000E+00  0.00000000E+00
  0.00000000E+00  0.00000000E+00  0.00000000E+00
  0.00000000E+00  0.00000000E+00  0.00000000E+00
  0.00000000E+00  0.00000000E+00  0.00000000E+00
  0.00000000E+00  0.00000000E+00  0.00000000E+00
  0.00000000E+00  0.00000000E+00  0.00000000E+00
  0.00000000E+00  0.00000000E+00  0.00000000E+00
  0.00000000E+00  0.00000000E+00  0.00000000E+00
  0.00000000E+00  0.00000000E+00  0.00000000E+00
  0.00000000E+00  0.00000000E+00  0.00000000E+00
  0.00000000E+00  0.00000000E+00  0.00000000E+00
  0.00000000E+00  0.00000000E+00  0.00000000E+00
  0.00000000E+00  0.00000000E+00  0.00000000E+00
  0.00000000E+00  0.00000000E+00  0.00000000E+00
  0.00000000E+00  0.00000000E+00  0.00000000E+00
  0.00000000E+00  0.00000000E+00  0.00000000E+00
  0.00000000E+00  0.00000000E+00  0.00000000E+00
  0.00000000E+00  0.00000000E+00  0.00000000E+00
  0.00000000E+00  0.00000000E+00  0.00000000E+00
  0.00000000E+00  0.00000000E+00  0.00000000E+00
  0.00000000E+00  0.00000000E+00  0.00000000E+00
  0.00000000E+00  0.00000000E+00  0.00000000E+00
  0.00000000E+00  0.00000000E+00  0.00000000E+00
  0.00000000E+00  0.00000000E+00  0.00000000E+00
  0.00000000E+00  0.00000000E+00  0.00000000E+00
  0.00000000E+00  0.00000000E+00  0.00000000E+00
  0.00000000E+00  0.00000000E+00  0.00000000E+00
  0.00000000E+00  0.00000000E+00  0.00000000E+00
  0.00000000E+00  0.00000000E+00  0.00000000E+00
  0.00000000E+00  0.00000000E+00  0.00000000E+00
  0.00000000E+00  0.00000000E+00  0.00000000E+00
  0.00000000E+00  0.00000000E+00  0.00000000E+00
  0.00000000E+00  0.00000000E+00  0.00000000E+00
  0.00000000E+00  0.00000000E+00  0.00000000E+00
  0.00000000E+00  0.00000000E+00  0.00000000E+00
  0.00000000E+00  0.00000000E+00  0.00000000E+00
  0.00000000E+00  0.00000000E+00  0.00000000E+00
  0.00000000E+00  0.00000000E+00  0.00000000E+00
  0.00000000E+00  0.00000000E+00  0.00000000E+00
  0.00000000E+00  0.00000000E+00  0.00000000E+00
  0.00000000E+00  0.00000000E+00  0.00000000E+00
  0.00000000E+00  0.00000000E+00  0.00000000E+00
  0.00000000E+00  0.00000000E+00  0.00000000E+00
  0.00000000E+00  0.00000000E+00  0.00000000E+00
  0.00000000E+00  0.00000000E+00  0.00000000E+00
  0.00000000E+00  0.00000000E+00  0.00000000E+00
  0.00000000E+00  0.00000000E+00  0.00000000E+00
  0.00000000E+00  0.00000000E+00  0.00000000E+00
  0.00000000E+00  0.00000000E+00  0.00000000E+00
  0.00000000E+00  0.00000000E+00  0.00000000E+00
  0.00000000E+00  0.00000000E+00  0.00000000E+00
  0.00000000E+00  0.00000000E+00  0.00000000E+00
  0.00000000E+00  0.00000000E+00  0.00000000E+00
  0.00000000E+00  0.00000000E+00  0.00000000E+00
  0.00000000E+00  0.00000000E+00  0.00000000E+00
  0.00000000E+00  0.00000000E+00  0.00000000E+00
  0.00000000E+00  0.00000000E+00  0.00000000E+00
  0.00000000E+00  0.00000000E+00  0.00000000E+00
  0.00000000E+00  0.00000000E+00  0.00000000E+00
  0.00000000E+00  0.00000000E+00  0.00000000E+00
  0.00000000E+00  0.00000000E+00  0.00000000E+00
  0.00000000E+00  0.00000000E+00  0.00000000E+00
  0.00000000E+00  0.00000000E+00  0.00000000E+00
  0.00000000E+00  0.00000000E+00  0.00000000E+00
  0.00000000E+00  0.00000000E+00  0.00000000E+00
  0.00000000E+00  0.00000000E+00  0.00000000E+00
  0.00000000E+00  0.00000000E+00  0.00000000E+00
  0.00000000E+00  0.00000000E+00  0.00000000E+00
  0.00000000E+00  0.00000000E+00  0.00000000E+00
  0.00000000E+00  0.00000000E+00  0.00000000E+00
  0.00000000E+00  0.00000000E+00  0.00000000E+00
  0.00000000E+00  0.00000000E+00  0.00000000E+00
  0.00000000E+00  0.00000000E+00  0.00000000E+00
  0.00000000E+00  0.00000000E+00  0.00000000E+00
  0.00000000E+00  0.00000000E+00  0.00000000E+00
  0.00000000E+00  0.00000000E+00  0.00000000E+00
  0.00000000E+00  0.00000000E+00  0.00000000E+00
  0.00000000E+00  0.00000000E+00  0.00000000E+00
  0.00000000E+00  0.00000000E+00  0.00000000E+00
  0.00000000E+00  0.00000000E+00  0.00000000E+00
  0.00000000E+00  0.00000000E+00  0.00000000E+00
  0.00000000E+00  0.00000000E+00  0.00000000E+00
  0.00000000E+00  0.00000000E+00  0.00000000E+00
  0.00000000E+00  0.00000000E+00  0.00000000E+00
  0.00000000E+00  0.00000000E+00  0.00000000E+00
  0.00000000E+00  0.00000000E+00  0.00000000E+00
  0.00000000E+00  0.00000000E+00  0.00000000E+00
  0.00000000E+00  0.00000000E+00  0.00000000E+00
  0.00000000E+00  0.00000000E+00  0.00000000E+00
  0.00000000E+00  0.00000000E+00  0.00000000E+00
  0.00000000E+00  0.00000000E+00  0.00000000E+00
  0.00000000E+00  0.00000000E+00  0.00000000E+00
  0.00000000E+00  0.00000000E+00  0.00000000E+00
  0.00000000E+00  0.00000000E+00  0.00000000E+00
  0.00000000E+00  0.00000000E+00  0.00000000E+00
  0.00000000E+00  0.00000000E+00  0.00000000E+00
  0.00000000E+00  0.00000000E+00  0.00000000E+00
  0.00000000E+00  0.00000000E+00  0.00000000E+00
  0.00000000E+00  0.00000000E+00  0.00000000E+00
  0.00000000E+00  0.00000000E+00  0.00000000E+00
  0.00000000E+00  0.00000000E+00  0.00000000E+00
  0.00000000E+00  0.00000000E+00  0.00000000E+00
  0.00000000E+00  0.00000000E+00  0.00000000E+00
  0.00000000E+00  0.00000000E+00  0.00000000E+00
  0.00000000E+00  0.00000000E+00  0.00000000E+00
  0.00000000E+00  0.00000000E+00  0.00000000E+00
  0.00000000E+00  0.00000000E+00  0.00000000E+00
  0.00000000E+00  0.00000000E+00  0.00000000E+00
  0.00000000E+00  0.00000000E+00  0.00000000E+00
  0.00000000E+00  0.00000000E+00  0.00000000E+00
  0.00000000E+00  0.00000000E+00  0.00000000E+00
  0.00000000E+00  0.00000000E+00  0.00000000E+00
  0.00000000E+00  0.00000000E+00  0.00000000E+00
  0.00000000E+00  0.00000000E+00  0.00000000E+00
  0.00000000E+00  0.00000000E+00  0.00000000E+00
  0.00000000E+00  0.00000000E+00  0.00000000E+00
  0.00000000E+00  0.00000000E+00  0.00000000E+00
  0.00000000E+00  0.00000000E+00  0.00000000E+00
  0.00000000E+00  0.00000000E+00  0.00000000E+00
  0.00000000E+00  0.00000000E+00  0.00000000E+00
  0.00000000E+00  0.00000000E+00  0.00000000E+00
  0.00000000E+00  0.00000000E+00  0.00000000E+00
  0.00000000E+00  0.00000000E+00  0.00000000E+00
  0.00000000E+00  0.00000000E+00  0.00000000E+00
  0.00000000E+00  0.00000000E+00  0.00000000E+00
  0.00000000E+00  0.00000000E+00  0.00000000E+00
  0.00000000E+00  0.00000000E+00  0.00000000E+00
  0.00000000E+00  0.00000000E+00  0.00000000E+00
  0.00000000E+00  0.00000000E+00  0.00000000E+00
  0.00000000E+00  0.00000000E+00  0.00000000E+00
  0.00000000E+00  0.00000000E+00  0.00000000E+00
  0.00000000E+00  0.00000000E+00  0.00000000E+00
  0.00000000E+00  0.00000000E+00  0.00000000E+00
  0.00000000E+00  0.00000000E+00  0.00000000E+00
  0.00000000E+00  0.00000000E+00  0.00000000E+00
  0.00000000E+00  0.00000000E+00  0.00000000E+00
  0.00000000E+00  0.00000000E+00  0.00000000E+00
  0.00000000E+00  0.00000000E+00  0.00000000E+00
  0.00000000E+00  0.00000000E+00  0.00000000E+00
  0.00000000E+00  0.00000000E+00  0.00000000E+00
  0.00000000E+00  0.00000000E+00  0.00000000E+00
  0.00000000E+00  0.00000000E+00  0.00000000E+00
  0.00000000E+00  0.00000000E+00  0.00000000E+00
  0.00000000E+00  0.00000000E+00  0.00000000E+00
  0.00000000E+00  0.00000000E+00  0.00000000E+00
  0.00000000E+00  0.00000000E+00  0.00000000E+00
  0.00000000E+00  0.00000000E+00  0.00000000E+00
  0.00000000E+00  0.00000000E+00  0.00000000E+00
  0.00000000E+00  0.00000000E+00  0.00000000E+00
  0.00000000E+00  0.00000000E+00  0.00000000E+00
  0.00000000E+00  0.00000000E+00  0.00000000E+00
  0.00000000E+00  0.00000000E+00  0.00000000E+00
  0.00000000E+00  0.00000000E+00  0.00000000E+00
  0.00000000E+00  0.00000000E+00  0.00000000E+00
  0.00000000E+00  0.00000000E+00  0.00000000E+00
  0.00000000E+00  0.00000000E+00  0.00000000E+00
  0.00000000E+00  0.00000000E+00  0.00000000E+00
  0.00000000E+00  0.00000000E+00  0.00000000E+00
  0.00000000E+00  0.00000000E+00  0.00000000E+00
  0.00000000E+00  0.00000000E+00  0.00000000E+00
  0.00000000E+00  0.00000000E+00  0.00000000E+00
  0.00000000E+00  0.00000000E+00  0.00000000E+00
  0.00000000E+00  0.00000000E+00  0.00000000E+00
  0.00000000E+00  0.00000000E+00  0.00000000E+00
  0.00000000E+00  0.00000000E+00  0.00000000E+00
  0.00000000E+00  0.00000000E+00  0.00000000E+00
  0.00000000E+00  0.00000000E+00  0.00000000E+00
  0.00000000E+00  0.00000000E+00  0.00000000E+00
  0.00000000E+00  0.00000000E+00  0.00000000E+00
  0.00000000E+00  0.00000000E+00  0.00000000E+00
  0.00000000E+00  0.00000000E+00  0.00000000E+00
  0.00000000E+00  0.00000000E+00  0.00000000E+00
  0.00000000E+00  0.00000000E+00  0.00000000E+00
  0.00000000E+00  0.00000000E+00  0.00000000E+00
  0.00000000E+00  0.00000000E+00  0.00000000E+00
  0.00000000E+00  0.00000000E+00  0.00000000E+00
  0.00000000E+00  0.00000000E+00  0.00000000E+00
  0.00000000E+00  0.00000000E+00  0.00000000E+00
  0.00000000E+00  0.00000000E+00  0.00000000E+00
  0.00000000E+00  0.00000000E+00  0.00000000E+00
  0.00000000E+00  0.00000000E+00  0.00000000E+00
  0.00000000E+00  0.00000000E+00  0.00000000E+00
  0.00000000E+00  0.00000000E+00  0.00000000E+00
  0.00000000E+00  0.00000000E+00  0.00000000E+00
  0.00000000E+00  0.00000000E+00  0.00000000E+00
  0.00000000E+00  0.00000000E+00  0.00000000E+00
  0.00000000E+00  0.00000000E+00  0.00000000E+00
  0.00000000E+00  0.00000000E+00  0.00000000E+00
  0.00000000E+00  0.00000000E+00  0.00000000E+00
  0.00000000E+00  0.00000000E+00  0.00000000E+00
  0.00000000E+00  0.00000000E+00  0.00000000E+00
  0.00000000E+00  0.00000000E+00  0.00000000E+00
  0.00000000E+00  0.00000000E+00  0.00000000E+00
  0.00000000E+00  0.00000000E+00  0.00000000E+00
  0.00000000E+00  0.00000000E+00  0.00000000E+00
  0.00000000E+00  0.00000000E+00  0.00000000E+00
  0.00000000E+00  0.00000000E+00  0.00000000E+00
  0.00000000E+00  0.00000000E+00  0.00000000E+00
  0.00000000E+00  0.00000000E+00  0.00000000E+00
  0.00000000E+00  0.00000000E+00  0.00000000E+00
  0.00000000E+00  0.00000000E+00  0.00000000E+00
  0.00000000E+00  0.00000000E+00  0.00000000E+00
  0.00000000E+00  0.00000000E+00  0.00000000E+00
  0.00000000E+00  0.00000000E+00  0.00000000E+00
  0.00000000E+00  0.00000000E+00  0.00000000E+00
  0.00000000E+00  0.00000000E+00  0.00000000E+00
  0.00000000E+00  0.00000000E+00  0.00000000E+00
  0.00000000E+00  0.00000000E+00  0.00000000E+00
  0.00000000E+00  0.00000000E+00  0.00000000E+00
  0.00000000E+00  0.00000000E+00  0.00000000E+00
  0.00000000E+00  0.00000000E+00  0.00000000E+00
  0.00000000E+00  0.00000000E+00  0.00000000E+00
  0.00000000E+00  0.00000000E+00  0.00000000E+00
  0.00000000E+00  0.00000000E+00  0.00000000E+00
  0.00000000E+00  0.00000000E+00  0.00000000E+00
  0.00000000E+00  0.00000000E+00  0.00000000E+00
  0.00000000E+00  0.00000000E+00  0.00000000E+00
  0.00000000E+00  0.00000000E+00  0.00000000E+00
  0.00000000E+00  0.00000000E+00  0.00000000E+00
  0.00000000E+00  0.00000000E+00  0.00000000E+00
  0.00000000E+00  0.00000000E+00  0.00000000E+00
  0.00000000E+00  0.00000000E+00  0.00000000E+00
  0.00000000E+00  0.00000000E+00  0.00000000E+00
  0.00000000E+00  0.00000000E+00  0.00000000E+00
  0.00000000E+00  0.00000000E+00  0.00000000E+00
  0.00000000E+00  0.00000000E+00  0.00000000E+00
  0.00000000E+00  0.00000000E+00  0.00000000E+00
  0.00000000E+00  0.00000000E+00  0.00000000E+00
  0.00000000E+00  0.00000000E+00  0.00000000E+00
  0.00000000E+00  0.00000000E+00  0.00000000E+00
  0.00000000E+00  0.00000000E+00  0.00000000E+00
  0.00000000E+00  0.00000000E+00  0.00000000E+00
  0.00000000E+00  0.00000000E+00  0.00000000E+00
  0.00000000E+00  0.00000000E+00  0.00000000E+00
  0.00000000E+00  0.00000000E+00  0.00000000E+00
