# Supplementary material for: Adsorption of 4-(N,N-Dimethylamino)-4′-nitrostilbene on an Amorphous Silica Glass Surface
Source: J Phys Chem C Nanomater Interfaces. 2023 Nov 17;127(47):22964–74. doi: 10.1021/acs.jpcc.3c05552 (PMC10694811; doi:10.1021/acs.jpcc.3c05552)
Supplement: Supplementary file 2 — jp3c05552_si_002.zip [file jp3c05552_si_002.zip › contcar/A6_CONTCAR]

DANS                                    
   1.00000000000000     
    23.7420005797999991    0.0000000000000000    0.0000000000000000
     0.0000000000000000   18.2761001587000003    0.0000000000000000
     0.0000000000000000    0.0000000000000000   40.4500007628999967
   C    N    O    H    Si
    16     2   164    60    70
Selective dynamics
Direct
  0.6570147242117657  0.8018357778156698  0.2910518007641654   T   T   T
  0.7150079741785051  0.7907320487784304  0.2967823742676343   T   T   T
  0.7346991200619790  0.7215011153608852  0.3072485249686293   T   T   T
  0.6969610688306942  0.6646159699041301  0.3107860218352834   T   T   T
  0.6382450014944409  0.6737832077053594  0.3047861652171533   T   T   T
  0.6198379142701623  0.7448315484158302  0.2952085555353182   T   T   T
  0.6016914787189561  0.6120860152912982  0.3077652035611451   T   T   T
  0.5445370626784432  0.6129878622043439  0.3025574763244087   T   T   T
  0.5066351823992413  0.5523932243538570  0.3033388059045694   T   T   T
  0.4480663257118802  0.5655755166658037  0.2998221790927998   T   T   T
  0.5237999606315675  0.4784478813029323  0.3069896011022770   T   T   T
  0.4090253305474510  0.5098303293910470  0.3006420429554955   T   T   T
  0.4853962183126558  0.4220035552851359  0.3075752977487014   T   T   T
  0.4264241687155119  0.4358604157352673  0.3046806885682657   T   T   T
  0.4067852720094852  0.3049053862215619  0.3095474381915421   T   T   T
  0.3282077088127116  0.3958742691700855  0.3043724757912882   T   T   T
  0.3883068807033999  0.3802772493923491  0.3055252436336653   T   T   T
  0.7547385852539851  0.8466246484643019  0.2914028405774352   T   T   T
  0.7385435001500545  0.9098655744100914  0.2793013119337703   T   T   T
  0.8067169358329519  0.8353082503592818  0.2970230052846802   T   T   T
  0.0600748047059558  0.1958761276094075  0.1438579706730700   T   T   T
  0.1559494791456254  0.1003210109831728  0.1896280661368656   T   T   T
  0.9132706768015004  0.7356637688264226  0.0672220879251279   T   T   T
  0.6476125900121762  0.8310120329075267  0.1006150445429483   T   T   T
  0.5012265462302198  0.5453240079232745  0.1425901915898213   T   T   T
  0.5357773003711214  0.2027178616787799  0.1217538400986696   T   T   T
  0.7713920275266523  0.6311620221232226  0.1215320786912741   T   T   T
  0.8672559083473890  0.4098606712718419  0.0678196436276010   T   T   T
  0.9654630716489641  0.6985382804880160  0.1225069634785379   T   T   T
  0.3929970991390838  0.5858570311782296  0.2120235692182805   T   T   T
  0.5569758234865668  0.3326780221776878  0.1469927270047798   T   T   T
  0.9627577173128802  0.4912642532028093  0.0708181862807515   T   T   T
  0.0277423551083299  0.7312754806126126  0.0686417628890352   T   T   T
  0.1861705103947024  0.8832922756103559  0.1598717458056716   T   T   T
  0.0796253760868910  0.0110024619839163  0.1634208676320572   T   T   T
  0.5142632167852237  0.5984753000402914  0.0804006121936190   T   T   T
  0.5416909040384656  0.7846717597044227  0.2138785468663680   T   T   T
  0.5250871314850487  0.3191026913764115  0.0842197796892050   T   T   T
  0.0819272198334273  0.4756636249591876  0.2033769356050591   T   T   T
  0.8076977887346745  0.4158616109688074  0.1889833774860613   T   T   T
  0.4473601260637904  0.2907838504817507  0.1293766709712681   T   T   T
  0.0440250752408123  0.1069038171086592  0.2080872673836205   T   T   T
  0.6282796545817221  0.3773968583498168  0.0760868207453961   T   T   T
  0.3262930607544525  0.6672026851562615  0.0874057851148371   T   T   T
  0.8149325101604684  0.0017820523274260  0.1182034058779518   T   T   T
  0.8660196601854576  0.1292471860242554  0.1019442110531335   T   T   T
  0.0160473531938728  0.7308542197742093  0.1802373063455363   T   T   T
  0.5952330452289304  0.6003391503227546  0.1226559173934291   T   T   T
  0.3676159604679526  0.4486713104401271  0.2177889306307799   T   T   T
  0.0215613561670522  0.9552583764931382  0.1142702796841312   T   T   T
  0.3149927426891285  0.2041405215876934  0.1944987790535196   T   T   T
  0.9292575462330990  0.1005246063366755  0.2183063551018357   T   T   T
  0.6424673491518685  0.4275457278817489  0.1616659455430629   T   T   T
  0.3676214749574453  0.3915433119678912  0.1175079488499069   T   T   T
  0.1057583859211392  0.9953197123685688  0.2270744604500018   T   T   T
  0.3463656501298651  0.9437947797659009  0.0818718030536294   T   T   T
  0.4536552478472496  0.3523568443000797  0.2307481077427568   T   T   T
  0.3760172410926515  0.5069805819347574  0.1571205902247717   T   T   T
  0.9520020367297579  0.6120593128874197  0.1741389902161152   T   T   T
  0.2713904218148875  0.7671110491109415  0.2590981761852584   T   T   T
  0.7613346367541579  0.1030532368778217  0.0826761941523382   T   T   T
  0.8630359041864875  0.5580737411705607  0.1406036950401731   T   T   T
  0.4203035384253504  0.9748962996438808  0.2114131039570539   T   T   T
  0.7573560875290387  0.3759131794113588  0.0683553201412847   T   T   T
  0.5374200491885844  0.4602030618940423  0.0925043085378220   T   T   T
  0.7178746139009627  0.1876099063961107  0.1967336471859218   T   T   T
  0.1562665693001147  0.7417397800844827  0.1560589522902849   T   T   T
  0.4782939895477282  0.6708611300349515  0.2270148816257921   T   T   T
  0.4294379710926804  0.5046351747385761  0.0977065821507972   T   T   T
  0.3864700772923381  0.8591434486458664  0.1765565399427075   T   T   T
  0.1351770344318719  0.9581793989624255  0.1118630484468460   T   T   T
  0.0337941775864009  0.2011713109435934  0.0785184025402910   T   T   T
  0.6640283488239597  0.2869289927740609  0.1591756672170714   T   T   T
  0.3942758140609467  0.7178768395454024  0.1875576391853782   T   T   T
  0.5383236121842191  0.6696262872037561  0.1719172275088395   T   T   T
  0.2958627884084676  0.7863251236721746  0.1949731574332099   T   T   T
  0.7332032807622936  0.9194066102640316  0.0875843780167503   T   T   T
  0.1773929779655314  0.5557321866094342  0.1997901778332838   T   T   T
  0.2896336697266107  0.5431016261461862  0.1955953200951663   T   T   T
  0.6774783146622585  0.7026275164101001  0.1284715198829853   T   T   T
  0.0665616380660048  0.5454305333045386  0.0895559729532620   T   T   T
  0.8104738730207365  0.7120851107793679  0.0415178006314425   T   T   T
  0.1224144385533964  0.3093093621921800  0.1591285768891035   T   T   T
  0.5397035091624587  0.2198490913559978  0.2321819661822598   T   T   T
  0.4634587980569175  0.1097560406610623  0.1470389514165364   T   T   T
  0.1456767807939047  0.6361583970348921  0.1123237474091947   T   T   T
  0.1778776456681748  0.2896961968638499  0.2184836781035613   T   T   T
  0.3579904025323835  0.0879036240364495  0.1629654373002957   T   T   T
  0.0746668671843033  0.0809681059733468  0.1053782800299558   T   T   T
  0.0505749378067703  0.6164272112082587  0.1463548322135453   T   T   T
  0.8706502564989230  0.0220994356985842  0.1755169569758920   T   T   T
  0.6264430060952427  0.9709028621585907  0.0863585246930331   T   T   T
  0.0057615320155317  0.8360586004403066  0.2272134865411632   T   T   T
  0.9906518455597999  0.1980344973300572  0.2492193578006742   T   T   T
  0.3355429137529711  0.7641351704532389  0.1354794784338190   T   T   T
  0.6517391000618312  0.1138953613591402  0.0898900781478315   T   T   T
  0.7855191194112189  0.5097612108371739  0.2357837692282539   T   T   T
  0.6086388950370597  0.8823923905046351  0.1873439051103259   T   T   T
  0.8494561965579180  0.6590241444779302  0.1876487237819679   T   T   T
  0.8827403054831289  0.5217666679501488  0.2027917298100212   T   T   T
  0.6923863999130011  0.5609752743151009  0.1548975953869332   T   T   T
  0.5574990699222642  0.1359496406852788  0.1789004564762192   T   T   T
  0.1795171576656450  0.4174706810485342  0.1839671184472320   T   T   T
  0.5917012851766283  0.5460020561734429  0.1832454067656970   T   T   T
  0.2433216200791304  0.9143234057461486  0.1054498767980191   T   T   T
  0.9708870910526479  0.8340408108079590  0.0995549301446611   T   T   T
  0.6787433924842491  0.5025866148569765  0.2161408374382802   T   T   T
  0.7150031260293817  0.0904193183458588  0.2427103454308751   T   T   T
  0.1904842779939964  0.7976796699343264  0.2131723094329052   T   T   T
  0.8023648194270593  0.7858185825544106  0.2050071083323919   T   T   T
  0.3317915386408414  0.2582191431915219  0.1350328141796569   T   T   T
  0.9716079521209400  0.1213344002269332  0.1229918799068059   T   T   T
  0.0042484289813049  0.3186615219731483  0.1547932658597754   T   T   T
  0.2400785985427692  0.1623558617300738  0.1512029711568017   T   T   T
  0.2326928383376750  0.6323692352026672  0.1550272101866889   T   T   T
  0.4245831509082439  0.9747562892516316  0.1460047900173069   T   T   T
  0.4864236481803885  0.0909091347546652  0.2255947870546876   T   T   T
  0.2384373408963854  0.3023282706276667  0.1659565650481639   T   T   T
  0.8158241474872059  0.1184426782957325  0.2121380224919955   T   T   T
  0.6180833017438695  0.5728688207012441  0.0577802207820563   T   T   T
  0.7037910988042100  0.2313818522981675  0.0704662618628529   T   T   T
  0.5627594288793164  0.0620149369223826  0.1226786231709899   T   T   T
  0.7927433497988291  0.5026212850685298  0.0947843850638746   T   T   T
  0.9242482177961171  0.2503530407227610  0.1182081176798550   T   T   T
  0.8874712058392222  0.1615563539721929  0.1647628256502951   T   T   T
  0.7083826809180626  0.7321137873695742  0.0670257684829181   T   T   T
  0.2674492875622648  0.0752772219107980  0.2007381469077976   T   T   T
  0.7386332624205409  0.6793435673312656  0.1808356218916752   T   T   T
  0.6761810737606689  0.9405542647499311  0.1424816925697081   T   T   T
  0.1252898957446112  0.5113055765537255  0.1440575682227236   T   T   T
  0.0552807081822443  0.2605783437778838  0.2043169054550723   T   T   T
  0.3207169455426689  0.5216468475046848  0.1002985291648528   T   T   T
  0.8183113835411084  0.8966070473253300  0.1633312482344665   T   T   T
  0.3900975080546823  0.0703000498727095  0.1006245278690232   T   T   T
  0.5982371600418771  0.3420457425029768  0.2080260953825304   T   T   T
  0.4967056267876658  0.8936274133478007  0.1811045342750306   T   T   T
  0.8161013474813307  0.3785748801069038  0.1245067017058907   T   T   T
  0.2163513174007793  0.0202081087014218  0.1473192729967256   T   T   T
  0.8578971342531779  0.6141845657337434  0.0807176282959790   T   T   T
  0.5563707635268690  0.0667161784038168  0.0587830478017179   T   T   T
  0.8489035903700661  0.0311670292260205  0.0557800968436933   T   T   T
  0.8902539971860559  0.3315484373380521  0.1681475131457716   T   T   T
  0.7196901511932250  0.8803073694699483  0.1957496980466369   T   T   T
  0.2327432186338268  0.7307023894504765  0.1085444321912567   T   T   T
  0.6003619113945482  0.0993531279977683  0.2359663108161673   T   T   T
  0.9901997910623956  0.8667215353009957  0.1632021893721438   T   T   T
  0.0920789065770288  0.8374346036718865  0.1885839632337240   T   T   T
  0.9402436352708720  0.3942174463284570  0.1163309714464555   T   T   T
  0.7789894274161291  0.2846278739441866  0.1666866203784577   T   T   T
  0.5995153868434592  0.7082604694418488  0.0805274513508238   T   T   T
  0.7239092829783966  0.1822838830727064  0.1319367614243394   T   T   T
  0.3866429363171580  0.3389213803957463  0.1778909749897578   T   T   T
  0.6624385626031093  0.0081959431717028  0.1986504622219772   T   T   T
  0.9117991903285149  0.9355699685382950  0.1294218819847747   T   T   T
  0.3728460321505134  0.1005756513668591  0.2279640884876012   T   T   T
  0.3042990009898129  0.8106179455174691  0.0763355691608812   T   T   T
  0.0011102672078956  0.0550377679827556  0.2643778022247664   T   T   T
  0.4263884958656951  0.0260758515827432  0.2736690871188829   T   T   T
  0.9819448319002574  0.3414059814237174  0.2415118257731574   T   T   T
  0.0818287065764256  0.2851511466193135  0.2635703897004813   T   T   T
  0.5492595610322530  0.4020896020078888  0.0311253833708198   T   T   T
  0.3823813164930981  0.7004201215254751  0.2542555684473047   T   T   T
  0.4387714159865231 -0.0014409392547542  0.0503256255062648   T   T   T
  0.3340764082776673  0.0535280605821112  0.0424957249300961   T   T   T
  0.5915686802154322  0.6638339302085161  0.2310889953162488   T   T   T
  0.2612916289761345  0.9179384761560786  0.0396145055812148   T   T   T
  0.9688386648273308  0.3486373600739213  0.0552074259207125   T   T   T
  0.3488640337068478  0.3108958227397353  0.2386076908453023   T   T   T
  0.8677626650586033  0.4127376155235061  0.2463425374794216   T   T   T
  0.6443812687450439  0.9835823295264537  0.2630638334384675   T   T   T
  0.7764332127144268  0.2125647990723535  0.2535696276429867   T   T   T
  0.0521247497187501  0.4585900560153984  0.0373635832402148   T   T   T
  0.0113487308328603  0.6002158575233880  0.0386757824630368   T   T   T
  0.3496871826362429  0.5720206465287559  0.0395187186446909   T   T   T
  0.2441008238808523  0.5780977069148285  0.0628046323522061   T   T   T
  0.7868581141788675  0.6602270830757982  0.2400289844227985   T   T   T
  0.8141971981271023  0.9237186470292157  0.2273047941493642   T   T   T
  0.9025033562857215  0.6372238997120833  0.0212491977922714   T   T   T
  0.5443942053443670  0.9198840996285260  0.2396847309648103   T   T   T
  0.7583712406417898  0.8426722878008078  0.0339933982167127   T   T   T
  0.7260554368469180  0.7205140461986410  0.0016406189849088   T   T   T
  0.2434831491901798  0.6662218919103364  0.2182700480216770   T   T   T
  0.6416749845778265  0.8550375500868916  0.2831197588786612   T   T   T
  0.7794769184996768  0.7146512885277972  0.3123046906796964   T   T   T
  0.7123048954411749  0.6108223710914898  0.3183555823987143   T   T   T
  0.5754441598802810  0.7546382956751345  0.2900820192851635   T   T   T
  0.6221830163805097  0.5603405561247928  0.3140867751759845   T   T   T
  0.5245086989735607  0.6654130705019116  0.2968824468527608   T   T   T
  0.4334360324766144  0.6216520902960396  0.2961332490319760   T   T   T
  0.5685074653825712  0.4652525055593805  0.3089559000666241   T   T   T
  0.3646146872163227  0.5230026330440604  0.2976624430196365   T   T   T
  0.5005493993689100  0.3660773339594856  0.3101033258666878   T   T   T
  0.4257714007324682  0.2957326757605198  0.3341082812560391   T   T   T
  0.3704966478302122  0.2686299329259661  0.3065998293780122   T   T   T
  0.4376727136922775  0.2903433908408289  0.2903819014893069   T   T   T
  0.3148623952759098  0.4281477343116753  0.3260544587296595   T   T   T
  0.3170199417164948  0.4259374367381722  0.2817435064930770   T   T   T
  0.3050931675293956  0.3441282449257929  0.3039893804437439   T   T   T
  0.0061647093887361  0.2405520462272985  0.0744331496300779   T   T   T
  0.3470852305745954  0.0926955240651070  0.0277483350161416   T   T   T
  0.5110310704219104  0.4117592002960511  0.0229965319429195   T   T   T
  0.0505977368800684  0.5093134286067791  0.1984534605539940   T   T   T
  0.3316477502859148  0.2692625070566491  0.2262685321883518   T   T   T
  0.4836120157788986  0.3877198562141625  0.2254235097051271   T   T   T
  0.1454214620300578  0.2897307497369878  0.2339033946405029   T   T   T
  0.4559997402720226 -0.0074927781542232  0.2813964756241256   T   T   T
  0.0000514456152762  0.3892456939227798  0.2375582028956292   T   T   T
  0.0784751754914497  0.2903395920296566  0.2876294829759872   T   T   T
  0.1030227954374128  0.9429866871294460  0.2212379684528363   T   T   T
  0.2250826220736202  0.6188599466170219  0.0516281291609022   T   T   T
  0.0285537307091375  0.6846211991434478  0.0556304775468074   T   T   T
  0.4752539193192226  0.0201213187459790  0.0570387448021829   T   T   T
  0.2725108273893938  0.9663996635688740  0.0309850196815088   T   T   T
  0.0930044897771879  0.4580155410741004  0.0335953917230260   T   T   T
 -0.0273192124742486  0.6085416476961890  0.0291822421190445   T   T   T
  0.3896586622149345  0.5857962224724261  0.0406706198836334   T   T   T
  0.2738240459822607  0.8171138647736956  0.2679327549247657   T   T   T
  0.9661402032649083  0.8454625776247985  0.2327350314510178   T   T   T
  0.3432406426334662  0.7184887880787472  0.2568079883621037   T   T   T
  0.0020528628446735  0.3689698327485616  0.0434053810278068   T   T   T
  0.6403867688565715  0.3254818280257819  0.0751141974077887   T   T   T
  0.7188047744317207  0.3967926869412823  0.0695950793468048   T   T   T
  0.7326946749946546  0.2707251694648398  0.0695877043517256   T   T   T
  0.5707227368445354  0.0727896824713543  0.0361747813909838   T   T   T
  0.8304096506331623  0.9907448896358633  0.0440449743563842   T   T   T
  0.5031274910162713  0.2459432198776355  0.2325227822418217   T   T   T
  0.7897500639662642  0.5636024712335852  0.2402400187144629   T   T   T
  0.5815260150941359  0.2959776293707801  0.2170282749641850   T   T   T
  0.0346597581861267  0.0235208676542060  0.2616876214400282   T   T   T
  0.9001678674393178  0.3800696103208248  0.2419293469627842   T   T   T
  0.6775506239601439  0.9536845480401039  0.2709663254092209   T   T   T
  0.7480910846837084  0.2414963856346772  0.2654308785317114   T   T   T
  0.7628908190323335  0.9453383303753217  0.1007921106330239   T   T   T
  0.6498230027988594  0.5957346917384548  0.0460988380182532   T   T   T
  0.8800120286985400  0.6117223909730173  0.0044207006423785   T   T   T
  0.7504406253467344  0.8732968930330164  0.0542060001873849   T   T   T
  0.6999769231968962  0.7508973160387724 -0.0112438602443386   T   T   T
  0.5796663314768203  0.9388879950635064  0.2502446260955866   T   T   T
  0.7196913435488640  0.5011898616808662  0.2226301808040073   T   T   T
  0.6020814568543857  0.6124250257467282  0.2267990474671964   T   T   T
  0.7600257446524129  0.6799779757594749  0.2564828334698981   T   T   T
  0.7940096373530855  0.9265828609580091  0.2489745011164987   T   T   T
  0.9911677837301340  0.1139798015392444  0.2346019040501039   F   F   T
  0.4281021567997420  0.0473700532863552  0.2344719954673563   T   T   T
  0.9704166519822898  0.7489394021210559  0.0889210837303347   T   T   T
  0.2494720088662097  0.7548262872225941  0.2208080186191217   T   T   T
  0.3564787969953187  0.5213213305654625  0.1952185723651251   T   T   T
 -0.0040095992713317  0.6661336323410487  0.1552584651971498   T   T   T
  0.5298974502347096  0.1270514381525139  0.1424235098940481   T   T   T
  0.2806615723921734  0.2331514344087252  0.1605893253506840   T   T   T
  0.0259120663862914  0.2712358464319394  0.2399407298796034   T   T   T
  0.0248808575223809  0.8169271919952126  0.1894774789134877   T   T   T
  0.8227708339633324  0.0663079842787511  0.0893708623970474   F   F   T
  0.5600902214150593  0.3908156399657856  0.0707310046155445   T   T   T
  0.4109145402978598  0.6697536706797464  0.2203205659103734   F   F   T
  0.6149605042878741  0.3467202690481777  0.1689402079084733   T   T   T
  0.0967968555010463  0.0549441339557954  0.1968351457108280   T   T   T
  0.1956180801020599  0.9437390949273943  0.1305355526425275   T   T   T
  0.3792700459904167  0.0164409301431060  0.0687526472325028   T   T   T
  0.3728144391079547  0.4809148597570787  0.1186803884091854   T   T   T
  0.3004708719501610  0.7428665526005851  0.1022355272418035   T   T   T
  0.0607134010058599  0.2714573351581112  0.1647627377878406   T   T   T
  0.0779070714533955  0.0011922056854683  0.1233230073873059   T   T   T
  0.1563124358676617  0.8153825998215609  0.1787496654676488   F   F   T
  0.9737726995146162  0.8982746886028888  0.1267778636180703   T   T   T
  0.5379583542500527  0.6969103062976880  0.2108222832302278   T   T   T
  0.2883049809254861  0.8976697694657980  0.0755833059322060   T   T   T
  0.2182139624221083  0.0895521138068137  0.1723037742117847   T   T   T
  0.8082615978332074  0.4168697564779942  0.0888021533906188   T   T   T
  0.6542692046712668  0.5073085563327022  0.1790137689253671   T   T   T
  0.6699930787070920  0.9146966074202375  0.1044595293743710   T   T   T
  0.7206443243117598  0.2375218340329263  0.1634748025582545   T   T   T
  0.6666253918875882  0.9274940403250159  0.1816751511905059   T   T   T
  0.0343555203443993  0.1517569350362278  0.1119528383193752   T   T   T
  0.3294703783210959  0.1150830514238403  0.1974935064003966   T   T   T
  0.9345275079481303  0.4104674667045991  0.0769000554265562   T   T   T
  0.8752011979403387  0.1009879489794543  0.1938056378932368   T   T   T
  0.3889693865847098  0.3635954611428026  0.2163172861589994   T   T   T
  0.8212163478594909  0.5766297030263970  0.1097032330478006   T   T   T
  0.6588970352346988  0.7441881564337515  0.0943357526340616   T   T   T
  0.5816740917680515  0.6216591567661214  0.0840694774872105   T   T   T
  0.7107102849694831  0.1585795802076703  0.0938895954170228   T   T   T
  0.5449442379876842  0.1347784594912737  0.2184713887487919   T   T   T
  0.5153916305936058  0.2877691575916224  0.1215501201133407   T   T   T
  0.3837709158920439  0.3186649519574908  0.1391651806234516   T   T   T
  0.8374780314261322  0.4635239291534911  0.2186819694020282   T   T   T
  0.4085282306073495  0.0601856404502717  0.1389148189013174   T   T   T
  0.7179490908637214  0.6419430928814174  0.1463300692733531   T   T   T
  0.3536257382608984  0.7818803246705273  0.1732333797178723   T   T   T
  0.6563176594827075  0.0470092644110009  0.2349634232878597   T   T   T
  0.2364277817665694  0.5981717868347659  0.1923328931450372   T   T   T
  0.4325639903630432  0.9241521954540133  0.1789082642550954   F   F   T
  0.7567744464831369  0.1521508484093702  0.2261275003192540   T   T   T
  0.0235383262878975  0.5249156719658827  0.0596313221980608   T   T   T
  0.3107707282449090  0.5858051784310015  0.0724476886686270   T   T   T
  0.1915630495102116  0.6848308012330097  0.1327755456934823   T   T   T
  0.7937834658854922  0.6980945620957559  0.2030516161917048   T   T   T
  0.7882831534212570  0.8722788682489873  0.1984082979096060   T   T   T
  0.8692450978937687  0.6762005909716152  0.0529443948929798   T   T   T
  0.5483526775331388  0.8709051435556493  0.2058597688806961   T   T   T
  0.6012219278935683  0.0538329143781921  0.0894656600517183   T   T   T
  0.4950238459764942  0.5262016630733543  0.1029519020773372   T   T   T
  0.1405869809236444  0.4900248142634430  0.1824819410123288   T   T   T
  0.8229392563443014  0.3520195882248482  0.1624367946262456   T   T   T
  0.1781021672439780  0.3282523975576036  0.1822853138337035   T   T   T
  0.7506179658790039  0.7544648237592181  0.0364407392170209   T   T   T
  0.0968093044657484  0.5772552536243416  0.1225786820141294   T   T   T
  0.8546344147314345  0.9634101431502942  0.1472856784289411   T   T   T
  0.9117815451937824  0.1642968228745382  0.1271070227465462   T   T   T
  0.9402852901085764  0.3230823060564077  0.1402821079877198   T   T   T
  0.8862516134033163  0.5880621696250741  0.1761174828841082   T   T   T
  0.5560952443351257  0.5915246946752862  0.1556304918290916   T   T   T
 
  0.00000000E+00  0.00000000E+00  0.00000000E+00
  0.00000000E+00  0.00000000E+00  0.00000000E+00
  0.00000000E+00  0.00000000E+00  0.00000000E+00
  0.00000000E+00  0.00000000E+00  0.00000000E+00
  0.00000000E+00  0.00000000E+00  0.00000000E+00
  0.00000000E+00  0.00000000E+00  0.00000000E+00
  0.00000000E+00  0.00000000E+00  0.00000000E+00
  0.00000000E+00  0.00000000E+00  0.00000000E+00
  0.00000000E+00  0.00000000E+00  0.00000000E+00
  0.00000000E+00  0.00000000E+00  0.00000000E+00
  0.00000000E+00  0.00000000E+00  0.00000000E+00
  0.00000000E+00  0.00000000E+00  0.00000000E+00
  0.00000000E+00  0.00000000E+00  0.00000000E+00
  0.00000000E+00  0.00000000E+00  0.00000000E+00
  0.00000000E+00  0.00000000E+00  0.00000000E+00
  0.00000000E+00  0.00000000E+00  0.00000000E+00
  0.00000000E+00  0.00000000E+00  0.00000000E+00
  0.00000000E+00  0.00000000E+00  0.00000000E+00
  0.00000000E+00  0.00000000E+00  0.00000000E+00
  0.00000000E+00  0.00000000E+00  0.00000000E+00
  0.00000000E+00  0.00000000E+00  0.00000000E+00
  0.00000000E+00  0.00000000E+00  0.00000000E+00
  0.00000000E+00  0.00000000E+00  0.00000000E+00
  0.00000000E+00  0.00000000E+00  0.00000000E+00
  0.00000000E+00  0.00000000E+00  0.00000000E+00
  0.00000000E+00  0.00000000E+00  0.00000000E+00
  0.00000000E+00  0.00000000E+00  0.00000000E+00
  0.00000000E+00  0.00000000E+00  0.00000000E+00
  0.00000000E+00  0.00000000E+00  0.00000000E+00
  0.00000000E+00  0.00000000E+00  0.00000000E+00
  0.00000000E+00  0.00000000E+00  0.00000000E+00
  0.00000000E+00  0.00000000E+00  0.00000000E+00
  0.00000000E+00  0.00000000E+00  0.00000000E+00
  0.00000000E+00  0.00000000E+00  0.00000000E+00
  0.00000000E+00  0.00000000E+00  0.00000000E+00
  0.00000000E+00  0.00000000E+00  0.00000000E+00
  0.00000000E+00  0.00000000E+00  0.00000000E+00
  0.00000000E+00  0.00000000E+00  0.00000000E+00
  0.00000000E+00  0.00000000E+00  0.00000000E+00
  0.00000000E+00  0.00000000E+00  0.00000000E+00
  0.00000000E+00  0.00000000E+00  0.00000000E+00
  0.00000000E+00  0.00000000E+00  0.00000000E+00
  0.00000000E+00  0.00000000E+00  0.00000000E+00
  0.00000000E+00  0.00000000E+00  0.00000000E+00
  0.00000000E+00  0.00000000E+00  0.00000000E+00
  0.00000000E+00  0.00000000E+00  0.00000000E+00
  0.00000000E+00  0.00000000E+00  0.00000000E+00
  0.00000000E+00  0.00000000E+00  0.00000000E+00
  0.00000000E+00  0.00000000E+00  0.00000000E+00
  0.00000000E+00  0.00000000E+00  0.00000000E+00
  0.00000000E+00  0.00000000E+00  0.00000000E+00
  0.00000000E+00  0.00000000E+00  0.00000000E+00
  0.00000000E+00  0.00000000E+00  0.00000000E+00
  0.00000000E+00  0.00000000E+00  0.00000000E+00
  0.00000000E+00  0.00000000E+00  0.00000000E+00
  0.00000000E+00  0.00000000E+00  0.00000000E+00
  0.00000000E+00  0.00000000E+00  0.00000000E+00
  0.00000000E+00  0.00000000E+00  0.00000000E+00
  0.00000000E+00  0.00000000E+00  0.00000000E+00
  0.00000000E+00  0.00000000E+00  0.00000000E+00
  0.00000000E+00  0.00000000E+00  0.00000000E+00
  0.00000000E+00  0.00000000E+00  0.00000000E+00
  0.00000000E+00  0.00000000E+00  0.00000000E+00
  0.00000000E+00  0.00000000E+00  0.00000000E+00
  0.00000000E+00  0.00000000E+00  0.00000000E+00
  0.00000000E+00  0.00000000E+00  0.00000000E+00
  0.00000000E+00  0.00000000E+00  0.00000000E+00
  0.00000000E+00  0.00000000E+00  0.00000000E+00
  0.00000000E+00  0.00000000E+00  0.00000000E+00
  0.00000000E+00  0.00000000E+00  0.00000000E+00
  0.00000000E+00  0.00000000E+00  0.00000000E+00
  0.00000000E+00  0.00000000E+00  0.00000000E+00
  0.00000000E+00  0.00000000E+00  0.00000000E+00
  0.00000000E+00  0.00000000E+00  0.00000000E+00
  0.00000000E+00  0.00000000E+00  0.00000000E+00
  0.00000000E+00  0.00000000E+00  0.00000000E+00
  0.00000000E+00  0.00000000E+00  0.00000000E+00
  0.00000000E+00  0.00000000E+00  0.00000000E+00
  0.00000000E+00  0.00000000E+00  0.00000000E+00
  0.00000000E+00  0.00000000E+00  0.00000000E+00
  0.00000000E+00  0.00000000E+00  0.00000000E+00
  0.00000000E+00  0.00000000E+00  0.00000000E+00
  0.00000000E+00  0.00000000E+00  0.00000000E+00
  0.00000000E+00  0.00000000E+00  0.00000000E+00
  0.00000000E+00  0.00000000E+00  0.00000000E+00
  0.00000000E+00  0.00000000E+00  0.00000000E+00
  0.00000000E+00  0.00000000E+00  0.00000000E+00
  0.00000000E+00  0.00000000E+00  0.00000000E+00
  0.00000000E+00  0.00000000E+00  0.00000000E+00
  0.00000000E+00  0.00000000E+00  0.00000000E+00
  0.00000000E+00  0.00000000E+00  0.00000000E+00
  0.00000000E+00  0.00000000E+00  0.00000000E+00
  0.00000000E+00  0.00000000E+00  0.00000000E+00
  0.00000000E+00  0.00000000E+00  0.00000000E+00
  0.00000000E+00  0.00000000E+00  0.00000000E+00
  0.00000000E+00  0.00000000E+00  0.00000000E+00
  0.00000000E+00  0.00000000E+00  0.00000000E+00
  0.00000000E+00  0.00000000E+00  0.00000000E+00
  0.00000000E+00  0.00000000E+00  0.00000000E+00
  0.00000000E+00  0.00000000E+00  0.00000000E+00
  0.00000000E+00  0.00000000E+00  0.00000000E+00
  0.00000000E+00  0.00000000E+00  0.00000000E+00
  0.00000000E+00  0.00000000E+00  0.00000000E+00
  0.00000000E+00  0.00000000E+00  0.00000000E+00
  0.00000000E+00  0.00000000E+00  0.00000000E+00
  0.00000000E+00  0.00000000E+00  0.00000000E+00
  0.00000000E+00  0.00000000E+00  0.00000000E+00
  0.00000000E+00  0.00000000E+00  0.00000000E+00
  0.00000000E+00  0.00000000E+00  0.00000000E+00
  0.00000000E+00  0.00000000E+00  0.00000000E+00
  0.00000000E+00  0.00000000E+00  0.00000000E+00
  0.00000000E+00  0.00000000E+00  0.00000000E+00
  0.00000000E+00  0.00000000E+00  0.00000000E+00
  0.00000000E+00  0.00000000E+00  0.00000000E+00
  0.00000000E+00  0.00000000E+00  0.00000000E+00
  0.00000000E+00  0.00000000E+00  0.00000000E+00
  0.00000000E+00  0.00000000E+00  0.00000000E+00
  0.00000000E+00  0.00000000E+00  0.00000000E+00
  0.00000000E+00  0.00000000E+00  0.00000000E+00
  0.00000000E+00  0.00000000E+00  0.00000000E+00
  0.00000000E+00  0.00000000E+00  0.00000000E+00
  0.00000000E+00  0.00000000E+00  0.00000000E+00
  0.00000000E+00  0.00000000E+00  0.00000000E+00
  0.00000000E+00  0.00000000E+00  0.00000000E+00
  0.00000000E+00  0.00000000E+00  0.00000000E+00
  0.00000000E+00  0.00000000E+00  0.00000000E+00
  0.00000000E+00  0.00000000E+00  0.00000000E+00
  0.00000000E+00  0.00000000E+00  0.00000000E+00
  0.00000000E+00  0.00000000E+00  0.00000000E+00
  0.00000000E+00  0.00000000E+00  0.00000000E+00
  0.00000000E+00  0.00000000E+00  0.00000000E+00
  0.00000000E+00  0.00000000E+00  0.00000000E+00
  0.00000000E+00  0.00000000E+00  0.00000000E+00
  0.00000000E+00  0.00000000E+00  0.00000000E+00
  0.00000000E+00  0.00000000E+00  0.00000000E+00
  0.00000000E+00  0.00000000E+00  0.00000000E+00
  0.00000000E+00  0.00000000E+00  0.00000000E+00
  0.00000000E+00  0.00000000E+00  0.00000000E+00
  0.00000000E+00  0.00000000E+00  0.00000000E+00
  0.00000000E+00  0.00000000E+00  0.00000000E+00
  0.00000000E+00  0.00000000E+00  0.00000000E+00
  0.00000000E+00  0.00000000E+00  0.00000000E+00
  0.00000000E+00  0.00000000E+00  0.00000000E+00
  0.00000000E+00  0.00000000E+00  0.00000000E+00
  0.00000000E+00  0.00000000E+00  0.00000000E+00
  0.00000000E+00  0.00000000E+00  0.00000000E+00
  0.00000000E+00  0.00000000E+00  0.00000000E+00
  0.00000000E+00  0.00000000E+00  0.00000000E+00
  0.00000000E+00  0.00000000E+00  0.00000000E+00
  0.00000000E+00  0.00000000E+00  0.00000000E+00
  0.00000000E+00  0.00000000E+00  0.00000000E+00
  0.00000000E+00  0.00000000E+00  0.00000000E+00
  0.00000000E+00  0.00000000E+00  0.00000000E+00
  0.00000000E+00  0.00000000E+00  0.00000000E+00
  0.00000000E+00  0.00000000E+00  0.00000000E+00
  0.00000000E+00  0.00000000E+00  0.00000000E+00
  0.00000000E+00  0.00000000E+00  0.00000000E+00
  0.00000000E+00  0.00000000E+00  0.00000000E+00
  0.00000000E+00  0.00000000E+00  0.00000000E+00
  0.00000000E+00  0.00000000E+00  0.00000000E+00
  0.00000000E+00  0.00000000E+00  0.00000000E+00
  0.00000000E+00  0.00000000E+00  0.00000000E+00
  0.00000000E+00  0.00000000E+00  0.00000000E+00
  0.00000000E+00  0.00000000E+00  0.00000000E+00
  0.00000000E+00  0.00000000E+00  0.00000000E+00
  0.00000000E+00  0.00000000E+00  0.00000000E+00
  0.00000000E+00  0.00000000E+00  0.00000000E+00
  0.00000000E+00  0.00000000E+00  0.00000000E+00
  0.00000000E+00  0.00000000E+00  0.00000000E+00
  0.00000000E+00  0.00000000E+00  0.00000000E+00
  0.00000000E+00  0.00000000E+00  0.00000000E+00
  0.00000000E+00  0.00000000E+00  0.00000000E+00
  0.00000000E+00  0.00000000E+00  0.00000000E+00
  0.00000000E+00  0.00000000E+00  0.00000000E+00
  0.00000000E+00  0.00000000E+00  0.00000000E+00
  0.00000000E+00  0.00000000E+00  0.00000000E+00
  0.00000000E+00  0.00000000E+00  0.00000000E+00
  0.00000000E+00  0.00000000E+00  0.00000000E+00
  0.00000000E+00  0.00000000E+00  0.00000000E+00
  0.00000000E+00  0.00000000E+00  0.00000000E+00
  0.00000000E+00  0.00000000E+00  0.00000000E+00
  0.00000000E+00  0.00000000E+00  0.00000000E+00
  0.00000000E+00  0.00000000E+00  0.00000000E+00
  0.00000000E+00  0.00000000E+00  0.00000000E+00
  0.00000000E+00  0.00000000E+00  0.00000000E+00
  0.00000000E+00  0.00000000E+00  0.00000000E+00
  0.00000000E+00  0.00000000E+00  0.00000000E+00
  0.00000000E+00  0.00000000E+00  0.00000000E+00
  0.00000000E+00  0.00000000E+00  0.00000000E+00
  0.00000000E+00  0.00000000E+00  0.00000000E+00
  0.00000000E+00  0.00000000E+00  0.00000000E+00
  0.00000000E+00  0.00000000E+00  0.00000000E+00
  0.00000000E+00  0.00000000E+00  0.00000000E+00
  0.00000000E+00  0.00000000E+00  0.00000000E+00
  0.00000000E+00  0.00000000E+00  0.00000000E+00
  0.00000000E+00  0.00000000E+00  0.00000000E+00
  0.00000000E+00  0.00000000E+00  0.00000000E+00
  0.00000000E+00  0.00000000E+00  0.00000000E+00
  0.00000000E+00  0.00000000E+00  0.00000000E+00
  0.00000000E+00  0.00000000E+00  0.00000000E+00
  0.00000000E+00  0.00000000E+00  0.00000000E+00
  0.00000000E+00  0.00000000E+00  0.00000000E+00
  0.00000000E+00  0.00000000E+00  0.00000000E+00
  0.00000000E+00  0.00000000E+00  0.00000000E+00
  0.00000000E+00  0.00000000E+00  0.00000000E+00
  0.00000000E+00  0.00000000E+00  0.00000000E+00
  0.00000000E+00  0.00000000E+00  0.00000000E+00
  0.00000000E+00  0.00000000E+00  0.00000000E+00
  0.00000000E+00  0.00000000E+00  0.00000000E+00
  0.00000000E+00  0.00000000E+00  0.00000000E+00
  0.00000000E+00  0.00000000E+00  0.00000000E+00
  0.00000000E+00  0.00000000E+00  0.00000000E+00
  0.00000000E+00  0.00000000E+00  0.00000000E+00
  0.00000000E+00  0.00000000E+00  0.00000000E+00
  0.00000000E+00  0.00000000E+00  0.00000000E+00
  0.00000000E+00  0.00000000E+00  0.00000000E+00
  0.00000000E+00  0.00000000E+00  0.00000000E+00
  0.00000000E+00  0.00000000E+00  0.00000000E+00
  0.00000000E+00  0.00000000E+00  0.00000000E+00
  0.00000000E+00  0.00000000E+00  0.00000000E+00
  0.00000000E+00  0.00000000E+00  0.00000000E+00
  0.00000000E+00  0.00000000E+00  0.00000000E+00
  0.00000000E+00  0.00000000E+00  0.00000000E+00
  0.00000000E+00  0.00000000E+00  0.00000000E+00
  0.00000000E+00  0.00000000E+00  0.00000000E+00
  0.00000000E+00  0.00000000E+00  0.00000000E+00
  0.00000000E+00  0.00000000E+00  0.00000000E+00
  0.00000000E+00  0.00000000E+00  0.00000000E+00
  0.00000000E+00  0.00000000E+00  0.00000000E+00
  0.00000000E+00  0.00000000E+00  0.00000000E+00
  0.00000000E+00  0.00000000E+00  0.00000000E+00
  0.00000000E+00  0.00000000E+00  0.00000000E+00
  0.00000000E+00  0.00000000E+00  0.00000000E+00
  0.00000000E+00  0.00000000E+00  0.00000000E+00
  0.00000000E+00  0.00000000E+00  0.00000000E+00
  0.00000000E+00  0.00000000E+00  0.00000000E+00
  0.00000000E+00  0.00000000E+00  0.00000000E+00
  0.00000000E+00  0.00000000E+00  0.00000000E+00
  0.00000000E+00  0.00000000E+00  0.00000000E+00
  0.00000000E+00  0.00000000E+00  0.00000000E+00
  0.00000000E+00  0.00000000E+00  0.00000000E+00
  0.00000000E+00  0.00000000E+00  0.00000000E+00
  0.00000000E+00  0.00000000E+00  0.00000000E+00
  0.00000000E+00  0.00000000E+00  0.00000000E+00
  0.00000000E+00  0.00000000E+00  0.00000000E+00
  0.00000000E+00  0.00000000E+00  0.00000000E+00
  0.00000000E+00  0.00000000E+00  0.00000000E+00
  0.00000000E+00  0.00000000E+00  0.00000000E+00
  0.00000000E+00  0.00000000E+00  0.00000000E+00
  0.00000000E+00  0.00000000E+00  0.00000000E+00
  0.00000000E+00  0.00000000E+00  0.00000000E+00
  0.00000000E+00  0.00000000E+00  0.00000000E+00
  0.00000000E+00  0.00000000E+00  0.00000000E+00
  0.00000000E+00  0.00000000E+00  0.00000000E+00
  0.00000000E+00  0.00000000E+00  0.00000000E+00
  0.00000000E+00  0.00000000E+00  0.00000000E+00
  0.00000000E+00  0.00000000E+00  0.00000000E+00
  0.00000000E+00  0.00000000E+00  0.00000000E+00
  0.00000000E+00  0.00000000E+00  0.00000000E+00
  0.00000000E+00  0.00000000E+00  0.00000000E+00
  0.00000000E+00  0.00000000E+00  0.00000000E+00
  0.00000000E+00  0.00000000E+00  0.00000000E+00
  0.00000000E+00  0.00000000E+00  0.00000000E+00
  0.00000000E+00  0.00000000E+00  0.00000000E+00
  0.00000000E+00  0.00000000E+00  0.00000000E+00
  0.00000000E+00  0.00000000E+00  0.00000000E+00
  0.00000000E+00  0.00000000E+00  0.00000000E+00
  0.00000000E+00  0.00000000E+00  0.00000000E+00
  0.00000000E+00  0.00000000E+00  0.00000000E+00
  0.00000000E+00  0.00000000E+00  0.00000000E+00
  0.00000000E+00  0.00000000E+00  0.00000000E+00
  0.00000000E+00  0.00000000E+00  0.00000000E+00
  0.00000000E+00  0.00000000E+00  0.00000000E+00
  0.00000000E+00  0.00000000E+00  0.00000000E+00
  0.00000000E+00  0.00000000E+00  0.00000000E+00
  0.00000000E+00  0.00000000E+00  0.00000000E+00
  0.00000000E+00  0.00000000E+00  0.00000000E+00
  0.00000000E+00  0.00000000E+00  0.00000000E+00
  0.00000000E+00  0.00000000E+00  0.00000000E+00
  0.00000000E+00  0.00000000E+00  0.00000000E+00
  0.00000000E+00  0.00000000E+00  0.00000000E+00
  0.00000000E+00  0.00000000E+00  0.00000000E+00
  0.00000000E+00  0.00000000E+00  0.00000000E+00
  0.00000000E+00  0.00000000E+00  0.00000000E+00
  0.00000000E+00  0.00000000E+00  0.00000000E+00
  0.00000000E+00  0.00000000E+00  0.00000000E+00
  0.00000000E+00  0.00000000E+00  0.00000000E+00
  0.00000000E+00  0.00000000E+00  0.00000000E+00
  0.00000000E+00  0.00000000E+00  0.00000000E+00
  0.00000000E+00  0.00000000E+00  0.00000000E+00
  0.00000000E+00  0.00000000E+00  0.00000000E+00
  0.00000000E+00  0.00000000E+00  0.00000000E+00
  0.00000000E+00  0.00000000E+00  0.00000000E+00
  0.00000000E+00  0.00000000E+00  0.00000000E+00
  0.00000000E+00  0.00000000E+00  0.00000000E+00
  0.00000000E+00  0.00000000E+00  0.00000000E+00
  0.00000000E+00  0.00000000E+00  0.00000000E+00
  0.00000000E+00  0.00000000E+00  0.00000000E+00
  0.00000000E+00  0.00000000E+00  0.00000000E+00
  0.00000000E+00  0.00000000E+00  0.00000000E+00
  0.00000000E+00  0.00000000E+00  0.00000000E+00
  0.00000000E+00  0.00000000E+00  0.00000000E+00
  0.00000000E+00  0.00000000E+00  0.00000000E+00
  0.00000000E+00  0.00000000E+00  0.00000000E+00
  0.00000000E+00  0.00000000E+00  0.00000000E+00
  0.00000000E+00  0.00000000E+00  0.00000000E+00
  0.00000000E+00  0.00000000E+00  0.00000000E+00
  0.00000000E+00  0.00000000E+00  0.00000000E+00
  0.00000000E+00  0.00000000E+00  0.00000000E+00
  0.00000000E+00  0.00000000E+00  0.00000000E+00
  0.00000000E+00  0.00000000E+00  0.00000000E+00
  0.00000000E+00  0.00000000E+00  0.00000000E+00
