# Supplementary material for: Adsorption of 4-(N,N-Dimethylamino)-4′-nitrostilbene on an Amorphous Silica Glass Surface
Source: J Phys Chem C Nanomater Interfaces. 2023 Nov 17;127(47):22964–74. doi: 10.1021/acs.jpcc.3c05552 (PMC10694811; doi:10.1021/acs.jpcc.3c05552)
Supplement: Supplementary file 2 — jp3c05552_si_002.zip [file jp3c05552_si_002.zip › contcar/A3_CONTCAR]

DANS                                    
   1.00000000000000     
    23.7420005797999991    0.0000000000000000    0.0000000000000000
     0.0000000000000000   18.2761001587000003    0.0000000000000000
     0.0000000000000000    0.0000000000000000   40.4500007628999967
   C    N    O    H    Si
    16     2   164    60    70
Selective dynamics
Direct
  0.6370275658810116  0.6714046038406842  0.3032100264177033   T   T   T
  0.6436095584335966  0.7449716667226082  0.2931901712691178   T   T   T
  0.5962899960921479  0.7907792595808535  0.2899311980545611   T   T   T
  0.5433713094649428  0.7624259403627637  0.2954004520067312   T   T   T
  0.5350000732758189  0.6877153663696643  0.3039299380566440   T   T   T
  0.5838550665013885  0.6437740704786086  0.3084421670551482   T   T   T
  0.4785374256774178  0.6607187285856689  0.3060646596819543   T   T   T
  0.4625089754395562  0.5887497810913759  0.3078895919658474   T   T   T
  0.4058899821030575  0.5619012414235155  0.3061403614476325   T   T   T
  0.3959788430246400  0.4864475871331367  0.3006285380491207   T   T   T
  0.3578259026535064  0.6077916183848439  0.3076026936912039   T   T   T
  0.3427800124088090  0.4590914429259577  0.2946150486467998   T   T   T
  0.3043841050947017  0.5816318161557096  0.3015525411994753   T   T   T
  0.2954386261305948  0.5066851473756915  0.2933808445412702   T   T   T
  0.1947098276504698  0.5298603425137328  0.2855381435697981   T   T   T
  0.2343735608847504  0.4044270755990039  0.2777054910288575   T   T   T
  0.2433797496495028  0.4817054684867959  0.2844994885179061   T   T   T
  0.6976116694840976  0.7711734797522930  0.2851238028103681   T   T   T
  0.7404180930062915  0.7286106564066795  0.2902048708029887   T   T   T
  0.7047872360225880  0.8353126516939848  0.2727452520047920   T   T   T
  0.0627455064169660  0.1958985737657958  0.1460917995274749   T   T   T
  0.1564423243912390  0.0985698220691021  0.1908085753184919   T   T   T
  0.9041000346150103  0.7370345803294216  0.0706075366629557   T   T   T
  0.6504465127726199  0.8268726344140833  0.1045849013312859   T   T   T
  0.5066384675679881  0.5314819227414023  0.1410467571723237   T   T   T
  0.5342047545665926  0.1983399125954872  0.1234692754283226   T   T   T
  0.7706009280933752  0.6280494792672743  0.1259689713834801   T   T   T
  0.8668767940232240  0.4102543120631900  0.0709072127832704   T   T   T
  0.9614340137996513  0.7027855487889928  0.1246146588539753   T   T   T
  0.3928822074400832  0.5841456397704051  0.2152350636737749   T   T   T
  0.5553587963173622  0.3308806596843091  0.1457624983010583   T   T   T
  0.9625249630754044  0.4912309889736318  0.0752350015053303   T   T   T
  0.0187270431217525  0.7400686087480445  0.0695915566318013   T   T   T
  0.1864656462244300  0.8829491172958012  0.1594962832946143   T   T   T
  0.0796705117104676  0.0103653656034531  0.1640392296371739   T   T   T
  0.5185487236166112  0.5941147296263861  0.0807054841928831   T   T   T
  0.5421564290605571  0.7860990107058907  0.2006240120843069   T   T   T
  0.5257883351919356  0.3102146739192193  0.0831878425096239   T   T   T
  0.0845673079428925  0.4799068076841755  0.2070496696655079   T   T   T
  0.8076259707642626  0.4157006201698996  0.1900067188178386   T   T   T
  0.4460409187587879  0.2885200404294291  0.1278029547037391   T   T   T
  0.0448577599275307  0.1055185916082185  0.2093875611661334   T   T   T
  0.6285978861623314  0.3704091544960315  0.0757909680198564   T   T   T
  0.3228211640191753  0.6676403863363869  0.0871476756792528   T   T   T
  0.8182178496582241  0.0176102130439678  0.1284788751624820   T   T   T
  0.8743686434026958  0.1252114075786795  0.0965457710405367   T   T   T
  0.0151845641635336  0.7313400151731777  0.1817458939060194   T   T   T
  0.6015885611675874  0.5843923826697166  0.1214141990490305   T   T   T
  0.3650258450766062  0.4468729049957776  0.2158028818852001   T   T   T
  0.0228455893034430  0.9535005367795517  0.1145316649528494   T   T   T
  0.3144231370686249  0.2049288897389454  0.1961742504154191   T   T   T
  0.9300835284487650  0.1179589562206691  0.2169928316616896   T   T   T
  0.6403450806307108  0.4233395489880052  0.1636764831470649   T   T   T
  0.3686327599163584  0.3943478209077746  0.1206779462995553   T   T   T
  0.1053797073831011  0.9925517587456940  0.2275608181609074   T   T   T
  0.3459015811940684  0.9452747554641118  0.0799757904230050   T   T   T
  0.4548297535201345  0.3612847921363218  0.2340918757831542   T   T   T
  0.3808986568823976  0.5131773048720697  0.1575914010193283   T   T   T
  0.9556764271365187  0.6084719891723008  0.1740188926652347   T   T   T
  0.2725978286038367  0.7715004893201988  0.2584641863374517   T   T   T
  0.7648268975101419  0.1107748988804776  0.0873217235301318   T   T   T
  0.8658632566281913  0.5573674538985344  0.1406595893747876   T   T   T
  0.4214747025715209  0.9725727625881193  0.2094963866514782   T   T   T
  0.7571327420712834  0.3736034109840839  0.0700229749639322   T   T   T
  0.5351596832352127  0.4526894555181408  0.0871754196912026   T   T   T
  0.7151199936794643  0.1877815249514424  0.2021044773842660   T   T   T
  0.1533500646833853  0.7421733830448680  0.1552575866358209   T   T   T
  0.4786981464096131  0.6754796511984732  0.2203712987145238   T   T   T
  0.4300617434673820  0.5046949217164767  0.0967910761870602   T   T   T
  0.3928413172010828  0.8519943977314464  0.1764221001346109   T   T   T
  0.1359217689531328  0.9589015037001770  0.1120832043726821   T   T   T
  0.0339244138677465  0.2022948180874480  0.0809799175747815   T   T   T
  0.6591611605288552  0.2827458756132614  0.1640365835426628   T   T   T
  0.3884783611994198  0.7076048963632647  0.1827075215963858   T   T   T
  0.5399662377119805  0.6615963899235319  0.1663272072048561   T   T   T
  0.2972080504207645  0.7888453966203002  0.1938269161568593   T   T   T
  0.7285871853711533  0.9067004946724656  0.0763214526775446   T   T   T
  0.1794793800359860  0.5592245456972478  0.2002681472654044   T   T   T
  0.2910242431762168  0.5449936416871856  0.1941184413234548   T   T   T
  0.6757088782694269  0.6986271025428066  0.1363679660106732   T   T   T
  0.0682868615818388  0.5438516759595131  0.0902190650439133   T   T   T
  0.8054830114957499  0.7095072560483870  0.0400648891569175   T   T   T
  0.1202931137502482  0.3125283396266541  0.1620294994608135   T   T   T
  0.5462115556774110  0.2087713503884777  0.2350571638912314   T   T   T
  0.4633287317875568  0.1020736849752470  0.1476653108302728   T   T   T
  0.1497065849326015  0.6328380414990755  0.1117052507290012   T   T   T
  0.1770854572180441  0.2931541161128953  0.2206872056753005   T   T   T
  0.3563253153935496  0.0929555758888097  0.1618003561590653   T   T   T
  0.0754472245400363  0.0813013372414933  0.1065001880240811   T   T   T
  0.0521149855703518  0.6251770096749278  0.1440575130779508   T   T   T
  0.8699882588174038  0.0157248359863844  0.1869097636844222   T   T   T
  0.6270279551948669  0.9664790891351287  0.0875521121910147   T   T   T
  0.0073930585469971  0.8371146921320600  0.2284388036577311   T   T   T
  0.9980627477668488  0.1927113530853246  0.2544897830272144   T   T   T
  0.3339868875027144  0.7701324057044894  0.1331810458206026   T   T   T
  0.6541035833701040  0.1088048171298850  0.0920846593398955   T   T   T
  0.7867837722289739  0.5135741908864961  0.2354124761836584   T   T   T
  0.6114564914362151  0.8871891221183094  0.1781268061847152   T   T   T
  0.8537102419672773  0.6570043591760589  0.1883646035929144   T   T   T
  0.8853896946494264  0.5186006258921488  0.2027286900265993   T   T   T
  0.6947391509974390  0.5554159383559027  0.1598357297020443   T   T   T
  0.5571179100570640  0.1300800758786278  0.1799884286112347   T   T   T
  0.1796421980826015  0.4200860674495369  0.1854035427278260   T   T   T
  0.5925581319925611  0.5424639891627506  0.1848340682879514   T   T   T
  0.2442142931663367  0.9158620218505439  0.1053669163650656   T   T   T
  0.9598213874844732  0.8391892096162433  0.1019049566155066   T   T   T
  0.6783945317095216  0.4911982903541561  0.2192670937591031   T   T   T
  0.7174748375822380  0.0806421632610325  0.2438086618693563   T   T   T
  0.1915318497884474  0.7963274914555872  0.2121684860765986   T   T   T
  0.8067158969255133  0.7824825377124004  0.2059126032404009   T   T   T
  0.3307153287898299  0.2616665870128624  0.1371489925025145   T   T   T
  0.9740683102667359  0.1214201333352265  0.1261336563314602   T   T   T
  0.0017870583672165  0.3142638615335890  0.1577385173121306   T   T   T
  0.2394244394635857  0.1638065287271606  0.1527274446275755   T   T   T
  0.2336533671768629  0.6372841436209465  0.1554450027407834   T   T   T
  0.4144214519340307  0.9729568333313520  0.1441861137543937   T   T   T
  0.4888325302501970  0.0841500933357631  0.2280508773966717   T   T   T
  0.2369533590913705  0.3033047428690865  0.1679020721655337   T   T   T
  0.8159910873668956  0.1245416308863242  0.2146380824316254   T   T   T
  0.6225608967420347  0.5775697389947441  0.0549580392555943   T   T   T
  0.7012012360465417  0.2329972100318556  0.0760817475847040   T   T   T
  0.5634439254795374  0.0581799880827005  0.1236272316414874   T   T   T
  0.7905186600056540  0.4988666001906523  0.0988468015198381   T   T   T
  0.9230211969630365  0.2478346205133570  0.1198390990185116   T   T   T
  0.8793954172359664  0.1494187633171599  0.1610607369447730   T   T   T
  0.7133137517631787  0.7234133017766970  0.0768133933135584   T   T   T
  0.2684372282273377  0.0747545256651701  0.2011965182517020   T   T   T
  0.7420411068657898  0.6722786173458097  0.1864066567324124   T   T   T
  0.6919334601941821  0.9398697494399691  0.1384688455745955   T   T   T
  0.1230360261079278  0.5140962100975410  0.1463533645360929   T   T   T
  0.0546747395319288  0.2590439432857592  0.2070863499324632   T   T   T
  0.3215412320673105  0.5241033290247877  0.1023220424434273   T   T   T
  0.8222712031690828  0.8951352833967267  0.1653259715647343   T   T   T
  0.3885404625567969  0.0728807787960439  0.0995195500931625   T   T   T
  0.5862996300309562  0.3413924137147369  0.2084257296068032   T   T   T
  0.4990556394717466  0.9034022794470139  0.1738199283170106   T   T   T
  0.8146120158979205  0.3716046837392323  0.1262239648246849   T   T   T
  0.2168047513780281  0.0206565330137759  0.1478030381046964   T   T   T
  0.8506716659169874  0.6119702946515803  0.0809570147864701   T   T   T
  0.5589293672558782  0.0645602824906951  0.0598105681439036   T   T   T
  0.8296067088066351  0.0036650129246970  0.0656795881165945   T   T   T
  0.8873600510341602  0.3248058375532157  0.1706177815022731   T   T   T
  0.7209362094613821  0.8714951703436119  0.1931304701312613   T   T   T
  0.2310410007877551  0.7344423553836700  0.1082354172585172   T   T   T
  0.6039527906682164  0.0847072642490845  0.2348299939666363   T   T   T
  0.9909914724848579  0.8672021736842207  0.1642536915560954   T   T   T
  0.0926190434347653  0.8380123713768886  0.1892902283792341   T   T   T
  0.9382758046131594  0.3920118032848443  0.1199467082830883   T   T   T
  0.7747229123800622  0.2839026960473008  0.1703892588619189   T   T   T
  0.6015630133552489  0.7040776745329392  0.0859711817898355   T   T   T
  0.7194793497295606  0.1790374275609275  0.1371800536232579   T   T   T
  0.3939926669772344  0.3344211222665256  0.1796251470996697   T   T   T
  0.6716034394635310  0.0039638536647687  0.1955650544638287   T   T   T
  0.9150048056334616  0.9488000904384397  0.1346451211850020   T   T   T
  0.3751524971774095  0.0987284574139819  0.2267306950522681   T   T   T
  0.3019362315804092  0.8122339858553915  0.0740593097520126   T   T   T
  0.9915437231236410  0.0454064090017053  0.2609808675436641   T   T   T
  0.4221059602919521  0.0187898136407133  0.2726420376252613   T   T   T
  0.9807963244034954  0.3348946738335378  0.2459043661209023   T   T   T
  0.0846541593454937  0.2885640351509110  0.2657341930320157   T   T   T
  0.5526907858347080  0.3862038770356636  0.0284088839549670   T   T   T
  0.3864980465180589  0.7127566265130298  0.2495446926140327   T   T   T
  0.4387762894948272  0.0016667758940803  0.0495815152877618   T   T   T
  0.3340519663836619  0.0556090323967457  0.0409515944736550   T   T   T
  0.5916677041338261  0.6715002542405551  0.2260799751619703   T   T   T
  0.2583117748664915  0.9227370158592469  0.0392907982321562   T   T   T
  0.9691984019902733  0.3492218601728802  0.0590217399443798   T   T   T
  0.3510138665812469  0.3134257228899128  0.2402787183662599   T   T   T
  0.8666299934372227  0.4137563067576194  0.2476429611973381   T   T   T
  0.6474752528956089  0.9665858221475250  0.2583993430222703   T   T   T
  0.7722973284303599  0.2051577303432289  0.2599967223548772   T   T   T
  0.0468520813571005  0.4617178143260753  0.0372562295620135   T   T   T
  0.0075043589965320  0.6036265157111941  0.0429621797163624   T   T   T
  0.3419741225935357  0.5677981189674312  0.0396456693431315   T   T   T
  0.2404271390203069  0.5781142515085200  0.0631217855065354   T   T   T
  0.7967682426788619  0.6605103578470141  0.2437827319804559   T   T   T
  0.8079323094657479  0.9174364283685114  0.2304470304197839   T   T   T
  0.9010805280585761  0.6393460814229539  0.0236286555234052   T   T   T
  0.5479047225397974  0.9157004062460044  0.2321471603343492   T   T   T
  0.7283316796510080  0.8107772614996184  0.0234962982891084   T   T   T
  0.7047505610462100  0.6670603415663519  0.0175025912698830   T   T   T
  0.2470105787635337  0.6678690088378667  0.2187899051758439   T   T   T
  0.6743245467559402  0.6373449141263197  0.3060159794934759   T   T   T
  0.6017972525750015  0.8475997595439188  0.2827376556279357   T   T   T
  0.5065083183112522  0.7973062310821961  0.2919304715147015   T   T   T
  0.5794173779612051  0.5866238495813166  0.3157519786735437   T   T   T
  0.4457219913225579  0.7020073740841650  0.3028662857045150   T   T   T
  0.4952275251238241  0.5465038447048615  0.3084592543579289   T   T   T
  0.4318485696510435  0.4489908558613621  0.2999529164150092   T   T   T
  0.3629823402170638  0.6656324830217192  0.3134552419328580   T   T   T
  0.3377588845152726  0.4009325929643504  0.2896243810077387   T   T   T
  0.2689794893937074  0.6194147430120038  0.3026773678035319   T   T   T
  0.2025176975126759  0.5804988722770201  0.2715748361497839   T   T   T
  0.1588621025339679  0.5020572619402272  0.2739969432314711   T   T   T
  0.1830937143029471  0.5448130070493111  0.3111226156189656   T   T   T
  0.2657593835363604  0.3833470134330563  0.2601686230712508   T   T   T
  0.2366417598801408  0.3709776032535919  0.3004438296132649   T   T   T
  0.1927152394309523  0.3973518364992403  0.2665806387706657   T   T   T
  0.0079630681474019  0.2439178026020185  0.0776637175250894   T   T   T
  0.3473095922389602  0.0950775042538389  0.0264444449200623   T   T   T
  0.5154366691359415  0.3974887464037467  0.0192265137703512   T   T   T
  0.0518107222527385  0.5114653010427056  0.2026113566733220   T   T   T
  0.3349309758240928  0.2700386945745670  0.2287814230757320   T   T   T
  0.4884056345548802  0.3807061756888300  0.2227198403845341   T   T   T
  0.1444736868686567  0.2915280975530626  0.2360147394622992   T   T   T
  0.4522454773558880  0.9883755016496889  0.2820522754755308   T   T   T
  0.9960014743146058  0.3849526582356527  0.2442593395617975   T   T   T
  0.0843899539525158  0.2847285120997074  0.2899303849332845   T   T   T
  0.1041510459814211  0.9404141663878717  0.2211851850221936   T   T   T
  0.2096465763093857  0.5957526352171171  0.0773936610553873   T   T   T
  0.0222659616391631  0.6917533515343033  0.0581192885592813   T   T   T
  0.4752263234270929  0.0215054342008620  0.0573023885082938   T   T   T
  0.2709387447719508  0.9705003643927219  0.0305237564012222   T   T   T
  0.0858922041613257  0.4646509097686468  0.0292921202882563   T   T   T
  0.9690118797398034  0.6116422270356424  0.0330396267534626   T   T   T
  0.3831807645659123  0.5652700134092273  0.0416067449240267   T   T   T
  0.2788092617213752  0.8221533054008554  0.2658027060645746   T   T   T
  0.9677189884198634  0.8363172208904103  0.2352712118649094   T   T   T
  0.3461073686786869  0.7201399185656453  0.2544781732133797   T   T   T
  0.0004452461898453  0.3708216626472234  0.0458855180817920   T   T   T
  0.6421158971504718  0.3189445919357161  0.0766181326551560   T   T   T
  0.7187241828929297  0.3951512363484804  0.0698838555795468   T   T   T
  0.7306764957706773  0.2716419315892536  0.0743957813428972   T   T   T
  0.5735249052192787  0.0664134142430591  0.0371056026234015   T   T   T
  0.8361968405686446  0.0176305620509996  0.0425541717274563   T   T   T
  0.5096300107718109  0.2284041474091260  0.2424615395561181   T   T   T
  0.7923225267187795  0.5664763657058686  0.2420517871770275   T   T   T
  0.5764813352656478  0.2927478480332860  0.2181588022770463   T   T   T
  0.0253596585090211  0.0139338269366193  0.2600254380229901   T   T   T
  0.8961427366967007  0.3769624139477781  0.2432026150714108   T   T   T
  0.6736338982191191  0.9252554646998206  0.2635047870706388   T   T   T
  0.7428495766879332  0.2285466917682739  0.2733355153544830   T   T   T
  0.7603037523976356  0.9420279199386713  0.0755080984928191   T   T   T
  0.6511308900818018  0.6059573209666640  0.0423667721663233   T   T   T
  0.8808309603931060  0.6120679627851282  0.0063879113585907   T   T   T
  0.7283647047904203  0.8518987480632555  0.0399149304190145   T   T   T
  0.6909083679231455  0.6810002888206987  0.9954973382131429   T   T   T
  0.5833264162916558  0.9312041145811428  0.2436739112191386   T   T   T
  0.7191436431605689  0.4987442509078486  0.2253473369073143   T   T   T
  0.6013804135926364  0.6190912918099352  0.2246633135546429   T   T   T
  0.7760246981559612  0.6888616859619058  0.2617021536298825   T   T   T
  0.8320205187655917  0.9597850849430976  0.2249464189121716   T   T   T
  0.9911677837301340  0.1139798015392444  0.2351122234202993   F   F   T
  0.4285234174974553  0.0428007334539224  0.2339252723213933   T   T   T
  0.9620521726576150  0.7539145285207931  0.0911218454349105   T   T   T
  0.2518392784490108  0.7569637097920261  0.2201476599679930   T   T   T
  0.3577194528308518  0.5223257185974212  0.1953318329644411   T   T   T
  0.9957469560969306  0.6683623519054154  0.1556246492607670   T   T   T
  0.5294081769313098  0.1218918264046046  0.1435279438502957   T   T   T
  0.2799216588553748  0.2347489643073701  0.1624518779195950   T   T   T
  0.0280056803468885  0.2687821690430858  0.2435148683027766   T   T   T
  0.0254521592673955  0.8173765763285777  0.1905499360673357   T   T   T
  0.8227708339633324  0.0663079842787511  0.0947627819464412   F   F   T
  0.5607019164553436  0.3808777821841361  0.0685291330788220   T   T   T
  0.4109145402978598  0.6697536706797464  0.2172232505850850   F   F   T
  0.6099405568019546  0.3442588464862573  0.1704383656861238   T   T   T
  0.0972406237908888  0.0531980586298886  0.1977334703900385   T   T   T
  0.1965122225630693  0.9443835055532707  0.1305729152770760   T   T   T
  0.3786967434896097  0.0186057002700472  0.0675467198009362   T   T   T
  0.3748077926477206  0.4837981376369028  0.1197231084777966   T   T   T
  0.2986849910702026  0.7453728442605073  0.1005112942489825   T   T   T
  0.0600522373258475  0.2708216320585500  0.1675493089893715   T   T   T
  0.0785684676371682  0.0008300164317015  0.1239112393281672   T   T   T
  0.1563124358676617  0.8153825998215609  0.1784029383311367   F   F   T
  0.9725721840514190  0.9022087264523598  0.1288617285631547   T   T   T
  0.5385081327388002  0.6984648461731828  0.2035735964423666   T   T   T
  0.2873093316539429  0.8997865772461743  0.0743811473465475   T   T   T
  0.2186782741668433  0.0894812676795409  0.1731469355202867   T   T   T
  0.8070943919601280  0.4141675563820200  0.0914189136015327   T   T   T
  0.6544604661372669  0.5012456544706432  0.1822421484791333   T   T   T
  0.6745721611729314  0.9101268188977388  0.1019376744640986   T   T   T
  0.7167109761126532  0.2356737028044195  0.1682219702406297   T   T   T
  0.6733814694938344  0.9248727765672813  0.1767341131884262   T   T   T
  0.0362167993003207  0.1524395042957804  0.1142408068658745   T   T   T
  0.3299763461201968  0.1159440504939539  0.1975408520375649   T   T   T
  0.9338911925890463  0.4104152923868238  0.0806298749550354   T   T   T
  0.8736808864392842  0.1034975957095813  0.1955220300660588   T   T   T
  0.3917437562151877  0.3646246970065006  0.2174474168119833   T   T   T
  0.8191704711029305  0.5743783341043593  0.1120535798422192   T   T   T
  0.6599188214587519  0.7388213055807236  0.1013362752537645   T   T   T
  0.5863049974329364  0.6160924118388030  0.0842729380815548   T   T   T
  0.7098028992124572  0.1587321099992530  0.0984425151672303   T   T   T
  0.5483472204481732  0.1246033642626821  0.2197560674840311   T   T   T
  0.5142859421219574  0.2833853651472662  0.1210433985385819   T   T   T
  0.3848371290878582  0.3192117606993294  0.1406969758085181   T   T   T
  0.8377058050277438  0.4644522939187773  0.2193142644797731   T   T   T
  0.4053348812824103  0.0602890664379321  0.1379544327516342   T   T   T
  0.7187384216718834  0.6374583361347104  0.1520652193280934   T   T   T
  0.3540086793069359  0.7800585413490220  0.1711366843573521   T   T   T
  0.6612038554657208  0.0348874402394979  0.2330793058817535   T   T   T
  0.2386854073513966  0.6010615071805717  0.1923052664225630   T   T   T
  0.4325639903630432  0.9241521954540133  0.1761519349194574   F   F   T
  0.7552674427051389  0.1495454198188108  0.2300649745352765   T   T   T
  0.0214964097742106  0.5263201286840965  0.0617785558676051   T   T   T
  0.3065662541126143  0.5850966746942755  0.0734705282812408   T   T   T
  0.1916915288941438  0.6873733421155804  0.1327727093300082   T   T   T
  0.7991631606958423  0.6943020523844756  0.2062891254437157   T   T   T
  0.7890276825919215  0.8667818660630929  0.1990623013669117   T   T   T
  0.8635485761902292  0.6757557293628926  0.0543844329977650   T   T   T
  0.5511343344566347  0.8731491731944507  0.1966511374227948   T   T   T
  0.6026859774375771  0.0497297222479891  0.0908415210393486   T   T   T
  0.4972439852054379  0.5199345104332481  0.1010185701432561   T   T   T
  0.1413092074708864  0.4932614393804193  0.1843538397479746   T   T   T
  0.8204991003689882  0.3487132061117356  0.1647404246330229   T   T   T
  0.1771987111303975  0.3306880894323880  0.1842857091581347   T   T   T
  0.7383940016985319  0.7301656256884714  0.0395321877990280   T   T   T
  0.0974577951605272  0.5786229672606481  0.1229093890367231   T   T   T
  0.8564193132899399  0.9675082335658719  0.1534374371606325   T   T   T
  0.9125161869284238  0.1604776047258526  0.1261307321189265   T   T   T
  0.9380237150314605  0.3193840996698081  0.1429650963658497   T   T   T
  0.8893242737864943  0.5857203304724169  0.1764299613798121   T   T   T
  0.5599183569632366  0.5810613054434427  0.1538713116876245   T   T   T
 
  0.00000000E+00  0.00000000E+00  0.00000000E+00
  0.00000000E+00  0.00000000E+00  0.00000000E+00
  0.00000000E+00  0.00000000E+00  0.00000000E+00
  0.00000000E+00  0.00000000E+00  0.00000000E+00
  0.00000000E+00  0.00000000E+00  0.00000000E+00
  0.00000000E+00  0.00000000E+00  0.00000000E+00
  0.00000000E+00  0.00000000E+00  0.00000000E+00
  0.00000000E+00  0.00000000E+00  0.00000000E+00
  0.00000000E+00  0.00000000E+00  0.00000000E+00
  0.00000000E+00  0.00000000E+00  0.00000000E+00
  0.00000000E+00  0.00000000E+00  0.00000000E+00
  0.00000000E+00  0.00000000E+00  0.00000000E+00
  0.00000000E+00  0.00000000E+00  0.00000000E+00
  0.00000000E+00  0.00000000E+00  0.00000000E+00
  0.00000000E+00  0.00000000E+00  0.00000000E+00
  0.00000000E+00  0.00000000E+00  0.00000000E+00
  0.00000000E+00  0.00000000E+00  0.00000000E+00
  0.00000000E+00  0.00000000E+00  0.00000000E+00
  0.00000000E+00  0.00000000E+00  0.00000000E+00
  0.00000000E+00  0.00000000E+00  0.00000000E+00
  0.00000000E+00  0.00000000E+00  0.00000000E+00
  0.00000000E+00  0.00000000E+00  0.00000000E+00
  0.00000000E+00  0.00000000E+00  0.00000000E+00
  0.00000000E+00  0.00000000E+00  0.00000000E+00
  0.00000000E+00  0.00000000E+00  0.00000000E+00
  0.00000000E+00  0.00000000E+00  0.00000000E+00
  0.00000000E+00  0.00000000E+00  0.00000000E+00
  0.00000000E+00  0.00000000E+00  0.00000000E+00
  0.00000000E+00  0.00000000E+00  0.00000000E+00
  0.00000000E+00  0.00000000E+00  0.00000000E+00
  0.00000000E+00  0.00000000E+00  0.00000000E+00
  0.00000000E+00  0.00000000E+00  0.00000000E+00
  0.00000000E+00  0.00000000E+00  0.00000000E+00
  0.00000000E+00  0.00000000E+00  0.00000000E+00
  0.00000000E+00  0.00000000E+00  0.00000000E+00
  0.00000000E+00  0.00000000E+00  0.00000000E+00
  0.00000000E+00  0.00000000E+00  0.00000000E+00
  0.00000000E+00  0.00000000E+00  0.00000000E+00
  0.00000000E+00  0.00000000E+00  0.00000000E+00
  0.00000000E+00  0.00000000E+00  0.00000000E+00
  0.00000000E+00  0.00000000E+00  0.00000000E+00
  0.00000000E+00  0.00000000E+00  0.00000000E+00
  0.00000000E+00  0.00000000E+00  0.00000000E+00
  0.00000000E+00  0.00000000E+00  0.00000000E+00
  0.00000000E+00  0.00000000E+00  0.00000000E+00
  0.00000000E+00  0.00000000E+00  0.00000000E+00
  0.00000000E+00  0.00000000E+00  0.00000000E+00
  0.00000000E+00  0.00000000E+00  0.00000000E+00
  0.00000000E+00  0.00000000E+00  0.00000000E+00
  0.00000000E+00  0.00000000E+00  0.00000000E+00
  0.00000000E+00  0.00000000E+00  0.00000000E+00
  0.00000000E+00  0.00000000E+00  0.00000000E+00
  0.00000000E+00  0.00000000E+00  0.00000000E+00
  0.00000000E+00  0.00000000E+00  0.00000000E+00
  0.00000000E+00  0.00000000E+00  0.00000000E+00
  0.00000000E+00  0.00000000E+00  0.00000000E+00
  0.00000000E+00  0.00000000E+00  0.00000000E+00
  0.00000000E+00  0.00000000E+00  0.00000000E+00
  0.00000000E+00  0.00000000E+00  0.00000000E+00
  0.00000000E+00  0.00000000E+00  0.00000000E+00
  0.00000000E+00  0.00000000E+00  0.00000000E+00
  0.00000000E+00  0.00000000E+00  0.00000000E+00
  0.00000000E+00  0.00000000E+00  0.00000000E+00
  0.00000000E+00  0.00000000E+00  0.00000000E+00
  0.00000000E+00  0.00000000E+00  0.00000000E+00
  0.00000000E+00  0.00000000E+00  0.00000000E+00
  0.00000000E+00  0.00000000E+00  0.00000000E+00
  0.00000000E+00  0.00000000E+00  0.00000000E+00
  0.00000000E+00  0.00000000E+00  0.00000000E+00
  0.00000000E+00  0.00000000E+00  0.00000000E+00
  0.00000000E+00  0.00000000E+00  0.00000000E+00
  0.00000000E+00  0.00000000E+00  0.00000000E+00
  0.00000000E+00  0.00000000E+00  0.00000000E+00
  0.00000000E+00  0.00000000E+00  0.00000000E+00
  0.00000000E+00  0.00000000E+00  0.00000000E+00
  0.00000000E+00  0.00000000E+00  0.00000000E+00
  0.00000000E+00  0.00000000E+00  0.00000000E+00
  0.00000000E+00  0.00000000E+00  0.00000000E+00
  0.00000000E+00  0.00000000E+00  0.00000000E+00
  0.00000000E+00  0.00000000E+00  0.00000000E+00
  0.00000000E+00  0.00000000E+00  0.00000000E+00
  0.00000000E+00  0.00000000E+00  0.00000000E+00
  0.00000000E+00  0.00000000E+00  0.00000000E+00
  0.00000000E+00  0.00000000E+00  0.00000000E+00
  0.00000000E+00  0.00000000E+00  0.00000000E+00
  0.00000000E+00  0.00000000E+00  0.00000000E+00
  0.00000000E+00  0.00000000E+00  0.00000000E+00
  0.00000000E+00  0.00000000E+00  0.00000000E+00
  0.00000000E+00  0.00000000E+00  0.00000000E+00
  0.00000000E+00  0.00000000E+00  0.00000000E+00
  0.00000000E+00  0.00000000E+00  0.00000000E+00
  0.00000000E+00  0.00000000E+00  0.00000000E+00
  0.00000000E+00  0.00000000E+00  0.00000000E+00
  0.00000000E+00  0.00000000E+00  0.00000000E+00
  0.00000000E+00  0.00000000E+00  0.00000000E+00
  0.00000000E+00  0.00000000E+00  0.00000000E+00
  0.00000000E+00  0.00000000E+00  0.00000000E+00
  0.00000000E+00  0.00000000E+00  0.00000000E+00
  0.00000000E+00  0.00000000E+00  0.00000000E+00
  0.00000000E+00  0.00000000E+00  0.00000000E+00
  0.00000000E+00  0.00000000E+00  0.00000000E+00
  0.00000000E+00  0.00000000E+00  0.00000000E+00
  0.00000000E+00  0.00000000E+00  0.00000000E+00
  0.00000000E+00  0.00000000E+00  0.00000000E+00
  0.00000000E+00  0.00000000E+00  0.00000000E+00
  0.00000000E+00  0.00000000E+00  0.00000000E+00
  0.00000000E+00  0.00000000E+00  0.00000000E+00
  0.00000000E+00  0.00000000E+00  0.00000000E+00
  0.00000000E+00  0.00000000E+00  0.00000000E+00
  0.00000000E+00  0.00000000E+00  0.00000000E+00
  0.00000000E+00  0.00000000E+00  0.00000000E+00
  0.00000000E+00  0.00000000E+00  0.00000000E+00
  0.00000000E+00  0.00000000E+00  0.00000000E+00
  0.00000000E+00  0.00000000E+00  0.00000000E+00
  0.00000000E+00  0.00000000E+00  0.00000000E+00
  0.00000000E+00  0.00000000E+00  0.00000000E+00
  0.00000000E+00  0.00000000E+00  0.00000000E+00
  0.00000000E+00  0.00000000E+00  0.00000000E+00
  0.00000000E+00  0.00000000E+00  0.00000000E+00
  0.00000000E+00  0.00000000E+00  0.00000000E+00
  0.00000000E+00  0.00000000E+00  0.00000000E+00
  0.00000000E+00  0.00000000E+00  0.00000000E+00
  0.00000000E+00  0.00000000E+00  0.00000000E+00
  0.00000000E+00  0.00000000E+00  0.00000000E+00
  0.00000000E+00  0.00000000E+00  0.00000000E+00
  0.00000000E+00  0.00000000E+00  0.00000000E+00
  0.00000000E+00  0.00000000E+00  0.00000000E+00
  0.00000000E+00  0.00000000E+00  0.00000000E+00
  0.00000000E+00  0.00000000E+00  0.00000000E+00
  0.00000000E+00  0.00000000E+00  0.00000000E+00
  0.00000000E+00  0.00000000E+00  0.00000000E+00
  0.00000000E+00  0.00000000E+00  0.00000000E+00
  0.00000000E+00  0.00000000E+00  0.00000000E+00
  0.00000000E+00  0.00000000E+00  0.00000000E+00
  0.00000000E+00  0.00000000E+00  0.00000000E+00
  0.00000000E+00  0.00000000E+00  0.00000000E+00
  0.00000000E+00  0.00000000E+00  0.00000000E+00
  0.00000000E+00  0.00000000E+00  0.00000000E+00
  0.00000000E+00  0.00000000E+00  0.00000000E+00
  0.00000000E+00  0.00000000E+00  0.00000000E+00
  0.00000000E+00  0.00000000E+00  0.00000000E+00
  0.00000000E+00  0.00000000E+00  0.00000000E+00
  0.00000000E+00  0.00000000E+00  0.00000000E+00
  0.00000000E+00  0.00000000E+00  0.00000000E+00
  0.00000000E+00  0.00000000E+00  0.00000000E+00
  0.00000000E+00  0.00000000E+00  0.00000000E+00
  0.00000000E+00  0.00000000E+00  0.00000000E+00
  0.00000000E+00  0.00000000E+00  0.00000000E+00
  0.00000000E+00  0.00000000E+00  0.00000000E+00
  0.00000000E+00  0.00000000E+00  0.00000000E+00
  0.00000000E+00  0.00000000E+00  0.00000000E+00
  0.00000000E+00  0.00000000E+00  0.00000000E+00
  0.00000000E+00  0.00000000E+00  0.00000000E+00
  0.00000000E+00  0.00000000E+00  0.00000000E+00
  0.00000000E+00  0.00000000E+00  0.00000000E+00
  0.00000000E+00  0.00000000E+00  0.00000000E+00
  0.00000000E+00  0.00000000E+00  0.00000000E+00
  0.00000000E+00  0.00000000E+00  0.00000000E+00
  0.00000000E+00  0.00000000E+00  0.00000000E+00
  0.00000000E+00  0.00000000E+00  0.00000000E+00
  0.00000000E+00  0.00000000E+00  0.00000000E+00
  0.00000000E+00  0.00000000E+00  0.00000000E+00
  0.00000000E+00  0.00000000E+00  0.00000000E+00
  0.00000000E+00  0.00000000E+00  0.00000000E+00
  0.00000000E+00  0.00000000E+00  0.00000000E+00
  0.00000000E+00  0.00000000E+00  0.00000000E+00
  0.00000000E+00  0.00000000E+00  0.00000000E+00
  0.00000000E+00  0.00000000E+00  0.00000000E+00
  0.00000000E+00  0.00000000E+00  0.00000000E+00
  0.00000000E+00  0.00000000E+00  0.00000000E+00
  0.00000000E+00  0.00000000E+00  0.00000000E+00
  0.00000000E+00  0.00000000E+00  0.00000000E+00
  0.00000000E+00  0.00000000E+00  0.00000000E+00
  0.00000000E+00  0.00000000E+00  0.00000000E+00
  0.00000000E+00  0.00000000E+00  0.00000000E+00
  0.00000000E+00  0.00000000E+00  0.00000000E+00
  0.00000000E+00  0.00000000E+00  0.00000000E+00
  0.00000000E+00  0.00000000E+00  0.00000000E+00
  0.00000000E+00  0.00000000E+00  0.00000000E+00
  0.00000000E+00  0.00000000E+00  0.00000000E+00
  0.00000000E+00  0.00000000E+00  0.00000000E+00
  0.00000000E+00  0.00000000E+00  0.00000000E+00
  0.00000000E+00  0.00000000E+00  0.00000000E+00
  0.00000000E+00  0.00000000E+00  0.00000000E+00
  0.00000000E+00  0.00000000E+00  0.00000000E+00
  0.00000000E+00  0.00000000E+00  0.00000000E+00
  0.00000000E+00  0.00000000E+00  0.00000000E+00
  0.00000000E+00  0.00000000E+00  0.00000000E+00
  0.00000000E+00  0.00000000E+00  0.00000000E+00
  0.00000000E+00  0.00000000E+00  0.00000000E+00
  0.00000000E+00  0.00000000E+00  0.00000000E+00
  0.00000000E+00  0.00000000E+00  0.00000000E+00
  0.00000000E+00  0.00000000E+00  0.00000000E+00
  0.00000000E+00  0.00000000E+00  0.00000000E+00
  0.00000000E+00  0.00000000E+00  0.00000000E+00
  0.00000000E+00  0.00000000E+00  0.00000000E+00
  0.00000000E+00  0.00000000E+00  0.00000000E+00
  0.00000000E+00  0.00000000E+00  0.00000000E+00
  0.00000000E+00  0.00000000E+00  0.00000000E+00
  0.00000000E+00  0.00000000E+00  0.00000000E+00
  0.00000000E+00  0.00000000E+00  0.00000000E+00
  0.00000000E+00  0.00000000E+00  0.00000000E+00
  0.00000000E+00  0.00000000E+00  0.00000000E+00
  0.00000000E+00  0.00000000E+00  0.00000000E+00
  0.00000000E+00  0.00000000E+00  0.00000000E+00
  0.00000000E+00  0.00000000E+00  0.00000000E+00
  0.00000000E+00  0.00000000E+00  0.00000000E+00
  0.00000000E+00  0.00000000E+00  0.00000000E+00
  0.00000000E+00  0.00000000E+00  0.00000000E+00
  0.00000000E+00  0.00000000E+00  0.00000000E+00
  0.00000000E+00  0.00000000E+00  0.00000000E+00
  0.00000000E+00  0.00000000E+00  0.00000000E+00
  0.00000000E+00  0.00000000E+00  0.00000000E+00
  0.00000000E+00  0.00000000E+00  0.00000000E+00
  0.00000000E+00  0.00000000E+00  0.00000000E+00
  0.00000000E+00  0.00000000E+00  0.00000000E+00
  0.00000000E+00  0.00000000E+00  0.00000000E+00
  0.00000000E+00  0.00000000E+00  0.00000000E+00
  0.00000000E+00  0.00000000E+00  0.00000000E+00
  0.00000000E+00  0.00000000E+00  0.00000000E+00
  0.00000000E+00  0.00000000E+00  0.00000000E+00
  0.00000000E+00  0.00000000E+00  0.00000000E+00
  0.00000000E+00  0.00000000E+00  0.00000000E+00
  0.00000000E+00  0.00000000E+00  0.00000000E+00
  0.00000000E+00  0.00000000E+00  0.00000000E+00
  0.00000000E+00  0.00000000E+00  0.00000000E+00
  0.00000000E+00  0.00000000E+00  0.00000000E+00
  0.00000000E+00  0.00000000E+00  0.00000000E+00
  0.00000000E+00  0.00000000E+00  0.00000000E+00
  0.00000000E+00  0.00000000E+00  0.00000000E+00
  0.00000000E+00  0.00000000E+00  0.00000000E+00
  0.00000000E+00  0.00000000E+00  0.00000000E+00
  0.00000000E+00  0.00000000E+00  0.00000000E+00
  0.00000000E+00  0.00000000E+00  0.00000000E+00
  0.00000000E+00  0.00000000E+00  0.00000000E+00
  0.00000000E+00  0.00000000E+00  0.00000000E+00
  0.00000000E+00  0.00000000E+00  0.00000000E+00
  0.00000000E+00  0.00000000E+00  0.00000000E+00
  0.00000000E+00  0.00000000E+00  0.00000000E+00
  0.00000000E+00  0.00000000E+00  0.00000000E+00
  0.00000000E+00  0.00000000E+00  0.00000000E+00
  0.00000000E+00  0.00000000E+00  0.00000000E+00
  0.00000000E+00  0.00000000E+00  0.00000000E+00
  0.00000000E+00  0.00000000E+00  0.00000000E+00
  0.00000000E+00  0.00000000E+00  0.00000000E+00
  0.00000000E+00  0.00000000E+00  0.00000000E+00
  0.00000000E+00  0.00000000E+00  0.00000000E+00
  0.00000000E+00  0.00000000E+00  0.00000000E+00
  0.00000000E+00  0.00000000E+00  0.00000000E+00
  0.00000000E+00  0.00000000E+00  0.00000000E+00
  0.00000000E+00  0.00000000E+00  0.00000000E+00
  0.00000000E+00  0.00000000E+00  0.00000000E+00
  0.00000000E+00  0.00000000E+00  0.00000000E+00
  0.00000000E+00  0.00000000E+00  0.00000000E+00
  0.00000000E+00  0.00000000E+00  0.00000000E+00
  0.00000000E+00  0.00000000E+00  0.00000000E+00
  0.00000000E+00  0.00000000E+00  0.00000000E+00
  0.00000000E+00  0.00000000E+00  0.00000000E+00
  0.00000000E+00  0.00000000E+00  0.00000000E+00
  0.00000000E+00  0.00000000E+00  0.00000000E+00
  0.00000000E+00  0.00000000E+00  0.00000000E+00
  0.00000000E+00  0.00000000E+00  0.00000000E+00
  0.00000000E+00  0.00000000E+00  0.00000000E+00
  0.00000000E+00  0.00000000E+00  0.00000000E+00
  0.00000000E+00  0.00000000E+00  0.00000000E+00
  0.00000000E+00  0.00000000E+00  0.00000000E+00
  0.00000000E+00  0.00000000E+00  0.00000000E+00
  0.00000000E+00  0.00000000E+00  0.00000000E+00
  0.00000000E+00  0.00000000E+00  0.00000000E+00
  0.00000000E+00  0.00000000E+00  0.00000000E+00
  0.00000000E+00  0.00000000E+00  0.00000000E+00
  0.00000000E+00  0.00000000E+00  0.00000000E+00
  0.00000000E+00  0.00000000E+00  0.00000000E+00
  0.00000000E+00  0.00000000E+00  0.00000000E+00
  0.00000000E+00  0.00000000E+00  0.00000000E+00
  0.00000000E+00  0.00000000E+00  0.00000000E+00
  0.00000000E+00  0.00000000E+00  0.00000000E+00
  0.00000000E+00  0.00000000E+00  0.00000000E+00
  0.00000000E+00  0.00000000E+00  0.00000000E+00
  0.00000000E+00  0.00000000E+00  0.00000000E+00
  0.00000000E+00  0.00000000E+00  0.00000000E+00
  0.00000000E+00  0.00000000E+00  0.00000000E+00
  0.00000000E+00  0.00000000E+00  0.00000000E+00
  0.00000000E+00  0.00000000E+00  0.00000000E+00
  0.00000000E+00  0.00000000E+00  0.00000000E+00
  0.00000000E+00  0.00000000E+00  0.00000000E+00
  0.00000000E+00  0.00000000E+00  0.00000000E+00
  0.00000000E+00  0.00000000E+00  0.00000000E+00
  0.00000000E+00  0.00000000E+00  0.00000000E+00
  0.00000000E+00  0.00000000E+00  0.00000000E+00
  0.00000000E+00  0.00000000E+00  0.00000000E+00
  0.00000000E+00  0.00000000E+00  0.00000000E+00
  0.00000000E+00  0.00000000E+00  0.00000000E+00
  0.00000000E+00  0.00000000E+00  0.00000000E+00
  0.00000000E+00  0.00000000E+00  0.00000000E+00
  0.00000000E+00  0.00000000E+00  0.00000000E+00
  0.00000000E+00  0.00000000E+00  0.00000000E+00
  0.00000000E+00  0.00000000E+00  0.00000000E+00
  0.00000000E+00  0.00000000E+00  0.00000000E+00
  0.00000000E+00  0.00000000E+00  0.00000000E+00
  0.00000000E+00  0.00000000E+00  0.00000000E+00
  0.00000000E+00  0.00000000E+00  0.00000000E+00
  0.00000000E+00  0.00000000E+00  0.00000000E+00
  0.00000000E+00  0.00000000E+00  0.00000000E+00
  0.00000000E+00  0.00000000E+00  0.00000000E+00
  0.00000000E+00  0.00000000E+00  0.00000000E+00
  0.00000000E+00  0.00000000E+00  0.00000000E+00
  0.00000000E+00  0.00000000E+00  0.00000000E+00
  0.00000000E+00  0.00000000E+00  0.00000000E+00
  0.00000000E+00  0.00000000E+00  0.00000000E+00
  0.00000000E+00  0.00000000E+00  0.00000000E+00
  0.00000000E+00  0.00000000E+00  0.00000000E+00
