# Supplementary material for: Adsorption of 4-(N,N-Dimethylamino)-4′-nitrostilbene on an Amorphous Silica Glass Surface
Source: J Phys Chem C Nanomater Interfaces. 2023 Nov 17;127(47):22964–74. doi: 10.1021/acs.jpcc.3c05552 (PMC10694811; doi:10.1021/acs.jpcc.3c05552)
Supplement: Supplementary file 2 — jp3c05552_si_002.zip [file jp3c05552_si_002.zip › contcar/A4_CONTCAR]

DANS                                    
   1.00000000000000     
    23.7420005797999991    0.0000000000000000    0.0000000000000000
     0.0000000000000000   18.2761001587000003    0.0000000000000000
     0.0000000000000000    0.0000000000000000   40.4500007628999967
   C    N    O    H    Si
    16     2   164    60    70
Selective dynamics
Direct
  0.6230618799183295  0.6779375858443055  0.2981183058468718   T   T   T
  0.6654784894643306  0.6688935392187992  0.3220655443615127   T   T   T
  0.6529603428173448  0.6386218167236681  0.3532042232529007   T   T   T
  0.5986538207038928  0.6153469998198328  0.3595568512052091   T   T   T
  0.5555313383168623  0.6195489660559235  0.3352280695981518   T   T   T
  0.5692641433209444  0.6537957905715601  0.3047464096265269   T   T   T
  0.5014717002821976  0.5866740776835823  0.3414919115738916   T   T   T
  0.4623837735394771  0.5727249830435951  0.3174533819353093   T   T   T
  0.4097817748305085  0.5344881273241030  0.3200303933051852   T   T   T
  0.3819729511548350  0.5149724941966227  0.2903807822639000   T   T   T
  0.3839176600468232  0.5125760571320044  0.3499502096438754   T   T   T
  0.3329098984463129  0.4746615905347516  0.2900910190758990   T   T   T
  0.3343863252661297  0.4727421200207008  0.3501856620786731   T   T   T
  0.3079114126989442  0.4512059250784333  0.3201057054103831   T   T   T
  0.2323191270423199  0.3904721920368550  0.3506067173989713   T   T   T
  0.2357702571140278  0.3853999705210218  0.2886271171978143   T   T   T
  0.2602070493127108  0.4091882233006092  0.3198668727267465   T   T   T
  0.7218498726518026  0.6873545894761470  0.3140410397805620   T   T   T
  0.7309693181815132  0.7179871431237225  0.2854591422107623   T   T   T
  0.7616995595494780  0.6730673354722383  0.3339739162574000   T   T   T
  0.0633915394579855  0.1962226764460391  0.1451939134113589   T   T   T
  0.1564951470318897  0.0989152184087110  0.1898079960363156   T   T   T
  0.9034393951066501  0.7397747794959193  0.0693690538462338   T   T   T
  0.6513465011248919  0.8278985133589732  0.1036766407268319   T   T   T
  0.5069688950759480  0.5273140295754360  0.1388811484889962   T   T   T
  0.5333886163102343  0.1981840447782680  0.1206262359631419   T   T   T
  0.7703035597009585  0.6289734665210740  0.1250875078033336   T   T   T
  0.8676226286090338  0.4130108371335144  0.0691452222324078   T   T   T
  0.9605173940479982  0.7043577776164551  0.1234007257046583   T   T   T
  0.4020193402492810  0.5825328268027407  0.2102212036055771   T   T   T
  0.5541992707011680  0.3308479910651402  0.1429363244030620   T   T   T
  0.9633939953188496  0.4930666066664300  0.0743232395179693   T   T   T
  0.0179825944493493  0.7450218020283119  0.0689189664092423   T   T   T
  0.1865451832123289  0.8824640500611258  0.1586137999301636   T   T   T
  0.0801493564608572  0.0097371261699029  0.1634103560713389   T   T   T
  0.5189986221110228  0.5943116700930111  0.0794665769088190   T   T   T
  0.5466881221020401  0.7856090322608258  0.1962958460638061   T   T   T
  0.5252364610711142  0.3102877966227628  0.0803611243142247   T   T   T
  0.0880709994734805  0.4805775474204735  0.2068464751122442   T   T   T
  0.8081189329653214  0.4164968845337617  0.1882052772367771   T   T   T
  0.4451011644860610  0.2878626168267031  0.1248617496707067   T   T   T
  0.0447376632236674  0.1051931789501341  0.2084258361135685   T   T   T
  0.6290763142445124  0.3689153262606799  0.0737107606623561   T   T   T
  0.3229557352205369  0.6681646092555680  0.0858542864624666   T   T   T
  0.8175718112122150  0.0184712094987428  0.1281456576829339   T   T   T
  0.8750581159639103  0.1241887142747692  0.0955768963197937   T   T   T
  0.0142031746367556  0.7320436173522963  0.1806480861121552   T   T   T
  0.6008491076956639  0.5860663240335023  0.1209229569715298   T   T   T
  0.3693699218287878  0.4481872005935558  0.2133426376181523   T   T   T
  0.0223656875335604  0.9541718026582049  0.1140449613859509   T   T   T
  0.3148279129209476  0.2052250300356188  0.1939688659231208   T   T   T
  0.9301027368344873  0.1190327853972758  0.2161012129916572   T   T   T
  0.6383623506643539  0.4245660073962567  0.1606844802593256   T   T   T
  0.3677328862361186  0.3930677334129708  0.1168032668970504   T   T   T
  0.1058577187083016  0.9933737918791640  0.2270651464536242   T   T   T
  0.3457103071410992  0.9458099860374393  0.0787536505214625   T   T   T
  0.4566202662594597  0.3559605314392066  0.2298053836313247   T   T   T
  0.3808263375345938  0.5113243285382273  0.1538999048947378   T   T   T
  0.9552685465242459  0.6092127451494715  0.1724817742639765   T   T   T
  0.2744429525742512  0.7730094486029201  0.2570536259765712   T   T   T
  0.7653553038204723  0.1115783522943186  0.0863897342440552   T   T   T
  0.8651650310868687  0.5576701797968809  0.1396640602462185   T   T   T
  0.4212645081784387  0.9729092146429222  0.2083975112211947   T   T   T
  0.7580564772524648  0.3750181500250876  0.0680945606924304   T   T   T
  0.5365150774651911  0.4526965403146411  0.0840978862789209   T   T   T
  0.7147462294869935  0.1925860672575227  0.2007074654680795   T   T   T
  0.1548416452257381  0.7412884799186816  0.1552237819757869   T   T   T
  0.4778464099022911  0.6854656309206726  0.2206533114729497   T   T   T
  0.4309579340409065  0.5028652560572662  0.0937154177064247   T   T   T
  0.3929976684171685  0.8522160311549233  0.1753788516656360   T   T   T
  0.1356296580983214  0.9578059304572180  0.1112459484528948   T   T   T
  0.0353765772487969  0.2017357909908545  0.0799525771753527   T   T   T
  0.6583772429536376  0.2844704144728367  0.1615644548353558   T   T   T
  0.3847496900410627  0.7098643141531076  0.1840813276315461   T   T   T
  0.5345323030597732  0.6577433259272257  0.1655770059827460   T   T   T
  0.2949499259762387  0.7944462027827353  0.1920173374518642   T   T   T
  0.7292310974874792  0.9073156877406306  0.0746042107470089   T   T   T
  0.1835797230496774  0.5590848937486972  0.1994431129513003   T   T   T
  0.2959507611328134  0.5491560984091689  0.1932788614275212   T   T   T
  0.6757961208853815  0.6997628407082797  0.1356286104128695   T   T   T
  0.0694377731398502  0.5444354396555657  0.0893699501432745   T   T   T
  0.8052145840459356  0.7102415726432819  0.0387994672649935   T   T   T
  0.1203831463441982  0.3132596278125501  0.1613322508119183   T   T   T
  0.5453309881260114  0.2108040287864859  0.2331454658653809   T   T   T
  0.4635344847913493  0.1019807695376828  0.1461677148568617   T   T   T
  0.1502171281814155  0.6344152750644481  0.1106637469919645   T   T   T
  0.1780450060398868  0.2974422198260915  0.2199581828110614   T   T   T
  0.3563969313135076  0.0922960338841091  0.1602496110943182   T   T   T
  0.0763690447527368  0.0810274045538133  0.1059221569637275   T   T   T
  0.0517170938594189  0.6274841373488823  0.1423294313245709   T   T   T
  0.8674195243535144  0.0178192798966259  0.1871250284361137   T   T   T
  0.6277265740670239  0.9669312688446196  0.0862759444720272   T   T   T
  0.0081718756443669  0.8366956842602394  0.2279027994810261   T   T   T
  0.9986830134456122  0.1924537314397696  0.2536904417587270   T   T   T
  0.3346885574595409  0.7695609936397358  0.1322537867724213   T   T   T
  0.6543998454106037  0.1094080620988244  0.0903103064995432   T   T   T
  0.7861911057236256  0.5132553317641105  0.2338848690912458   T   T   T
  0.6115962423979356  0.8923291201204937  0.1756170637199286   T   T   T
  0.8534975491152909  0.6585293009087686  0.1869923155667582   T   T   T
  0.8850890998907079  0.5199512659008126  0.2017363181280725   T   T   T
  0.6940419537733676  0.5559101909284839  0.1584351058022875   T   T   T
  0.5570628685344921  0.1331522872097063  0.1778452726702319   T   T   T
  0.1816498716194386  0.4212568327412981  0.1826821789358731   T   T   T
  0.5919785205066809  0.5423491906767652  0.1837866531788266   T   T   T
  0.2442371121150803  0.9157712721717152  0.1044351753448432   T   T   T
  0.9572622223473309  0.8416143640427948  0.1018175350148764   T   T   T
  0.6786509229297750  0.4871382411550749  0.2168443910734375   T   T   T
  0.7178753817123853  0.0854859542972072  0.2418828063877999   T   T   T
  0.1906225233759372  0.7978383738960600  0.2121221839008616   T   T   T
  0.8046979048016664  0.7825751849702429  0.2054566452243507   T   T   T
  0.3296778565306633  0.2608408222777156  0.1344470772347560   T   T   T
  0.9749141038728988  0.1214470862853598  0.1250527914014904   T   T   T
  0.0019634603443809  0.3142380660388498  0.1565318035206663   T   T   T
  0.2391013776350187  0.1632565139652239  0.1510775562898191   T   T   T
  0.2354854598688216  0.6366019654616721  0.1537605797861038   T   T   T
  0.4149231919574676  0.9726546015742938  0.1429747640139211   T   T   T
  0.4889322770272867  0.0849408594325922  0.2256203985068566   T   T   T
  0.2368043176844447  0.3026628580937205  0.1663139255768228   T   T   T
  0.8163517016291112  0.1304992375391381  0.2136017097559452   T   T   T
  0.6237032696981288  0.5784105735952214  0.0547171119362461   T   T   T
  0.7018672260364202  0.2335841465234191  0.0746335123690124   T   T   T
  0.5638835515680259  0.0587126539620383  0.1220649740489777   T   T   T
  0.7904417018910929  0.5007929865951700  0.0969426616274321   T   T   T
  0.9237549058034302  0.2475524197896909  0.1182443301769990   T   T   T
  0.8801914398411447  0.1497715221653555  0.1598665850108605   T   T   T
  0.7134214844099048  0.7239234622940433  0.0758793646928091   T   T   T
  0.2685841734375468  0.0753251215341955  0.1998538132471265   T   T   T
  0.7416413169114281  0.6714129423011593  0.1858632979273512   T   T   T
  0.6940566926718634  0.9415057445889065  0.1367716809071102   T   T   T
  0.1236365783834758  0.5174401504393380  0.1460684598211884   T   T   T
  0.0546095316725733  0.2589648413120578  0.2061431888233031   T   T   T
  0.3222447857240899  0.5235623077268512  0.0984819597148384   T   T   T
  0.8223448581626582  0.8961989640555761  0.1654162203863741   T   T   T
  0.3891601297096605  0.0726808601784065  0.0980721734741772   T   T   T
  0.5844956474169282  0.3426896041638594  0.2055525722585784   T   T   T
  0.4991093749459347  0.9038375504749069  0.1732286048501822   T   T   T
  0.8156296216541197  0.3739420292116032  0.1242671698870836   T   T   T
  0.2163925508309896  0.0202215509526166  0.1468522242915458   T   T   T
  0.8509319733111291  0.6144339591797890  0.0803113843171815   T   T   T
  0.5594038920340557  0.0642292224859687  0.0581705801942388   T   T   T
  0.8290188402142983  0.0027669435176310  0.0654047284074676   T   T   T
  0.8874473121826254  0.3251544812544823  0.1686433641331402   T   T   T
  0.7199109929400690  0.8735607305845945  0.1922252944621186   T   T   T
  0.2314797107427096  0.7356581895033366  0.1073996312201639   T   T   T
  0.6036980031685399  0.0873507122804573  0.2325225827829663   T   T   T
  0.9904079329399755  0.8684143068289141  0.1639817639360440   T   T   T
  0.0923148480095191  0.8379353088991217  0.1879130530583334   T   T   T
  0.9391582828184981  0.3916545376000948  0.1180174970084554   T   T   T
  0.7743311623695681  0.2859431648464924  0.1676467433412446   T   T   T
  0.6016337475663091  0.7052037340401984  0.0852243887863720   T   T   T
  0.7186712039746156  0.1795080616247729  0.1358838577916646   T   T   T
  0.3922869697969060  0.3354498701511809  0.1762808993290881   T   T   T
  0.6728392181602393  0.0078448146545710  0.1933925111152501   T   T   T
  0.9149197839429829  0.9518148510824824  0.1352080050764778   T   T   T
  0.3753790100729982  0.0998392289674736  0.2251014411786445   T   T   T
  0.3025398374580825  0.8127275735722035  0.0731137669625201   T   T   T
  0.9907301809946859  0.0450929137894275  0.2598938237047941   T   T   T
  0.4230129848991583  0.0210986531330300  0.2712084194738691   T   T   T
  0.9802168495949934  0.3342412402920887  0.2450020256272879   T   T   T
  0.0844945519282203  0.2895634958971652  0.2647889668980715   T   T   T
  0.5544413941261580  0.3850521636895297  0.0256732529161077   T   T   T
  0.3835670282428867  0.6973060727791243  0.2515405898469871   T   T   T
  0.4388160149445623  0.0010946201557603  0.0480784509494216   T   T   T
  0.3344075443010600  0.0559348936899416  0.0395040827996943   T   T   T
  0.5899522795342814  0.6693670195438840  0.2239945514314232   T   T   T
  0.2578744328042534  0.9227490255486942  0.0383414348115078   T   T   T
  0.9695435743567565  0.3517200292392962  0.0566917712724917   T   T   T
  0.3509273052973101  0.3153112894886310  0.2374086703539860   T   T   T
  0.8663904407269736  0.4136478205018743  0.2460284800295259   T   T   T
  0.6511306201158150  0.9710697607529084  0.2565001187724431   T   T   T
  0.7715148411399135  0.2106369278677321  0.2587402452909002   T   T   T
  0.0470160177187706  0.4654911207555365  0.0355457266110161   T   T   T
  0.0080410863829000  0.6071288014737937  0.0430640093035035   T   T   T
  0.3404644299049601  0.5724225558557158  0.0363812233479663   T   T   T
  0.2398228353154533  0.5806352310039493  0.0611578149639670   T   T   T
  0.7982926751258298  0.6590826424229772  0.2429230643692109   T   T   T
  0.8047610595173573  0.9165797397660477  0.2307295285456559   T   T   T
  0.9014497710521578  0.6409411656859988  0.0228855089064787   T   T   T
  0.5502504187704175  0.9118993770394284  0.2311259867877113   T   T   T
  0.7274567706737588  0.8107215065206026  0.0222185142711247   T   T   T
  0.7043166560467533  0.6668481921652343  0.0167872145960295   T   T   T
  0.2488737552638734  0.6707752288350752  0.2167695294401869   T   T   T
  0.6331955388231322  0.7018234082885472  0.2742261502631459   T   T   T
  0.6864773733880959  0.6330099565390216  0.3714196568090447   T   T   T
  0.5888210709563590  0.5907308407343126  0.3834787781850014   T   T   T
  0.5372698832100716  0.6607090324436982  0.2856769189975800   T   T   T
  0.4940425428051520  0.5674449198244306  0.3667489876137633   T   T   T
  0.4728344951682950  0.5892130420291315  0.2921680848943580   T   T   T
  0.4005582715855218  0.5315010541360675  0.2668927648107119   T   T   T
  0.4030740817240163  0.5274103097042172  0.3735623845698880   T   T   T
  0.3140986953431453  0.4601972767005515  0.2664793323070057   T   T   T
  0.3159932670953408  0.4572196528462667  0.3738418851097695   T   T   T
  0.2193765592689700  0.4397320776123788  0.3644662735589562   T   T   T
  0.1944771781019168  0.3584027218351419  0.3450920193256283   T   T   T
  0.2596501165007770  0.3572804484394323  0.3668067481363732   T   T   T
  0.2162734143990706  0.4311468255256847  0.2749104945203470   T   T   T
  0.2677453262009356  0.3599448871312774  0.2726430507950605   T   T   T
  0.2031563025930202  0.3444184189892939  0.2935972072878740   T   T   T
  0.0094242707227593  0.2432435207901393  0.0764930490331895   T   T   T
  0.3480298682874280  0.0948793678534066  0.0248236592543503   T   T   T
  0.5175030867638406  0.3969674513496135  0.0162144302229474   T   T   T
  0.0557427310964867  0.5136501001850809  0.2039166551892535   T   T   T
  0.3347961517866421  0.2715186075501930  0.2262843264953813   T   T   T
  0.4904096134653689  0.3762126056162831  0.2189028136765654   T   T   T
  0.1453974421315135  0.2972241160375381  0.2352546788945424   T   T   T
  0.4513604015219604  0.9874407051635921  0.2802803601027609   T   T   T
 -0.0050705929461143  0.3845580288991471  0.2434401046097097   T   T   T
  0.0821467620520526  0.2931788351701733  0.2889527049211318   T   T   T
  0.1055661428267088  0.9410734166064019  0.2209966403497525   T   T   T
  0.2094427397321888  0.5974916051179313  0.0759170888625972   T   T   T
  0.0225599042093088  0.6964911944356714  0.0577862669369101   T   T   T
  0.4753237940811820  0.0207892425141426  0.0557666764717820   T   T   T
  0.2704077364770817  0.9703720210804785  0.0293933666539021   T   T   T
  0.0857785605270394  0.4691613161211174  0.0271862746253764   T   T   T
 -0.0302411263764200  0.6148196655442364  0.0328350462349789   T   T   T
  0.3817825040466634  0.5713453373396665  0.0374922235023255   T   T   T
  0.2811962487348106  0.8229959258695970  0.2650733070509931   T   T   T
  0.9690902122773026  0.8321558553291639  0.2355448014376474   T   T   T
  0.3441937019738631  0.7127364804623063  0.2553234969347091   T   T   T
  0.0007447673667300  0.3736168321085443  0.0436394235885121   T   T   T
  0.6429053448331374  0.3175745087868937  0.0744051396336140   T   T   T
  0.7194574529704078  0.3959420784531983  0.0679535043182864   T   T   T
  0.7315669808474006  0.2718921275977381  0.0728919355822658   T   T   T
  0.5740807956224493  0.0660164457482927  0.0354817795603074   T   T   T
  0.8368485826740178  0.0161291193019495  0.0423357422206440   T   T   T
  0.5086283947106083  0.2322255906682126  0.2393395846300195   T   T   T
  0.7921602164491188  0.5661156891574569  0.2406299757790265   T   T   T
  0.5758682702599562  0.2941164322988505  0.2157342572631374   T   T   T
  0.0245480814647267  0.0136012021831829  0.2592830132644764   T   T   T
  0.8956665636334170  0.3765725672587549  0.2415661996976776   T   T   T
  0.6842017150477981  0.9422964518561352  0.2634058691924140   T   T   T
  0.7419288871903740  0.2363046749194062  0.2710818969664148   T   T   T
  0.7613673588434747  0.9421388866118303  0.0738198817529403   T   T   T
  0.6519225956311615  0.6069248871652457  0.0418920619672161   T   T   T
  0.8816186436157970  0.6118528002911996  0.0060839073464413   T   T   T
  0.7280817398172786  0.8522131754802337  0.0384478856407510   T   T   T
  0.6907012160789371  0.6799716254855944 -0.0053672580956447   T   T   T
  0.5854897717063627  0.9243826646219586  0.2432564583871112   T   T   T
  0.7189403662010101  0.4970374562833388  0.2233101163355286   T   T   T
  0.5991563385632136  0.6169596469150003  0.2211767903758534   T   T   T
  0.7757198522857204  0.6831553476989969  0.2616603385864282   T   T   T
  0.8289523049569333  0.9593941396734247  0.2262234664913979   T   T   T
  0.9911677837301340  0.1139798015392444  0.2342043928604739   F   F   T
  0.4286885536953217  0.0439531026923656  0.2323537230043969   T   T   T
  0.9608931068694160  0.7568291015888057  0.0903489237926276   T   T   T
  0.2518478312502379  0.7597273212056393  0.2191054882887870   T   T   T
  0.3618760532215175  0.5228416357989231  0.1921652113658288   T   T   T
  0.9950992374245449  0.6695121041800999  0.1542358510239043   T   T   T
  0.5293131717457850  0.1227245617947979  0.1414895576556505   T   T   T
  0.2796709402719251  0.2343756284175736  0.1603979313135256   T   T   T
  0.0280504706558789  0.2688548785359596  0.2425719082208592   T   T   T
  0.0252249549985428  0.8176913197206161  0.1897742635935671   T   T   T
  0.8227708339633324  0.0663079842787511  0.0941908566980999   F   F   T
  0.5614869868204965  0.3800430409096007  0.0658751481744332   T   T   T
  0.4109145402978598  0.6697536706797464  0.2169018804620035   F   F   T
  0.6085021470748583  0.3452522679716256  0.1676342471243435   T   T   T
  0.0974793041185333  0.0532678756343157  0.1969659201771000   T   T   T
  0.1963687922656570  0.9437962114824422  0.1296826286811120   T   T   T
  0.3788655660140364  0.0186333143159381  0.0661023065489888   T   T   T
  0.3749039794333833  0.4823843061647640  0.1160213116488658   T   T   T
  0.2990902417770072  0.7458004413083179  0.0995066173772334   T   T   T
  0.0603161273332445  0.2711880596723082  0.1666421056598329   T   T   T
  0.0787165430976405  0.0004508551370584  0.1232735274925391   T   T   T
  0.1563124358676617  0.8153825998215609  0.1778401251490428   F   F   T
  0.9717591830366934  0.9039964179612595  0.1287774791775580   T   T   T
  0.5374577365638280  0.6993221848028245  0.2016825926384270   T   T   T
  0.2872165329901821  0.9000712808994190  0.0733718713748926   T   T   T
  0.2185404348712367  0.0894827147809611  0.1719217480231930   T   T   T
  0.8076858490499149  0.4163026647370460  0.0894803495856606   T   T   T
  0.6538351437392422  0.5007479726315487  0.1803218070349999   T   T   T
  0.6756664199959327  0.9109684782046823  0.1004813664604541   T   T   T
  0.7161314227968083  0.2381489692825870  0.1661704485851106   T   T   T
  0.6740226942905649  0.9282098945692954  0.1748798646408389   T   T   T
  0.0372215015220881  0.1523537351217321  0.1133834458316756   T   T   T
  0.3301315818800165  0.1163220929585236  0.1958716486716780   T   T   T
  0.9346282920534842  0.4120972375623688  0.0789257795543864   T   T   T
  0.8734605708789419  0.1058405280653961  0.1947567686956559   T   T   T
  0.3929368141659222  0.3640692613275242  0.2143818467533134   T   T   T
  0.8189516125241582  0.5757380378678260  0.1109464540039186   T   T   T
  0.6602014740413693  0.7397048239898709  0.1004940400882888   T   T   T
  0.5865183398235709  0.6170918386735561  0.0835735017095272   T   T   T
  0.7099742600006275  0.1592745668766194  0.0970583324765892   T   T   T
  0.5477312405573140  0.1270995111412107  0.2175733142370435   T   T   T
  0.5133513309512675  0.2832106484277339  0.1181456361788163   T   T   T
  0.3837149873537625  0.3186872718091545  0.1375025911795557   T   T   T
  0.8375594560791177  0.4648704712035875  0.2178683661193596   T   T   T
  0.4056373623417016  0.0598967013976852  0.1365290271637022   T   T   T
  0.7184649746487439  0.6379209608866622  0.1512177036769030   T   T   T
  0.3524525728487742  0.7819414427929875  0.1704320989994127   T   T   T
  0.6618272179564219  0.0400273844369250  0.2306020359440142   T   T   T
  0.2418419314370302  0.6025483327142999  0.1910429586608573   T   T   T
  0.4325639903630432  0.9241521954540133  0.1751666028976511   F   F   T
  0.7553667537352881  0.1552333747102713  0.2286188611180612   T   T   T
  0.0222108135026934  0.5287688313015462  0.0609608990475469   T   T   T
  0.3062612785667664  0.5868537078465158  0.0709070555907249   T   T   T
  0.1928041205232260  0.6876505389052097  0.1319737569345918   T   T   T
  0.7987974016948332  0.6938750813193775  0.2056979385372713   T   T   T
  0.7879105207779441  0.8669916782408887  0.1984315429013950   T   T   T
  0.8634723664956351  0.6775580370391998  0.0533919451685174   T   T   T
  0.5526231817275518  0.8734412634902712  0.1946665115039701   T   T   T
  0.6031100632000888  0.0500733414787457  0.0892754428936886   T   T   T
  0.4979307613736191  0.5184880312068143  0.0986265582980376   T   T   T
  0.1438295051887077  0.4948300945236057  0.1835097013306755   T   T   T
  0.8208790063257744  0.3501441396443121  0.1626585740860632   T   T   T
  0.1778849726649006  0.3320613483210871  0.1829559908620707   T   T   T
  0.7380580290821934  0.7304478250620638  0.0384771815559984   T   T   T
  0.0978900008549397  0.5804895395195919  0.1220333355706705   T   T   T
  0.8557172448458180  0.9693433405893027  0.1535252564621470   T   T   T
  0.9133406355031861  0.1603116774326951  0.1249161970244614   T   T   T
  0.9385380193050079  0.3194377415241453  0.1412539161370789   T   T   T
  0.8889265816013482  0.5867530680889009  0.1752769247404450   T   T   T
  0.5581404626506887  0.5791534727592578  0.1527360054365713   T   T   T
 
  0.00000000E+00  0.00000000E+00  0.00000000E+00
  0.00000000E+00  0.00000000E+00  0.00000000E+00
  0.00000000E+00  0.00000000E+00  0.00000000E+00
  0.00000000E+00  0.00000000E+00  0.00000000E+00
  0.00000000E+00  0.00000000E+00  0.00000000E+00
  0.00000000E+00  0.00000000E+00  0.00000000E+00
  0.00000000E+00  0.00000000E+00  0.00000000E+00
  0.00000000E+00  0.00000000E+00  0.00000000E+00
  0.00000000E+00  0.00000000E+00  0.00000000E+00
  0.00000000E+00  0.00000000E+00  0.00000000E+00
  0.00000000E+00  0.00000000E+00  0.00000000E+00
  0.00000000E+00  0.00000000E+00  0.00000000E+00
  0.00000000E+00  0.00000000E+00  0.00000000E+00
  0.00000000E+00  0.00000000E+00  0.00000000E+00
  0.00000000E+00  0.00000000E+00  0.00000000E+00
  0.00000000E+00  0.00000000E+00  0.00000000E+00
  0.00000000E+00  0.00000000E+00  0.00000000E+00
  0.00000000E+00  0.00000000E+00  0.00000000E+00
  0.00000000E+00  0.00000000E+00  0.00000000E+00
  0.00000000E+00  0.00000000E+00  0.00000000E+00
  0.00000000E+00  0.00000000E+00  0.00000000E+00
  0.00000000E+00  0.00000000E+00  0.00000000E+00
  0.00000000E+00  0.00000000E+00  0.00000000E+00
  0.00000000E+00  0.00000000E+00  0.00000000E+00
  0.00000000E+00  0.00000000E+00  0.00000000E+00
  0.00000000E+00  0.00000000E+00  0.00000000E+00
  0.00000000E+00  0.00000000E+00  0.00000000E+00
  0.00000000E+00  0.00000000E+00  0.00000000E+00
  0.00000000E+00  0.00000000E+00  0.00000000E+00
  0.00000000E+00  0.00000000E+00  0.00000000E+00
  0.00000000E+00  0.00000000E+00  0.00000000E+00
  0.00000000E+00  0.00000000E+00  0.00000000E+00
  0.00000000E+00  0.00000000E+00  0.00000000E+00
  0.00000000E+00  0.00000000E+00  0.00000000E+00
  0.00000000E+00  0.00000000E+00  0.00000000E+00
  0.00000000E+00  0.00000000E+00  0.00000000E+00
  0.00000000E+00  0.00000000E+00  0.00000000E+00
  0.00000000E+00  0.00000000E+00  0.00000000E+00
  0.00000000E+00  0.00000000E+00  0.00000000E+00
  0.00000000E+00  0.00000000E+00  0.00000000E+00
  0.00000000E+00  0.00000000E+00  0.00000000E+00
  0.00000000E+00  0.00000000E+00  0.00000000E+00
  0.00000000E+00  0.00000000E+00  0.00000000E+00
  0.00000000E+00  0.00000000E+00  0.00000000E+00
  0.00000000E+00  0.00000000E+00  0.00000000E+00
  0.00000000E+00  0.00000000E+00  0.00000000E+00
  0.00000000E+00  0.00000000E+00  0.00000000E+00
  0.00000000E+00  0.00000000E+00  0.00000000E+00
  0.00000000E+00  0.00000000E+00  0.00000000E+00
  0.00000000E+00  0.00000000E+00  0.00000000E+00
  0.00000000E+00  0.00000000E+00  0.00000000E+00
  0.00000000E+00  0.00000000E+00  0.00000000E+00
  0.00000000E+00  0.00000000E+00  0.00000000E+00
  0.00000000E+00  0.00000000E+00  0.00000000E+00
  0.00000000E+00  0.00000000E+00  0.00000000E+00
  0.00000000E+00  0.00000000E+00  0.00000000E+00
  0.00000000E+00  0.00000000E+00  0.00000000E+00
  0.00000000E+00  0.00000000E+00  0.00000000E+00
  0.00000000E+00  0.00000000E+00  0.00000000E+00
  0.00000000E+00  0.00000000E+00  0.00000000E+00
  0.00000000E+00  0.00000000E+00  0.00000000E+00
  0.00000000E+00  0.00000000E+00  0.00000000E+00
  0.00000000E+00  0.00000000E+00  0.00000000E+00
  0.00000000E+00  0.00000000E+00  0.00000000E+00
  0.00000000E+00  0.00000000E+00  0.00000000E+00
  0.00000000E+00  0.00000000E+00  0.00000000E+00
  0.00000000E+00  0.00000000E+00  0.00000000E+00
  0.00000000E+00  0.00000000E+00  0.00000000E+00
  0.00000000E+00  0.00000000E+00  0.00000000E+00
  0.00000000E+00  0.00000000E+00  0.00000000E+00
  0.00000000E+00  0.00000000E+00  0.00000000E+00
  0.00000000E+00  0.00000000E+00  0.00000000E+00
  0.00000000E+00  0.00000000E+00  0.00000000E+00
  0.00000000E+00  0.00000000E+00  0.00000000E+00
  0.00000000E+00  0.00000000E+00  0.00000000E+00
  0.00000000E+00  0.00000000E+00  0.00000000E+00
  0.00000000E+00  0.00000000E+00  0.00000000E+00
  0.00000000E+00  0.00000000E+00  0.00000000E+00
  0.00000000E+00  0.00000000E+00  0.00000000E+00
  0.00000000E+00  0.00000000E+00  0.00000000E+00
  0.00000000E+00  0.00000000E+00  0.00000000E+00
  0.00000000E+00  0.00000000E+00  0.00000000E+00
  0.00000000E+00  0.00000000E+00  0.00000000E+00
  0.00000000E+00  0.00000000E+00  0.00000000E+00
  0.00000000E+00  0.00000000E+00  0.00000000E+00
  0.00000000E+00  0.00000000E+00  0.00000000E+00
  0.00000000E+00  0.00000000E+00  0.00000000E+00
  0.00000000E+00  0.00000000E+00  0.00000000E+00
  0.00000000E+00  0.00000000E+00  0.00000000E+00
  0.00000000E+00  0.00000000E+00  0.00000000E+00
  0.00000000E+00  0.00000000E+00  0.00000000E+00
  0.00000000E+00  0.00000000E+00  0.00000000E+00
  0.00000000E+00  0.00000000E+00  0.00000000E+00
  0.00000000E+00  0.00000000E+00  0.00000000E+00
  0.00000000E+00  0.00000000E+00  0.00000000E+00
  0.00000000E+00  0.00000000E+00  0.00000000E+00
  0.00000000E+00  0.00000000E+00  0.00000000E+00
  0.00000000E+00  0.00000000E+00  0.00000000E+00
  0.00000000E+00  0.00000000E+00  0.00000000E+00
  0.00000000E+00  0.00000000E+00  0.00000000E+00
  0.00000000E+00  0.00000000E+00  0.00000000E+00
  0.00000000E+00  0.00000000E+00  0.00000000E+00
  0.00000000E+00  0.00000000E+00  0.00000000E+00
  0.00000000E+00  0.00000000E+00  0.00000000E+00
  0.00000000E+00  0.00000000E+00  0.00000000E+00
  0.00000000E+00  0.00000000E+00  0.00000000E+00
  0.00000000E+00  0.00000000E+00  0.00000000E+00
  0.00000000E+00  0.00000000E+00  0.00000000E+00
  0.00000000E+00  0.00000000E+00  0.00000000E+00
  0.00000000E+00  0.00000000E+00  0.00000000E+00
  0.00000000E+00  0.00000000E+00  0.00000000E+00
  0.00000000E+00  0.00000000E+00  0.00000000E+00
  0.00000000E+00  0.00000000E+00  0.00000000E+00
  0.00000000E+00  0.00000000E+00  0.00000000E+00
  0.00000000E+00  0.00000000E+00  0.00000000E+00
  0.00000000E+00  0.00000000E+00  0.00000000E+00
  0.00000000E+00  0.00000000E+00  0.00000000E+00
  0.00000000E+00  0.00000000E+00  0.00000000E+00
  0.00000000E+00  0.00000000E+00  0.00000000E+00
  0.00000000E+00  0.00000000E+00  0.00000000E+00
  0.00000000E+00  0.00000000E+00  0.00000000E+00
  0.00000000E+00  0.00000000E+00  0.00000000E+00
  0.00000000E+00  0.00000000E+00  0.00000000E+00
  0.00000000E+00  0.00000000E+00  0.00000000E+00
  0.00000000E+00  0.00000000E+00  0.00000000E+00
  0.00000000E+00  0.00000000E+00  0.00000000E+00
  0.00000000E+00  0.00000000E+00  0.00000000E+00
  0.00000000E+00  0.00000000E+00  0.00000000E+00
  0.00000000E+00  0.00000000E+00  0.00000000E+00
  0.00000000E+00  0.00000000E+00  0.00000000E+00
  0.00000000E+00  0.00000000E+00  0.00000000E+00
  0.00000000E+00  0.00000000E+00  0.00000000E+00
  0.00000000E+00  0.00000000E+00  0.00000000E+00
  0.00000000E+00  0.00000000E+00  0.00000000E+00
  0.00000000E+00  0.00000000E+00  0.00000000E+00
  0.00000000E+00  0.00000000E+00  0.00000000E+00
  0.00000000E+00  0.00000000E+00  0.00000000E+00
  0.00000000E+00  0.00000000E+00  0.00000000E+00
  0.00000000E+00  0.00000000E+00  0.00000000E+00
  0.00000000E+00  0.00000000E+00  0.00000000E+00
  0.00000000E+00  0.00000000E+00  0.00000000E+00
  0.00000000E+00  0.00000000E+00  0.00000000E+00
  0.00000000E+00  0.00000000E+00  0.00000000E+00
  0.00000000E+00  0.00000000E+00  0.00000000E+00
  0.00000000E+00  0.00000000E+00  0.00000000E+00
  0.00000000E+00  0.00000000E+00  0.00000000E+00
  0.00000000E+00  0.00000000E+00  0.00000000E+00
  0.00000000E+00  0.00000000E+00  0.00000000E+00
  0.00000000E+00  0.00000000E+00  0.00000000E+00
  0.00000000E+00  0.00000000E+00  0.00000000E+00
  0.00000000E+00  0.00000000E+00  0.00000000E+00
  0.00000000E+00  0.00000000E+00  0.00000000E+00
  0.00000000E+00  0.00000000E+00  0.00000000E+00
  0.00000000E+00  0.00000000E+00  0.00000000E+00
  0.00000000E+00  0.00000000E+00  0.00000000E+00
  0.00000000E+00  0.00000000E+00  0.00000000E+00
  0.00000000E+00  0.00000000E+00  0.00000000E+00
  0.00000000E+00  0.00000000E+00  0.00000000E+00
  0.00000000E+00  0.00000000E+00  0.00000000E+00
  0.00000000E+00  0.00000000E+00  0.00000000E+00
  0.00000000E+00  0.00000000E+00  0.00000000E+00
  0.00000000E+00  0.00000000E+00  0.00000000E+00
  0.00000000E+00  0.00000000E+00  0.00000000E+00
  0.00000000E+00  0.00000000E+00  0.00000000E+00
  0.00000000E+00  0.00000000E+00  0.00000000E+00
  0.00000000E+00  0.00000000E+00  0.00000000E+00
  0.00000000E+00  0.00000000E+00  0.00000000E+00
  0.00000000E+00  0.00000000E+00  0.00000000E+00
  0.00000000E+00  0.00000000E+00  0.00000000E+00
  0.00000000E+00  0.00000000E+00  0.00000000E+00
  0.00000000E+00  0.00000000E+00  0.00000000E+00
  0.00000000E+00  0.00000000E+00  0.00000000E+00
  0.00000000E+00  0.00000000E+00  0.00000000E+00
  0.00000000E+00  0.00000000E+00  0.00000000E+00
  0.00000000E+00  0.00000000E+00  0.00000000E+00
  0.00000000E+00  0.00000000E+00  0.00000000E+00
  0.00000000E+00  0.00000000E+00  0.00000000E+00
  0.00000000E+00  0.00000000E+00  0.00000000E+00
  0.00000000E+00  0.00000000E+00  0.00000000E+00
  0.00000000E+00  0.00000000E+00  0.00000000E+00
  0.00000000E+00  0.00000000E+00  0.00000000E+00
  0.00000000E+00  0.00000000E+00  0.00000000E+00
  0.00000000E+00  0.00000000E+00  0.00000000E+00
  0.00000000E+00  0.00000000E+00  0.00000000E+00
  0.00000000E+00  0.00000000E+00  0.00000000E+00
  0.00000000E+00  0.00000000E+00  0.00000000E+00
  0.00000000E+00  0.00000000E+00  0.00000000E+00
  0.00000000E+00  0.00000000E+00  0.00000000E+00
  0.00000000E+00  0.00000000E+00  0.00000000E+00
  0.00000000E+00  0.00000000E+00  0.00000000E+00
  0.00000000E+00  0.00000000E+00  0.00000000E+00
  0.00000000E+00  0.00000000E+00  0.00000000E+00
  0.00000000E+00  0.00000000E+00  0.00000000E+00
  0.00000000E+00  0.00000000E+00  0.00000000E+00
  0.00000000E+00  0.00000000E+00  0.00000000E+00
  0.00000000E+00  0.00000000E+00  0.00000000E+00
  0.00000000E+00  0.00000000E+00  0.00000000E+00
  0.00000000E+00  0.00000000E+00  0.00000000E+00
  0.00000000E+00  0.00000000E+00  0.00000000E+00
  0.00000000E+00  0.00000000E+00  0.00000000E+00
  0.00000000E+00  0.00000000E+00  0.00000000E+00
  0.00000000E+00  0.00000000E+00  0.00000000E+00
  0.00000000E+00  0.00000000E+00  0.00000000E+00
  0.00000000E+00  0.00000000E+00  0.00000000E+00
  0.00000000E+00  0.00000000E+00  0.00000000E+00
  0.00000000E+00  0.00000000E+00  0.00000000E+00
  0.00000000E+00  0.00000000E+00  0.00000000E+00
  0.00000000E+00  0.00000000E+00  0.00000000E+00
  0.00000000E+00  0.00000000E+00  0.00000000E+00
  0.00000000E+00  0.00000000E+00  0.00000000E+00
  0.00000000E+00  0.00000000E+00  0.00000000E+00
  0.00000000E+00  0.00000000E+00  0.00000000E+00
  0.00000000E+00  0.00000000E+00  0.00000000E+00
  0.00000000E+00  0.00000000E+00  0.00000000E+00
  0.00000000E+00  0.00000000E+00  0.00000000E+00
  0.00000000E+00  0.00000000E+00  0.00000000E+00
  0.00000000E+00  0.00000000E+00  0.00000000E+00
  0.00000000E+00  0.00000000E+00  0.00000000E+00
  0.00000000E+00  0.00000000E+00  0.00000000E+00
  0.00000000E+00  0.00000000E+00  0.00000000E+00
  0.00000000E+00  0.00000000E+00  0.00000000E+00
  0.00000000E+00  0.00000000E+00  0.00000000E+00
  0.00000000E+00  0.00000000E+00  0.00000000E+00
  0.00000000E+00  0.00000000E+00  0.00000000E+00
  0.00000000E+00  0.00000000E+00  0.00000000E+00
  0.00000000E+00  0.00000000E+00  0.00000000E+00
  0.00000000E+00  0.00000000E+00  0.00000000E+00
  0.00000000E+00  0.00000000E+00  0.00000000E+00
  0.00000000E+00  0.00000000E+00  0.00000000E+00
  0.00000000E+00  0.00000000E+00  0.00000000E+00
  0.00000000E+00  0.00000000E+00  0.00000000E+00
  0.00000000E+00  0.00000000E+00  0.00000000E+00
  0.00000000E+00  0.00000000E+00  0.00000000E+00
  0.00000000E+00  0.00000000E+00  0.00000000E+00
  0.00000000E+00  0.00000000E+00  0.00000000E+00
  0.00000000E+00  0.00000000E+00  0.00000000E+00
  0.00000000E+00  0.00000000E+00  0.00000000E+00
  0.00000000E+00  0.00000000E+00  0.00000000E+00
  0.00000000E+00  0.00000000E+00  0.00000000E+00
  0.00000000E+00  0.00000000E+00  0.00000000E+00
  0.00000000E+00  0.00000000E+00  0.00000000E+00
  0.00000000E+00  0.00000000E+00  0.00000000E+00
  0.00000000E+00  0.00000000E+00  0.00000000E+00
  0.00000000E+00  0.00000000E+00  0.00000000E+00
  0.00000000E+00  0.00000000E+00  0.00000000E+00
  0.00000000E+00  0.00000000E+00  0.00000000E+00
  0.00000000E+00  0.00000000E+00  0.00000000E+00
  0.00000000E+00  0.00000000E+00  0.00000000E+00
  0.00000000E+00  0.00000000E+00  0.00000000E+00
  0.00000000E+00  0.00000000E+00  0.00000000E+00
  0.00000000E+00  0.00000000E+00  0.00000000E+00
  0.00000000E+00  0.00000000E+00  0.00000000E+00
  0.00000000E+00  0.00000000E+00  0.00000000E+00
  0.00000000E+00  0.00000000E+00  0.00000000E+00
  0.00000000E+00  0.00000000E+00  0.00000000E+00
  0.00000000E+00  0.00000000E+00  0.00000000E+00
  0.00000000E+00  0.00000000E+00  0.00000000E+00
  0.00000000E+00  0.00000000E+00  0.00000000E+00
  0.00000000E+00  0.00000000E+00  0.00000000E+00
  0.00000000E+00  0.00000000E+00  0.00000000E+00
  0.00000000E+00  0.00000000E+00  0.00000000E+00
  0.00000000E+00  0.00000000E+00  0.00000000E+00
  0.00000000E+00  0.00000000E+00  0.00000000E+00
  0.00000000E+00  0.00000000E+00  0.00000000E+00
  0.00000000E+00  0.00000000E+00  0.00000000E+00
  0.00000000E+00  0.00000000E+00  0.00000000E+00
  0.00000000E+00  0.00000000E+00  0.00000000E+00
  0.00000000E+00  0.00000000E+00  0.00000000E+00
  0.00000000E+00  0.00000000E+00  0.00000000E+00
  0.00000000E+00  0.00000000E+00  0.00000000E+00
  0.00000000E+00  0.00000000E+00  0.00000000E+00
  0.00000000E+00  0.00000000E+00  0.00000000E+00
  0.00000000E+00  0.00000000E+00  0.00000000E+00
  0.00000000E+00  0.00000000E+00  0.00000000E+00
  0.00000000E+00  0.00000000E+00  0.00000000E+00
  0.00000000E+00  0.00000000E+00  0.00000000E+00
  0.00000000E+00  0.00000000E+00  0.00000000E+00
  0.00000000E+00  0.00000000E+00  0.00000000E+00
  0.00000000E+00  0.00000000E+00  0.00000000E+00
  0.00000000E+00  0.00000000E+00  0.00000000E+00
  0.00000000E+00  0.00000000E+00  0.00000000E+00
  0.00000000E+00  0.00000000E+00  0.00000000E+00
  0.00000000E+00  0.00000000E+00  0.00000000E+00
  0.00000000E+00  0.00000000E+00  0.00000000E+00
  0.00000000E+00  0.00000000E+00  0.00000000E+00
  0.00000000E+00  0.00000000E+00  0.00000000E+00
  0.00000000E+00  0.00000000E+00  0.00000000E+00
  0.00000000E+00  0.00000000E+00  0.00000000E+00
  0.00000000E+00  0.00000000E+00  0.00000000E+00
  0.00000000E+00  0.00000000E+00  0.00000000E+00
  0.00000000E+00  0.00000000E+00  0.00000000E+00
  0.00000000E+00  0.00000000E+00  0.00000000E+00
  0.00000000E+00  0.00000000E+00  0.00000000E+00
  0.00000000E+00  0.00000000E+00  0.00000000E+00
  0.00000000E+00  0.00000000E+00  0.00000000E+00
  0.00000000E+00  0.00000000E+00  0.00000000E+00
  0.00000000E+00  0.00000000E+00  0.00000000E+00
  0.00000000E+00  0.00000000E+00  0.00000000E+00
  0.00000000E+00  0.00000000E+00  0.00000000E+00
  0.00000000E+00  0.00000000E+00  0.00000000E+00
  0.00000000E+00  0.00000000E+00  0.00000000E+00
  0.00000000E+00  0.00000000E+00  0.00000000E+00
  0.00000000E+00  0.00000000E+00  0.00000000E+00
  0.00000000E+00  0.00000000E+00  0.00000000E+00
  0.00000000E+00  0.00000000E+00  0.00000000E+00
  0.00000000E+00  0.00000000E+00  0.00000000E+00
  0.00000000E+00  0.00000000E+00  0.00000000E+00
  0.00000000E+00  0.00000000E+00  0.00000000E+00
  0.00000000E+00  0.00000000E+00  0.00000000E+00
  0.00000000E+00  0.00000000E+00  0.00000000E+00
  0.00000000E+00  0.00000000E+00  0.00000000E+00
  0.00000000E+00  0.00000000E+00  0.00000000E+00
