# Supplementary material for: Adsorption of 4-(N,N-Dimethylamino)-4′-nitrostilbene on an Amorphous Silica Glass Surface
Source: J Phys Chem C Nanomater Interfaces. 2023 Nov 17;127(47):22964–74. doi: 10.1021/acs.jpcc.3c05552 (PMC10694811; doi:10.1021/acs.jpcc.3c05552)
Supplement: Supplementary file 2 — jp3c05552_si_002.zip [file jp3c05552_si_002.zip › contcar/A8_CONTCAR]

SiO2                                    
   1.00000000000000     
    23.7420005797999991    0.0000000000000000    0.0000000000000000
     0.0000000000000000   18.2761001587000003    0.0000000000000000
     0.0000000000000000    0.0000000000000000   40.4500007628999967
   C    N    O    H    Si
    16     2   164    60    70
Selective dynamics
Direct
  0.5350879865294884  0.5494108963605795  0.3228707040048169   T   T   T
  0.4826879205398907  0.5829460854729022  0.3285126780537315   T   T   T
  0.4648196959191900  0.6004951223858227  0.3605987208105449   T   T   T
  0.4988268474557781  0.5816210815615751  0.3870478842330685   T   T   T
  0.5506871370059034  0.5445201502775637  0.3824833896211910   T   T   T
  0.5684889554786822  0.5312095844017709  0.3495359267910231   T   T   T
  0.5844847492594066  0.5262047070223680  0.4111352239388568   T   T   T
  0.6255784593389202  0.4743373151363616  0.4147687626968183   T   T   T
  0.6410032209811461  0.4137435893460882  0.3936560570628000   T   T   T
  0.6962115264971187  0.3850158539979511  0.3950580996951288   T   T   T
  0.6030331590158954  0.3787012421539581  0.3718496267044534   T   T   T
  0.7139752387013281  0.3291553750306489  0.3744516865141614   T   T   T
  0.6196736659355792  0.3224253575367183  0.3513131050306476   T   T   T
  0.6763749220573565  0.2970798252823330  0.3512525459874701   T   T   T
  0.6545452768901795  0.2126772365284636  0.3060287295597149   T   T   T
  0.7511223396953203  0.2168606358425034  0.3311154257411007   T   T   T
  0.6935045983124126  0.2433774811851576  0.3300668222047154   T   T   T
  0.4477992646978275  0.5996588348931143  0.3009122991864134   T   T   T
  0.4603761963100815  0.5746259278330431  0.2725612288978599   T   T   T
  0.4040762867871942  0.6405589830514925  0.3056212872428258   T   T   T
  0.0607765327332078  0.1976384598336286  0.1366734467862771   T   T   T
  0.1576492387273910  0.1028613768956250  0.1830591418664768   T   T   T
  0.9041779435933156  0.7415733746432244  0.0666346349694975   T   T   T
  0.6481677319260388  0.8338163902191961  0.1056870842783782   T   T   T
  0.5025367056561425  0.5405506372988447  0.1382494950138200   T   T   T
  0.5360673826787098  0.2032113811244792  0.1169554362371342   T   T   T
  0.7696094787398383  0.6373425937964862  0.1243564276900918   T   T   T
  0.8600358742914600  0.4340103002940837  0.0616842061513937   T   T   T
  0.9627815526559057  0.6975202766006224  0.1187635410020652   T   T   T
  0.4048336720439840  0.5844139106882252  0.2036542468145866   T   T   T
  0.5577630864821187  0.3331990215216333  0.1419176803795099   T   T   T
  0.9605405711811816  0.5056837085826372  0.0679715423230894   T   T   T
  0.0184482922172627  0.7534331890939335  0.0663500524111298   T   T   T
  0.1868561794850325  0.8830225766377106  0.1571420205741240   T   T   T
  0.0841784793116815  0.0049019808804596  0.1615912659029480   T   T   T
  0.5169034065257289  0.6022229226549120  0.0780179412774146   T   T   T
  0.5549194189969157  0.7853117685459098  0.2048377414217409   T   T   T
  0.5258551003081964  0.3193782789989515  0.0792042938552521   T   T   T
  0.0861718193582082  0.4773835661243342  0.2004478579387028   T   T   T
  0.8087841012544974  0.4182215397882493  0.1800674577423770   T   T   T
  0.4481652423835505  0.2917711106007943  0.1246232626112531   T   T   T
  0.0442881653310116  0.1076048123925025  0.2010490803321474   T   T   T
  0.6281439703529659  0.3793564079273689  0.0704265856887896   T   T   T
  0.3241851842134086  0.6662492912159169  0.0832447452426193   T   T   T
  0.8151879513379792  0.0052257406668718  0.1136877520060532   T   T   T
  0.8687174118632590  0.1273887583258920  0.0937589880659971   T   T   T
  0.0108374236552021  0.7332311383355410  0.1769679267813270   T   T   T
  0.5982941608926301  0.5931898067164700  0.1199377850639751   T   T   T
  0.3711734902390977  0.4506791108477574  0.2122574460784443   T   T   T
  0.0227176625480408  0.9482565508729476  0.1136843022697548   T   T   T
  0.3155269440992690  0.2056791663774670  0.1882126260097599   T   T   T
  0.9292530968775139  0.1002812776697885  0.2105948821239886   T   T   T
  0.6440006596674710  0.4260365422491640  0.1576056174384322   T   T   T
  0.3698550349713088  0.3927208917149703  0.1112109897380613   T   T   T
  0.1077695604206628  0.0096326029665975  0.2268894943692163   T   T   T
  0.3468771020574459  0.9429071303483093  0.0776151908290369   T   T   T
  0.4561834511824784  0.3524961350322034  0.2237741866962150   T   T   T
  0.3761541009021179  0.5068854151006222  0.1511216838473878   T   T   T
  0.9541755333669256  0.6089713298970392  0.1697944050475369   T   T   T
  0.2752099281753123  0.7802217602839830  0.2531506514063580   T   T   T
  0.7620475560534689  0.1040158352221716  0.0757676898328037   T   T   T
  0.8616607657385968  0.5596645090009834  0.1380452619838932   T   T   T
  0.4221574096155797  0.9764394133870384  0.2071387227407372   T   T   T
  0.7520290614855494  0.3893418096555629  0.0610289417586558   T   T   T
  0.5366500041038995  0.4616690934287642  0.0856267792107150   T   T   T
  0.7186538953360897  0.1908478269291369  0.1900973906594985   T   T   T
  0.1575947413784210  0.7410432078670004  0.1535911432987839   T   T   T
  0.4766278989269284  0.6895510593671546  0.2211094586447178   T   T   T
  0.4297246759704281  0.5086813070556588  0.0919308397431531   T   T   T
  0.3859727381865272  0.8597145603989020  0.1732152766986496   T   T   T
  0.1360480440583747  0.9525089261865193  0.1083129929761299   T   T   T
  0.0375286698165479  0.1959420261884046  0.0735715899042366   T   T   T
  0.6655261859467271  0.2872018619353560  0.1509216799802792   T   T   T
  0.3880586981019281  0.7172326625298286  0.1829679956127334   T   T   T
  0.5396828391223704  0.6642732548669441  0.1683290796109518   T   T   T
  0.2906012676469367  0.7885658165184046  0.1867400930676351   T   T   T
  0.7316402562286585  0.9161642101434186  0.0813557116210488   T   T   T
  0.1829221432851437  0.5546393560014514  0.1953646596516317   T   T   T
  0.2960607554101935  0.5509237269887358  0.1923956542011167   T   T   T
  0.6736443620111571  0.7047396846114525  0.1353122917811992   T   T   T
  0.0668547698455973  0.5521915326502548  0.0860323525553155   T   T   T
  0.8033370653920194  0.7160520321364707  0.0388807542335636   T   T   T
  0.1219254864248062  0.3120532442025805  0.1516964861389497   T   T   T
  0.5401943912817331  0.2221522148567134  0.2286312795333138   T   T   T
  0.4643818067028920  0.1093969029332419  0.1428350903701111   T   T   T
  0.1499514282224421  0.6370978176098626  0.1081464268643790   T   T   T
  0.1761214699205630  0.2872476613586153  0.2106604755794103   T   T   T
  0.3584083717205241  0.0882993657509071  0.1572519562450794   T   T   T
  0.0752948084325027  0.0737327792826512  0.1034479252301985   T   T   T
  0.0532361582110468  0.6252039364441608  0.1422707059060410   T   T   T
  0.8526632743922665  0.0257373415875102  0.1764665863107357   T   T   T
  0.6266420201730285  0.9696618829391898  0.0844419998329573   T   T   T
  0.0104085779771831  0.8302913059402551  0.2272052096459365   T   T   T
  0.9895217206684445  0.1985971091486075  0.2414307521908650   T   T   T
  0.3384130154309176  0.7685848637677396  0.1291190289671175   T   T   T
  0.6525605717179475  0.1127133827498442  0.0847491077038233   T   T   T
  0.7876579298993367  0.5033064865176026  0.2304961090207004   T   T   T
  0.6096622865068018  0.8964785132609157  0.1805894610028823   T   T   T
  0.8528636234039232  0.6571068581085719  0.1868608855112443   T   T   T
  0.8859902490817642  0.5180343510533585  0.1991186490858293   T   T   T
  0.6926974264834387  0.5599597282306790  0.1559618444541709   T   T   T
  0.5575903585952396  0.1397639804814442  0.1749053755259806   T   T   T
  0.1806044435928758  0.4173070974453230  0.1776374231066548   T   T   T
  0.5904236386745281  0.5402451912391119  0.1811650716305650   T   T   T
  0.2447530429773524  0.9108887557691789  0.1019729895512245   T   T   T
  0.9542124995674579  0.8381129659101775  0.1035049653576109   T   T   T
  0.6770138209039254  0.4934313440485812  0.2148611131508828   T   T   T
  0.7172760771723530  0.1026506856893181  0.2398268347003946   T   T   T
  0.1891875551715626  0.8003232795936196  0.2110071734513816   T   T   T
  0.8043103642575570  0.7849144450102125  0.2007977111712747   T   T   T
  0.3326575376589607  0.2597007008856449  0.1287081628845606   T   T   T
  0.9725558371376531  0.1190771981139555  0.1176136722181424   T   T   T
  0.0047848385358488  0.3224254535138669  0.1438216628199394   T   T   T
  0.2421232765749251  0.1619179788834423  0.1443607342034360   T   T   T
  0.2359348358831819  0.6330058509651819  0.1506502528992316   T   T   T
  0.4253994979639678  0.9742909880579216  0.1417972902232063   T   T   T
  0.4880224125075300  0.0918780775334515  0.2219377074844829   T   T   T
  0.2379478615845051  0.3017515178174854  0.1587360497848224   T   T   T
  0.8190148303334810  0.1375571420171682  0.2105320874986901   T   T   T
  0.6224620998487095  0.5872602993302520  0.0538949400749826   T   T   T
  0.7025793140208384  0.2310937627622190  0.0644439881893890   T   T   T
  0.5647073186069811  0.0635322026756463  0.1195409792245796   T   T   T
  0.7833059167354895  0.5090740887612537  0.0957087751112850   T   T   T
  0.9241714867788372  0.2477192447323914  0.1105689693836196   T   T   T
  0.8851842334470286  0.1581418139670523  0.1568556660624484   T   T   T
  0.7113380012850742  0.7329523540892841  0.0760161789833841   T   T   T
  0.2684342165053546  0.0769036786504504  0.1950565342297729   T   T   T
  0.7395511764367244  0.6730906384531889  0.1851770854455934   T   T   T
  0.6855789648886607  0.9508508143941056  0.1390894416924620   T   T   T
  0.1249492968545725  0.5154440611334294  0.1406646091133987   T   T   T
  0.0500747086972975  0.2646885654549201  0.1954472684430276   T   T   T
  0.3201617225212763  0.5215068609078605  0.0946605689170844   T   T   T
  0.8170376185106325  0.8970453886596343  0.1582644097454350   T   T   T
  0.3930314084532606  0.0687875008190178  0.0955173341730967   T   T   T
  0.6025776798159689  0.3360784186161532  0.2025418094629945   T   T   T
  0.4965277712405506  0.8918223812087797  0.1768946609846638   T   T   T
  0.8133871913852881  0.3776477758055860  0.1154966771507643   T   T   T
  0.2172342480478583  0.0191835747294992  0.1421587403578051   T   T   T
  0.8491449726961565  0.6185050805027933  0.0790737569672134   T   T   T
  0.5564660191806982  0.0633254982081406  0.0554131664364255   T   T   T
  0.8463979974166286  0.0250082323404586  0.0503756306954092   T   T   T
  0.8915230814249819  0.3354061775668047  0.1577972738085131   T   T   T
  0.7204085450040798  0.8807058943565507  0.1922845621436493   T   T   T
  0.2336928264365155  0.7348629358737077  0.1054339591237279   T   T   T
  0.6022852394184199  0.1032992951697562  0.2312431388703530   T   T   T
  0.9860495742844378  0.8716401791813281  0.1654322644864499   T   T   T
  0.0909118950727239  0.8352427808405137  0.1834565988106238   T   T   T
  0.9387563258113191  0.3907517926502527  0.1032612638561529   T   T   T
  0.7810626686094819  0.2855450326068811  0.1599854842554553   T   T   T
  0.5994012173632220  0.7128141879021318  0.0848130867535233   T   T   T
  0.7267926716682694  0.1820130535311751  0.1255211619428060   T   T   T
  0.3852737193257405  0.3402722841416436  0.1723954974472973   T   T   T
  0.6711034231138161  0.0133717620612317  0.1964631276295303   T   T   T
  0.9141794837602091  0.9539479539873578  0.1327469243740141   T   T   T
  0.3744410554622685  0.1034891537270207  0.2219315911984846   T   T   T
  0.3040799688150952  0.8101185351382550  0.0700521500868296   T   T   T
  0.9997322149331346  0.0547510178265187  0.2569354024067331   T   T   T
  0.4245889264413635  0.0297301030435587  0.2691460265453401   T   T   T
  0.9806115636709685  0.3426975479734461  0.2357152822022006   T   T   T
  0.0815469946007973  0.2848830805725230  0.2546045792297225   T   T   T
  0.5490915252838927  0.3997820402463236  0.0251862415643874   T   T   T
  0.3725714509108679  0.6920091284423763  0.2466264727721269   T   T   T
  0.4400567734122113  0.9948666649393565  0.0455316657490744   T   T   T
  0.3362416439339596  0.0519913571754818  0.0376201958743799   T   T   T
  0.5873611043308893  0.6604759079929736  0.2293797073992524   T   T   T
  0.2602126090797443  0.9223405089388748  0.0361132506342343   T   T   T
  0.9529349836045363  0.3768984459601171  0.0364858903509811   T   T   T
  0.3511764311780926  0.3136857255678638  0.2341589781683340   T   T   T
  0.8658754299871149  0.3982878885921518  0.2369244411764532   T   T   T
  0.6489193629211314  0.9940057710575125  0.2608845864373488   T   T   T
  0.7640432283533930  0.2300799049091646  0.2496097064900000   T   T   T
  0.0473660515561865  0.4763411662388348  0.0311281820527675   T   T   T
  0.0092721010298575  0.6180591047381029  0.0385098368078663   T   T   T
  0.3385908098093772  0.5721558464510177  0.0328741379929103   T   T   T
  0.2384659145981277  0.5825822184804978  0.0582464254228610   T   T   T
  0.7965622871067223  0.6649613883559741  0.2414326979572295   T   T   T
  0.8153641386895589  0.9170967834119823  0.2246138882037065   T   T   T
  0.8974261363596822  0.6430796994531609  0.0205796730611413   T   T   T
  0.5456503190076849  0.9181232501094290  0.2343972012354237   T   T   T
  0.7329452936401377  0.8271312978677479  0.0261149324978436   T   T   T
  0.7002896977750126  0.6866774600843232  0.0156657908928540   T   T   T
  0.2421664823366232  0.6705805888809596  0.2138116408969699   T   T   T
  0.5486267329950834  0.5393693753286951  0.2975502201654398   T   T   T
  0.4244001045892755  0.6275895556401158  0.3640757263886965   T   T   T
  0.4850123613850210  0.5942108368969420  0.4121641678034657   T   T   T
  0.6095317168476114  0.5064111612607513  0.3451780128977771   T   T   T
  0.5762872828634545  0.5605033497465735  0.4328088557858770   T   T   T
  0.6503546228320194  0.4782913632282906  0.4375799962245311   T   T   T
  0.7262400951559809  0.4088845027152769  0.4124775317232438   T   T   T
  0.5590390408418385  0.3957934271723869  0.3714767399457500   T   T   T
  0.7573328033093298  0.3101373259689147  0.3761355904835003   T   T   T
  0.5885829002874802  0.2969450142053970  0.3352206726084688   T   T   T
  0.6373294725956070  0.2552817761490397  0.2896012139953696   T   T   T
  0.6771748165557547  0.1732105836736073  0.2906642936869113   T   T   T
  0.6190471890988759  0.1843955160737726  0.3181449438007274   T   T   T
  0.7814629063930362  0.2615059257680905  0.3266832973427649   T   T   T
  0.7610342733355726  0.1916136247503475  0.3552155729498188   T   T   T
  0.7570295260202177  0.1761858713067731  0.3115910253689536   T   T   T
  0.0241115859962255  0.1764047684676955  0.0524056745020348   T   T   T
  0.3502528745364188  0.0898121091456850  0.0224732337399727   T   T   T
  0.5109143034106599  0.4092049034093674  0.0169177654919493   T   T   T
  0.0560967661534764  0.5140076085389947  0.1976819613195244   T   T   T
  0.3322791215119724  0.2724744220147374  0.2226448711189378   T   T   T
  0.4849581771112826  0.3895127275813305  0.2185312931256093   T   T   T
  0.1443839204845607  0.2894762523321469  0.2265708024993588   T   T   T
  0.4479270382954503  0.9891372080261647  0.2772791325933827   T   T   T
  0.9995473597987831  0.3903612645330489  0.2326330732222043   T   T   T
  0.0804186414900946  0.2878578969419780  0.2788090031864734   T   T   T
  0.1359404950437901  0.9704456193115297  0.2287043587559974   T   T   T
  0.2086513808184076  0.5988979198867924  0.0735355172510088   T   T   T
  0.0246944727701680  0.7066237710938869  0.0540347189640051   T   T   T
  0.4765975209754824  0.0154311865497841  0.0527622788812746   T   T   T
  0.2741275691329655  0.9699130381916972  0.0277588646220784   T   T   T
  0.0876518933708554  0.4772172590257248  0.0255696164479447   T   T   T
  0.9706436041915003  0.6251375183194426  0.0288316187204558   T   T   T
  0.3797049026472396  0.5780188843771040  0.0331636615273102   T   T   T
  0.3118101034934223  0.7543467245788827  0.2569057918147346   T   T   T
  0.9711995880356286  0.8353164584822315  0.2345340734438608   T   T   T
  0.3829108707439688  0.6691395510206334  0.2686959535571246   T   T   T
  0.9908100382763234  0.3921786442673130  0.0288079707888347   T   T   T
  0.6404173364333804  0.3275043488064033  0.0699687891582660   T   T   T
  0.7122032681017536  0.4054381818127636  0.0633566025795526   T   T   T
  0.7313647546353711  0.2701948317647556  0.0629105450435088   T   T   T
  0.5703684646041867  0.0692887741716146  0.0327039070327256   T   T   T
  0.8206149805235153  0.0000984913552681  0.0351284911227347   T   T   T
  0.5040871919714603  0.2495586445622400  0.2293201756648559   T   T   T
  0.7947125820499910  0.5540335622023745  0.2384172642788093   T   T   T
  0.5827986169861629  0.2922991788031091  0.2117756943670752   T   T   T
  0.0354143890872035  0.0266842367310309  0.2556701724361969   T   T   T
  0.9035997905133524  0.3754976342300862  0.2340022456909916   T   T   T
  0.6816291531607505  0.9664971311221562  0.2691544521486340   T   T   T
  0.7913769144170064  0.2698146610611618  0.2461618140547643   T   T   T
  0.7642942590427884  0.9387584811979124  0.0929871443357141   T   T   T
  0.6484114241808503  0.6178221854508693  0.0404913201768302   T   T   T
  0.8784095758369012  0.6053856666490078  0.0072952847183725   T   T   T
  0.7352587159068799  0.8652949376095743  0.0438508658970681   T   T   T
  0.6922991759714735  0.6998692223356877  0.9926172664448721   T   T   T
  0.5796416522573975  0.9353011267158189  0.2463161020602340   T   T   T
  0.7181496332488866  0.4943516919654745  0.2204266573056591   T   T   T
  0.5951153523951119  0.6083350393044371  0.2248695157161144   T   T   T
  0.7655584866529136  0.6810241307808924  0.2558509553952139   T   T   T
  0.8312657475589034  0.9650866780356949  0.2183692067426874   T   T   T
  0.9911677837301340  0.1139798015392444  0.2272211450409065   F   F   T
  0.4285511340742392  0.0494683790409255  0.2299225665567833   T   T   T
  0.9612352049261611  0.7568797376325800  0.0882158800366124   T   T   T
  0.2502962873491688  0.7596015903706054  0.2169900545385241   T   T   T
  0.3614454318609523  0.5234279844871133  0.1897064461454790   T   T   T
  0.9953947140179173  0.6679374136900477  0.1514378582145156   T   T   T
  0.5304085718992809  0.1286289701454253  0.1384157957947511   T   T   T
  0.2816402508956855  0.2337840684950817  0.1541013766333068   T   T   T
  0.0243808704596937  0.2722549800019145  0.2320114140955266   T   T   T
  0.0244362656562858  0.8172054673199506  0.1881744521666365   T   T   T
  0.8227708339633324  0.0663079842787511  0.0832795093201529   F   F   T
  0.5596729283640309  0.3912547186162389  0.0649675843341701   T   T   T
  0.4109145402978598  0.6697536706797464  0.2144476602654712   F   F   T
  0.6163832916614180  0.3447954219885562  0.1633887218721113   T   T   T
  0.0998237476613416  0.0575238877704629  0.1926797509438612   T   T   T
  0.1970822021931476  0.9406750496721977  0.1269267056131239   T   T   T
  0.3808716719647704  0.0142208237582152  0.0640735596404544   T   T   T
  0.3732232218731010  0.4824234352724067  0.1126681522930888   T   T   T
  0.3011603984788432  0.7442485793745834  0.0971253347099896   T   T   T
  0.0598364430294396  0.2752312944331815  0.1561214565349234   T   T   T
  0.0796828723028708  0.9942425908701090  0.1215717846989808   T   T   T
  0.1563124358676617  0.8153825998215609  0.1761322341950486   F   F   T
  0.9701149443554622  0.9027887124759437  0.1289177288417763   T   T   T
  0.5395567281637508  0.6991467517435733  0.2060220763291174   T   T   T
  0.2885169982645733  0.8972571466220320  0.0711212148717830   T   T   T
  0.2201356077328714  0.0902809684223550  0.1660443168787789   T   T   T
  0.8016454956843527  0.4277866206527688  0.0831097820424409   T   T   T
  0.6535436537425154  0.5030048579962407  0.1776038673338332   T   T   T
  0.6722082592244015  0.9168219472247159  0.1027565608479561   T   T   T
  0.7222812824519211  0.2390994157268813  0.1563195417642154   T   T   T
  0.6708984567269799  0.9343964092766698  0.1776711759283658   T   T   T
  0.0363694136420923  0.1464663120965547  0.1071562994439413   T   T   T
  0.3304666544148502  0.1170081858367634  0.1917366070394929   T   T   T
  0.9281741712588419  0.4260288302883423  0.0668935005652943   T   T   T
  0.8720415429222735  0.1073531732893450  0.1889788068269987   T   T   T
  0.3905278445427744  0.3650041443103027  0.2109141480506727   T   T   T
  0.8158205590587717  0.5812200246812095  0.1094750962373364   T   T   T
  0.6577730140227817  0.7462838968611485  0.1005987994462298   T   T   T
  0.5842457262007378  0.6247728450457831  0.0826734767202417   T   T   T
  0.7110981778539255  0.1583694508311973  0.0877984763848317   T   T   T
  0.5453041278302261  0.1376540609704717  0.2145178446706530   T   T   T
  0.5158423490811627  0.2884395351101656  0.1165751637586623   T   T   T
  0.3843104102461304  0.3204213675886839  0.1336460149339590   T   T   T
  0.8389042259818335  0.4583790812149162  0.2117502383445794   T   T   T
  0.4097471846190384  0.0595436329379639  0.1341270526563388   T   T   T
  0.7165209142391820  0.6423121660659837  0.1497981903461027   T   T   T
  0.3511010544205742  0.7838378417456393  0.1679999398132834   T   T   T
  0.6601058556464612  0.0554141289037509  0.2314192030338295   T   T   T
  0.2404220486691951  0.6015865536706233  0.1886265604166887   T   T   T
  0.4325639903630432  0.9241521954540133  0.1749645258055622   F   F   T
  0.7561518204154913  0.1658529870235741  0.2218968159642860   T   T   T
  0.0213436261728434  0.5388448062295570  0.0564753363082335   T   T   T
  0.3051321756000258  0.5864600793225762  0.0677185474231709   T   T   T
  0.1943565521862416  0.6874389812869842  0.1299006486628460   T   T   T
  0.7979753993110130  0.6964972864085170  0.2030111265973026   T   T   T
  0.7889345903581073  0.8701316313648441  0.1937473386617622   T   T   T
  0.8619168626982538  0.6807406727423638  0.0517000012078625   T   T   T
  0.5515134263639354  0.8727721319960527  0.1995318488201103   T   T   T
  0.6017154303172266  0.0529222155555144  0.0860236567791796   T   T   T
  0.4956596245544050  0.5276240740592560  0.0980955189377019   T   T   T
  0.1437297933258063  0.4916434584775412  0.1783464819862582   T   T   T
  0.8236771708870508  0.3539463563636552  0.1534596668269079   T   T   T
  0.1779793168495113  0.3283475912472572  0.1751166410649737   T   T   T
  0.7376883209845746  0.7429675661321203  0.0391273734627835   T   T   T
  0.0981629313992250  0.5820956096721449  0.1190744637895254   T   T   T
  0.8504420714171621  0.9695016554204333  0.1449324924202781   T   T   T
  0.9127284813871489  0.1626300990285421  0.1198758688663557   T   T   T
  0.9406717790764522  0.3241919580179131  0.1292514087294600   T   T   T
  0.8882761153886454  0.5865218623835031  0.1731978596880977   T   T   T
  0.5570700271513047  0.5857928852410528  0.1524220229649542   T   T   T
 
  0.00000000E+00  0.00000000E+00  0.00000000E+00
  0.00000000E+00  0.00000000E+00  0.00000000E+00
  0.00000000E+00  0.00000000E+00  0.00000000E+00
  0.00000000E+00  0.00000000E+00  0.00000000E+00
  0.00000000E+00  0.00000000E+00  0.00000000E+00
  0.00000000E+00  0.00000000E+00  0.00000000E+00
  0.00000000E+00  0.00000000E+00  0.00000000E+00
  0.00000000E+00  0.00000000E+00  0.00000000E+00
  0.00000000E+00  0.00000000E+00  0.00000000E+00
  0.00000000E+00  0.00000000E+00  0.00000000E+00
  0.00000000E+00  0.00000000E+00  0.00000000E+00
  0.00000000E+00  0.00000000E+00  0.00000000E+00
  0.00000000E+00  0.00000000E+00  0.00000000E+00
  0.00000000E+00  0.00000000E+00  0.00000000E+00
  0.00000000E+00  0.00000000E+00  0.00000000E+00
  0.00000000E+00  0.00000000E+00  0.00000000E+00
  0.00000000E+00  0.00000000E+00  0.00000000E+00
  0.00000000E+00  0.00000000E+00  0.00000000E+00
  0.00000000E+00  0.00000000E+00  0.00000000E+00
  0.00000000E+00  0.00000000E+00  0.00000000E+00
  0.00000000E+00  0.00000000E+00  0.00000000E+00
  0.00000000E+00  0.00000000E+00  0.00000000E+00
  0.00000000E+00  0.00000000E+00  0.00000000E+00
  0.00000000E+00  0.00000000E+00  0.00000000E+00
  0.00000000E+00  0.00000000E+00  0.00000000E+00
  0.00000000E+00  0.00000000E+00  0.00000000E+00
  0.00000000E+00  0.00000000E+00  0.00000000E+00
  0.00000000E+00  0.00000000E+00  0.00000000E+00
  0.00000000E+00  0.00000000E+00  0.00000000E+00
  0.00000000E+00  0.00000000E+00  0.00000000E+00
  0.00000000E+00  0.00000000E+00  0.00000000E+00
  0.00000000E+00  0.00000000E+00  0.00000000E+00
  0.00000000E+00  0.00000000E+00  0.00000000E+00
  0.00000000E+00  0.00000000E+00  0.00000000E+00
  0.00000000E+00  0.00000000E+00  0.00000000E+00
  0.00000000E+00  0.00000000E+00  0.00000000E+00
  0.00000000E+00  0.00000000E+00  0.00000000E+00
  0.00000000E+00  0.00000000E+00  0.00000000E+00
  0.00000000E+00  0.00000000E+00  0.00000000E+00
  0.00000000E+00  0.00000000E+00  0.00000000E+00
  0.00000000E+00  0.00000000E+00  0.00000000E+00
  0.00000000E+00  0.00000000E+00  0.00000000E+00
  0.00000000E+00  0.00000000E+00  0.00000000E+00
  0.00000000E+00  0.00000000E+00  0.00000000E+00
  0.00000000E+00  0.00000000E+00  0.00000000E+00
  0.00000000E+00  0.00000000E+00  0.00000000E+00
  0.00000000E+00  0.00000000E+00  0.00000000E+00
  0.00000000E+00  0.00000000E+00  0.00000000E+00
  0.00000000E+00  0.00000000E+00  0.00000000E+00
  0.00000000E+00  0.00000000E+00  0.00000000E+00
  0.00000000E+00  0.00000000E+00  0.00000000E+00
  0.00000000E+00  0.00000000E+00  0.00000000E+00
  0.00000000E+00  0.00000000E+00  0.00000000E+00
  0.00000000E+00  0.00000000E+00  0.00000000E+00
  0.00000000E+00  0.00000000E+00  0.00000000E+00
  0.00000000E+00  0.00000000E+00  0.00000000E+00
  0.00000000E+00  0.00000000E+00  0.00000000E+00
  0.00000000E+00  0.00000000E+00  0.00000000E+00
  0.00000000E+00  0.00000000E+00  0.00000000E+00
  0.00000000E+00  0.00000000E+00  0.00000000E+00
  0.00000000E+00  0.00000000E+00  0.00000000E+00
  0.00000000E+00  0.00000000E+00  0.00000000E+00
  0.00000000E+00  0.00000000E+00  0.00000000E+00
  0.00000000E+00  0.00000000E+00  0.00000000E+00
  0.00000000E+00  0.00000000E+00  0.00000000E+00
  0.00000000E+00  0.00000000E+00  0.00000000E+00
  0.00000000E+00  0.00000000E+00  0.00000000E+00
  0.00000000E+00  0.00000000E+00  0.00000000E+00
  0.00000000E+00  0.00000000E+00  0.00000000E+00
  0.00000000E+00  0.00000000E+00  0.00000000E+00
  0.00000000E+00  0.00000000E+00  0.00000000E+00
  0.00000000E+00  0.00000000E+00  0.00000000E+00
  0.00000000E+00  0.00000000E+00  0.00000000E+00
  0.00000000E+00  0.00000000E+00  0.00000000E+00
  0.00000000E+00  0.00000000E+00  0.00000000E+00
  0.00000000E+00  0.00000000E+00  0.00000000E+00
  0.00000000E+00  0.00000000E+00  0.00000000E+00
  0.00000000E+00  0.00000000E+00  0.00000000E+00
  0.00000000E+00  0.00000000E+00  0.00000000E+00
  0.00000000E+00  0.00000000E+00  0.00000000E+00
  0.00000000E+00  0.00000000E+00  0.00000000E+00
  0.00000000E+00  0.00000000E+00  0.00000000E+00
  0.00000000E+00  0.00000000E+00  0.00000000E+00
  0.00000000E+00  0.00000000E+00  0.00000000E+00
  0.00000000E+00  0.00000000E+00  0.00000000E+00
  0.00000000E+00  0.00000000E+00  0.00000000E+00
  0.00000000E+00  0.00000000E+00  0.00000000E+00
  0.00000000E+00  0.00000000E+00  0.00000000E+00
  0.00000000E+00  0.00000000E+00  0.00000000E+00
  0.00000000E+00  0.00000000E+00  0.00000000E+00
  0.00000000E+00  0.00000000E+00  0.00000000E+00
  0.00000000E+00  0.00000000E+00  0.00000000E+00
  0.00000000E+00  0.00000000E+00  0.00000000E+00
  0.00000000E+00  0.00000000E+00  0.00000000E+00
  0.00000000E+00  0.00000000E+00  0.00000000E+00
  0.00000000E+00  0.00000000E+00  0.00000000E+00
  0.00000000E+00  0.00000000E+00  0.00000000E+00
  0.00000000E+00  0.00000000E+00  0.00000000E+00
  0.00000000E+00  0.00000000E+00  0.00000000E+00
  0.00000000E+00  0.00000000E+00  0.00000000E+00
  0.00000000E+00  0.00000000E+00  0.00000000E+00
  0.00000000E+00  0.00000000E+00  0.00000000E+00
  0.00000000E+00  0.00000000E+00  0.00000000E+00
  0.00000000E+00  0.00000000E+00  0.00000000E+00
  0.00000000E+00  0.00000000E+00  0.00000000E+00
  0.00000000E+00  0.00000000E+00  0.00000000E+00
  0.00000000E+00  0.00000000E+00  0.00000000E+00
  0.00000000E+00  0.00000000E+00  0.00000000E+00
  0.00000000E+00  0.00000000E+00  0.00000000E+00
  0.00000000E+00  0.00000000E+00  0.00000000E+00
  0.00000000E+00  0.00000000E+00  0.00000000E+00
  0.00000000E+00  0.00000000E+00  0.00000000E+00
  0.00000000E+00  0.00000000E+00  0.00000000E+00
  0.00000000E+00  0.00000000E+00  0.00000000E+00
  0.00000000E+00  0.00000000E+00  0.00000000E+00
  0.00000000E+00  0.00000000E+00  0.00000000E+00
  0.00000000E+00  0.00000000E+00  0.00000000E+00
  0.00000000E+00  0.00000000E+00  0.00000000E+00
  0.00000000E+00  0.00000000E+00  0.00000000E+00
  0.00000000E+00  0.00000000E+00  0.00000000E+00
  0.00000000E+00  0.00000000E+00  0.00000000E+00
  0.00000000E+00  0.00000000E+00  0.00000000E+00
  0.00000000E+00  0.00000000E+00  0.00000000E+00
  0.00000000E+00  0.00000000E+00  0.00000000E+00
  0.00000000E+00  0.00000000E+00  0.00000000E+00
  0.00000000E+00  0.00000000E+00  0.00000000E+00
  0.00000000E+00  0.00000000E+00  0.00000000E+00
  0.00000000E+00  0.00000000E+00  0.00000000E+00
  0.00000000E+00  0.00000000E+00  0.00000000E+00
  0.00000000E+00  0.00000000E+00  0.00000000E+00
  0.00000000E+00  0.00000000E+00  0.00000000E+00
  0.00000000E+00  0.00000000E+00  0.00000000E+00
  0.00000000E+00  0.00000000E+00  0.00000000E+00
  0.00000000E+00  0.00000000E+00  0.00000000E+00
  0.00000000E+00  0.00000000E+00  0.00000000E+00
  0.00000000E+00  0.00000000E+00  0.00000000E+00
  0.00000000E+00  0.00000000E+00  0.00000000E+00
  0.00000000E+00  0.00000000E+00  0.00000000E+00
  0.00000000E+00  0.00000000E+00  0.00000000E+00
  0.00000000E+00  0.00000000E+00  0.00000000E+00
  0.00000000E+00  0.00000000E+00  0.00000000E+00
  0.00000000E+00  0.00000000E+00  0.00000000E+00
  0.00000000E+00  0.00000000E+00  0.00000000E+00
  0.00000000E+00  0.00000000E+00  0.00000000E+00
  0.00000000E+00  0.00000000E+00  0.00000000E+00
  0.00000000E+00  0.00000000E+00  0.00000000E+00
  0.00000000E+00  0.00000000E+00  0.00000000E+00
  0.00000000E+00  0.00000000E+00  0.00000000E+00
  0.00000000E+00  0.00000000E+00  0.00000000E+00
  0.00000000E+00  0.00000000E+00  0.00000000E+00
  0.00000000E+00  0.00000000E+00  0.00000000E+00
  0.00000000E+00  0.00000000E+00  0.00000000E+00
  0.00000000E+00  0.00000000E+00  0.00000000E+00
  0.00000000E+00  0.00000000E+00  0.00000000E+00
  0.00000000E+00  0.00000000E+00  0.00000000E+00
  0.00000000E+00  0.00000000E+00  0.00000000E+00
  0.00000000E+00  0.00000000E+00  0.00000000E+00
  0.00000000E+00  0.00000000E+00  0.00000000E+00
  0.00000000E+00  0.00000000E+00  0.00000000E+00
  0.00000000E+00  0.00000000E+00  0.00000000E+00
  0.00000000E+00  0.00000000E+00  0.00000000E+00
  0.00000000E+00  0.00000000E+00  0.00000000E+00
  0.00000000E+00  0.00000000E+00  0.00000000E+00
  0.00000000E+00  0.00000000E+00  0.00000000E+00
  0.00000000E+00  0.00000000E+00  0.00000000E+00
  0.00000000E+00  0.00000000E+00  0.00000000E+00
  0.00000000E+00  0.00000000E+00  0.00000000E+00
  0.00000000E+00  0.00000000E+00  0.00000000E+00
  0.00000000E+00  0.00000000E+00  0.00000000E+00
  0.00000000E+00  0.00000000E+00  0.00000000E+00
  0.00000000E+00  0.00000000E+00  0.00000000E+00
  0.00000000E+00  0.00000000E+00  0.00000000E+00
  0.00000000E+00  0.00000000E+00  0.00000000E+00
  0.00000000E+00  0.00000000E+00  0.00000000E+00
  0.00000000E+00  0.00000000E+00  0.00000000E+00
  0.00000000E+00  0.00000000E+00  0.00000000E+00
  0.00000000E+00  0.00000000E+00  0.00000000E+00
  0.00000000E+00  0.00000000E+00  0.00000000E+00
  0.00000000E+00  0.00000000E+00  0.00000000E+00
  0.00000000E+00  0.00000000E+00  0.00000000E+00
  0.00000000E+00  0.00000000E+00  0.00000000E+00
  0.00000000E+00  0.00000000E+00  0.00000000E+00
  0.00000000E+00  0.00000000E+00  0.00000000E+00
  0.00000000E+00  0.00000000E+00  0.00000000E+00
  0.00000000E+00  0.00000000E+00  0.00000000E+00
  0.00000000E+00  0.00000000E+00  0.00000000E+00
  0.00000000E+00  0.00000000E+00  0.00000000E+00
  0.00000000E+00  0.00000000E+00  0.00000000E+00
  0.00000000E+00  0.00000000E+00  0.00000000E+00
  0.00000000E+00  0.00000000E+00  0.00000000E+00
  0.00000000E+00  0.00000000E+00  0.00000000E+00
  0.00000000E+00  0.00000000E+00  0.00000000E+00
  0.00000000E+00  0.00000000E+00  0.00000000E+00
  0.00000000E+00  0.00000000E+00  0.00000000E+00
  0.00000000E+00  0.00000000E+00  0.00000000E+00
  0.00000000E+00  0.00000000E+00  0.00000000E+00
  0.00000000E+00  0.00000000E+00  0.00000000E+00
  0.00000000E+00  0.00000000E+00  0.00000000E+00
  0.00000000E+00  0.00000000E+00  0.00000000E+00
  0.00000000E+00  0.00000000E+00  0.00000000E+00
  0.00000000E+00  0.00000000E+00  0.00000000E+00
  0.00000000E+00  0.00000000E+00  0.00000000E+00
  0.00000000E+00  0.00000000E+00  0.00000000E+00
  0.00000000E+00  0.00000000E+00  0.00000000E+00
  0.00000000E+00  0.00000000E+00  0.00000000E+00
  0.00000000E+00  0.00000000E+00  0.00000000E+00
  0.00000000E+00  0.00000000E+00  0.00000000E+00
  0.00000000E+00  0.00000000E+00  0.00000000E+00
  0.00000000E+00  0.00000000E+00  0.00000000E+00
  0.00000000E+00  0.00000000E+00  0.00000000E+00
  0.00000000E+00  0.00000000E+00  0.00000000E+00
  0.00000000E+00  0.00000000E+00  0.00000000E+00
  0.00000000E+00  0.00000000E+00  0.00000000E+00
  0.00000000E+00  0.00000000E+00  0.00000000E+00
  0.00000000E+00  0.00000000E+00  0.00000000E+00
  0.00000000E+00  0.00000000E+00  0.00000000E+00
  0.00000000E+00  0.00000000E+00  0.00000000E+00
  0.00000000E+00  0.00000000E+00  0.00000000E+00
  0.00000000E+00  0.00000000E+00  0.00000000E+00
  0.00000000E+00  0.00000000E+00  0.00000000E+00
  0.00000000E+00  0.00000000E+00  0.00000000E+00
  0.00000000E+00  0.00000000E+00  0.00000000E+00
  0.00000000E+00  0.00000000E+00  0.00000000E+00
  0.00000000E+00  0.00000000E+00  0.00000000E+00
  0.00000000E+00  0.00000000E+00  0.00000000E+00
  0.00000000E+00  0.00000000E+00  0.00000000E+00
  0.00000000E+00  0.00000000E+00  0.00000000E+00
  0.00000000E+00  0.00000000E+00  0.00000000E+00
  0.00000000E+00  0.00000000E+00  0.00000000E+00
  0.00000000E+00  0.00000000E+00  0.00000000E+00
  0.00000000E+00  0.00000000E+00  0.00000000E+00
  0.00000000E+00  0.00000000E+00  0.00000000E+00
  0.00000000E+00  0.00000000E+00  0.00000000E+00
  0.00000000E+00  0.00000000E+00  0.00000000E+00
  0.00000000E+00  0.00000000E+00  0.00000000E+00
  0.00000000E+00  0.00000000E+00  0.00000000E+00
  0.00000000E+00  0.00000000E+00  0.00000000E+00
  0.00000000E+00  0.00000000E+00  0.00000000E+00
  0.00000000E+00  0.00000000E+00  0.00000000E+00
  0.00000000E+00  0.00000000E+00  0.00000000E+00
  0.00000000E+00  0.00000000E+00  0.00000000E+00
  0.00000000E+00  0.00000000E+00  0.00000000E+00
  0.00000000E+00  0.00000000E+00  0.00000000E+00
  0.00000000E+00  0.00000000E+00  0.00000000E+00
  0.00000000E+00  0.00000000E+00  0.00000000E+00
  0.00000000E+00  0.00000000E+00  0.00000000E+00
  0.00000000E+00  0.00000000E+00  0.00000000E+00
  0.00000000E+00  0.00000000E+00  0.00000000E+00
  0.00000000E+00  0.00000000E+00  0.00000000E+00
  0.00000000E+00  0.00000000E+00  0.00000000E+00
  0.00000000E+00  0.00000000E+00  0.00000000E+00
  0.00000000E+00  0.00000000E+00  0.00000000E+00
  0.00000000E+00  0.00000000E+00  0.00000000E+00
  0.00000000E+00  0.00000000E+00  0.00000000E+00
  0.00000000E+00  0.00000000E+00  0.00000000E+00
  0.00000000E+00  0.00000000E+00  0.00000000E+00
  0.00000000E+00  0.00000000E+00  0.00000000E+00
  0.00000000E+00  0.00000000E+00  0.00000000E+00
  0.00000000E+00  0.00000000E+00  0.00000000E+00
  0.00000000E+00  0.00000000E+00  0.00000000E+00
  0.00000000E+00  0.00000000E+00  0.00000000E+00
  0.00000000E+00  0.00000000E+00  0.00000000E+00
  0.00000000E+00  0.00000000E+00  0.00000000E+00
  0.00000000E+00  0.00000000E+00  0.00000000E+00
  0.00000000E+00  0.00000000E+00  0.00000000E+00
  0.00000000E+00  0.00000000E+00  0.00000000E+00
  0.00000000E+00  0.00000000E+00  0.00000000E+00
  0.00000000E+00  0.00000000E+00  0.00000000E+00
  0.00000000E+00  0.00000000E+00  0.00000000E+00
  0.00000000E+00  0.00000000E+00  0.00000000E+00
  0.00000000E+00  0.00000000E+00  0.00000000E+00
  0.00000000E+00  0.00000000E+00  0.00000000E+00
  0.00000000E+00  0.00000000E+00  0.00000000E+00
  0.00000000E+00  0.00000000E+00  0.00000000E+00
  0.00000000E+00  0.00000000E+00  0.00000000E+00
  0.00000000E+00  0.00000000E+00  0.00000000E+00
  0.00000000E+00  0.00000000E+00  0.00000000E+00
  0.00000000E+00  0.00000000E+00  0.00000000E+00
  0.00000000E+00  0.00000000E+00  0.00000000E+00
  0.00000000E+00  0.00000000E+00  0.00000000E+00
  0.00000000E+00  0.00000000E+00  0.00000000E+00
  0.00000000E+00  0.00000000E+00  0.00000000E+00
  0.00000000E+00  0.00000000E+00  0.00000000E+00
  0.00000000E+00  0.00000000E+00  0.00000000E+00
  0.00000000E+00  0.00000000E+00  0.00000000E+00
  0.00000000E+00  0.00000000E+00  0.00000000E+00
  0.00000000E+00  0.00000000E+00  0.00000000E+00
  0.00000000E+00  0.00000000E+00  0.00000000E+00
  0.00000000E+00  0.00000000E+00  0.00000000E+00
  0.00000000E+00  0.00000000E+00  0.00000000E+00
  0.00000000E+00  0.00000000E+00  0.00000000E+00
  0.00000000E+00  0.00000000E+00  0.00000000E+00
  0.00000000E+00  0.00000000E+00  0.00000000E+00
  0.00000000E+00  0.00000000E+00  0.00000000E+00
  0.00000000E+00  0.00000000E+00  0.00000000E+00
  0.00000000E+00  0.00000000E+00  0.00000000E+00
  0.00000000E+00  0.00000000E+00  0.00000000E+00
  0.00000000E+00  0.00000000E+00  0.00000000E+00
  0.00000000E+00  0.00000000E+00  0.00000000E+00
  0.00000000E+00  0.00000000E+00  0.00000000E+00
  0.00000000E+00  0.00000000E+00  0.00000000E+00
  0.00000000E+00  0.00000000E+00  0.00000000E+00
  0.00000000E+00  0.00000000E+00  0.00000000E+00
  0.00000000E+00  0.00000000E+00  0.00000000E+00
  0.00000000E+00  0.00000000E+00  0.00000000E+00
  0.00000000E+00  0.00000000E+00  0.00000000E+00
  0.00000000E+00  0.00000000E+00  0.00000000E+00
  0.00000000E+00  0.00000000E+00  0.00000000E+00
  0.00000000E+00  0.00000000E+00  0.00000000E+00
  0.00000000E+00  0.00000000E+00  0.00000000E+00
  0.00000000E+00  0.00000000E+00  0.00000000E+00
  0.00000000E+00  0.00000000E+00  0.00000000E+00
