# Supplementary material for: Adsorption of 4-(N,N-Dimethylamino)-4′-nitrostilbene on an Amorphous Silica Glass Surface
Source: J Phys Chem C Nanomater Interfaces. 2023 Nov 17;127(47):22964–74. doi: 10.1021/acs.jpcc.3c05552 (PMC10694811; doi:10.1021/acs.jpcc.3c05552)
Supplement: Supplementary file 2 — jp3c05552_si_002.zip [file jp3c05552_si_002.zip › contcar/A7_CONTCAR]

SiO2                                    
   1.00000000000000     
    23.7420005797999991    0.0000000000000000    0.0000000000000000
     0.0000000000000000   18.2761001587000003    0.0000000000000000
     0.0000000000000000    0.0000000000000000   40.4500007628999967
   C    N    O    H    Si
    16     2   164    60    70
Selective dynamics
Direct
  0.4178888878040820  0.3948971118975281  0.3485178385586399   T   T   T
  0.3602578250537923  0.4107396218958798  0.3465442153142939   T   T   T
  0.3386139535341477  0.4543724994394399  0.3211731650855606   T   T   T
  0.3752163939042621  0.4822193092762570  0.2975922108776115   T   T   T
  0.4336668450966950  0.4679134008686816  0.2988960155881506   T   T   T
  0.4539827849743727  0.4234158223996524  0.3249113255201184   T   T   T
  0.4694037514478120  0.4926402654261840  0.2717743914453408   T   T   T
  0.5257384251590423  0.5074090961019460  0.2708228909736528   T   T   T
  0.5657845736752115  0.5202657759356804  0.2972648973889367   T   T   T
  0.6240339116001695  0.5147392626971969  0.2908182410250931   T   T   T
  0.5498511421852001  0.5461311647029865  0.3287862150125967   T   T   T
  0.6641564651278226  0.5319756185840607  0.3144964051431156   T   T   T
  0.5893178085456805  0.5642186511195458  0.3525806969863544   T   T   T
  0.6479078369228676  0.5569587683815612  0.3462885274867245   T   T   T
  0.6692799257963810  0.6068671941944322  0.4010493417295922   T   T   T
  0.7465614271975631  0.5751362453998945  0.3616898876371344   T   T   T
  0.6871765147459409  0.5745477193003906  0.3700188454982404   T   T   T
  0.3222225311567006  0.3802116487099719  0.3710260280394302   T   T   T
  0.3430988702930081  0.3416596375258462  0.3941351469476581   T   T   T
  0.2698723319293378  0.3934325904141033  0.3681995534201514   T   T   T
  0.0619708636536297  0.1955152476793612  0.1406984790650690   T   T   T
  0.1561013683335576  0.0994342566728897  0.1866010866795057   T   T   T
  0.9051434696474064  0.7395782401813620  0.0675101916924971   T   T   T
  0.6465912262466510  0.8337082148493986  0.1064841879391222   T   T   T
  0.5028010358146755  0.5436830936126209  0.1423691651580822   T   T   T
  0.5353640000896477  0.2028288928359007  0.1194270313309944   T   T   T
  0.7690264304256952  0.6403857747801294  0.1265239823630652   T   T   T
  0.8577234956276486  0.4291713084723335  0.0666943106707016   T   T   T
  0.9619334969543135  0.6981930356459605  0.1209800941400783   T   T   T
  0.3937825211293853  0.5849272898623163  0.2111954147802685   T   T   T
  0.5582675381270532  0.3313727164506466  0.1458137445990681   T   T   T
  0.9573383974392123  0.5030121288647832  0.0702298327317158   T   T   T
  0.0194989715281551  0.7471501018497554  0.0679009447137542   T   T   T
  0.1870452298948292  0.8830301033895245  0.1584277140727067   T   T   T
  0.0806749459100996  0.0065476708319409  0.1622109796517330   T   T   T
  0.5152381762918282  0.6012770604709764  0.0811360698624066   T   T   T
  0.5446083817851090  0.7864091701006872  0.2093953774441112   T   T   T
  0.5242268830537956  0.3209929940453691  0.0832947321061939   T   T   T
  0.0822688177165406  0.4747833702246337  0.2019902101726302   T   T   T
  0.8107695370810377  0.4121009120136346  0.1891967605334962   T   T   T
  0.4479461281052501  0.2909312676677363  0.1291428334087369   T   T   T
  0.0441849103810876  0.1070504658442839  0.2045158146722747   T   T   T
  0.6278979731333566  0.3771784935201048  0.0746369692815029   T   T   T
  0.3261505978247762  0.6661257725883983  0.0867796848581271   T   T   T
  0.8148348592558611  0.0056058363533158  0.1168949899291567   T   T   T
  0.8684870017700592  0.1276528718871305  0.0968500657716896   T   T   T
  0.0139311517293711  0.7330246038419165  0.1781374549647207   T   T   T
  0.5982065058091781  0.5933343205268010  0.1220458110114922   T   T   T
  0.3661173335862191  0.4489821161970447  0.2156829651220588   T   T   T
  0.0218384393466285  0.9497425072412508  0.1135038537835903   T   T   T
  0.3133935716826624  0.2036100035919314  0.1922400471854676   T   T   T
  0.9290267314637445  0.1026569889948977  0.2141175382099466   T   T   T
  0.6442396771613269  0.4259891071555671  0.1600504386418517   T   T   T
  0.3690497815342435  0.3917725489671212  0.1173857991684949   T   T   T
  0.1052888322012469  0.9983713796950514  0.2263723376637396   T   T   T
  0.3467849785914407  0.9419785084962909  0.0796118824863654   T   T   T
  0.4483484709346612  0.3496778098161182  0.2304745165011440   T   T   T
  0.3765441622022033  0.5093304708548928  0.1555636509727307   T   T   T
  0.9506740850057634  0.6136025060969296  0.1732800878792725   T   T   T
  0.2702659764400042  0.7664737526006283  0.2578637303943431   T   T   T
  0.7620277488038800  0.1037441654902819  0.0785606587615143   T   T   T
  0.8594433789584955  0.5611337720462404  0.1413258301662233   T   T   T
  0.4214359457967599  0.9755301615514006  0.2088223039967231   T   T   T
  0.7501195137604745  0.3842867460246859  0.0693487114382304   T   T   T
  0.5386172756091631  0.4623173958178037  0.0907270323730372   T   T   T
  0.7175773084778819  0.1906965908771072  0.1933186827040130   T   T   T
  0.1561216666055059  0.7419534418917814  0.1543895414239416   T   T   T
  0.4784881036713190  0.6738039974319163  0.2237174819782889   T   T   T
  0.4307715848328115  0.5051973925707992  0.0968337710087280   T   T   T
  0.3875372964858053  0.8577706670227917  0.1751098522403250   T   T   T
  0.1351910809591454  0.9539667414371702  0.1099275356396420   T   T   T
  0.0362109957828728  0.2020083856432106  0.0778643270521150   T   T   T
  0.6670429075638770  0.2876597540876469  0.1530419419368899   T   T   T
  0.3919061265431465  0.7154690594544224  0.1852582814699772   T   T   T
  0.5435222672396173  0.6670964233404671  0.1710801991803576   T   T   T
  0.2955392352155663  0.7881397227904551  0.1938878690741234   T   T   T
  0.7319360716584509  0.9156227519981497  0.0846569538609770   T   T   T
  0.1773180845726232  0.5556713571829335  0.1977593886849381   T   T   T
  0.2898452050055167  0.5451469062642047  0.1936154776637810   T   T   T
  0.6719919409084517  0.7053960732233193  0.1368185229948103   T   T   T
  0.0642173389579582  0.5482551931445657  0.0880455908812973   T   T   T
  0.8029036006950375  0.7147319211358898  0.0412409881476818   T   T   T
  0.1219460839311566  0.3110806999962906  0.1553890386317091   T   T   T
  0.5368767252106872  0.2240029083020937  0.2294929456180120   T   T   T
  0.4633611968969609  0.1082361461915836  0.1443476290871422   T   T   T
  0.1441619213264185  0.6372254576224510  0.1106496078737419   T   T   T
  0.1765358008177011  0.2873147906321099  0.2143422038729523   T   T   T
  0.3576933464622181  0.0888192444260262  0.1603176158542930   T   T   T
  0.0741513723909008  0.0759351817418577  0.1042612396966439   T   T   T
  0.0487751743767392  0.6187056914903515  0.1447108252545182   T   T   T
  0.8567354593622969  0.0237995272017002  0.1789657943916255   T   T   T
  0.6272289940372695  0.9706690740340193  0.0863394330565163   T   T   T
  0.0091999222205013  0.8327078283411827  0.2276863037932867   T   T   T
  0.9914682394780689  0.1975724080121790  0.2459031266344392   T   T   T
  0.3336438283033709  0.7658052645887967  0.1339817364887289   T   T   T
  0.6527886838970166  0.1136980863614193  0.0877830078456107   T   T   T
  0.7878739468217535  0.5068817555711334  0.2354326486664591   T   T   T
  0.6100127519566086  0.8875345704012580  0.1838135562908347   T   T   T
  0.8490516143383827  0.6576953425182968  0.1905837690330103   T   T   T
  0.8846512356887086  0.5200045321603383  0.2022766347313038   T   T   T
  0.6933002466740271  0.5603564411714470  0.1573882007704703   T   T   T
  0.5559525496654533  0.1381889120333102  0.1771042498106871   T   T   T
  0.1793030942944918  0.4175483874185010  0.1811401129513981   T   T   T
  0.5923559967007206  0.5415928228108000  0.1838330079502452   T   T   T
  0.2437877617984215  0.9121716609618350  0.1033882345058097   T   T   T
  0.9563457125772586  0.8372819232641505  0.1031135965463308   T   T   T
  0.6803090191104471  0.4931974705551131  0.2162954196803953   T   T   T
  0.7149615675192950  0.0979394411725008  0.2412063128172673   T   T   T
  0.1897949142274347  0.7981866862311030  0.2117488146639029   T   T   T
  0.8020236058216644  0.7858082045601034  0.2040443025077361   T   T   T
  0.3322864512094327  0.2579314662607864  0.1330046343065117   T   T   T
  0.9720618237477126  0.1207851114321438  0.1207728075730684   T   T   T
  0.0050315618352373  0.3198576759308405  0.1473712218123415   T   T   T
  0.2399412245975185  0.1619432674983875  0.1482484099637818   T   T   T
  0.2320137194624936  0.6323926136478782  0.1529004746680322   T   T   T
  0.4226558964987307  0.9739381454740001  0.1434595101354467   T   T   T
  0.4858873503715752  0.0924446102313431  0.2241879551730625   T   T   T
  0.2378647704928280  0.3022007850030745  0.1623865980890434   T   T   T
  0.8170661358178917  0.1318055296924845  0.2131717535907478   T   T   T
  0.6198068417840304  0.5865814654379523  0.0556336698035778   T   T   T
  0.7034827572408143  0.2321708659867879  0.0681791105524570   T   T   T
  0.5641140514625027  0.0631153208191154  0.1214850921849158   T   T   T
  0.7817941426042370  0.5110337567818498  0.0981927427303133   T   T   T
  0.9224363914064110  0.2487226368830640  0.1140805601228490   T   T   T
  0.8841506211509484  0.1581051456553087  0.1601630902691596   T   T   T
  0.7094541246330772  0.7315376164950662  0.0773517956988561   T   T   T
  0.2672780757029621  0.0739140460327034  0.1977524337354247   T   T   T
  0.7362496374016126  0.6754350965044061  0.1872517014002466   T   T   T
  0.6828912299737602  0.9482608795156884  0.1418684317488625   T   T   T
  0.1231553489512335  0.5126988367798434  0.1425186812251263   T   T   T
  0.0503108041307850  0.2636459976618187  0.1993290590199245   T   T   T
  0.3217441965366734  0.5200486006889936  0.0984493541091142   T   T   T
  0.8169682823116243  0.8969489708367587  0.1611959598514568   T   T   T
  0.3895705601983569  0.0695052891818838  0.0979896361924929   T   T   T
  0.6069575391319937  0.3339676067984246  0.2057512579061740   T   T   T
  0.4973763298566815  0.8951759886163873  0.1775875863515167   T   T   T
  0.8141104013257217  0.3859633612643248  0.1235350464496610   T   T   T
  0.2161065500438912  0.0197875390049516  0.1441501067388821   T   T   T
  0.8493309362505846  0.6186761924594399  0.0819525520644651   T   T   T
  0.5572492930893076  0.0648517478098641  0.0574526859980126   T   T   T
  0.8469821378634346  0.0248025474156888  0.0536294330629473   T   T   T
  0.8926191960983283  0.3338126413834976  0.1629391375730380   T   T   T
  0.7206314712309508  0.8844380865573109  0.1958670870794887   T   T   T
  0.2318461351470461  0.7306305558890672  0.1063493575567007   T   T   T
  0.5997579296156863  0.1055587300252202  0.2339594102365755   T   T   T
  0.9879248581561970  0.8705273557023953  0.1650816758975919   T   T   T
  0.0918716946841664  0.8377597363197906  0.1863400088381336   T   T   T
  0.9384806047361853  0.3916788675826680  0.1083906655091435   T   T   T
  0.7820235051860622  0.2841483064041269  0.1633382670977053   T   T   T
  0.5975274518525893  0.7124550934144640  0.0865097274440051   T   T   T
  0.7279694601755798  0.1808079939640830  0.1288733808272622   T   T   T
  0.3853498213360891  0.3347999509360260  0.1778551334150492   T   T   T
  0.6633308583900428  0.0119094224165086  0.1984336699107217   T   T   T
  0.9135200815038317  0.9504688659143458  0.1334646516982635   T   T   T
  0.3722828668820264  0.1001036590384852  0.2253402703324692   T   T   T
  0.3043979671893255  0.8088298233148472  0.0740173104951309   T   T   T
  0.9988964155956358  0.0525650204528591  0.2597480323707322   T   T   T
  0.4248648922081600  0.0253250603255661  0.2712810956288128   T   T   T
  0.9825381838070045  0.3416453910764725  0.2407039266604983   T   T   T
  0.0840750851441617  0.2833730412687741  0.2581110948328908   T   T   T
  0.5489780033991097  0.4021259671242188  0.0297229795360396   T   T   T
  0.3831268375906853  0.7012817204865427  0.2522477877998710   T   T   T
  0.4398148540384256  0.9963791624696356  0.0485809934565581   T   T   T
  0.3352414603060373  0.0504030777007352  0.0394563525796974   T   T   T
  0.5913294213638441  0.6689998456953908  0.2324090234681016   T   T   T
  0.2614279900807094  0.9170435058621965  0.0375516323490263   T   T   T
  0.9505876797309634  0.3705334604546735  0.0419108837719384   T   T   T
  0.3376417540737449  0.3170446303318239  0.2373341159304044   T   T   T
  0.8714274540744474  0.4116493834254163  0.2463305935763547   T   T   T
  0.6440106786254834  0.9931362971798109  0.2630242460490844   T   T   T
  0.7694305499048202  0.2259904864519882  0.2513880994937582   T   T   T
  0.0443675464571287  0.4699343724911658  0.0340274089517689   T   T   T
  0.0075285515340914  0.6125835612165572  0.0397068366306230   T   T   T
  0.3494626759243408  0.5733472574234797  0.0379665421435567   T   T   T
  0.2441345519931201  0.5770452085027916  0.0619239339140073   T   T   T
  0.7902939280259849  0.6660149703751684  0.2444278730752368   T   T   T
  0.8171829620852472  0.9169015509127928  0.2276196003315628   T   T   T
  0.8956309168805969  0.6392413206225215  0.0225382328023279   T   T   T
  0.5443186556977356  0.9221581288701576  0.2357707412553423   T   T   T
  0.7345522095613878  0.8279094403268935  0.0289089022200237   T   T   T
  0.7001543712637346  0.6884490866749889  0.0167543388963050   T   T   T
  0.2425883697594655  0.6672161251164082  0.2161468285170302   T   T   T
  0.4329841269536255  0.3596332741999082  0.3683273737986945   T   T   T
  0.2935248491132142  0.4650365054159901  0.3202543956687797   T   T   T
  0.3587187341510546  0.5155552152580617  0.2774393201923984   T   T   T
  0.4987140397839251  0.4100811137716330  0.3259546890487109   T   T   T
  0.4468144705486449  0.5012545737985415  0.2485269024777616   T   T   T
  0.5431712367635124  0.5144857004884135  0.2459215960037300   T   T   T
  0.6381043748404412  0.4962705059273387  0.2664738610584560   T   T   T
  0.5053599375681993  0.5544221619560402  0.3343423202171774   T   T   T
  0.7085394575970616  0.5260913964271164  0.3081661031294686   T   T   T
  0.5746481962452115  0.5856592951394953  0.3761761975356046   T   T   T
  0.6392549696052841  0.5710300129024660  0.4140537497998006   T   T   T
  0.7061027106351595  0.6141230711263227  0.4170557596182199   T   T   T
  0.6490087516268340  0.6608183445750651  0.3975881453744358   T   T   T
  0.7604325753674829  0.5213522260222277  0.3524776089723380   T   T   T
  0.7567421404267141  0.6164388234902147  0.3425864991138761   T   T   T
  0.7710924874211834  0.5877901772479893  0.3839173255216150   T   T   T
  0.0123844530057552  0.1925992289644223  0.0585237897021103   T   T   T
  0.3485979537976535  0.0893293977700301  0.0246825391348862   T   T   T
  0.5109868588777428  0.4133442258487595  0.0216153175607497   T   T   T
  0.0509057470086412  0.5088166354002704  0.1977560850636245   T   T   T
  0.3224743410531967  0.2721368361146237  0.2268408017033292   T   T   T
  0.4654037128217151  0.3882109496272071  0.2445712173169799   T   T   T
  0.1451250985516402  0.2887807816235826  0.2305594046779661   T   T   T
  0.4536376650629872  0.9910822689686505  0.2794213755774942   T   T   T
  0.0011108951931503  0.3895547799594957  0.2377379444021186   T   T   T
  0.0839020832792140  0.2876511638528018  0.2822935130865941   T   T   T
  0.1073213436536769  0.9455021877539413  0.2216601495934258   T   T   T
  0.2253961460765770  0.6169924230843217  0.0500033287516441   T   T   T
  0.0240699328391853  0.7000338203827945  0.0555374029280149   T   T   T
  0.4760904025090019  0.0179040483690437  0.0556670276781105   T   T   T
  0.2740710813018895  0.9648252869233699  0.0287789861332425   T   T   T
  0.0853366929356372  0.4661237403076302  0.0310675858255862   T   T   T
 -0.0312663744818828  0.6202536771768674  0.0303327399269407   T   T   T
  0.3888896937506366  0.5896527615071079  0.0387681187613460   T   T   T
  0.2744544231811151  0.8160369281573248  0.2669604146177510   T   T   T
  0.9698004733878863  0.8383041457490276  0.2345825709093224   T   T   T
  0.3434083582473142  0.7160476619093380  0.2555057045111264   T   T   T
  0.9879599619087567  0.3862095099012819  0.0335399851690996   T   T   T
  0.6393617544174220  0.3250440950120850  0.0734233941530267   T   T   T
  0.7103047475095507  0.4011015607992945  0.0710573165157359   T   T   T
  0.7308714861086821  0.2732759418916177  0.0682752697609697   T   T   T
  0.5714073177450699  0.0696782176318975  0.0347436342289347   T   T   T
  0.8215001734561160  0.9994097047552506  0.0383689624907067   T   T   T
  0.5007106535166591  0.2511742818541670  0.2308171386714636   T   T   T
  0.7936112914168656  0.5588040878394235  0.2421803304546827   T   T   T
  0.5823307123097190  0.2940503375034270  0.2145262857684951   T   T   T
  0.0341117983842983  0.0237153539942347  0.2580699824725370   T   T   T
  0.9043303862997091  0.3794399150496607  0.2422722021727203   T   T   T
  0.6766358615611254  0.9695158717653289  0.2735167895765696   T   T   T
  0.7390798989041889  0.2568632376308260  0.2601772204274566   T   T   T
  0.7638898749447819  0.9394264553471442  0.0964770895019932   T   T   T
  0.6459677233411548  0.6168318926945072  0.0422932803862541   T   T   T
  0.8758873533819973  0.6009381640267395  0.0099945778593969   T   T   T
  0.7367108984234179  0.8652469084526673  0.0470026956518140   T   T   T
  0.6964776919700982  0.6993494144242695 -0.0069019109934448   T   T   T
  0.5784261351957624  0.9374940712241914  0.2482002479263045   T   T   T
  0.7213752091284682  0.4960502601580116  0.2221991078674971   T   T   T
  0.6000832134513351  0.6163533273273084  0.2322736265710620   T   T   T
  0.7569499238989655  0.6795513286137596  0.2575526135069365   T   T   T
  0.8328898408879020  0.9652022404477170  0.2217915898608978   T   T   T
  0.9911677837301340  0.1139798015392444  0.2308104551395532   F   F   T
  0.4276966570961985  0.0476718918513093  0.2322960018464913   T   T   T
  0.9619810473396990  0.7545997180056377  0.0892967262499998   T   T   T
  0.2490414209322238  0.7556000745495844  0.2194439601705249   T   T   T
  0.3563555050763870  0.5220427802647959  0.1935669920842829   T   T   T
  0.9938575415190768  0.6674733241918466  0.1536625592497645   T   T   T
  0.5294694715836488  0.1276878486011475  0.1404806103204976   T   T   T
  0.2804045816215657  0.2328903595147761  0.1580444645135847   T   T   T
  0.0259548814971153  0.2713744242122276  0.2362592219889303   T   T   T
  0.0249606721616828  0.8175524807782532  0.1890156115332216   T   T   T
  0.8227708339633324  0.0663079842787511  0.0863367775067007   F   F   T
  0.5596868228665154  0.3917722552185238  0.0693925829285665   T   T   T
  0.4109145402978598  0.6697536706797464  0.2183920693074173   F   F   T
  0.6177185034538726  0.3441425718655914  0.1663730684541368   T   T   T
  0.0974664183621755  0.0543824192711858  0.1946403621608857   T   T   T
  0.1962306074193548  0.9419139905117587  0.1284328915820193   T   T   T
  0.3798215236815684  0.0144643358390424  0.0664297297074214   T   T   T
  0.3739525040874969  0.4810641453271896  0.1175204436250766   T   T   T
  0.2998393917662808  0.7423991510360306  0.1006304405385365   T   T   T
  0.0601695008774193  0.2734555346807243  0.1600293580138179   T   T   T
  0.0782551067898744  0.9962126258345152  0.1221660402997238   T   T   T
  0.1563124358676617  0.8153825998215609  0.1771031837840301   F   F   T
  0.9705277817059443  0.9019668466631557  0.1288139307911483   T   T   T
  0.5395956032578599  0.6984336795369324  0.2093000895901074   T   T   T
  0.2886751925338649  0.8959589659136794  0.0733788252813305   T   T   T
  0.2184698980659682  0.0890063044083621  0.1692586092362324   T   T   T
  0.8002991724780817  0.4274249625886842  0.0891954538934684   T   T   T
  0.6549084691925889  0.5032752630843853  0.1795187200194971   T   T   T
  0.6714294228435091  0.9164640253486624  0.1049690211464609   T   T   T
  0.7230106931368059  0.2385391486556153  0.1594880187736142   T   T   T
  0.6685606483698037  0.9324071762753818  0.1805210306509729   T   T   T
  0.0357022299560986  0.1486439998238217  0.1102028047459943   T   T   T
  0.3289453257924774  0.1150673668965574  0.1949907054883107   T   T   T
  0.9259950258597570  0.4226600521121556  0.0713991256945324   T   T   T
  0.8720449586723179  0.1063836589308128  0.1921655025834176   T   T   T
  0.3839425137178470  0.3624413450402107  0.2160033781891211   T   T   T
  0.8147248264830855  0.5827248406132873  0.1121916904162808   T   T   T
  0.6561287904421962  0.7461467206302845  0.1019294952215346   T   T   T
  0.5827002560879864  0.6243574213411835  0.0848529386897270   T   T   T
  0.7116621078506602  0.1587215012782522  0.0910275650881294   T   T   T
  0.5429637235481471  0.1387881325994251  0.2166351039606973   T   T   T
  0.5154888157466854  0.2881615777496921  0.1204615248658884   T   T   T
  0.3840767223022296  0.3181063794324618  0.1388000735380766   T   T   T
  0.8404401515339184  0.4607939708586253  0.2184310589249375   T   T   T
  0.4078076754216352  0.0597489390799789  0.1363730672389747   T   T   T
  0.7152957552539415  0.6438740964099298  0.1515787829355243   T   T   T
  0.3528263596205818  0.7818265775664289  0.1717358040884781   T   T   T
  0.6560025405595561  0.0545435298981437  0.2336226058965447   T   T   T
  0.2360614888128741  0.5989358015281503  0.1903614426946355   T   T   T
  0.4325639903630432  0.9241521954540133  0.1764484434309360   F   F   T
  0.7549913507081254  0.1619590449265631  0.2246171170731255   T   T   T
  0.0186868869725347  0.5342151302343372  0.0586470374058983   T   T   T
  0.3109550162898060  0.5851268158198453  0.0712462854077611   T   T   T
  0.1909095301106840  0.6850662840970810  0.1308471479143594   T   T   T
  0.7940622955275329  0.6977469060347454  0.2060426878980182   T   T   T
  0.7887979309132824  0.8715683335958296  0.1969147738313556   T   T   T
  0.8615448479736271  0.6790472045555289  0.0536833637345355   T   T   T
  0.5494754109605606  0.8729174704416904  0.2020246204271090   T   T   T
  0.6020645298333511  0.0537688854348689  0.0882495431885044   T   T   T
  0.4961678671568667  0.5273146091954262  0.1024908253764889   T   T   T
  0.1403031134048139  0.4900996428931224  0.1805696943400966   T   T   T
  0.8247467931800896  0.3534056567891640  0.1600740381119599   T   T   T
  0.1777345882235126  0.3283168343609517  0.1788374390307123   T   T   T
  0.7375338526527101  0.7429488989649684  0.0410018824051651   T   T   T
  0.0950414720026763  0.5789018207025954  0.1211261019142366   T   T   T
  0.8511752119158034  0.9683859700736912  0.1473898132733577   T   T   T
  0.9117328896167409  0.1633292392535589  0.1232781327190270   T   T   T
  0.9404794267498415  0.3236283949639217  0.1337073967500527   T   T   T
  0.8854264793658723  0.5883892928346859  0.1765894876413204   T   T   T
  0.5588173894414217  0.5876567874893027  0.1553921286348760   T   T   T
 
  0.00000000E+00  0.00000000E+00  0.00000000E+00
  0.00000000E+00  0.00000000E+00  0.00000000E+00
  0.00000000E+00  0.00000000E+00  0.00000000E+00
  0.00000000E+00  0.00000000E+00  0.00000000E+00
  0.00000000E+00  0.00000000E+00  0.00000000E+00
  0.00000000E+00  0.00000000E+00  0.00000000E+00
  0.00000000E+00  0.00000000E+00  0.00000000E+00
  0.00000000E+00  0.00000000E+00  0.00000000E+00
  0.00000000E+00  0.00000000E+00  0.00000000E+00
  0.00000000E+00  0.00000000E+00  0.00000000E+00
  0.00000000E+00  0.00000000E+00  0.00000000E+00
  0.00000000E+00  0.00000000E+00  0.00000000E+00
  0.00000000E+00  0.00000000E+00  0.00000000E+00
  0.00000000E+00  0.00000000E+00  0.00000000E+00
  0.00000000E+00  0.00000000E+00  0.00000000E+00
  0.00000000E+00  0.00000000E+00  0.00000000E+00
  0.00000000E+00  0.00000000E+00  0.00000000E+00
  0.00000000E+00  0.00000000E+00  0.00000000E+00
  0.00000000E+00  0.00000000E+00  0.00000000E+00
  0.00000000E+00  0.00000000E+00  0.00000000E+00
  0.00000000E+00  0.00000000E+00  0.00000000E+00
  0.00000000E+00  0.00000000E+00  0.00000000E+00
  0.00000000E+00  0.00000000E+00  0.00000000E+00
  0.00000000E+00  0.00000000E+00  0.00000000E+00
  0.00000000E+00  0.00000000E+00  0.00000000E+00
  0.00000000E+00  0.00000000E+00  0.00000000E+00
  0.00000000E+00  0.00000000E+00  0.00000000E+00
  0.00000000E+00  0.00000000E+00  0.00000000E+00
  0.00000000E+00  0.00000000E+00  0.00000000E+00
  0.00000000E+00  0.00000000E+00  0.00000000E+00
  0.00000000E+00  0.00000000E+00  0.00000000E+00
  0.00000000E+00  0.00000000E+00  0.00000000E+00
  0.00000000E+00  0.00000000E+00  0.00000000E+00
  0.00000000E+00  0.00000000E+00  0.00000000E+00
  0.00000000E+00  0.00000000E+00  0.00000000E+00
  0.00000000E+00  0.00000000E+00  0.00000000E+00
  0.00000000E+00  0.00000000E+00  0.00000000E+00
  0.00000000E+00  0.00000000E+00  0.00000000E+00
  0.00000000E+00  0.00000000E+00  0.00000000E+00
  0.00000000E+00  0.00000000E+00  0.00000000E+00
  0.00000000E+00  0.00000000E+00  0.00000000E+00
  0.00000000E+00  0.00000000E+00  0.00000000E+00
  0.00000000E+00  0.00000000E+00  0.00000000E+00
  0.00000000E+00  0.00000000E+00  0.00000000E+00
  0.00000000E+00  0.00000000E+00  0.00000000E+00
  0.00000000E+00  0.00000000E+00  0.00000000E+00
  0.00000000E+00  0.00000000E+00  0.00000000E+00
  0.00000000E+00  0.00000000E+00  0.00000000E+00
  0.00000000E+00  0.00000000E+00  0.00000000E+00
  0.00000000E+00  0.00000000E+00  0.00000000E+00
  0.00000000E+00  0.00000000E+00  0.00000000E+00
  0.00000000E+00  0.00000000E+00  0.00000000E+00
  0.00000000E+00  0.00000000E+00  0.00000000E+00
  0.00000000E+00  0.00000000E+00  0.00000000E+00
  0.00000000E+00  0.00000000E+00  0.00000000E+00
  0.00000000E+00  0.00000000E+00  0.00000000E+00
  0.00000000E+00  0.00000000E+00  0.00000000E+00
  0.00000000E+00  0.00000000E+00  0.00000000E+00
  0.00000000E+00  0.00000000E+00  0.00000000E+00
  0.00000000E+00  0.00000000E+00  0.00000000E+00
  0.00000000E+00  0.00000000E+00  0.00000000E+00
  0.00000000E+00  0.00000000E+00  0.00000000E+00
  0.00000000E+00  0.00000000E+00  0.00000000E+00
  0.00000000E+00  0.00000000E+00  0.00000000E+00
  0.00000000E+00  0.00000000E+00  0.00000000E+00
  0.00000000E+00  0.00000000E+00  0.00000000E+00
  0.00000000E+00  0.00000000E+00  0.00000000E+00
  0.00000000E+00  0.00000000E+00  0.00000000E+00
  0.00000000E+00  0.00000000E+00  0.00000000E+00
  0.00000000E+00  0.00000000E+00  0.00000000E+00
  0.00000000E+00  0.00000000E+00  0.00000000E+00
  0.00000000E+00  0.00000000E+00  0.00000000E+00
  0.00000000E+00  0.00000000E+00  0.00000000E+00
  0.00000000E+00  0.00000000E+00  0.00000000E+00
  0.00000000E+00  0.00000000E+00  0.00000000E+00
  0.00000000E+00  0.00000000E+00  0.00000000E+00
  0.00000000E+00  0.00000000E+00  0.00000000E+00
  0.00000000E+00  0.00000000E+00  0.00000000E+00
  0.00000000E+00  0.00000000E+00  0.00000000E+00
  0.00000000E+00  0.00000000E+00  0.00000000E+00
  0.00000000E+00  0.00000000E+00  0.00000000E+00
  0.00000000E+00  0.00000000E+00  0.00000000E+00
  0.00000000E+00  0.00000000E+00  0.00000000E+00
  0.00000000E+00  0.00000000E+00  0.00000000E+00
  0.00000000E+00  0.00000000E+00  0.00000000E+00
  0.00000000E+00  0.00000000E+00  0.00000000E+00
  0.00000000E+00  0.00000000E+00  0.00000000E+00
  0.00000000E+00  0.00000000E+00  0.00000000E+00
  0.00000000E+00  0.00000000E+00  0.00000000E+00
  0.00000000E+00  0.00000000E+00  0.00000000E+00
  0.00000000E+00  0.00000000E+00  0.00000000E+00
  0.00000000E+00  0.00000000E+00  0.00000000E+00
  0.00000000E+00  0.00000000E+00  0.00000000E+00
  0.00000000E+00  0.00000000E+00  0.00000000E+00
  0.00000000E+00  0.00000000E+00  0.00000000E+00
  0.00000000E+00  0.00000000E+00  0.00000000E+00
  0.00000000E+00  0.00000000E+00  0.00000000E+00
  0.00000000E+00  0.00000000E+00  0.00000000E+00
  0.00000000E+00  0.00000000E+00  0.00000000E+00
  0.00000000E+00  0.00000000E+00  0.00000000E+00
  0.00000000E+00  0.00000000E+00  0.00000000E+00
  0.00000000E+00  0.00000000E+00  0.00000000E+00
  0.00000000E+00  0.00000000E+00  0.00000000E+00
  0.00000000E+00  0.00000000E+00  0.00000000E+00
  0.00000000E+00  0.00000000E+00  0.00000000E+00
  0.00000000E+00  0.00000000E+00  0.00000000E+00
  0.00000000E+00  0.00000000E+00  0.00000000E+00
  0.00000000E+00  0.00000000E+00  0.00000000E+00
  0.00000000E+00  0.00000000E+00  0.00000000E+00
  0.00000000E+00  0.00000000E+00  0.00000000E+00
  0.00000000E+00  0.00000000E+00  0.00000000E+00
  0.00000000E+00  0.00000000E+00  0.00000000E+00
  0.00000000E+00  0.00000000E+00  0.00000000E+00
  0.00000000E+00  0.00000000E+00  0.00000000E+00
  0.00000000E+00  0.00000000E+00  0.00000000E+00
  0.00000000E+00  0.00000000E+00  0.00000000E+00
  0.00000000E+00  0.00000000E+00  0.00000000E+00
  0.00000000E+00  0.00000000E+00  0.00000000E+00
  0.00000000E+00  0.00000000E+00  0.00000000E+00
  0.00000000E+00  0.00000000E+00  0.00000000E+00
  0.00000000E+00  0.00000000E+00  0.00000000E+00
  0.00000000E+00  0.00000000E+00  0.00000000E+00
  0.00000000E+00  0.00000000E+00  0.00000000E+00
  0.00000000E+00  0.00000000E+00  0.00000000E+00
  0.00000000E+00  0.00000000E+00  0.00000000E+00
  0.00000000E+00  0.00000000E+00  0.00000000E+00
  0.00000000E+00  0.00000000E+00  0.00000000E+00
  0.00000000E+00  0.00000000E+00  0.00000000E+00
  0.00000000E+00  0.00000000E+00  0.00000000E+00
  0.00000000E+00  0.00000000E+00  0.00000000E+00
  0.00000000E+00  0.00000000E+00  0.00000000E+00
  0.00000000E+00  0.00000000E+00  0.00000000E+00
  0.00000000E+00  0.00000000E+00  0.00000000E+00
  0.00000000E+00  0.00000000E+00  0.00000000E+00
  0.00000000E+00  0.00000000E+00  0.00000000E+00
  0.00000000E+00  0.00000000E+00  0.00000000E+00
  0.00000000E+00  0.00000000E+00  0.00000000E+00
  0.00000000E+00  0.00000000E+00  0.00000000E+00
  0.00000000E+00  0.00000000E+00  0.00000000E+00
  0.00000000E+00  0.00000000E+00  0.00000000E+00
  0.00000000E+00  0.00000000E+00  0.00000000E+00
  0.00000000E+00  0.00000000E+00  0.00000000E+00
  0.00000000E+00  0.00000000E+00  0.00000000E+00
  0.00000000E+00  0.00000000E+00  0.00000000E+00
  0.00000000E+00  0.00000000E+00  0.00000000E+00
  0.00000000E+00  0.00000000E+00  0.00000000E+00
  0.00000000E+00  0.00000000E+00  0.00000000E+00
  0.00000000E+00  0.00000000E+00  0.00000000E+00
  0.00000000E+00  0.00000000E+00  0.00000000E+00
  0.00000000E+00  0.00000000E+00  0.00000000E+00
  0.00000000E+00  0.00000000E+00  0.00000000E+00
  0.00000000E+00  0.00000000E+00  0.00000000E+00
  0.00000000E+00  0.00000000E+00  0.00000000E+00
  0.00000000E+00  0.00000000E+00  0.00000000E+00
  0.00000000E+00  0.00000000E+00  0.00000000E+00
  0.00000000E+00  0.00000000E+00  0.00000000E+00
  0.00000000E+00  0.00000000E+00  0.00000000E+00
  0.00000000E+00  0.00000000E+00  0.00000000E+00
  0.00000000E+00  0.00000000E+00  0.00000000E+00
  0.00000000E+00  0.00000000E+00  0.00000000E+00
  0.00000000E+00  0.00000000E+00  0.00000000E+00
  0.00000000E+00  0.00000000E+00  0.00000000E+00
  0.00000000E+00  0.00000000E+00  0.00000000E+00
  0.00000000E+00  0.00000000E+00  0.00000000E+00
  0.00000000E+00  0.00000000E+00  0.00000000E+00
  0.00000000E+00  0.00000000E+00  0.00000000E+00
  0.00000000E+00  0.00000000E+00  0.00000000E+00
  0.00000000E+00  0.00000000E+00  0.00000000E+00
  0.00000000E+00  0.00000000E+00  0.00000000E+00
  0.00000000E+00  0.00000000E+00  0.00000000E+00
  0.00000000E+00  0.00000000E+00  0.00000000E+00
  0.00000000E+00  0.00000000E+00  0.00000000E+00
  0.00000000E+00  0.00000000E+00  0.00000000E+00
  0.00000000E+00  0.00000000E+00  0.00000000E+00
  0.00000000E+00  0.00000000E+00  0.00000000E+00
  0.00000000E+00  0.00000000E+00  0.00000000E+00
  0.00000000E+00  0.00000000E+00  0.00000000E+00
  0.00000000E+00  0.00000000E+00  0.00000000E+00
  0.00000000E+00  0.00000000E+00  0.00000000E+00
  0.00000000E+00  0.00000000E+00  0.00000000E+00
  0.00000000E+00  0.00000000E+00  0.00000000E+00
  0.00000000E+00  0.00000000E+00  0.00000000E+00
  0.00000000E+00  0.00000000E+00  0.00000000E+00
  0.00000000E+00  0.00000000E+00  0.00000000E+00
  0.00000000E+00  0.00000000E+00  0.00000000E+00
  0.00000000E+00  0.00000000E+00  0.00000000E+00
  0.00000000E+00  0.00000000E+00  0.00000000E+00
  0.00000000E+00  0.00000000E+00  0.00000000E+00
  0.00000000E+00  0.00000000E+00  0.00000000E+00
  0.00000000E+00  0.00000000E+00  0.00000000E+00
  0.00000000E+00  0.00000000E+00  0.00000000E+00
  0.00000000E+00  0.00000000E+00  0.00000000E+00
  0.00000000E+00  0.00000000E+00  0.00000000E+00
  0.00000000E+00  0.00000000E+00  0.00000000E+00
  0.00000000E+00  0.00000000E+00  0.00000000E+00
  0.00000000E+00  0.00000000E+00  0.00000000E+00
  0.00000000E+00  0.00000000E+00  0.00000000E+00
  0.00000000E+00  0.00000000E+00  0.00000000E+00
  0.00000000E+00  0.00000000E+00  0.00000000E+00
  0.00000000E+00  0.00000000E+00  0.00000000E+00
  0.00000000E+00  0.00000000E+00  0.00000000E+00
  0.00000000E+00  0.00000000E+00  0.00000000E+00
  0.00000000E+00  0.00000000E+00  0.00000000E+00
  0.00000000E+00  0.00000000E+00  0.00000000E+00
  0.00000000E+00  0.00000000E+00  0.00000000E+00
  0.00000000E+00  0.00000000E+00  0.00000000E+00
  0.00000000E+00  0.00000000E+00  0.00000000E+00
  0.00000000E+00  0.00000000E+00  0.00000000E+00
  0.00000000E+00  0.00000000E+00  0.00000000E+00
  0.00000000E+00  0.00000000E+00  0.00000000E+00
  0.00000000E+00  0.00000000E+00  0.00000000E+00
  0.00000000E+00  0.00000000E+00  0.00000000E+00
  0.00000000E+00  0.00000000E+00  0.00000000E+00
  0.00000000E+00  0.00000000E+00  0.00000000E+00
  0.00000000E+00  0.00000000E+00  0.00000000E+00
  0.00000000E+00  0.00000000E+00  0.00000000E+00
  0.00000000E+00  0.00000000E+00  0.00000000E+00
  0.00000000E+00  0.00000000E+00  0.00000000E+00
  0.00000000E+00  0.00000000E+00  0.00000000E+00
  0.00000000E+00  0.00000000E+00  0.00000000E+00
  0.00000000E+00  0.00000000E+00  0.00000000E+00
  0.00000000E+00  0.00000000E+00  0.00000000E+00
  0.00000000E+00  0.00000000E+00  0.00000000E+00
  0.00000000E+00  0.00000000E+00  0.00000000E+00
  0.00000000E+00  0.00000000E+00  0.00000000E+00
  0.00000000E+00  0.00000000E+00  0.00000000E+00
  0.00000000E+00  0.00000000E+00  0.00000000E+00
  0.00000000E+00  0.00000000E+00  0.00000000E+00
  0.00000000E+00  0.00000000E+00  0.00000000E+00
  0.00000000E+00  0.00000000E+00  0.00000000E+00
  0.00000000E+00  0.00000000E+00  0.00000000E+00
  0.00000000E+00  0.00000000E+00  0.00000000E+00
  0.00000000E+00  0.00000000E+00  0.00000000E+00
  0.00000000E+00  0.00000000E+00  0.00000000E+00
  0.00000000E+00  0.00000000E+00  0.00000000E+00
  0.00000000E+00  0.00000000E+00  0.00000000E+00
  0.00000000E+00  0.00000000E+00  0.00000000E+00
  0.00000000E+00  0.00000000E+00  0.00000000E+00
  0.00000000E+00  0.00000000E+00  0.00000000E+00
  0.00000000E+00  0.00000000E+00  0.00000000E+00
  0.00000000E+00  0.00000000E+00  0.00000000E+00
  0.00000000E+00  0.00000000E+00  0.00000000E+00
  0.00000000E+00  0.00000000E+00  0.00000000E+00
  0.00000000E+00  0.00000000E+00  0.00000000E+00
  0.00000000E+00  0.00000000E+00  0.00000000E+00
  0.00000000E+00  0.00000000E+00  0.00000000E+00
  0.00000000E+00  0.00000000E+00  0.00000000E+00
  0.00000000E+00  0.00000000E+00  0.00000000E+00
  0.00000000E+00  0.00000000E+00  0.00000000E+00
  0.00000000E+00  0.00000000E+00  0.00000000E+00
  0.00000000E+00  0.00000000E+00  0.00000000E+00
  0.00000000E+00  0.00000000E+00  0.00000000E+00
  0.00000000E+00  0.00000000E+00  0.00000000E+00
  0.00000000E+00  0.00000000E+00  0.00000000E+00
  0.00000000E+00  0.00000000E+00  0.00000000E+00
  0.00000000E+00  0.00000000E+00  0.00000000E+00
  0.00000000E+00  0.00000000E+00  0.00000000E+00
  0.00000000E+00  0.00000000E+00  0.00000000E+00
  0.00000000E+00  0.00000000E+00  0.00000000E+00
  0.00000000E+00  0.00000000E+00  0.00000000E+00
  0.00000000E+00  0.00000000E+00  0.00000000E+00
  0.00000000E+00  0.00000000E+00  0.00000000E+00
  0.00000000E+00  0.00000000E+00  0.00000000E+00
  0.00000000E+00  0.00000000E+00  0.00000000E+00
  0.00000000E+00  0.00000000E+00  0.00000000E+00
  0.00000000E+00  0.00000000E+00  0.00000000E+00
  0.00000000E+00  0.00000000E+00  0.00000000E+00
  0.00000000E+00  0.00000000E+00  0.00000000E+00
  0.00000000E+00  0.00000000E+00  0.00000000E+00
  0.00000000E+00  0.00000000E+00  0.00000000E+00
  0.00000000E+00  0.00000000E+00  0.00000000E+00
  0.00000000E+00  0.00000000E+00  0.00000000E+00
  0.00000000E+00  0.00000000E+00  0.00000000E+00
  0.00000000E+00  0.00000000E+00  0.00000000E+00
  0.00000000E+00  0.00000000E+00  0.00000000E+00
  0.00000000E+00  0.00000000E+00  0.00000000E+00
  0.00000000E+00  0.00000000E+00  0.00000000E+00
  0.00000000E+00  0.00000000E+00  0.00000000E+00
  0.00000000E+00  0.00000000E+00  0.00000000E+00
  0.00000000E+00  0.00000000E+00  0.00000000E+00
  0.00000000E+00  0.00000000E+00  0.00000000E+00
  0.00000000E+00  0.00000000E+00  0.00000000E+00
  0.00000000E+00  0.00000000E+00  0.00000000E+00
  0.00000000E+00  0.00000000E+00  0.00000000E+00
  0.00000000E+00  0.00000000E+00  0.00000000E+00
  0.00000000E+00  0.00000000E+00  0.00000000E+00
  0.00000000E+00  0.00000000E+00  0.00000000E+00
  0.00000000E+00  0.00000000E+00  0.00000000E+00
  0.00000000E+00  0.00000000E+00  0.00000000E+00
  0.00000000E+00  0.00000000E+00  0.00000000E+00
  0.00000000E+00  0.00000000E+00  0.00000000E+00
  0.00000000E+00  0.00000000E+00  0.00000000E+00
  0.00000000E+00  0.00000000E+00  0.00000000E+00
  0.00000000E+00  0.00000000E+00  0.00000000E+00
  0.00000000E+00  0.00000000E+00  0.00000000E+00
  0.00000000E+00  0.00000000E+00  0.00000000E+00
  0.00000000E+00  0.00000000E+00  0.00000000E+00
  0.00000000E+00  0.00000000E+00  0.00000000E+00
  0.00000000E+00  0.00000000E+00  0.00000000E+00
  0.00000000E+00  0.00000000E+00  0.00000000E+00
  0.00000000E+00  0.00000000E+00  0.00000000E+00
  0.00000000E+00  0.00000000E+00  0.00000000E+00
  0.00000000E+00  0.00000000E+00  0.00000000E+00
  0.00000000E+00  0.00000000E+00  0.00000000E+00
  0.00000000E+00  0.00000000E+00  0.00000000E+00
  0.00000000E+00  0.00000000E+00  0.00000000E+00
  0.00000000E+00  0.00000000E+00  0.00000000E+00
  0.00000000E+00  0.00000000E+00  0.00000000E+00
  0.00000000E+00  0.00000000E+00  0.00000000E+00
  0.00000000E+00  0.00000000E+00  0.00000000E+00
  0.00000000E+00  0.00000000E+00  0.00000000E+00
  0.00000000E+00  0.00000000E+00  0.00000000E+00
