# Supplementary material for: Adsorption of 4-(N,N-Dimethylamino)-4′-nitrostilbene on an Amorphous Silica Glass Surface
Source: J Phys Chem C Nanomater Interfaces. 2023 Nov 17;127(47):22964–74. doi: 10.1021/acs.jpcc.3c05552 (PMC10694811; doi:10.1021/acs.jpcc.3c05552)
Supplement: Supplementary file 2 — jp3c05552_si_002.zip [file jp3c05552_si_002.zip › contcar/A9_CONTCAR]

SiO2                                    
   1.00000000000000     
    23.7420005797999991    0.0000000000000000    0.0000000000000000
     0.0000000000000000   18.2761001587000003    0.0000000000000000
     0.0000000000000000    0.0000000000000000   40.4500007628999967
   C    N    O    H    Si
    16     2   164    60    70
Selective dynamics
Direct
  0.3692796444732142  0.7590813489427439  0.3412025469267709   T   T   T
  0.3146063765993860  0.7783157052851557  0.3514130807387161   T   T   T
  0.2921899965919402  0.7510143061603448  0.3811014802453850   T   T   T
  0.3243376532420222  0.7039605810355717  0.4000238976303361   T   T   T
  0.3788257802559188  0.6809772816622477  0.3899286861001444   T   T   T
  0.4005719820520462  0.7112756420333647  0.3602479695350633   T   T   T
  0.4099366848830346  0.6324177928495240  0.4114401585156012   T   T   T
  0.4551647775068224  0.5875273557849103  0.4057156217387763   T   T   T
  0.4814266560528217  0.5620757329535089  0.3756989750922955   T   T   T
  0.5367241077663442  0.5333723401894387  0.3772845227484303   T   T   T
  0.4545880872578019  0.5596502517788542  0.3444666964341394   T   T   T
  0.5648970516732148  0.5082093461308784  0.3496190143204327   T   T   T
  0.4817166787920103  0.5342031378043013  0.3165937351337514   T   T   T
  0.5383940827391844  0.5089029836234518  0.3181145329088829   T   T   T
  0.5363050829736102  0.4836072177582438  0.2588773756347790   T   T   T
  0.6226468230568761  0.4566604369174262  0.2923538407808002   T   T   T
  0.5656212311502694  0.4851202720045833  0.2904245541303014   T   T   T
  0.2809415562731685  0.8252852264036257  0.3313957240760797   T   T   T
  0.3029059075625657  0.8513303027259914  0.3044880264904438   T   T   T
  0.2308232942578871  0.8401330631713680  0.3400036550948758   T   T   T
  0.0611774922919817  0.1969413464396591  0.1406658205807026   T   T   T
  0.1572750818579450  0.1026102695387811  0.1864017743932994   T   T   T
  0.9045947728496523  0.7414535128256509  0.0693516208414797   T   T   T
  0.6470615769146485  0.8341185800899711  0.1073643949271166   T   T   T
  0.5035301834843090  0.5403595151670016  0.1414677841798641   T   T   T
  0.5355934987115925  0.2029611946325191  0.1196357711018650   T   T   T
  0.7689450467859551  0.6400452646453335  0.1267236550025602   T   T   T
  0.8582267229567628  0.4310319047148524  0.0667809747189755   T   T   T
  0.9634179547624004  0.6955349743496018  0.1211048766600807   T   T   T
  0.4009393168774197  0.5847480518284407  0.2082113386709830   T   T   T
  0.5569074824113465  0.3327875179749124  0.1448821022155790   T   T   T
  0.9581135021407872  0.5044703683578338  0.0715756909545806   T   T   T
  0.0188261294132256  0.7509636982678702  0.0685127764122635   T   T   T
  0.1869515179251743  0.8844117080477482  0.1614756021209114   T   T   T
  0.0841374953632468  0.0040822327686591  0.1652960117630464   T   T   T
  0.5169605058243574  0.6008156074508887  0.0807817088916206   T   T   T
  0.5496935498411117  0.7850270344411688  0.2090002928026300   T   T   T
  0.5245359212581651  0.3196212534477527  0.0822189989334856   T   T   T
  0.0849670604417546  0.4763002657616957  0.2023223747112318   T   T   T
  0.8092606384132705  0.4119511812850830  0.1886918308188915   T   T   T
  0.4474657279497058  0.2910845299903624  0.1279960447116243   T   T   T
  0.0438041203802134  0.1068706970493923  0.2045081261325866   T   T   T
  0.6285953303674880  0.3754423376071916  0.0743048299847848   T   T   T
  0.3271966410881155  0.6675099665444340  0.0865937418659541   T   T   T
  0.8152249039310778  0.0054718294741969  0.1175878642130214   T   T   T
  0.8696173804460744  0.1266396673401594  0.0970593543689733   T   T   T
  0.0108341869939873  0.7320028876549695  0.1793678350825724   T   T   T
  0.5984646277118199  0.5940293230236712  0.1225606838480153   T   T   T
  0.3718107113764055  0.4497453304878374  0.2151801230004661   T   T   T
  0.0225396957128623  0.9480493511408746  0.1171144898524630   T   T   T
  0.3153614037902071  0.2053505161322613  0.1909005346731696   T   T   T
  0.9290444057870761  0.1022339256773097  0.2144399816419778   T   T   T
  0.6429676644702218  0.4265079013079558  0.1598481580462356   T   T   T
  0.3693413479725412  0.3918042980948107  0.1139402637288133   T   T   T
  0.1079710664863723  0.0100439691960762  0.2306222497835673   T   T   T
  0.3460396562352041  0.9440864244938028  0.0812258139406744   T   T   T
  0.4550220711633628  0.3476857697876838  0.2250116003334233   T   T   T
  0.3777464567458257  0.5063045107805197  0.1542335670041617   T   T   T
  0.9512003890220748  0.6099420238624661  0.1728984717472570   T   T   T
  0.2746137110189029  0.7619781756163563  0.2578267459500955   T   T   T
  0.7622193421152363  0.1053248659143477  0.0803228356826470   T   T   T
  0.8593557175049257  0.5600513673105093  0.1407805960238326   T   T   T
  0.4222995460766515  0.9763834406253338  0.2094085883219415   T   T   T
  0.7508053059520988  0.3845113391772039  0.0684697958213167   T   T   T
  0.5392157674451720  0.4611008839122595  0.0892654305186569   T   T   T
  0.7176909007685022  0.1925555118495620  0.1953398578218140   T   T   T
  0.1599822056429885  0.7424593589162194  0.1562116662874342   T   T   T
  0.4780734596790520  0.6801400517647450  0.2254109459922739   T   T   T
  0.4315645444968378  0.5056970371790590  0.0952572584532776   T   T   T
  0.3858653728269250  0.8600742539410421  0.1755446074394072   T   T   T
  0.1356431257806053  0.9515372474350955  0.1119569722724987   T   T   T
  0.0371997824667238  0.1956687813163248  0.0776001921704851   T   T   T
  0.6645711540346471  0.2870514987565770  0.1557569689664348   T   T   T
  0.3903670168606961  0.7187496671110876  0.1873226073060589   T   T   T
  0.5398308689878500  0.6649018768016457  0.1712944450838667   T   T   T
  0.2929923241555697  0.7909327312163001  0.1934572037689374   T   T   T
  0.7317615251836406  0.9162907577283688  0.0843933986040198   T   T   T
  0.1814594833699437  0.5543504242054497  0.1978301321008203   T   T   T
  0.2944561404581303  0.5471303785871070  0.1938007875240848   T   T   T
  0.6723123238491332  0.7055453188103367  0.1375279010028289   T   T   T
  0.0647573754131832  0.5510733234281162  0.0891283529809778   T   T   T
  0.8033978913857482  0.7178833127331191  0.0416754934061965   T   T   T
  0.1217800153319945  0.3116891737176561  0.1552441856385617   T   T   T
  0.5389192347011821  0.2232400974301747  0.2302259667431455   T   T   T
  0.4640718627412715  0.1092467713292497  0.1456294873391330   T   T   T
  0.1451579099514138  0.6398048658756111  0.1114965870435231   T   T   T
  0.1771236846615186  0.2870830196726694  0.2138868651251201   T   T   T
  0.3579462216181802  0.0879523110407434  0.1599071173593292   T   T   T
  0.0751906317893489  0.0733978227945905  0.1072671925967403   T   T   T
  0.0508414602743825  0.6197389919371500  0.1464197890660768   T   T   T
  0.8550412069746314  0.0239783832779663  0.1801066800648048   T   T   T
  0.6269182630443614  0.9704155420605337  0.0866700384214688   T   T   T
  0.0101937015211730  0.8276707118827329  0.2301848902456003   T   T   T
  0.9913055382801509  0.1979284413041021  0.2458131618324051   T   T   T
  0.3348053116544594  0.7656773035980459  0.1345261179033800   T   T   T
  0.6523745859369813  0.1135008712226651  0.0876372024190552   T   T   T
  0.7862243273182291  0.5064321280486492  0.2350088600924288   T   T   T
  0.6092739740116314  0.8910118815217014  0.1831964176442841   T   T   T
  0.8500148123073860  0.6579806239725549  0.1894267123881867   T   T   T
  0.8831148395000695  0.5195220386812814  0.2020697168119965   T   T   T
  0.6934122777539052  0.5603500866508616  0.1578894391954310   T   T   T
  0.5575968161269681  0.1389627231479300  0.1774204870613161   T   T   T
  0.1806814202753050  0.4171200486453405  0.1806937323010268   T   T   T
  0.5919475522622991  0.5419094094947796  0.1839070670855326   T   T   T
  0.2443080836484064  0.9096562200302036  0.1058644216219566   T   T   T
  0.9561994453571150  0.8364152357271576  0.1063161412283932   T   T   T
  0.6787653905059693  0.4920130564632731  0.2165340678348608   T   T   T
  0.7160533369773575  0.0976231159078816  0.2423677861079675   T   T   T
  0.1891223002861118  0.7983963333787333  0.2143466130706941   T   T   T
  0.8024552239731467  0.7855470687189946  0.2045200083257672   T   T   T
  0.3318203697928291  0.2582640399775401  0.1310162506387874   T   T   T
  0.9725068584480899  0.1190794712825938  0.1218522581125857   T   T   T
  0.0044844235243322  0.3211482701716549  0.1480529130445518   T   T   T
  0.2411898688867659  0.1619209594008285  0.1473885099213906   T   T   T
  0.2345360836459092  0.6308980483194983  0.1523496613041068   T   T   T
  0.4249242357948069  0.9742718902204613  0.1440355631771146   T   T   T
  0.4872567167328982  0.0925748316843271  0.2244528321254027   T   T   T
  0.2379747623838997  0.3018679453077295  0.1616050627781987   T   T   T
  0.8176158787680345  0.1336689550335536  0.2139007116443477   T   T   T
  0.6224575062506627  0.5868384349232532  0.0564647257196264   T   T   T
  0.7031798548785297  0.2331442824728633  0.0698066296685311   T   T   T
  0.5641156815056724  0.0632785657789296  0.1218101693441978   T   T   T
  0.7810777800692739  0.5112323867305101  0.0978985941733060   T   T   T
  0.9235266722335728  0.2476080314635172  0.1146148277191195   T   T   T
  0.8838750884663588  0.1572826923821759  0.1604182775236198   T   T   T
  0.7103561974097461  0.7326888291796340  0.0781948050681910   T   T   T
  0.2681308297483114  0.0767163771494472  0.1979561443343326   T   T   T
  0.7372509788823055  0.6746552402379817  0.1877405426139070   T   T   T
  0.6840195154088289  0.9494967626292300  0.1418903858174947   T   T   T
  0.1253414480474126  0.5141385578452002  0.1427493919885560   T   T   T
  0.0508650815155335  0.2641013608029278  0.1995065870101843   T   T   T
  0.3223907306830409  0.5214904854701783  0.0973798116558769   T   T   T
  0.8165492254681327  0.8968277731587920  0.1617908037796223   T   T   T
  0.3928627339472037  0.0698719576196095  0.0981056876932853   T   T   T
  0.5991609280849143  0.3399456262934681  0.2056372014816140   T   T   T
  0.4964667378368528  0.8919990053533235  0.1787510213446077   T   T   T
  0.8133119367927593  0.3856783793672690  0.1230340288704443   T   T   T
  0.2168920172719032  0.0196579562038157  0.1450682023097777   T   T   T
  0.8484289970801631  0.6192666141790151  0.0816554112485461   T   T   T
  0.5567543956554392  0.0640879293774545  0.0576984234184026   T   T   T
  0.8447897974127671  0.0245839148559477  0.0539517673071094   T   T   T
  0.8913815237202762  0.3334314345153493  0.1626652490249471   T   T   T
  0.7196433112713485  0.8818979289371590  0.1955709670471955   T   T   T
  0.2330093246010464  0.7310692372589410  0.1065419592948593   T   T   T
  0.6012256263194532  0.1042853478285966  0.2342271573486986   T   T   T
  0.9858852998560436  0.8705514341808914  0.1685793933214848   T   T   T
  0.0907276731474822  0.8336118073339094  0.1865136983174340   T   T   T
  0.9380663921957841  0.3909252767237856  0.1083250559962265   T   T   T
  0.7803930685998413  0.2844346899490997  0.1629061713843310   T   T   T
  0.5984349552549910  0.7127965004585783  0.0869021355095613   T   T   T
  0.7241720880240489  0.1798478688565096  0.1306544612228892   T   T   T
  0.3821108515846813  0.3395709711538570  0.1748887075665809   T   T   T
  0.6660921166954007  0.0120826881410721  0.1988112642860857   T   T   T
  0.9136900037555864  0.9511847580215255  0.1353117106135087   T   T   T
  0.3740669831587720  0.1029953841909525  0.2246137185843704   T   T   T
  0.3055515160132896  0.8102592157131282  0.0746558693391593   T   T   T
  0.9988730682336662  0.0532194839089756  0.2602049813790441   T   T   T
  0.4243242703552367  0.0289470160136461  0.2715913818046514   T   T   T
  0.9821343597491884  0.3417987189813634  0.2405452805317962   T   T   T
  0.0837440417990543  0.2838252842304673  0.2583480416529223   T   T   T
  0.5508789403709005  0.3996619790595579  0.0285879215520370   T   T   T
  0.3798280768154324  0.6912076729652799  0.2533904159355420   T   T   T
  0.4387700053992415  0.9947894725914254  0.0481136359113478   T   T   T
  0.3349062321873256  0.0516919329130675  0.0405372109843228   T   T   T
  0.5900769652806519  0.6621461538587876  0.2316233015181601   T   T   T
  0.2596758084064908  0.9197637769221997  0.0399220261985227   T   T   T
  0.9510889654278276  0.3738344324039830  0.0416243912574161   T   T   T
  0.3492252670200284  0.3143471894637013  0.2373536661793782   T   T   T
  0.8696136344371543  0.4108157706205873  0.2459244387671518   T   T   T
  0.6452278151205898  0.9916223827425719  0.2632262157919222   T   T   T
  0.7704440856591253  0.2251478369341081  0.2534513726649685   T   T   T
  0.0450517801015327  0.4728405689069634  0.0350456137544930   T   T   T
  0.0075643478423072  0.6150799988970870  0.0410805785500189   T   T   T
  0.3478398094315256  0.5750963356172293  0.0369377179246281   T   T   T
  0.2436459553682851  0.5808689338418462  0.0616406438506920   T   T   T
  0.7938421350516156  0.6647476926004150  0.2442163751061678   T   T   T
  0.8144948435069813  0.9174890172936556  0.2282019159361056   T   T   T
  0.8965941223666150  0.6433826412600911  0.0231150150463734   T   T   T
  0.5447996566287959  0.9198675113312805  0.2363686797630140   T   T   T
  0.7322226130282560  0.8278245445632972  0.0287036925024931   T   T   T
  0.7007651137698504  0.6868931661226690  0.0179359552024194   T   T   T
  0.2435242005241794  0.6682498998703436  0.2152541482130892   T   T   T
  0.3860006142807965  0.7815154066546108  0.3182814804982992   T   T   T
  0.2498857366225497  0.7672630682886847  0.3884719134340963   T   T   T
  0.3072275900917328  0.6826520620810188  0.4231623181638868   T   T   T
  0.4430118701925808  0.6970206389666928  0.3523155393070846   T   T   T
  0.3950757488474483  0.6332578665236518  0.4370761798059656   T   T   T
  0.4744071640530292  0.5649360746433348  0.4281556996469357   T   T   T
  0.5580961010472308  0.5318356798462981  0.4012154938420321   T   T   T
  0.4108029009015447  0.5768467095760723  0.3422231872596671   T   T   T
  0.6076023936519800  0.4872783804439098  0.3522543873374457   T   T   T
  0.4587959369590582  0.5331023214141674  0.2932865423673765   T   T   T
  0.5230698862792330  0.5389311873595365  0.2512972033977828   T   T   T
  0.5646564469896234  0.4613037829704848  0.2400626283342501   T   T   T
  0.4984254348870590  0.4488392148286909  0.2602027637548928   T   T   T
  0.6514227633409593  0.4971461807284711  0.3034673199116459   T   T   T
  0.6245904356154545  0.4062151423567589  0.3073629390923668   T   T   T
  0.6377477323214298  0.4447170485910389  0.2673515132921726   T   T   T
  0.0209694038129359  0.1776024041689540  0.0568518293449227   T   T   T
  0.3486645862274129  0.0888966693881634  0.0250023876602810   T   T   T
  0.5130341433882817  0.4101883209510901  0.0200640384201634   T   T   T
  0.0541576271920833  0.5113874111236971  0.1984564983313435   T   T   T
  0.3307901390537565  0.2718454188513654  0.2265800705478432   T   T   T
  0.4852925018932642  0.3767981602573515  0.2147513246501382   T   T   T
  0.1455941300481160  0.2887007232807120  0.2299876495000926   T   T   T
  0.4467889842070545  0.9876494755723415  0.2798190752927676   T   T   T
  0.0004403532730049  0.3898586998855709  0.2375379220124712   T   T   T
  0.0830880833485544  0.2872449330757391  0.2825508112814945   T   T   T
  0.1386436970643997  0.9745227359426683  0.2334421418512541   T   T   T
  0.2217093462391827  0.6253062260964556  0.0571933624681516   T   T   T
  0.0242279159137658  0.7038029322838771  0.0563294134694647   T   T   T
  0.4754346581210874  0.0150653610962112  0.0552601687569611   T   T   T
  0.2726531276101282  0.9673961102818522  0.0311500293308767   T   T   T
  0.0859588663304372  0.4704039065357407  0.0315263990793349   T   T   T
 -0.0310490980577017  0.6228091564282560  0.0314945097114427   T   T   T
  0.3884862969469959  0.5848876765646362  0.0382133187036650   T   T   T
  0.2808609509723409  0.8056241165306472  0.2727636255295866   T   T   T
  0.9711664056797032  0.8339874930373836  0.2376286071893045   T   T   T
  0.3412157008476005  0.7122734178809297  0.2556541252159243   T   T   T
  0.9887849150748781  0.3892438783385708  0.0336802420425915   T   T   T
  0.6405657665176310  0.3234550817922408  0.0730550658689020   T   T   T
  0.7109028107002378  0.4009956586885809  0.0699772766805928   T   T   T
  0.7314062280965256  0.2732667290665317  0.0693318353367739   T   T   T
  0.5708862320731458  0.0689805062905135  0.0349866942702631   T   T   T
  0.8180457066874636  0.0010148025261937  0.0388409044309345   T   T   T
  0.5021050011784197  0.2489334835268745  0.2316754828920191   T   T   T
  0.7926000867361815  0.5579779220790971  0.2421776908291554   T   T   T
  0.5805473349679321  0.2949077273546299  0.2147070288309852   T   T   T
  0.0349166870765681  0.0259245530720668  0.2594791553866400   T   T   T
  0.9029238304809155  0.3793103706426015  0.2419306311896840   T   T   T
  0.6777121496817614  0.9673055727678227  0.2735508071079353   T   T   T
  0.7399812607036717  0.2526707852887414  0.2641332832725576   T   T   T
  0.7642353083156089  0.9384316792558953  0.0963578054668911   T   T   T
  0.6485010718720650  0.6172370755170624  0.0430599581187214   T   T   T
  0.8770360174847955  0.6062129916440162  0.0098025358217842   T   T   T
  0.7352132608796244  0.8658344088256732  0.0464544883414002   T   T   T
  0.6955867317325060  0.6976480132970831 -0.0056396441220159   T   T   T
  0.5787727676206964  0.9359731219145463  0.2487015509053452   T   T   T
  0.7198109599833407  0.4958831745626555  0.2226379669699275   T   T   T
  0.6003278762951459  0.6111960162585255  0.2261768710521532   T   T   T
  0.7645957369634933  0.6832109566826389  0.2592898043076062   T   T   T
  0.8312309536980435  0.9651236782621322  0.2221941239761459   T   T   T
  0.9911677837301340  0.1139798015392444  0.2310534300790460   F   F   T
  0.4283223273259247  0.0491202481919964  0.2324746357052743   T   T   T
  0.9620842204211818  0.7553453914100752  0.0907945655872467   T   T   T
  0.2495252518353235  0.7564531560478452  0.2206755505863646   T   T   T
  0.3605955081655058  0.5223132153964380  0.1926244735038716   T   T   T
  0.9942211982993767  0.6661093201758382  0.1544240217285033   T   T   T
  0.5301319228103973  0.1281401294507655  0.1410161104562635   T   T   T
  0.2810914405476037  0.2334014379248333  0.1569156918831772   T   T   T
  0.0258310548554391  0.2717484997321462  0.2362935798749107   T   T   T
  0.0241630893887389  0.8155760057858131  0.1911183319797925   T   T   T
  0.8227708339633324  0.0663079842787511  0.0871337780564656   F   F   T
  0.5606055548497703  0.3900628963680709  0.0683723645675680   T   T   T
  0.4109145402978598  0.6697536706797464  0.2190462901012105   F   F   T
  0.6152423503503613  0.3455757053011243  0.1664675689213775   T   T   T
  0.0995343075663501  0.0572527631372336  0.1962925020275337   T   T   T
  0.1966799930561131  0.9406437781107647  0.1306112481846183   T   T   T
  0.3799583066206756  0.0147941933474610  0.0669614992495869   T   T   T
  0.3744985380767243  0.4811879595844802  0.1157824796190143   T   T   T
  0.3010487201615217  0.7433283656518911  0.1010571784985265   T   T   T
  0.0599018780843094  0.2745042737047410  0.1601605755826317   T   T   T
  0.0794350377327001  0.9937845899404073  0.1252702778415787   T   T   T
  0.1563124358676617  0.8153825998215609  0.1794033663758618   F   F   T
  0.9703015956980773  0.9013192006651508  0.1319424482782441   T   T   T
  0.5393650303054094  0.6978221176301185  0.2094006764052981   T   T   T
  0.2883912204753402  0.8969005547323671  0.0751344122586218   T   T   T
  0.2195183624786884  0.0903854306659690  0.1691685103125033   T   T   T
  0.8003404700489303  0.4279533455817355  0.0887650641074714   T   T   T
  0.6545096880339912  0.5033900686245061  0.1795290602164029   T   T   T
  0.6717317519218557  0.9169238349077099  0.1052160487675326   T   T   T
  0.7213537663211617  0.2385312442207182  0.1609454863227504   T   T   T
  0.6690951685258806  0.9328760257094352  0.1804294687810339   T   T   T
  0.0362841732694200  0.1461556315793734  0.1111804707990469   T   T   T
  0.3301644155105573  0.1166601826560139  0.1944552708850042   T   T   T
  0.9264913861698747  0.4242423997679643  0.0716648406529603   T   T   T
  0.8719023663133327  0.1064973811226327  0.1927346538188348   T   T   T
  0.3888974023132027  0.3632579570657821  0.2133427179869549   T   T   T
  0.8144077432722703  0.5826224120433445  0.1119329772206945   T   T   T
  0.6567603042017356  0.7466473081635688  0.1026393470099243   T   T   T
  0.5841291266534250  0.6245723066303296  0.0851148269434415   T   T   T
  0.7107861357862852  0.1589214188943455  0.0922797384390443   T   T   T
  0.5446153800278447  0.1380191950461297  0.2169969939804967   T   T   T
  0.5150184171523184  0.2879331539310801  0.1194977285502637   T   T   T
  0.3831266576263680  0.3191126779717785  0.1362190879622352   T   T   T
  0.8388713466879395  0.4603336323066249  0.2180547765424818   T   T   T
  0.4093636781330544  0.0597076536372385  0.1367299708477394   T   T   T
  0.7157292365733062  0.6438379469917841  0.1520657824869666   T   T   T
  0.3513260958484254  0.7837662977933246  0.1726013003583304   T   T   T
  0.6576214554791252  0.0535676367844931  0.2341572532883851   T   T   T
  0.2394469549939096  0.5992045890262498  0.1901769247791423   T   T   T
  0.4325639903630432  0.9241521954540133  0.1771876791787113   F   F   T
  0.7557366682601298  0.1623712657920394  0.2261022430796127   T   T   T
  0.0191393829938933  0.5366355049030046  0.0598443876883715   T   T   T
  0.3105975929883595  0.5874246013059826  0.0706674965525495   T   T   T
  0.1929769136692579  0.6860215390979694  0.1318397233668171   T   T   T
  0.7956192743581394  0.6973250702712993  0.2059548944126072   T   T   T
  0.7880180908414928  0.8709704611837690  0.1972886680022770   T   T   T
  0.8616967255076518  0.6815121472872443  0.0543743672262195   T   T   T
  0.5502422991746335  0.8720897508093239  0.2022369451072377   T   T   T
  0.6016957719693534  0.0534853201650600  0.0884449138431408   T   T   T
  0.4971396900318633  0.5262004281677384  0.1013536871570886   T   T   T
  0.1428767019231534  0.4907097827142537  0.1806430266611116   T   T   T
  0.8236280233332186  0.3532719201248106  0.1596185861120223   T   T   T
  0.1781276051171991  0.3281615580242962  0.1783371654089050   T   T   T
  0.7374704098206957  0.7435859706579444  0.0415533725371495   T   T   T
  0.0965053008617029  0.5808922727543397  0.1220683984845685   T   T   T
  0.8508149773664115  0.9685755368485427  0.1484246029361511   T   T   T
  0.9124661834791086  0.1623004115438321  0.1237533486227347   T   T   T
  0.9401640884443497  0.3234273683763332  0.1338761296277185   T   T   T
  0.8854770178296563  0.5871822966826266  0.1760507914625675   T   T   T
  0.5577466681889331  0.5868205308770388  0.1552329034340386   T   T   T
 
  0.00000000E+00  0.00000000E+00  0.00000000E+00
  0.00000000E+00  0.00000000E+00  0.00000000E+00
  0.00000000E+00  0.00000000E+00  0.00000000E+00
  0.00000000E+00  0.00000000E+00  0.00000000E+00
  0.00000000E+00  0.00000000E+00  0.00000000E+00
  0.00000000E+00  0.00000000E+00  0.00000000E+00
  0.00000000E+00  0.00000000E+00  0.00000000E+00
  0.00000000E+00  0.00000000E+00  0.00000000E+00
  0.00000000E+00  0.00000000E+00  0.00000000E+00
  0.00000000E+00  0.00000000E+00  0.00000000E+00
  0.00000000E+00  0.00000000E+00  0.00000000E+00
  0.00000000E+00  0.00000000E+00  0.00000000E+00
  0.00000000E+00  0.00000000E+00  0.00000000E+00
  0.00000000E+00  0.00000000E+00  0.00000000E+00
  0.00000000E+00  0.00000000E+00  0.00000000E+00
  0.00000000E+00  0.00000000E+00  0.00000000E+00
  0.00000000E+00  0.00000000E+00  0.00000000E+00
  0.00000000E+00  0.00000000E+00  0.00000000E+00
  0.00000000E+00  0.00000000E+00  0.00000000E+00
  0.00000000E+00  0.00000000E+00  0.00000000E+00
  0.00000000E+00  0.00000000E+00  0.00000000E+00
  0.00000000E+00  0.00000000E+00  0.00000000E+00
  0.00000000E+00  0.00000000E+00  0.00000000E+00
  0.00000000E+00  0.00000000E+00  0.00000000E+00
  0.00000000E+00  0.00000000E+00  0.00000000E+00
  0.00000000E+00  0.00000000E+00  0.00000000E+00
  0.00000000E+00  0.00000000E+00  0.00000000E+00
  0.00000000E+00  0.00000000E+00  0.00000000E+00
  0.00000000E+00  0.00000000E+00  0.00000000E+00
  0.00000000E+00  0.00000000E+00  0.00000000E+00
  0.00000000E+00  0.00000000E+00  0.00000000E+00
  0.00000000E+00  0.00000000E+00  0.00000000E+00
  0.00000000E+00  0.00000000E+00  0.00000000E+00
  0.00000000E+00  0.00000000E+00  0.00000000E+00
  0.00000000E+00  0.00000000E+00  0.00000000E+00
  0.00000000E+00  0.00000000E+00  0.00000000E+00
  0.00000000E+00  0.00000000E+00  0.00000000E+00
  0.00000000E+00  0.00000000E+00  0.00000000E+00
  0.00000000E+00  0.00000000E+00  0.00000000E+00
  0.00000000E+00  0.00000000E+00  0.00000000E+00
  0.00000000E+00  0.00000000E+00  0.00000000E+00
  0.00000000E+00  0.00000000E+00  0.00000000E+00
  0.00000000E+00  0.00000000E+00  0.00000000E+00
  0.00000000E+00  0.00000000E+00  0.00000000E+00
  0.00000000E+00  0.00000000E+00  0.00000000E+00
  0.00000000E+00  0.00000000E+00  0.00000000E+00
  0.00000000E+00  0.00000000E+00  0.00000000E+00
  0.00000000E+00  0.00000000E+00  0.00000000E+00
  0.00000000E+00  0.00000000E+00  0.00000000E+00
  0.00000000E+00  0.00000000E+00  0.00000000E+00
  0.00000000E+00  0.00000000E+00  0.00000000E+00
  0.00000000E+00  0.00000000E+00  0.00000000E+00
  0.00000000E+00  0.00000000E+00  0.00000000E+00
  0.00000000E+00  0.00000000E+00  0.00000000E+00
  0.00000000E+00  0.00000000E+00  0.00000000E+00
  0.00000000E+00  0.00000000E+00  0.00000000E+00
  0.00000000E+00  0.00000000E+00  0.00000000E+00
  0.00000000E+00  0.00000000E+00  0.00000000E+00
  0.00000000E+00  0.00000000E+00  0.00000000E+00
  0.00000000E+00  0.00000000E+00  0.00000000E+00
  0.00000000E+00  0.00000000E+00  0.00000000E+00
  0.00000000E+00  0.00000000E+00  0.00000000E+00
  0.00000000E+00  0.00000000E+00  0.00000000E+00
  0.00000000E+00  0.00000000E+00  0.00000000E+00
  0.00000000E+00  0.00000000E+00  0.00000000E+00
  0.00000000E+00  0.00000000E+00  0.00000000E+00
  0.00000000E+00  0.00000000E+00  0.00000000E+00
  0.00000000E+00  0.00000000E+00  0.00000000E+00
  0.00000000E+00  0.00000000E+00  0.00000000E+00
  0.00000000E+00  0.00000000E+00  0.00000000E+00
  0.00000000E+00  0.00000000E+00  0.00000000E+00
  0.00000000E+00  0.00000000E+00  0.00000000E+00
  0.00000000E+00  0.00000000E+00  0.00000000E+00
  0.00000000E+00  0.00000000E+00  0.00000000E+00
  0.00000000E+00  0.00000000E+00  0.00000000E+00
  0.00000000E+00  0.00000000E+00  0.00000000E+00
  0.00000000E+00  0.00000000E+00  0.00000000E+00
  0.00000000E+00  0.00000000E+00  0.00000000E+00
  0.00000000E+00  0.00000000E+00  0.00000000E+00
  0.00000000E+00  0.00000000E+00  0.00000000E+00
  0.00000000E+00  0.00000000E+00  0.00000000E+00
  0.00000000E+00  0.00000000E+00  0.00000000E+00
  0.00000000E+00  0.00000000E+00  0.00000000E+00
  0.00000000E+00  0.00000000E+00  0.00000000E+00
  0.00000000E+00  0.00000000E+00  0.00000000E+00
  0.00000000E+00  0.00000000E+00  0.00000000E+00
  0.00000000E+00  0.00000000E+00  0.00000000E+00
  0.00000000E+00  0.00000000E+00  0.00000000E+00
  0.00000000E+00  0.00000000E+00  0.00000000E+00
  0.00000000E+00  0.00000000E+00  0.00000000E+00
  0.00000000E+00  0.00000000E+00  0.00000000E+00
  0.00000000E+00  0.00000000E+00  0.00000000E+00
  0.00000000E+00  0.00000000E+00  0.00000000E+00
  0.00000000E+00  0.00000000E+00  0.00000000E+00
  0.00000000E+00  0.00000000E+00  0.00000000E+00
  0.00000000E+00  0.00000000E+00  0.00000000E+00
  0.00000000E+00  0.00000000E+00  0.00000000E+00
  0.00000000E+00  0.00000000E+00  0.00000000E+00
  0.00000000E+00  0.00000000E+00  0.00000000E+00
  0.00000000E+00  0.00000000E+00  0.00000000E+00
  0.00000000E+00  0.00000000E+00  0.00000000E+00
  0.00000000E+00  0.00000000E+00  0.00000000E+00
  0.00000000E+00  0.00000000E+00  0.00000000E+00
  0.00000000E+00  0.00000000E+00  0.00000000E+00
  0.00000000E+00  0.00000000E+00  0.00000000E+00
  0.00000000E+00  0.00000000E+00  0.00000000E+00
  0.00000000E+00  0.00000000E+00  0.00000000E+00
  0.00000000E+00  0.00000000E+00  0.00000000E+00
  0.00000000E+00  0.00000000E+00  0.00000000E+00
  0.00000000E+00  0.00000000E+00  0.00000000E+00
  0.00000000E+00  0.00000000E+00  0.00000000E+00
  0.00000000E+00  0.00000000E+00  0.00000000E+00
  0.00000000E+00  0.00000000E+00  0.00000000E+00
  0.00000000E+00  0.00000000E+00  0.00000000E+00
  0.00000000E+00  0.00000000E+00  0.00000000E+00
  0.00000000E+00  0.00000000E+00  0.00000000E+00
  0.00000000E+00  0.00000000E+00  0.00000000E+00
  0.00000000E+00  0.00000000E+00  0.00000000E+00
  0.00000000E+00  0.00000000E+00  0.00000000E+00
  0.00000000E+00  0.00000000E+00  0.00000000E+00
  0.00000000E+00  0.00000000E+00  0.00000000E+00
  0.00000000E+00  0.00000000E+00  0.00000000E+00
  0.00000000E+00  0.00000000E+00  0.00000000E+00
  0.00000000E+00  0.00000000E+00  0.00000000E+00
  0.00000000E+00  0.00000000E+00  0.00000000E+00
  0.00000000E+00  0.00000000E+00  0.00000000E+00
  0.00000000E+00  0.00000000E+00  0.00000000E+00
  0.00000000E+00  0.00000000E+00  0.00000000E+00
  0.00000000E+00  0.00000000E+00  0.00000000E+00
  0.00000000E+00  0.00000000E+00  0.00000000E+00
  0.00000000E+00  0.00000000E+00  0.00000000E+00
  0.00000000E+00  0.00000000E+00  0.00000000E+00
  0.00000000E+00  0.00000000E+00  0.00000000E+00
  0.00000000E+00  0.00000000E+00  0.00000000E+00
  0.00000000E+00  0.00000000E+00  0.00000000E+00
  0.00000000E+00  0.00000000E+00  0.00000000E+00
  0.00000000E+00  0.00000000E+00  0.00000000E+00
  0.00000000E+00  0.00000000E+00  0.00000000E+00
  0.00000000E+00  0.00000000E+00  0.00000000E+00
  0.00000000E+00  0.00000000E+00  0.00000000E+00
  0.00000000E+00  0.00000000E+00  0.00000000E+00
  0.00000000E+00  0.00000000E+00  0.00000000E+00
  0.00000000E+00  0.00000000E+00  0.00000000E+00
  0.00000000E+00  0.00000000E+00  0.00000000E+00
  0.00000000E+00  0.00000000E+00  0.00000000E+00
  0.00000000E+00  0.00000000E+00  0.00000000E+00
  0.00000000E+00  0.00000000E+00  0.00000000E+00
  0.00000000E+00  0.00000000E+00  0.00000000E+00
  0.00000000E+00  0.00000000E+00  0.00000000E+00
  0.00000000E+00  0.00000000E+00  0.00000000E+00
  0.00000000E+00  0.00000000E+00  0.00000000E+00
  0.00000000E+00  0.00000000E+00  0.00000000E+00
  0.00000000E+00  0.00000000E+00  0.00000000E+00
  0.00000000E+00  0.00000000E+00  0.00000000E+00
  0.00000000E+00  0.00000000E+00  0.00000000E+00
  0.00000000E+00  0.00000000E+00  0.00000000E+00
  0.00000000E+00  0.00000000E+00  0.00000000E+00
  0.00000000E+00  0.00000000E+00  0.00000000E+00
  0.00000000E+00  0.00000000E+00  0.00000000E+00
  0.00000000E+00  0.00000000E+00  0.00000000E+00
  0.00000000E+00  0.00000000E+00  0.00000000E+00
  0.00000000E+00  0.00000000E+00  0.00000000E+00
  0.00000000E+00  0.00000000E+00  0.00000000E+00
  0.00000000E+00  0.00000000E+00  0.00000000E+00
  0.00000000E+00  0.00000000E+00  0.00000000E+00
  0.00000000E+00  0.00000000E+00  0.00000000E+00
  0.00000000E+00  0.00000000E+00  0.00000000E+00
  0.00000000E+00  0.00000000E+00  0.00000000E+00
  0.00000000E+00  0.00000000E+00  0.00000000E+00
  0.00000000E+00  0.00000000E+00  0.00000000E+00
  0.00000000E+00  0.00000000E+00  0.00000000E+00
  0.00000000E+00  0.00000000E+00  0.00000000E+00
  0.00000000E+00  0.00000000E+00  0.00000000E+00
  0.00000000E+00  0.00000000E+00  0.00000000E+00
  0.00000000E+00  0.00000000E+00  0.00000000E+00
  0.00000000E+00  0.00000000E+00  0.00000000E+00
  0.00000000E+00  0.00000000E+00  0.00000000E+00
  0.00000000E+00  0.00000000E+00  0.00000000E+00
  0.00000000E+00  0.00000000E+00  0.00000000E+00
  0.00000000E+00  0.00000000E+00  0.00000000E+00
  0.00000000E+00  0.00000000E+00  0.00000000E+00
  0.00000000E+00  0.00000000E+00  0.00000000E+00
  0.00000000E+00  0.00000000E+00  0.00000000E+00
  0.00000000E+00  0.00000000E+00  0.00000000E+00
  0.00000000E+00  0.00000000E+00  0.00000000E+00
  0.00000000E+00  0.00000000E+00  0.00000000E+00
  0.00000000E+00  0.00000000E+00  0.00000000E+00
  0.00000000E+00  0.00000000E+00  0.00000000E+00
  0.00000000E+00  0.00000000E+00  0.00000000E+00
  0.00000000E+00  0.00000000E+00  0.00000000E+00
  0.00000000E+00  0.00000000E+00  0.00000000E+00
  0.00000000E+00  0.00000000E+00  0.00000000E+00
  0.00000000E+00  0.00000000E+00  0.00000000E+00
  0.00000000E+00  0.00000000E+00  0.00000000E+00
  0.00000000E+00  0.00000000E+00  0.00000000E+00
  0.00000000E+00  0.00000000E+00  0.00000000E+00
  0.00000000E+00  0.00000000E+00  0.00000000E+00
  0.00000000E+00  0.00000000E+00  0.00000000E+00
  0.00000000E+00  0.00000000E+00  0.00000000E+00
  0.00000000E+00  0.00000000E+00  0.00000000E+00
  0.00000000E+00  0.00000000E+00  0.00000000E+00
  0.00000000E+00  0.00000000E+00  0.00000000E+00
  0.00000000E+00  0.00000000E+00  0.00000000E+00
  0.00000000E+00  0.00000000E+00  0.00000000E+00
  0.00000000E+00  0.00000000E+00  0.00000000E+00
  0.00000000E+00  0.00000000E+00  0.00000000E+00
  0.00000000E+00  0.00000000E+00  0.00000000E+00
  0.00000000E+00  0.00000000E+00  0.00000000E+00
  0.00000000E+00  0.00000000E+00  0.00000000E+00
  0.00000000E+00  0.00000000E+00  0.00000000E+00
  0.00000000E+00  0.00000000E+00  0.00000000E+00
  0.00000000E+00  0.00000000E+00  0.00000000E+00
  0.00000000E+00  0.00000000E+00  0.00000000E+00
  0.00000000E+00  0.00000000E+00  0.00000000E+00
  0.00000000E+00  0.00000000E+00  0.00000000E+00
  0.00000000E+00  0.00000000E+00  0.00000000E+00
  0.00000000E+00  0.00000000E+00  0.00000000E+00
  0.00000000E+00  0.00000000E+00  0.00000000E+00
  0.00000000E+00  0.00000000E+00  0.00000000E+00
  0.00000000E+00  0.00000000E+00  0.00000000E+00
  0.00000000E+00  0.00000000E+00  0.00000000E+00
  0.00000000E+00  0.00000000E+00  0.00000000E+00
  0.00000000E+00  0.00000000E+00  0.00000000E+00
  0.00000000E+00  0.00000000E+00  0.00000000E+00
  0.00000000E+00  0.00000000E+00  0.00000000E+00
  0.00000000E+00  0.00000000E+00  0.00000000E+00
  0.00000000E+00  0.00000000E+00  0.00000000E+00
  0.00000000E+00  0.00000000E+00  0.00000000E+00
  0.00000000E+00  0.00000000E+00  0.00000000E+00
  0.00000000E+00  0.00000000E+00  0.00000000E+00
  0.00000000E+00  0.00000000E+00  0.00000000E+00
  0.00000000E+00  0.00000000E+00  0.00000000E+00
  0.00000000E+00  0.00000000E+00  0.00000000E+00
  0.00000000E+00  0.00000000E+00  0.00000000E+00
  0.00000000E+00  0.00000000E+00  0.00000000E+00
  0.00000000E+00  0.00000000E+00  0.00000000E+00
  0.00000000E+00  0.00000000E+00  0.00000000E+00
  0.00000000E+00  0.00000000E+00  0.00000000E+00
  0.00000000E+00  0.00000000E+00  0.00000000E+00
  0.00000000E+00  0.00000000E+00  0.00000000E+00
  0.00000000E+00  0.00000000E+00  0.00000000E+00
  0.00000000E+00  0.00000000E+00  0.00000000E+00
  0.00000000E+00  0.00000000E+00  0.00000000E+00
  0.00000000E+00  0.00000000E+00  0.00000000E+00
  0.00000000E+00  0.00000000E+00  0.00000000E+00
  0.00000000E+00  0.00000000E+00  0.00000000E+00
  0.00000000E+00  0.00000000E+00  0.00000000E+00
  0.00000000E+00  0.00000000E+00  0.00000000E+00
  0.00000000E+00  0.00000000E+00  0.00000000E+00
  0.00000000E+00  0.00000000E+00  0.00000000E+00
  0.00000000E+00  0.00000000E+00  0.00000000E+00
  0.00000000E+00  0.00000000E+00  0.00000000E+00
  0.00000000E+00  0.00000000E+00  0.00000000E+00
  0.00000000E+00  0.00000000E+00  0.00000000E+00
  0.00000000E+00  0.00000000E+00  0.00000000E+00
  0.00000000E+00  0.00000000E+00  0.00000000E+00
  0.00000000E+00  0.00000000E+00  0.00000000E+00
  0.00000000E+00  0.00000000E+00  0.00000000E+00
  0.00000000E+00  0.00000000E+00  0.00000000E+00
  0.00000000E+00  0.00000000E+00  0.00000000E+00
  0.00000000E+00  0.00000000E+00  0.00000000E+00
  0.00000000E+00  0.00000000E+00  0.00000000E+00
  0.00000000E+00  0.00000000E+00  0.00000000E+00
  0.00000000E+00  0.00000000E+00  0.00000000E+00
  0.00000000E+00  0.00000000E+00  0.00000000E+00
  0.00000000E+00  0.00000000E+00  0.00000000E+00
  0.00000000E+00  0.00000000E+00  0.00000000E+00
  0.00000000E+00  0.00000000E+00  0.00000000E+00
  0.00000000E+00  0.00000000E+00  0.00000000E+00
  0.00000000E+00  0.00000000E+00  0.00000000E+00
  0.00000000E+00  0.00000000E+00  0.00000000E+00
  0.00000000E+00  0.00000000E+00  0.00000000E+00
  0.00000000E+00  0.00000000E+00  0.00000000E+00
  0.00000000E+00  0.00000000E+00  0.00000000E+00
  0.00000000E+00  0.00000000E+00  0.00000000E+00
  0.00000000E+00  0.00000000E+00  0.00000000E+00
  0.00000000E+00  0.00000000E+00  0.00000000E+00
  0.00000000E+00  0.00000000E+00  0.00000000E+00
  0.00000000E+00  0.00000000E+00  0.00000000E+00
  0.00000000E+00  0.00000000E+00  0.00000000E+00
  0.00000000E+00  0.00000000E+00  0.00000000E+00
  0.00000000E+00  0.00000000E+00  0.00000000E+00
  0.00000000E+00  0.00000000E+00  0.00000000E+00
  0.00000000E+00  0.00000000E+00  0.00000000E+00
  0.00000000E+00  0.00000000E+00  0.00000000E+00
  0.00000000E+00  0.00000000E+00  0.00000000E+00
  0.00000000E+00  0.00000000E+00  0.00000000E+00
  0.00000000E+00  0.00000000E+00  0.00000000E+00
  0.00000000E+00  0.00000000E+00  0.00000000E+00
  0.00000000E+00  0.00000000E+00  0.00000000E+00
  0.00000000E+00  0.00000000E+00  0.00000000E+00
  0.00000000E+00  0.00000000E+00  0.00000000E+00
  0.00000000E+00  0.00000000E+00  0.00000000E+00
  0.00000000E+00  0.00000000E+00  0.00000000E+00
  0.00000000E+00  0.00000000E+00  0.00000000E+00
  0.00000000E+00  0.00000000E+00  0.00000000E+00
  0.00000000E+00  0.00000000E+00  0.00000000E+00
  0.00000000E+00  0.00000000E+00  0.00000000E+00
  0.00000000E+00  0.00000000E+00  0.00000000E+00
  0.00000000E+00  0.00000000E+00  0.00000000E+00
  0.00000000E+00  0.00000000E+00  0.00000000E+00
  0.00000000E+00  0.00000000E+00  0.00000000E+00
  0.00000000E+00  0.00000000E+00  0.00000000E+00
  0.00000000E+00  0.00000000E+00  0.00000000E+00
  0.00000000E+00  0.00000000E+00  0.00000000E+00
  0.00000000E+00  0.00000000E+00  0.00000000E+00
  0.00000000E+00  0.00000000E+00  0.00000000E+00
  0.00000000E+00  0.00000000E+00  0.00000000E+00
  0.00000000E+00  0.00000000E+00  0.00000000E+00
  0.00000000E+00  0.00000000E+00  0.00000000E+00
  0.00000000E+00  0.00000000E+00  0.00000000E+00
  0.00000000E+00  0.00000000E+00  0.00000000E+00
