# Supplementary material for: Adsorption of 4-(N,N-Dimethylamino)-4′-nitrostilbene on an Amorphous Silica Glass Surface
Source: J Phys Chem C Nanomater Interfaces. 2023 Nov 17;127(47):22964–74. doi: 10.1021/acs.jpcc.3c05552 (PMC10694811; doi:10.1021/acs.jpcc.3c05552)
Supplement: Supplementary file 2 — jp3c05552_si_002.zip [file jp3c05552_si_002.zip › contcar/A10_CONTCAR]

SiO2                                    
   1.00000000000000     
    23.7420005797999991    0.0000000000000000    0.0000000000000000
     0.0000000000000000   18.2761001587000003    0.0000000000000000
     0.0000000000000000    0.0000000000000000   40.4500007628999967
   C    N    O    H    Si
    16     2   164    60    70
Selective dynamics
Direct
  0.5548180699104925  0.5421923428230200  0.3042566644441408   T   T   T
  0.4966594850814895  0.5555928560118697  0.3066361069619681   T   T   T
  0.4730233226252752  0.5851693428978912  0.3354837429579250   T   T   T
  0.5073953701352644  0.5974757377148225  0.3625765169630527   T   T   T
  0.5653652251315252  0.5794521354999902  0.3618659429826606   T   T   T
  0.5883573494292712  0.5546237632639099  0.3315032147188339   T   T   T
  0.5997958612747305  0.5889502850123203  0.3912529471196060   T   T   T
  0.6464288056449166  0.5496485723869982  0.3998888496181803   T   T   T
  0.6660025185647322  0.4820847196960461  0.3850390681024228   T   T   T
  0.7240681827891966  0.4669243255692922  0.3821818497646328   T   T   T
  0.6284392423985243  0.4291332735116811  0.3722992470837889   T   T   T
  0.7437762555219375  0.4067099192817409  0.3648929906962394   T   T   T
  0.6471574083285266  0.3681497039791109  0.3554627883773980   T   T   T
  0.7056989769463399  0.3564165742932697  0.3500671650992209   T   T   T
  0.6841986772180768  0.2493481340119643  0.3160322208300779   T   T   T
  0.7842171220175622  0.2871381049077460  0.3267390905606056   T   T   T
  0.7242845276302847  0.2985579098561426  0.3317078483763071   T   T   T
  0.4611499173890987  0.5372084603427908  0.2795017837702272   T   T   T
  0.4826027077663073  0.5017713622980076  0.2552981104720707   T   T   T
  0.4090770055175176  0.5557647799607153  0.2803426100089965   T   T   T
  0.0599610542807266  0.1974889394005612  0.1371921692309389   T   T   T
  0.1574934907442235  0.1025406421288285  0.1839427703461840   T   T   T
  0.9051265668751772  0.7396113283253152  0.0672489254489504   T   T   T
  0.6465714687992972  0.8340140266464754  0.1073815621514472   T   T   T
  0.5016880897244331  0.5409404021978299  0.1400950219745196   T   T   T
  0.5384931229707208  0.2037842010518829  0.1188543291337054   T   T   T
  0.7683872550896842  0.6380459219281489  0.1263969416638158   T   T   T
  0.8580556391833809  0.4342045161710091  0.0631045486146734   T   T   T
  0.9626443586373850  0.6946558451012819  0.1196644555414240   T   T   T
  0.4020414541067086  0.5869153971845403  0.2026918988028464   T   T   T
  0.5595380217556022  0.3332525466391062  0.1443117583916493   T   T   T
  0.9584989246115950  0.5054255672526641  0.0683825836601587   T   T   T
  0.0193953456602985  0.7490128614619526  0.0672360602714127   T   T   T
  0.1870495694746349  0.8844017531934113  0.1594799199389284   T   T   T
  0.0836907452814799  0.0044761132884014  0.1628864434130819   T   T   T
  0.5167709845233986  0.6014809102077262  0.0796236848276055   T   T   T
  0.5525591632405176  0.7829624710397413  0.2089433660112236   T   T   T
  0.5272237477192965  0.3201271864013593  0.0815198931963085   T   T   T
  0.0839422564343438  0.4753555879767918  0.1991401914701974   T   T   T
  0.8085477440498845  0.4167850561361036  0.1822493127367195   T   T   T
  0.4499416443927265  0.2910542902772749  0.1268451470571466   T   T   T
  0.0440751527269336  0.1075405583126826  0.2021768350282298   T   T   T
  0.6297042796371699  0.3784418927255810  0.0719739280962199   T   T   T
  0.3268062668305856  0.6655013646928358  0.0855412416776213   T   T   T
  0.8146784430045249  0.0047187750693060  0.1147500194574368   T   T   T
  0.8675867975881988  0.1280679584462457  0.0957022979553158   T   T   T
  0.0113512192555570  0.7317137843137759  0.1774161637163701   T   T   T
  0.5972989843645536  0.5942941422999383  0.1222330081018761   T   T   T
  0.3654858319944970  0.4523965101390411  0.2122414125562306   T   T   T
  0.0223256500416040  0.9473800280111812  0.1149508606460794   T   T   T
  0.3150838485060433  0.2043231112341458  0.1902857587831978   T   T   T
  0.9291459254730075  0.0987006534363109  0.2123396798129381   T   T   T
  0.6458150010481214  0.4257179192229136  0.1600005111737436   T   T   T
  0.3708559540588879  0.3906457483956703  0.1135923206174814   T   T   T
  0.1078695504721050  0.0099229200342905  0.2280932456682971   T   T   T
  0.3468182294354886  0.9425578928840630  0.0803914624089483   T   T   T
  0.4512938570374280  0.3625825675580889  0.2288078044166502   T   T   T
  0.3740064230035985  0.5085922149322724  0.1510917876439370   T   T   T
  0.9518652307349234  0.6093241170877971  0.1718777071421297   T   T   T
  0.2710738774214369  0.7751752010189356  0.2563665572146573   T   T   T
  0.7618257085328892  0.1027426596251355  0.0763008119888664   T   T   T
  0.8593590252881244  0.5588488677630719  0.1405679753568742   T   T   T
  0.4226637863627260  0.9759836995953817  0.2089212609148532   T   T   T
  0.7504405848976593  0.3894038611395569  0.0630540880516993   T   T   T
  0.5394483902067825  0.4621011997275833  0.0882529607255618   T   T   T
  0.7190128283833075  0.1893303492641355  0.1904821676083224   T   T   T
  0.1589761690344942  0.7429437919015990  0.1541028752871466   T   T   T
  0.4768274150112562  0.6827325809942729  0.2251410196840357   T   T   T
  0.4313608271151010  0.5052382483452900  0.0931583882653012   T   T   T
  0.3827727366918248  0.8641384350886532  0.1733112241422372   T   T   T
  0.1357400857806928  0.9512556501417212  0.1098832053805555   T   T   T
  0.0366609909188003  0.1936424881246113  0.0740659969679632   T   T   T
  0.6678792229894882  0.2878354094187160  0.1509176088565917   T   T   T
  0.3915641027773216  0.7255116968139648  0.1869979306577489   T   T   T
  0.5386541917625287  0.6633818616755187  0.1712780701678468   T   T   T
  0.2910657654688352  0.7894608118792630  0.1908219576875018   T   T   T
  0.7309617339258606  0.9158145554440676  0.0841299594130830   T   T   T
  0.1802806445278299  0.5540159519609311  0.1959712994663342   T   T   T
  0.2935951193278488  0.5525096213558091  0.1922439301406272   T   T   T
  0.6723406070087501  0.7053250187788203  0.1372301793529048   T   T   T
  0.0647849233439743  0.5516055740019453  0.0866809550850756   T   T   T
  0.8028873246729520  0.7155062177433160  0.0411469418306228   T   T   T
  0.1224460258467619  0.3105206173979100  0.1523903678279438   T   T   T
  0.5396710800454191  0.2231012679950374  0.2299961220950846   T   T   T
  0.4645764685795534  0.1123303588383746  0.1440457001296636   T   T   T
  0.1445441125291603  0.6408471834237938  0.1091924869062210   T   T   T
  0.1756782548598722  0.2871554043100704  0.2116950999253020   T   T   T
  0.3593319850454581  0.0873197624016447  0.1594508654373079   T   T   T
  0.0749034993868527  0.0726338956149472  0.1046297189898339   T   T   T
  0.0505536263818156  0.6187888534319741  0.1443134429751706   T   T   T
  0.8543997877343931  0.0242482230334350  0.1770718471699241   T   T   T
  0.6260947846507461  0.9699272521492486  0.0858934109515567   T   T   T
  0.0099547111515072  0.8278658033370353  0.2280321669226343   T   T   T
  0.9888366948927245  0.1991349488507149  0.2421058987684483   T   T   T
  0.3356021192561118  0.7648641164194333  0.1327959540468288   T   T   T
  0.6525881141407266  0.1127705422680803  0.0862706210015999   T   T   T
  0.7867892958694502  0.5011045138883463  0.2330591919341865   T   T   T
  0.6083585433730668  0.8927758923099325  0.1833273108532601   T   T   T
  0.8509103159431188  0.6565169701583820  0.1893629643899796   T   T   T
  0.8847149112841838  0.5176724198831066  0.2015294202334666   T   T   T
  0.6919423211681518  0.5605088387998957  0.1580645843448694   T   T   T
  0.5576837397854248  0.1390974431094952  0.1768537346623653   T   T   T
  0.1802394169378646  0.4167377980315092  0.1781132361720593   T   T   T
  0.5898111838900645  0.5392888901687032  0.1830012722963261   T   T   T
  0.2442925451607522  0.9087083300906641  0.1038032629806936   T   T   T
  0.9562333248718040  0.8353301461941716  0.1041614005608046   T   T   T
  0.6759441126271588  0.4958333771817390  0.2173795108769552   T   T   T
  0.7164088059634484  0.1028063463393387  0.2409556473573370   T   T   T
  0.1879612661563812  0.8000157785244516  0.2127216571008900   T   T   T
  0.8035890066764614  0.7852735243658689  0.2025301348247368   T   T   T
  0.3343731413211277  0.2587308897512258  0.1313115756291582   T   T   T
  0.9719862559665146  0.1179780105789919  0.1186460689583549   T   T   T
  0.0053790947008616  0.3233722135730834  0.1443417445345838   T   T   T
  0.2427895034300309  0.1615137667076067  0.1457210769060790   T   T   T
  0.2328792368972370  0.6320256261754653  0.1508455407817592   T   T   T
  0.4289059469482628  0.9758924091361597  0.1436693033889984   T   T   T
  0.4870712093610657  0.0928291049681076  0.2236764853434418   T   T   T
  0.2385145457208573  0.3010832412884867  0.1601798970320009   T   T   T
  0.8184722346290710  0.1341635297728140  0.2115132965400363   T   T   T
  0.6230505939422849  0.5869018856630065  0.0564241438483561   T   T   T
  0.7026943059655407  0.2303455098095001  0.0651730924088779   T   T   T
  0.5647533708533169  0.0635710391908342  0.1212898600872180   T   T   T
  0.7818094376430379  0.5097214372645573  0.0973911209209395   T   T   T
  0.9244051672949869  0.2473774905616042  0.1121674466580847   T   T   T
  0.8859610509148882  0.1580255860829738  0.1586876560059414   T   T   T
  0.7104033718872607  0.7332555460130776  0.0780229895135287   T   T   T
  0.2680958726333950  0.0754162775709828  0.1962465920407284   T   T   T
  0.7378642781816045  0.6742306780381232  0.1872132123917129   T   T   T
  0.6823847270604179  0.9507816794803919  0.1413685021969623   T   T   T
  0.1258477133559574  0.5144163781752854  0.1401459962399931   T   T   T
  0.0496639815306575  0.2644388622382224  0.1959935500566052   T   T   T
  0.3222391233042088  0.5177011803187301  0.0931688054460258   T   T   T
  0.8156416827965957  0.8966787149661032  0.1594392467544121   T   T   T
  0.3930439826274995  0.0687885110041445  0.0975137780206022   T   T   T
  0.6087327444572344  0.3313384971068967  0.2043965952841872   T   T   T
  0.4949569515270666  0.8873619436105937  0.1793658820320216   T   T   T
  0.8126271985874840  0.3788366753314127  0.1174006268465458   T   T   T
  0.2172500243173003  0.0194662917471384  0.1428157747569049   T   T   T
  0.8487190273700781  0.6187386260209407  0.0817062798414998   T   T   T
  0.5560775950741641  0.0641761891779746  0.0571382060361554   T   T   T
  0.8482488868038639  0.0260137305180791  0.0518063950325165   T   T   T
  0.8922035996017057  0.3367097071432240  0.1589228146416370   T   T   T
  0.7193738165265733  0.8802747433737810  0.1939139065866878   T   T   T
  0.2331058975049374  0.7315948103050760  0.1048759131178007   T   T   T
  0.6011478135494775  0.1037167300797370  0.2335175010950329   T   T   T
  0.9854442289457579  0.8700457757331297  0.1664093932122906   T   T   T
  0.0905727520725255  0.8345230012070272  0.1843151145466662   T   T   T
  0.9382386733187948  0.3901527987297883  0.1037600489560116   T   T   T
  0.7828523667013665  0.2839928372649265  0.1613881730361328   T   T   T
  0.5984299934857937  0.7129373524496553  0.0865108830134559   T   T   T
  0.7287053382562848  0.1816644305231448  0.1260851768524253   T   T   T
  0.3885446547179795  0.3383928602989520  0.1752317489606886   T   T   T
  0.6681944951832199  0.0116966484032770  0.1990012100952003   T   T   T
  0.9131237144964487  0.9500533693356263  0.1328296026978841   T   T   T
  0.3733239481476546  0.1016520789537236  0.2242379854980104   T   T   T
  0.3062313363391912  0.8089516066549433  0.0729442245858641   T   T   T
  0.0008625190506433  0.0561170766456555  0.2586700579195645   T   T   T
  0.4251975555494901  0.0284332503402441  0.2710291416915973   T   T   T
  0.9800545738871891  0.3431863785491713  0.2358882696099994   T   T   T
  0.0807777451228587  0.2854827453803896  0.2551838083833050   T   T   T
  0.5497198119046398  0.4009964724759729  0.0274906493711329   T   T   T
  0.3721645841063707  0.6855366675978839  0.2492664947251479   T   T   T
  0.4398658682845433  0.9933470821776088  0.0478786649478137   T   T   T
  0.3359857408509558  0.0503166592807392  0.0397754541377311   T   T   T
  0.5880523763982100  0.6577469692334544  0.2319568830709545   T   T   T
  0.2616063728140026  0.9191516980691596  0.0380803329193039   T   T   T
  0.9498940978150053  0.3767827037923928  0.0368184257028559   T   T   T
  0.3445547896478935  0.3169660752628130  0.2349468051456689   T   T   T
  0.8656900549227959  0.3969702390059578  0.2390360481563749   T   T   T
  0.6481325757781426  0.9953325142508481  0.2636603829634545   T   T   T
  0.7652758132139476  0.2298375724652326  0.2495592963962250   T   T   T
  0.0462230929684124  0.4733520091449167  0.0324630374657285   T   T   T
  0.0082857261993337  0.6154724159565788  0.0380868309926783   T   T   T
  0.3482361897416631  0.5786217510082882  0.0341503471706095   T   T   T
  0.2436753227532457  0.5805998567493913  0.0590070245227646   T   T   T
  0.7942012958367656  0.6661750439148473  0.2437049153518177   T   T   T
  0.8144924682032538  0.9180723786397372  0.2256926818285183   T   T   T
  0.8951160827422425  0.6392792443292711  0.0222681243443268   T   T   T
  0.5440232195457257  0.9175215942650748  0.2366642886760920   T   T   T
  0.7337693232895198  0.8276641079724497  0.0285269684380316   T   T   T
  0.6995973819517469  0.6874619094350414  0.0178930441295755   T   T   T
  0.2395095629785378  0.6699102418325839  0.2143336596139254   T   T   T
  0.5723273767250434  0.5221100292378814  0.2810959268646067   T   T   T
  0.4279386122636661  0.5959212481359594  0.3363472834000543   T   T   T
  0.4891089457931138  0.6188085776114305  0.3853978667082595   T   T   T
  0.6334549851096710  0.5444748228980434  0.3297895161767961   T   T   T
  0.5866991096486494  0.6331084173696039  0.4078564733884066   T   T   T
  0.6715756218499740  0.5707078624798277  0.4205287405358135   T   T   T
  0.7544221549338406  0.5052553831362231  0.3928157973130705   T   T   T
  0.5832797241674818  0.4365371737354559  0.3759601470414860   T   T   T
  0.7890229770541135  0.3987143334509297  0.3624687384710532   T   T   T
  0.6164665979142735  0.3287914780120207  0.3463163163498140   T   T   T
  0.6554579340668694  0.2793180287784121  0.2994425055589341   T   T   T
  0.7072533555826406  0.2096024113505420  0.3010265535281375   T   T   T
  0.6586883598568681  0.2197943175815934  0.3345245863486712   T   T   T
  0.8038977523939915  0.3344820665034976  0.3143115529073319   T   T   T
  0.8062393658106068  0.2780928610601932  0.3504147119204092   T   T   T
  0.7902640491250554  0.2391159626217485  0.3109874591766476   T   T   T
  0.0241968154850072  0.1726411710344248  0.0529830604904046   T   T   T
  0.3496410949327279  0.0885087296898689  0.0247042600365872   T   T   T
  0.5115461019120586  0.4121460355264180  0.0196537122308582   T   T   T
  0.0536665999993548  0.5112155404131550  0.1952030725876177   T   T   T
  0.3279317317223678  0.2742491143667681  0.2233953245050001   T   T   T
  0.4669878257541152  0.4091900916951296  0.2375672775684729   T   T   T
  0.1437825697051242  0.2897207007775019  0.2274830606890482   T   T   T
  0.4505473312244384  0.9896753658176000  0.2789387787695967   T   T   T
 -0.0011088328525415  0.3906102726447726  0.2319079688705462   T   T   T
  0.0794125975659756  0.2891069770599773  0.2793652039559401   T   T   T
  0.1361516702412219  0.9708442480601344  0.2298284238984105   T   T   T
  0.2230941126940196  0.6248179863428914  0.0523865013901969   T   T   T
  0.0244624691307113  0.7025309612131722  0.0544530298740966   T   T   T
  0.4764061998416729  0.0145660223469906  0.0547120365506875   T   T   T
  0.2749858869108704  0.9669426823511497  0.0296707781530736   T   T   T
  0.0872482727457682  0.4702351598399114  0.0295789840692569   T   T   T
 -0.0308100733553507  0.6227883923370392  0.0291190950546247   T   T   T
  0.3883028818983039  0.5918662582569153  0.0353903684973356   T   T   T
  0.3074243772076204  0.7497972993250448  0.2608255699949316   T   T   T
  0.9706646635644428  0.8325957585704951  0.2352518270821720   T   T   T
  0.3769565852535299  0.6456911099125181  0.2658496771360763   T   T   T
  0.9881390677527996  0.3909509644898004  0.0293390878179384   T   T   T
  0.6411994213686757  0.3262636175686411  0.0717018769318070   T   T   T
  0.7102376416734431  0.4039405906432917  0.0657435528201926   T   T   T
  0.7312283291546836  0.2697833217963180  0.0637541389868856   T   T   T
  0.5698884671850928  0.0721304969346764  0.0345381044362931   T   T   T
  0.8238868224589454  0.9976477399354149  0.0369898402778688   T   T   T
  0.5038116346431343  0.2505128544241377  0.2316889578907162   T   T   T
  0.7936838528887499  0.5518665841244996  0.2409044158943274   T   T   T
  0.5842139625219569  0.2918379421848004  0.2135519019144195   T   T   T
  0.0364949674611495  0.0279782450184671  0.2571721251908605   T   T   T
  0.9035742159618633  0.3746787367294537  0.2358018787672323   T   T   T
  0.6811235120355831  0.9692173116291301  0.2724370871100199   T   T   T
  0.7918635964761885  0.2697809045580837  0.2447790961688494   T   T   T
  0.7631079490155508  0.9402987648976028  0.0955221241251382   T   T   T
  0.6485100487094702  0.6176640230702194  0.0427918838577918   T   T   T
  0.8758731756792816  0.5992212089399159  0.0105962506838680   T   T   T
  0.7354096932739137  0.8655120820768146  0.0464276277650844   T   T   T
  0.6957884601939917  0.6967534639147714 -0.0058960409034773   T   T   T
  0.5780496956121225  0.9348784511502192  0.2484876115507871   T   T   T
  0.7170391228752628  0.4940550053406068  0.2229550485117763   T   T   T
  0.5964715157454966  0.6060406693426394  0.2267824568981146   T   T   T
  0.7623146150126440  0.6815507870156949  0.2576064680498157   T   T   T
  0.8312581968852006  0.9653545488150747  0.2191689747887137   T   T   T
  0.9911677837301340  0.1139798015392444  0.2285394154772245   F   F   T
  0.4283344919285933  0.0489442377633326  0.2318424506820007   T   T   T
  0.9621556684666052  0.7538493771800459  0.0890328058186033   T   T   T
  0.2482797122886689  0.7581198839648018  0.2192690547277976   T   T   T
  0.3586784451604347  0.5247789783762176  0.1895830975740865   T   T   T
  0.9942734269422392  0.6654737497281838  0.1527671120176823   T   T   T
  0.5311043496452152  0.1292947302291030  0.1401584837466889   T   T   T
  0.2823121666808260  0.2330841511142279  0.1559383707379388   T   T   T
  0.0237710787601871  0.2725914304314636  0.2324802009345420   T   T   T
  0.0242330814955271  0.8156115724487323  0.1889681173777191   T   T   T
  0.8227708339633324  0.0663079842787511  0.0844913729263388   F   F   T
  0.5611918204603618  0.3916219607338928  0.0671507847475115   T   T   T
  0.4109145402978598  0.6697536706797464  0.2160119974324171   F   F   T
  0.6188390473161678  0.3438267407235141  0.1652108754864222   T   T   T
  0.0996305699669210  0.0574671647383171  0.1937924003979714   T   T   T
  0.1968525342963749  0.9402673377515262  0.1285360119598181   T   T   T
  0.3808181578242538  0.0134849707947958  0.0663982840567925   T   T   T
  0.3739800236812560  0.4801489983532762  0.1132530158771625   T   T   T
  0.3013206448917871  0.7422239329283963  0.0994951762889945   T   T   T
  0.0598929230927895  0.2750297561101952  0.1566955303499341   T   T   T
  0.0792668734983790  0.9932917749738447  0.1229013026402938   T   T   T
  0.1563124358676617  0.8153825998215609  0.1774564135048431   F   F   T
  0.9700317879094423  0.9005111903805664  0.1296909436858086   T   T   T
  0.5392339695860965  0.6961791207463359  0.2093055457575132   T   T   T
  0.2892328765148856  0.8957078129130823  0.0735147971078110   T   T   T
  0.2201645375126976  0.0898967989708540  0.1671343496674083   T   T   T
  0.8000226550445939  0.4282679439486672  0.0848934711824329   T   T   T
  0.6532461361178917  0.5031374573940235  0.1797863874686741   T   T   T
  0.6708563048482875  0.9169268814025393  0.1047977046878182   T   T   T
  0.7237113378359500  0.2384474736936580  0.1569854676006373   T   T   T
  0.6687791428377248  0.9330944193431906  0.1799800594287738   T   T   T
  0.0357554318467158  0.1452842910219904  0.1079972602306723   T   T   T
  0.3301922924395305  0.1157274469025174  0.1936615256201139   T   T   T
  0.9262451580657154  0.4256920076729414  0.0676071576124021   T   T   T
  0.8724134384216500  0.1057826895995946  0.1902756034762553   T   T   T
  0.3872712374666514  0.3676881075828657  0.2133655403792141   T   T   T
  0.8143484100571345  0.5813531875712515  0.1116858336951575   T   T   T
  0.6566359698114849  0.7466058661775246  0.1024321235716494   T   T   T
  0.5839067615709770  0.6247389431957501  0.0846991429912695   T   T   T
  0.7114821654043982  0.1578478465881256  0.0886328132722489   T   T   T
  0.5446383071796838  0.1382494264973377  0.2163884885796856   T   T   T
  0.5176293063341502  0.2888097359315777  0.1188883053134827   T   T   T
  0.3862256142229092  0.3192110582008756  0.1364528091775725   T   T   T
  0.8382498347284451  0.4570928093200860  0.2139970621435774   T   T   T
  0.4108501844269882  0.0604237096681267  0.1360176193245727   T   T   T
  0.7152433685606370  0.6430399556338872  0.1518220644878250   T   T   T
  0.3501719181612628  0.7861650975867950  0.1708116189553745   T   T   T
  0.6588165399794713  0.0556046592688545  0.2336766989677855   T   T   T
  0.2373455981748419  0.6014681474148795  0.1888395364816232   T   T   T
  0.4325639903630432  0.9241521954540133  0.1765464843264711   F   F   T
  0.7559192057984787  0.1643814200975975  0.2225199114738807   T   T   T
  0.0198450005846944  0.5371949179838531  0.0570582232704033   T   T   T
  0.3107218217489421  0.5866622792556443  0.0680603940814626   T   T   T
  0.1922483098581507  0.6867852573423172  0.1297528146749289   T   T   T
  0.7962930233045471  0.6970333924182243  0.2051955102194051   T   T   T
  0.7879301594004472  0.8703059108254392  0.1951373217490201   T   T   T
  0.8613807407528675  0.6791623617630476  0.0535172019775635   T   T   T
  0.5500032289607224  0.8701413990909630  0.2023277370281276   T   T   T
  0.6015047491082948  0.0533177992226858  0.0876355164542802   T   T   T
  0.4965483709496887  0.5266852250393916  0.0999776659137677   T   T   T
  0.1425968157380504  0.4904623977078699  0.1781114864556228   T   T   T
  0.8240659853963501  0.3539213412972406  0.1550579211133742   T   T   T
  0.1781200515074087  0.3277065141226301  0.1760460189218203   T   T   T
  0.7374542141387255  0.7432492499749158  0.0413306389983186   T   T   T
  0.0964887409635396  0.5811396623039667  0.1196948334662135   T   T   T
  0.8501726861855018  0.9679014663988891  0.1457130329680932   T   T   T
  0.9125736728719777  0.1624285218757401  0.1214865527903822   T   T   T
  0.9409167255054282  0.3245515947345464  0.1302111587415798   T   T   T
  0.8863012588008398  0.5861564515257930  0.1755569931216845   T   T   T
  0.5561743127151220  0.5854706106377178  0.1546823409560692   T   T   T
 
  0.00000000E+00  0.00000000E+00  0.00000000E+00
  0.00000000E+00  0.00000000E+00  0.00000000E+00
  0.00000000E+00  0.00000000E+00  0.00000000E+00
  0.00000000E+00  0.00000000E+00  0.00000000E+00
  0.00000000E+00  0.00000000E+00  0.00000000E+00
  0.00000000E+00  0.00000000E+00  0.00000000E+00
  0.00000000E+00  0.00000000E+00  0.00000000E+00
  0.00000000E+00  0.00000000E+00  0.00000000E+00
  0.00000000E+00  0.00000000E+00  0.00000000E+00
  0.00000000E+00  0.00000000E+00  0.00000000E+00
  0.00000000E+00  0.00000000E+00  0.00000000E+00
  0.00000000E+00  0.00000000E+00  0.00000000E+00
  0.00000000E+00  0.00000000E+00  0.00000000E+00
  0.00000000E+00  0.00000000E+00  0.00000000E+00
  0.00000000E+00  0.00000000E+00  0.00000000E+00
  0.00000000E+00  0.00000000E+00  0.00000000E+00
  0.00000000E+00  0.00000000E+00  0.00000000E+00
  0.00000000E+00  0.00000000E+00  0.00000000E+00
  0.00000000E+00  0.00000000E+00  0.00000000E+00
  0.00000000E+00  0.00000000E+00  0.00000000E+00
  0.00000000E+00  0.00000000E+00  0.00000000E+00
  0.00000000E+00  0.00000000E+00  0.00000000E+00
  0.00000000E+00  0.00000000E+00  0.00000000E+00
  0.00000000E+00  0.00000000E+00  0.00000000E+00
  0.00000000E+00  0.00000000E+00  0.00000000E+00
  0.00000000E+00  0.00000000E+00  0.00000000E+00
  0.00000000E+00  0.00000000E+00  0.00000000E+00
  0.00000000E+00  0.00000000E+00  0.00000000E+00
  0.00000000E+00  0.00000000E+00  0.00000000E+00
  0.00000000E+00  0.00000000E+00  0.00000000E+00
  0.00000000E+00  0.00000000E+00  0.00000000E+00
  0.00000000E+00  0.00000000E+00  0.00000000E+00
  0.00000000E+00  0.00000000E+00  0.00000000E+00
  0.00000000E+00  0.00000000E+00  0.00000000E+00
  0.00000000E+00  0.00000000E+00  0.00000000E+00
  0.00000000E+00  0.00000000E+00  0.00000000E+00
  0.00000000E+00  0.00000000E+00  0.00000000E+00
  0.00000000E+00  0.00000000E+00  0.00000000E+00
  0.00000000E+00  0.00000000E+00  0.00000000E+00
  0.00000000E+00  0.00000000E+00  0.00000000E+00
  0.00000000E+00  0.00000000E+00  0.00000000E+00
  0.00000000E+00  0.00000000E+00  0.00000000E+00
  0.00000000E+00  0.00000000E+00  0.00000000E+00
  0.00000000E+00  0.00000000E+00  0.00000000E+00
  0.00000000E+00  0.00000000E+00  0.00000000E+00
  0.00000000E+00  0.00000000E+00  0.00000000E+00
  0.00000000E+00  0.00000000E+00  0.00000000E+00
  0.00000000E+00  0.00000000E+00  0.00000000E+00
  0.00000000E+00  0.00000000E+00  0.00000000E+00
  0.00000000E+00  0.00000000E+00  0.00000000E+00
  0.00000000E+00  0.00000000E+00  0.00000000E+00
  0.00000000E+00  0.00000000E+00  0.00000000E+00
  0.00000000E+00  0.00000000E+00  0.00000000E+00
  0.00000000E+00  0.00000000E+00  0.00000000E+00
  0.00000000E+00  0.00000000E+00  0.00000000E+00
  0.00000000E+00  0.00000000E+00  0.00000000E+00
  0.00000000E+00  0.00000000E+00  0.00000000E+00
  0.00000000E+00  0.00000000E+00  0.00000000E+00
  0.00000000E+00  0.00000000E+00  0.00000000E+00
  0.00000000E+00  0.00000000E+00  0.00000000E+00
  0.00000000E+00  0.00000000E+00  0.00000000E+00
  0.00000000E+00  0.00000000E+00  0.00000000E+00
  0.00000000E+00  0.00000000E+00  0.00000000E+00
  0.00000000E+00  0.00000000E+00  0.00000000E+00
  0.00000000E+00  0.00000000E+00  0.00000000E+00
  0.00000000E+00  0.00000000E+00  0.00000000E+00
  0.00000000E+00  0.00000000E+00  0.00000000E+00
  0.00000000E+00  0.00000000E+00  0.00000000E+00
  0.00000000E+00  0.00000000E+00  0.00000000E+00
  0.00000000E+00  0.00000000E+00  0.00000000E+00
  0.00000000E+00  0.00000000E+00  0.00000000E+00
  0.00000000E+00  0.00000000E+00  0.00000000E+00
  0.00000000E+00  0.00000000E+00  0.00000000E+00
  0.00000000E+00  0.00000000E+00  0.00000000E+00
  0.00000000E+00  0.00000000E+00  0.00000000E+00
  0.00000000E+00  0.00000000E+00  0.00000000E+00
  0.00000000E+00  0.00000000E+00  0.00000000E+00
  0.00000000E+00  0.00000000E+00  0.00000000E+00
  0.00000000E+00  0.00000000E+00  0.00000000E+00
  0.00000000E+00  0.00000000E+00  0.00000000E+00
  0.00000000E+00  0.00000000E+00  0.00000000E+00
  0.00000000E+00  0.00000000E+00  0.00000000E+00
  0.00000000E+00  0.00000000E+00  0.00000000E+00
  0.00000000E+00  0.00000000E+00  0.00000000E+00
  0.00000000E+00  0.00000000E+00  0.00000000E+00
  0.00000000E+00  0.00000000E+00  0.00000000E+00
  0.00000000E+00  0.00000000E+00  0.00000000E+00
  0.00000000E+00  0.00000000E+00  0.00000000E+00
  0.00000000E+00  0.00000000E+00  0.00000000E+00
  0.00000000E+00  0.00000000E+00  0.00000000E+00
  0.00000000E+00  0.00000000E+00  0.00000000E+00
  0.00000000E+00  0.00000000E+00  0.00000000E+00
  0.00000000E+00  0.00000000E+00  0.00000000E+00
  0.00000000E+00  0.00000000E+00  0.00000000E+00
  0.00000000E+00  0.00000000E+00  0.00000000E+00
  0.00000000E+00  0.00000000E+00  0.00000000E+00
  0.00000000E+00  0.00000000E+00  0.00000000E+00
  0.00000000E+00  0.00000000E+00  0.00000000E+00
  0.00000000E+00  0.00000000E+00  0.00000000E+00
  0.00000000E+00  0.00000000E+00  0.00000000E+00
  0.00000000E+00  0.00000000E+00  0.00000000E+00
  0.00000000E+00  0.00000000E+00  0.00000000E+00
  0.00000000E+00  0.00000000E+00  0.00000000E+00
  0.00000000E+00  0.00000000E+00  0.00000000E+00
  0.00000000E+00  0.00000000E+00  0.00000000E+00
  0.00000000E+00  0.00000000E+00  0.00000000E+00
  0.00000000E+00  0.00000000E+00  0.00000000E+00
  0.00000000E+00  0.00000000E+00  0.00000000E+00
  0.00000000E+00  0.00000000E+00  0.00000000E+00
  0.00000000E+00  0.00000000E+00  0.00000000E+00
  0.00000000E+00  0.00000000E+00  0.00000000E+00
  0.00000000E+00  0.00000000E+00  0.00000000E+00
  0.00000000E+00  0.00000000E+00  0.00000000E+00
  0.00000000E+00  0.00000000E+00  0.00000000E+00
  0.00000000E+00  0.00000000E+00  0.00000000E+00
  0.00000000E+00  0.00000000E+00  0.00000000E+00
  0.00000000E+00  0.00000000E+00  0.00000000E+00
  0.00000000E+00  0.00000000E+00  0.00000000E+00
  0.00000000E+00  0.00000000E+00  0.00000000E+00
  0.00000000E+00  0.00000000E+00  0.00000000E+00
  0.00000000E+00  0.00000000E+00  0.00000000E+00
  0.00000000E+00  0.00000000E+00  0.00000000E+00
  0.00000000E+00  0.00000000E+00  0.00000000E+00
  0.00000000E+00  0.00000000E+00  0.00000000E+00
  0.00000000E+00  0.00000000E+00  0.00000000E+00
  0.00000000E+00  0.00000000E+00  0.00000000E+00
  0.00000000E+00  0.00000000E+00  0.00000000E+00
  0.00000000E+00  0.00000000E+00  0.00000000E+00
  0.00000000E+00  0.00000000E+00  0.00000000E+00
  0.00000000E+00  0.00000000E+00  0.00000000E+00
  0.00000000E+00  0.00000000E+00  0.00000000E+00
  0.00000000E+00  0.00000000E+00  0.00000000E+00
  0.00000000E+00  0.00000000E+00  0.00000000E+00
  0.00000000E+00  0.00000000E+00  0.00000000E+00
  0.00000000E+00  0.00000000E+00  0.00000000E+00
  0.00000000E+00  0.00000000E+00  0.00000000E+00
  0.00000000E+00  0.00000000E+00  0.00000000E+00
  0.00000000E+00  0.00000000E+00  0.00000000E+00
  0.00000000E+00  0.00000000E+00  0.00000000E+00
  0.00000000E+00  0.00000000E+00  0.00000000E+00
  0.00000000E+00  0.00000000E+00  0.00000000E+00
  0.00000000E+00  0.00000000E+00  0.00000000E+00
  0.00000000E+00  0.00000000E+00  0.00000000E+00
  0.00000000E+00  0.00000000E+00  0.00000000E+00
  0.00000000E+00  0.00000000E+00  0.00000000E+00
  0.00000000E+00  0.00000000E+00  0.00000000E+00
  0.00000000E+00  0.00000000E+00  0.00000000E+00
  0.00000000E+00  0.00000000E+00  0.00000000E+00
  0.00000000E+00  0.00000000E+00  0.00000000E+00
  0.00000000E+00  0.00000000E+00  0.00000000E+00
  0.00000000E+00  0.00000000E+00  0.00000000E+00
  0.00000000E+00  0.00000000E+00  0.00000000E+00
  0.00000000E+00  0.00000000E+00  0.00000000E+00
  0.00000000E+00  0.00000000E+00  0.00000000E+00
  0.00000000E+00  0.00000000E+00  0.00000000E+00
  0.00000000E+00  0.00000000E+00  0.00000000E+00
  0.00000000E+00  0.00000000E+00  0.00000000E+00
  0.00000000E+00  0.00000000E+00  0.00000000E+00
  0.00000000E+00  0.00000000E+00  0.00000000E+00
  0.00000000E+00  0.00000000E+00  0.00000000E+00
  0.00000000E+00  0.00000000E+00  0.00000000E+00
  0.00000000E+00  0.00000000E+00  0.00000000E+00
  0.00000000E+00  0.00000000E+00  0.00000000E+00
  0.00000000E+00  0.00000000E+00  0.00000000E+00
  0.00000000E+00  0.00000000E+00  0.00000000E+00
  0.00000000E+00  0.00000000E+00  0.00000000E+00
  0.00000000E+00  0.00000000E+00  0.00000000E+00
  0.00000000E+00  0.00000000E+00  0.00000000E+00
  0.00000000E+00  0.00000000E+00  0.00000000E+00
  0.00000000E+00  0.00000000E+00  0.00000000E+00
  0.00000000E+00  0.00000000E+00  0.00000000E+00
  0.00000000E+00  0.00000000E+00  0.00000000E+00
  0.00000000E+00  0.00000000E+00  0.00000000E+00
  0.00000000E+00  0.00000000E+00  0.00000000E+00
  0.00000000E+00  0.00000000E+00  0.00000000E+00
  0.00000000E+00  0.00000000E+00  0.00000000E+00
  0.00000000E+00  0.00000000E+00  0.00000000E+00
  0.00000000E+00  0.00000000E+00  0.00000000E+00
  0.00000000E+00  0.00000000E+00  0.00000000E+00
  0.00000000E+00  0.00000000E+00  0.00000000E+00
  0.00000000E+00  0.00000000E+00  0.00000000E+00
  0.00000000E+00  0.00000000E+00  0.00000000E+00
  0.00000000E+00  0.00000000E+00  0.00000000E+00
  0.00000000E+00  0.00000000E+00  0.00000000E+00
  0.00000000E+00  0.00000000E+00  0.00000000E+00
  0.00000000E+00  0.00000000E+00  0.00000000E+00
  0.00000000E+00  0.00000000E+00  0.00000000E+00
  0.00000000E+00  0.00000000E+00  0.00000000E+00
  0.00000000E+00  0.00000000E+00  0.00000000E+00
  0.00000000E+00  0.00000000E+00  0.00000000E+00
  0.00000000E+00  0.00000000E+00  0.00000000E+00
  0.00000000E+00  0.00000000E+00  0.00000000E+00
  0.00000000E+00  0.00000000E+00  0.00000000E+00
  0.00000000E+00  0.00000000E+00  0.00000000E+00
  0.00000000E+00  0.00000000E+00  0.00000000E+00
  0.00000000E+00  0.00000000E+00  0.00000000E+00
  0.00000000E+00  0.00000000E+00  0.00000000E+00
  0.00000000E+00  0.00000000E+00  0.00000000E+00
  0.00000000E+00  0.00000000E+00  0.00000000E+00
  0.00000000E+00  0.00000000E+00  0.00000000E+00
  0.00000000E+00  0.00000000E+00  0.00000000E+00
  0.00000000E+00  0.00000000E+00  0.00000000E+00
  0.00000000E+00  0.00000000E+00  0.00000000E+00
  0.00000000E+00  0.00000000E+00  0.00000000E+00
  0.00000000E+00  0.00000000E+00  0.00000000E+00
  0.00000000E+00  0.00000000E+00  0.00000000E+00
  0.00000000E+00  0.00000000E+00  0.00000000E+00
  0.00000000E+00  0.00000000E+00  0.00000000E+00
  0.00000000E+00  0.00000000E+00  0.00000000E+00
  0.00000000E+00  0.00000000E+00  0.00000000E+00
  0.00000000E+00  0.00000000E+00  0.00000000E+00
  0.00000000E+00  0.00000000E+00  0.00000000E+00
  0.00000000E+00  0.00000000E+00  0.00000000E+00
  0.00000000E+00  0.00000000E+00  0.00000000E+00
  0.00000000E+00  0.00000000E+00  0.00000000E+00
  0.00000000E+00  0.00000000E+00  0.00000000E+00
  0.00000000E+00  0.00000000E+00  0.00000000E+00
  0.00000000E+00  0.00000000E+00  0.00000000E+00
  0.00000000E+00  0.00000000E+00  0.00000000E+00
  0.00000000E+00  0.00000000E+00  0.00000000E+00
  0.00000000E+00  0.00000000E+00  0.00000000E+00
  0.00000000E+00  0.00000000E+00  0.00000000E+00
  0.00000000E+00  0.00000000E+00  0.00000000E+00
  0.00000000E+00  0.00000000E+00  0.00000000E+00
  0.00000000E+00  0.00000000E+00  0.00000000E+00
  0.00000000E+00  0.00000000E+00  0.00000000E+00
  0.00000000E+00  0.00000000E+00  0.00000000E+00
  0.00000000E+00  0.00000000E+00  0.00000000E+00
  0.00000000E+00  0.00000000E+00  0.00000000E+00
  0.00000000E+00  0.00000000E+00  0.00000000E+00
  0.00000000E+00  0.00000000E+00  0.00000000E+00
  0.00000000E+00  0.00000000E+00  0.00000000E+00
  0.00000000E+00  0.00000000E+00  0.00000000E+00
  0.00000000E+00  0.00000000E+00  0.00000000E+00
  0.00000000E+00  0.00000000E+00  0.00000000E+00
  0.00000000E+00  0.00000000E+00  0.00000000E+00
  0.00000000E+00  0.00000000E+00  0.00000000E+00
  0.00000000E+00  0.00000000E+00  0.00000000E+00
  0.00000000E+00  0.00000000E+00  0.00000000E+00
  0.00000000E+00  0.00000000E+00  0.00000000E+00
  0.00000000E+00  0.00000000E+00  0.00000000E+00
  0.00000000E+00  0.00000000E+00  0.00000000E+00
  0.00000000E+00  0.00000000E+00  0.00000000E+00
  0.00000000E+00  0.00000000E+00  0.00000000E+00
  0.00000000E+00  0.00000000E+00  0.00000000E+00
  0.00000000E+00  0.00000000E+00  0.00000000E+00
  0.00000000E+00  0.00000000E+00  0.00000000E+00
  0.00000000E+00  0.00000000E+00  0.00000000E+00
  0.00000000E+00  0.00000000E+00  0.00000000E+00
  0.00000000E+00  0.00000000E+00  0.00000000E+00
  0.00000000E+00  0.00000000E+00  0.00000000E+00
  0.00000000E+00  0.00000000E+00  0.00000000E+00
  0.00000000E+00  0.00000000E+00  0.00000000E+00
  0.00000000E+00  0.00000000E+00  0.00000000E+00
  0.00000000E+00  0.00000000E+00  0.00000000E+00
  0.00000000E+00  0.00000000E+00  0.00000000E+00
  0.00000000E+00  0.00000000E+00  0.00000000E+00
  0.00000000E+00  0.00000000E+00  0.00000000E+00
  0.00000000E+00  0.00000000E+00  0.00000000E+00
  0.00000000E+00  0.00000000E+00  0.00000000E+00
  0.00000000E+00  0.00000000E+00  0.00000000E+00
  0.00000000E+00  0.00000000E+00  0.00000000E+00
  0.00000000E+00  0.00000000E+00  0.00000000E+00
  0.00000000E+00  0.00000000E+00  0.00000000E+00
  0.00000000E+00  0.00000000E+00  0.00000000E+00
  0.00000000E+00  0.00000000E+00  0.00000000E+00
  0.00000000E+00  0.00000000E+00  0.00000000E+00
  0.00000000E+00  0.00000000E+00  0.00000000E+00
  0.00000000E+00  0.00000000E+00  0.00000000E+00
  0.00000000E+00  0.00000000E+00  0.00000000E+00
  0.00000000E+00  0.00000000E+00  0.00000000E+00
  0.00000000E+00  0.00000000E+00  0.00000000E+00
  0.00000000E+00  0.00000000E+00  0.00000000E+00
  0.00000000E+00  0.00000000E+00  0.00000000E+00
  0.00000000E+00  0.00000000E+00  0.00000000E+00
  0.00000000E+00  0.00000000E+00  0.00000000E+00
  0.00000000E+00  0.00000000E+00  0.00000000E+00
  0.00000000E+00  0.00000000E+00  0.00000000E+00
  0.00000000E+00  0.00000000E+00  0.00000000E+00
  0.00000000E+00  0.00000000E+00  0.00000000E+00
  0.00000000E+00  0.00000000E+00  0.00000000E+00
  0.00000000E+00  0.00000000E+00  0.00000000E+00
  0.00000000E+00  0.00000000E+00  0.00000000E+00
  0.00000000E+00  0.00000000E+00  0.00000000E+00
  0.00000000E+00  0.00000000E+00  0.00000000E+00
  0.00000000E+00  0.00000000E+00  0.00000000E+00
  0.00000000E+00  0.00000000E+00  0.00000000E+00
  0.00000000E+00  0.00000000E+00  0.00000000E+00
  0.00000000E+00  0.00000000E+00  0.00000000E+00
  0.00000000E+00  0.00000000E+00  0.00000000E+00
  0.00000000E+00  0.00000000E+00  0.00000000E+00
  0.00000000E+00  0.00000000E+00  0.00000000E+00
  0.00000000E+00  0.00000000E+00  0.00000000E+00
  0.00000000E+00  0.00000000E+00  0.00000000E+00
  0.00000000E+00  0.00000000E+00  0.00000000E+00
  0.00000000E+00  0.00000000E+00  0.00000000E+00
  0.00000000E+00  0.00000000E+00  0.00000000E+00
  0.00000000E+00  0.00000000E+00  0.00000000E+00
  0.00000000E+00  0.00000000E+00  0.00000000E+00
  0.00000000E+00  0.00000000E+00  0.00000000E+00
  0.00000000E+00  0.00000000E+00  0.00000000E+00
  0.00000000E+00  0.00000000E+00  0.00000000E+00
  0.00000000E+00  0.00000000E+00  0.00000000E+00
  0.00000000E+00  0.00000000E+00  0.00000000E+00
  0.00000000E+00  0.00000000E+00  0.00000000E+00
  0.00000000E+00  0.00000000E+00  0.00000000E+00
  0.00000000E+00  0.00000000E+00  0.00000000E+00
  0.00000000E+00  0.00000000E+00  0.00000000E+00
  0.00000000E+00  0.00000000E+00  0.00000000E+00
  0.00000000E+00  0.00000000E+00  0.00000000E+00
  0.00000000E+00  0.00000000E+00  0.00000000E+00
  0.00000000E+00  0.00000000E+00  0.00000000E+00
