# Supplementary material for: Adsorption of 4-(N,N-Dimethylamino)-4′-nitrostilbene on an Amorphous Silica Glass Surface
Source: J Phys Chem C Nanomater Interfaces. 2023 Nov 17;127(47):22964–74. doi: 10.1021/acs.jpcc.3c05552 (PMC10694811; doi:10.1021/acs.jpcc.3c05552)
Supplement: Supplementary file 2 — jp3c05552_si_002.zip [file jp3c05552_si_002.zip › contcar/A14_CONTCAR]

SiO2                                    
   1.00000000000000     
    23.7420005797999991    0.0000000000000000    0.0000000000000000
     0.0000000000000000   18.2761001587000003    0.0000000000000000
     0.0000000000000000    0.0000000000000000   40.4500007628999967
   C    N    O    H    Si
    16     2   164    60    70
Selective dynamics
Direct
  0.4613089605838999  0.3684018283604245  0.3046230708738158   T   T   T
  0.4031169641222997  0.3818771232177833  0.3048797322021287   T   T   T
  0.3817472154266459  0.4515295269997799  0.2981604657843804   T   T   T
  0.4190147588975961  0.5084052708522897  0.2917517328485298   T   T   T
  0.4779170717473610  0.4978203767876747  0.2929304343213027   T   T   T
  0.4981068920013871  0.4260336340064546  0.2987926117493143   T   T   T
  0.5153025316845415  0.5591414795333109  0.2860134012525588   T   T   T
  0.5679829772103312  0.5733875224934981  0.2975547024454168   T   T   T
  0.6004012745100618  0.5397002184160617  0.3239971158503941   T   T   T
  0.6595523298053730  0.5465629881597363  0.3239952469882489   T   T   T
  0.5761963803101635  0.5045246671866831  0.3515844837313998   T   T   T
  0.6929538267884969  0.5181122873512113  0.3490134504624485   T   T   T
  0.6087206301482977  0.4763287111062922  0.3770034610320282   T   T   T
  0.6683722788060827  0.4812769233439541  0.3762625043572568   T   T   T
  0.6743222461770648  0.4209116903538032  0.4302015128410204   T   T   T
  0.7611155644134306  0.4655474078246447  0.4017341334564890   T   T   T
  0.7009191655111789  0.4522325485260479  0.4012020345668733   T   T   T
  0.3646304201593772  0.3220193835118983  0.3118104719104139   T   T   T
  0.3847848918499776  0.2576651157256158  0.3130716913462674   T   T   T
  0.3131299690424218  0.3371678756093940  0.3165297705318049   T   T   T
  0.0620762979251228  0.1951391038446821  0.1380316426750193   T   T   T
  0.1565481565627574  0.0993031302533617  0.1842344998953036   T   T   T
  0.9055230476675354  0.7405765395229701  0.0652404921859740   T   T   T
  0.6470232177564160  0.8339300165752553  0.1037361387375462   T   T   T
  0.5027234189879374  0.5418278998488901  0.1384533347301403   T   T   T
  0.5363673734891631  0.2028502709916563  0.1167480728696904   T   T   T
  0.7686287945403336  0.6400319798839634  0.1237177243759305   T   T   T
  0.8583464724039986  0.4302226830828563  0.0635754276802363   T   T   T
  0.9639748398648107  0.6968098581192662  0.1177126627544919   T   T   T
  0.3999811112870504  0.5841856143857396  0.2067829691843103   T   T   T
  0.5588073826805924  0.3317973934129922  0.1428776797391978   T   T   T
  0.9578236507150907  0.5042522314103012  0.0677132910602498   T   T   T
  0.0197647239929157  0.7508502591556081  0.0650374999511498   T   T   T
  0.1869052235944828  0.8833041217239118  0.1565660464033064   T   T   T
  0.0810555171215009  0.0065442211538835  0.1598356378439823   T   T   T
  0.5156169325177240  0.6010640198956565  0.0775854847015754   T   T   T
  0.5494975214600656  0.7861593949778657  0.2054909578878789   T   T   T
  0.5247909338864667  0.3203732215977150  0.0803467003626836   T   T   T
  0.0848347623964447  0.4762472675198816  0.2008932192110637   T   T   T
  0.8111897299277502  0.4112124590861426  0.1862983168484092   T   T   T
  0.4485839134542093  0.2904392917335133  0.1261547184625078   T   T   T
  0.0444988354279177  0.1073030463515953  0.2019347603972499   T   T   T
  0.6284945025987589  0.3763976717518080  0.0713291683641558   T   T   T
  0.3260080675012508  0.6659547601568814  0.0839757974090493   T   T   T
  0.8150037829234514  0.0059665622135424  0.1139266571273813   T   T   T
  0.8686333637131028  0.1276279906240748  0.0936694298995679   T   T   T
  0.0126846731751648  0.7337692342208791  0.1755216907095082   T   T   T
  0.5978992362865173  0.5937545971514130  0.1189569854271085   T   T   T
  0.3689356245029115  0.4495339028710008  0.2128159568715189   T   T   T
  0.0221055510587014  0.9492365011594028  0.1113067537979953   T   T   T
  0.3143350353402791  0.2035961049688620  0.1898091974060331   T   T   T
  0.9292188253273326  0.1030737452589176  0.2110406246428125   T   T   T
  0.6442492665855312  0.4265705791331703  0.1580741019639519   T   T   T
  0.3696443098516655  0.3909698497923595  0.1139447734146112   T   T   T
  0.1051440417029174 -0.0011728056528070  0.2241097606563554   T   T   T
  0.3465289911107345  0.9415257666861259  0.0771489014066124   T   T   T
  0.4498481019647300  0.3465306910829655  0.2262840457446316   T   T   T
  0.3778813795729989  0.5080745602989464  0.1521712248912891   T   T   T
  0.9504411962051549  0.6134062280446584  0.1702506447117885   T   T   T
  0.2722097278370476  0.7680265010824255  0.2548367176357060   T   T   T
  0.7620464850687207  0.1037194439242378  0.0753695863141066   T   T   T
  0.8592732202519616  0.5609170275545745  0.1381956913898492   T   T   T
  0.4213840983370767  0.9751167832085342  0.2064516177653819   T   T   T
  0.7509930692811412  0.3840801666751313  0.0662457596652688   T   T   T
  0.5390699969507496  0.4620077410037364  0.0864447824469251   T   T   T
  0.7178741354232233  0.1920702460090739  0.1900221188124988   T   T   T
  0.1572490684719935  0.7417634689251519  0.1525061805889247   T   T   T
  0.4779948708782226  0.6811390743566462  0.2212509193181461   T   T   T
  0.4309966100099774  0.5043660558953754  0.0928467196300281   T   T   T
  0.3870999940857914  0.8582963118605517  0.1723259984100656   T   T   T
  0.1355017275102627  0.9534582436385833  0.1076882821575869   T   T   T
  0.0375570783083823  0.2015070330952688  0.0750265529102473   T   T   T
  0.6679950654770805  0.2890753608282530  0.1493085564130214   T   T   T
  0.3892807105646811  0.7162279235003058  0.1832908907459077   T   T   T
  0.5402718618895950  0.6663018168324266  0.1673935836427367   T   T   T
  0.2938015044699023  0.7906344156508562  0.1903633530418722   T   T   T
  0.7320577057486574  0.9156720626496575  0.0811796038005334   T   T   T
  0.1810199216739342  0.5544544076749939  0.1956283284484038   T   T   T
  0.2939675657134425  0.5480736836359272  0.1912846197363053   T   T   T
  0.6718915673486163  0.7053974207387553  0.1339199585208211   T   T   T
  0.0644219238841082  0.5482965927689264  0.0867391599090541   T   T   T
  0.8037041854924368  0.7161839590166482  0.0384020783526607   T   T   T
  0.1224399013025866  0.3104979496844147  0.1528204530412587   T   T   T
  0.5364771994237892  0.2233889771406381  0.2259819678212095   T   T   T
  0.4635311337792415  0.1088686469115267  0.1412748427405210   T   T   T
  0.1448010996331604  0.6370636913351396  0.1088218884093255   T   T   T
  0.1768743545867747  0.2853005143816439  0.2116164668172967   T   T   T
  0.3581860855125238  0.0884561329274589  0.1580211036609894   T   T   T
  0.0745344670061928  0.0752976916142564  0.1017124382160222   T   T   T
  0.0499831519784165  0.6189011334102311  0.1434775420689401   T   T   T
  0.8557906579761441  0.0248765285269287  0.1762738708145803   T   T   T
  0.6272449155111863  0.9703725390127721  0.0830209147159133   T   T   T
  0.0094286790754261  0.8319021162587670  0.2256699266447764   T   T   T
  0.9916023185738706  0.1974133563115934  0.2432971669125281   T   T   T
  0.3338875485459319  0.7661857757248423  0.1309729290854513   T   T   T
  0.6527179214933851  0.1134365191526611  0.0845018181483381   T   T   T
  0.7872047552023619  0.5062001133258387  0.2323874888957078   T   T   T
  0.6098261786591367  0.8917673293844053  0.1801014893155982   T   T   T
  0.8489686159785903  0.6584596074680836  0.1870141333333079   T   T   T
  0.8839006379343882  0.5205454999683909  0.1993047591656036   T   T   T
  0.6928164059371305  0.5606660478411245  0.1550534022551684   T   T   T
  0.5565695831678145  0.1362979986351663  0.1740387249118216   T   T   T
  0.1801038414039511  0.4163443087044885  0.1790285757131145   T   T   T
  0.5912966890695538  0.5426117065140719  0.1807117440664780   T   T   T
  0.2439907954155214  0.9111698066877545  0.1014795932705800   T   T   T
  0.9558050151466774  0.8370209825425654  0.1017982265526233   T   T   T
  0.6777066222772851  0.4965121795301168  0.2146443216465882   T   T   T
  0.7156431607281575  0.1000666110422591  0.2382441418454598   T   T   T
  0.1891919285064388  0.7984145374035183  0.2100063398070882   T   T   T
  0.8019306653859027  0.7865864316317207  0.2010490782102379   T   T   T
  0.3328828950293963  0.2574715213746339  0.1304133525554401   T   T   T
  0.9723665314125627  0.1206280721317483  0.1175304641765558   T   T   T
  0.0057173916871425  0.3198848798403676  0.1440815385639743   T   T   T
  0.2406779715428030  0.1615541828049243  0.1459070477982410   T   T   T
  0.2336016721832012  0.6326153226148721  0.1504866126169295   T   T   T
  0.4235839494057440  0.9742139289876245  0.1410328722927022   T   T   T
  0.4866067599165472  0.0912153728932108  0.2213069021924290   T   T   T
  0.2384503319081542  0.3016850997189871  0.1598078207977544   T   T   T
  0.8176334691858784  0.1342139631400165  0.2102584612741173   T   T   T
  0.6205331589090654  0.5868572133784962  0.0526128150938390   T   T   T
  0.7034713981049698  0.2320192462410521  0.0649232669115856   T   T   T
  0.5638675147580834  0.0627054772041623  0.1180660009850815   T   T   T
  0.7817336965944799  0.5115097322496136  0.0947752329724233   T   T   T
  0.9229644764778473  0.2486664885896378  0.1108274372881529   T   T   T
  0.8846181769431370  0.1582271299328288  0.1569344115739524   T   T   T
  0.7099107123783646  0.7319832084334912  0.0745019028742674   T   T   T
  0.2678043005968245  0.0739341468754272  0.1955042101818656   T   T   T
  0.7362880469007651  0.6760833487002317  0.1844114536664297   T   T   T
  0.6838966588611678  0.9496449191810897  0.1383682088453518   T   T   T
  0.1243592130114987  0.5128889858335653  0.1409776421971217   T   T   T
  0.0497652070690451  0.2640459092899804  0.1964928710826018   T   T   T
  0.3221263806516105  0.5196877288762410  0.0954688408703117   T   T   T
  0.8170534274126595  0.8976250330883571  0.1582646518176239   T   T   T
  0.3891489324192865  0.0691141523743712  0.0955650536519839   T   T   T
  0.6084343171701782  0.3310426258626227  0.2027388333856439   T   T   T
  0.4969759330760314  0.8937336360339170  0.1753638844256861   T   T   T
  0.8149509921739132  0.3872790852109128  0.1204851294503704   T   T   T
  0.2165093709924599  0.0195528487329731  0.1419054987423032   T   T   T
  0.8492024361019691  0.6196296470602822  0.0791331622464510   T   T   T
  0.5572804018111475  0.0645159942097511  0.0540615378561807   T   T   T
  0.8467787275263812  0.0243262412363337  0.0505963629421249   T   T   T
  0.8933573412457467  0.3340145371845916  0.1596220460740243   T   T   T
  0.7203322086654437  0.8849982447962984  0.1925289364339847   T   T   T
  0.2318928703758966  0.7306258109838475  0.1038175526774283   T   T   T
  0.6003931658936877  0.1058145871866613  0.2310465687521395   T   T   T
  0.9876737349162378  0.8721424162549588  0.1634385838186067   T   T   T
  0.0916031683646225  0.8371271009478307  0.1838860550790003   T   T   T
  0.9392140588102295  0.3914871662242509  0.1049884536776904   T   T   T
  0.7829148525246890  0.2839923542152476  0.1595056614231807   T   T   T
  0.5978994116420768  0.7126999568350780  0.0833986083962303   T   T   T
  0.7278080929419339  0.1806491024189876  0.1256443429940153   T   T   T
  0.3863224471428813  0.3353357529007140  0.1746688611759254   T   T   T
  0.6652900709328852  0.0142528139654428  0.1949403720938596   T   T   T
  0.9138024408724701  0.9519361796763568  0.1311960346683445   T   T   T
  0.3729229994986857  0.0999908277688906  0.2229791296133841   T   T   T
  0.3038996490235282  0.8086406646404001  0.0710614555606344   T   T   T
  0.9985082192604725  0.0522058957569166  0.2568386341305512   T   T   T
  0.4258209714306385  0.0250296760373720  0.2688312960484827   T   T   T
  0.9833059037648814  0.3415547271026200  0.2386610887127469   T   T   T
  0.0848700311440125  0.2820534081075431  0.2552071076846961   T   T   T
  0.5496716671002418  0.3989097516818119  0.0260843425759383   T   T   T
  0.3811708333175789  0.6940987588110471  0.2500387872032157   T   T   T
  0.4389333219449015  0.9966697243201552  0.0457806979651095   T   T   T
  0.3341252479903996  0.0502644750656677  0.0372648890009055   T   T   T
  0.5901785269957293  0.6636237364338883  0.2278217918305125   T   T   T
  0.2602365473289451  0.9181197054181144  0.0355588066827057   T   T   T
  0.9512348066741524  0.3729190597544806  0.0383371121063998   T   T   T
  0.3374038819219220  0.3207913541838848  0.2345006110807055   T   T   T
  0.8716332881636446  0.4123849561157447  0.2434777968875660   T   T   T
  0.6456298471559051  0.9932957354019306  0.2593571557372367   T   T   T
  0.7692810938083391  0.2288982991324872  0.2480044190878944   T   T   T
  0.0458219872142833  0.4717471906179162  0.0321422204637604   T   T   T
  0.0089717695903454  0.6142841396213611  0.0382104061229500   T   T   T
  0.3493442286386679  0.5733629190799706  0.0350004472562390   T   T   T
  0.2442143748852312  0.5768472940830613  0.0590230174778449   T   T   T
  0.7917747649298821  0.6669282535755160  0.2413591340626470   T   T   T
  0.8163358578478276  0.9179202061686106  0.2246577627314904   T   T   T
  0.8968363956907034  0.6406001203624875  0.0201031794949403   T   T   T
  0.5452837440487421  0.9206846130959229  0.2332018990026921   T   T   T
  0.7341043046393495  0.8276690556719227  0.0256153491689930   T   T   T
  0.7010747030514155  0.6874076719627216  0.0141430065025384   T   T   T
  0.2438268650479322  0.6682955439475851  0.2135915678983418   T   T   T
  0.4763775454707352  0.3129564920238852  0.3090903185848063   T   T   T
  0.3363082089747521  0.4595255026744183  0.2976908166101830   T   T   T
  0.4026458445769568  0.5627523851367192  0.2859359267035191   T   T   T
  0.5433838163547597  0.4160121283969100  0.2985430550950388   T   T   T
  0.4980826578090276  0.5994092235087446  0.2687496776244030   T   T   T
  0.5890218933015615  0.6198130052724528  0.2856776869476933   T   T   T
  0.6797771941909273  0.5747056818312523  0.3033047805648583   T   T   T
  0.5304618406916314  0.5008737637875412  0.3535258966993029   T   T   T
  0.7384495613190204  0.5248591688651114  0.3475121981549579   T   T   T
  0.5875809609248945  0.4511951981972361  0.3980235276381427   T   T   T
  0.6452350244286437  0.3764430541742495  0.4233418836098543   T   T   T
  0.7068644315192416  0.3976779579680833  0.4463042838821090   T   T   T
  0.6503042634775703  0.4618860258091426  0.4445801774899333   T   T   T
  0.7813634996976053  0.4455635198982421  0.3789393974841612   T   T   T
  0.7713151752695280  0.5243128220357627  0.4044346017193763   T   T   T
  0.7797625638802398  0.4360245384542646  0.4226273880955204   T   T   T
  0.0156875110197329  0.1903488806284717  0.0550864169210208   T   T   T
  0.3470514091490788  0.0896824087496911  0.0226275404203928   T   T   T
  0.5115490980038683  0.4088662856927637  0.0178533454446183   T   T   T
  0.0539515176182731  0.5111939085162333  0.1969926310869804   T   T   T
  0.3240326004553430  0.2730175051668895  0.2260417694735621   T   T   T
  0.4607731770141472  0.3668460694428594  0.2480646617536840   T   T   T
  0.1456384273471705  0.2868703983197959  0.2279535730843136   T   T   T
  0.4553008809127630  0.9919328429202601  0.2770498782502558   T   T   T
  0.0019923158333567  0.3894585833370639  0.2359636892988453   T   T   T
  0.0853166465668052  0.2843689723055463  0.2794363715532233   T   T   T
  0.1082904121327094  0.9459979902938703  0.2195658107967156   T   T   T
  0.2250815475013488  0.6176934738666483  0.0479727105711890   T   T   T
  0.0255280627724990  0.7034266877700514  0.0531388748887596   T   T   T
  0.4753218444287257  0.0179559520041623  0.0527872347871293   T   T   T
  0.2731443408276122  0.9659276353959593  0.0269271666217089   T   T   T
  0.0868962377123777  0.4674750435150654  0.0298713705556170   T   T   T
 -0.0295976746598298  0.6219935375907285  0.0285650742788966   T   T   T
  0.3894656309068769  0.5863562098555007  0.0362453621068441   T   T   T
  0.2768645420308153  0.8177486335324199  0.2636852980652905   T   T   T
  0.9701321117900682  0.8381641253386803  0.2326580398798700   T   T   T
  0.3426531180887120  0.7140368670368179  0.2527326918225617   T   T   T
  0.9889123798918417  0.3884560888993103  0.0304005652391800   T   T   T
  0.6402082617018201  0.3243271231584125  0.0702418773919095   T   T   T
  0.7111415081498004  0.4007703736448414  0.0678295192696355   T   T   T
  0.7311407631328296  0.2728036500179337  0.0649961291166643   T   T   T
  0.5714363213414622  0.0683847713678425  0.0313155599858888   T   T   T
  0.8210050514740007 -0.0000480541791165  0.0351657244347734   T   T   T
  0.5002461402777627  0.2507520319330112  0.2257086862052888   T   T   T
  0.7930743720392395  0.5577922029541905  0.2394936159864087   T   T   T
  0.5827654758724615  0.2919989737068594  0.2112683317089582   T   T   T
  0.0337695025666753  0.0234189255673617  0.2551493315401088   T   T   T
  0.9043928733489408  0.3800169569611639  0.2393720741593934   T   T   T
  0.6784691867468616  0.9688527573852478  0.2692290479277337   T   T   T
  0.7389307991390158  0.2611791553286575  0.2557106379755422   T   T   T
  0.7642093789881973  0.9388515000344266  0.0930425756793284   T   T   T
  0.6469516255068994  0.6170921092602449  0.0394251193704790   T   T   T
  0.8777183555887373  0.6013637608480007  0.0078148903535419   T   T   T
  0.7364757741537453  0.8653595253312049  0.0435528363349048   T   T   T
  0.6982535882491054  0.6968446237204501 -0.0096807985168876   T   T   T
  0.5795139143322547  0.9374903712066099  0.2451251424320436   T   T   T
  0.7187118909598877  0.4966127080141017  0.2206212572511409   T   T   T
  0.5981058771414001  0.6111504946844061  0.2241407922340199   T   T   T
  0.7606314556339743  0.6835749558135060  0.2555331622672031   T   T   T
  0.8321541647131170  0.9661261044435296  0.2187403184770335   T   T   T
  0.9911677837301340  0.1139798015392444  0.2280134716647423   F   F   T
  0.4281835169396670  0.0473531370111859  0.2298672561964430   T   T   T
  0.9625286298644971  0.7554391803114258  0.0868897592964535   T   T   T
  0.2491903251259911  0.7567525911152875  0.2167584809550036   T   T   T
  0.3599821471439558  0.5222271979480546  0.1904908349143260   T   T   T
  0.9942417289322260  0.6672728762258290  0.1511518208449696   T   T   T
  0.5298178809109333  0.1273084105490618  0.1374071256570147   T   T   T
  0.2811829676558588  0.2325554440059358  0.1556377188016709   T   T   T
  0.0263040505166035  0.2710741939030354  0.2336471325007632   T   T   T
  0.0246075240358934  0.8177936381404469  0.1868281404141429   T   T   T
  0.8227708339633324  0.0663079842787511  0.0832453475806131   F   F   T
  0.5602950828059778  0.3904829311735951  0.0658656911501503   T   T   T
  0.4109145402978598  0.6697536706797464  0.2154922519002037   F   F   T
  0.6183247602441173  0.3441429806043261  0.1634967783030416   T   T   T
  0.0977846372700928  0.0545349697480666  0.1922150079888864   T   T   T
  0.1964101974790625  0.9416028946151701  0.1263660248786776   T   T   T
  0.3791690577298291  0.0143118243536468  0.0639838823939855   T   T   T
  0.3746512243989396  0.4803350877435988  0.1141267800680846   T   T   T
  0.2997978976361250  0.7423212745805257  0.0977690342401857   T   T   T
  0.0604521373701487  0.2733100712018351  0.1572259377378473   T   T   T
  0.0785479400653436  0.9958059689021485  0.1198166809572019   T   T   T
  0.1563124358676617  0.8153825998215609  0.1750890967903231   F   F   T
  0.9704549996705796  0.9025718462441797  0.1269416250965522   T   T   T
  0.5395884439316520  0.6989087922896232  0.2054395053787300   T   T   T
  0.2882213362601692  0.8958219305752773  0.0710355094888331   T   T   T
  0.2190189638955636  0.0888656911155228  0.1669867125607278   T   T   T
  0.8008687680589132  0.4280054852047870  0.0860206941317481   T   T   T
  0.6540146664127130  0.5042519443740016  0.1773828994085869   T   T   T
  0.6717571850577646  0.9167097625461743  0.1017296935776110   T   T   T
  0.7234784409234416  0.2391801183144789  0.1559804111975489   T   T   T
  0.6692365005374005  0.9345654317919013  0.1770443271679236   T   T   T
  0.0362591440373759  0.1482498481534898  0.1074095542919869   T   T   T
  0.3295110808729003  0.1150513744022893  0.1926831793610329   T   T   T
  0.9266123185669900  0.4237731425495093  0.0682635153440700   T   T   T
  0.8721475140359278  0.1074120388233556  0.1891709520318695   T   T   T
  0.3851258492656217  0.3627358986017935  0.2127495915129095   T   T   T
  0.8145021153957090  0.5829802913321879  0.1091505823819523   T   T   T
  0.6564144239153463  0.7463179750260626  0.0990144794904829   T   T   T
  0.5829836234415051  0.6245682926582892  0.0816508990375569   T   T   T
  0.7115391922553729  0.1585573373959815  0.0878062058125375   T   T   T
  0.5433727219322073  0.1379642379320135  0.2135307780055653   T   T   T
  0.5161776147929601  0.2880715666601971  0.1176012954715228   T   T   T
  0.3847044263648223  0.3177833705297652  0.1357023310547569   T   T   T
  0.8401244716523455  0.4607947080092186  0.2154755393312836   T   T   T
  0.4080616985322518  0.0597904639470842  0.1338589114365535   T   T   T
  0.7150770229153727  0.6438821947657087  0.1488890627595675   T   T   T
  0.3517212716962130  0.7829723976804808  0.1688594086905883   T   T   T
  0.6572032619587059  0.0558175289594842  0.2303597370426881   T   T   T
  0.2388732990754992  0.5994060079502945  0.1879586815242944   T   T   T
  0.4325639903630432  0.9241521954540133  0.1740125276471037   F   F   T
  0.7553516011623010  0.1642066170815764  0.2214525815006654   T   T   T
  0.0195631617701439  0.5354444054972645  0.0568736207410861   T   T   T
  0.3110332972299668  0.5849139304296915  0.0683703412587485   T   T   T
  0.1917842129415888  0.6850477190611655  0.1287716057563372   T   T   T
  0.7943272686802022  0.6984354667490433  0.2029338147339795   T   T   T
  0.7885397153044339  0.8722493372597626  0.1938578436548355   T   T   T
  0.8621448609960937  0.6801852795756388  0.0510716636420229   T   T   T
  0.5505810625405199  0.8732812360637872  0.1989323469880278   T   T   T
  0.6019996737943024  0.0534576405215091  0.0849032088582675   T   T   T
  0.4964640556738137  0.5264862487032241  0.0985030504828742   T   T   T
  0.1424335415974219  0.4899775667551963  0.1788525811590928   T   T   T
  0.8254778594473483  0.3535685178914751  0.1568146430990091   T   T   T
  0.1782649320048143  0.3272188301234156  0.1763635723836676   T   T   T
  0.7379810714574261  0.7430652802206560  0.0381206471298729   T   T   T
  0.0958290688288463  0.5788470789170993  0.1196462733718163   T   T   T
  0.8510519435987339  0.9693811246997176  0.1446572144688810   T   T   T
  0.9120853202975840  0.1633059307049918  0.1200103742876881   T   T   T
  0.9411739816744250  0.3236181646928550  0.1303759490263810   T   T   T
  0.8850990020270566  0.5885292946765464  0.1734446159510471   T   T   T
  0.5576461610470577  0.5872043354164430  0.1519063644070466   T   T   T
 
  0.00000000E+00  0.00000000E+00  0.00000000E+00
  0.00000000E+00  0.00000000E+00  0.00000000E+00
  0.00000000E+00  0.00000000E+00  0.00000000E+00
  0.00000000E+00  0.00000000E+00  0.00000000E+00
  0.00000000E+00  0.00000000E+00  0.00000000E+00
  0.00000000E+00  0.00000000E+00  0.00000000E+00
  0.00000000E+00  0.00000000E+00  0.00000000E+00
  0.00000000E+00  0.00000000E+00  0.00000000E+00
  0.00000000E+00  0.00000000E+00  0.00000000E+00
  0.00000000E+00  0.00000000E+00  0.00000000E+00
  0.00000000E+00  0.00000000E+00  0.00000000E+00
  0.00000000E+00  0.00000000E+00  0.00000000E+00
  0.00000000E+00  0.00000000E+00  0.00000000E+00
  0.00000000E+00  0.00000000E+00  0.00000000E+00
  0.00000000E+00  0.00000000E+00  0.00000000E+00
  0.00000000E+00  0.00000000E+00  0.00000000E+00
  0.00000000E+00  0.00000000E+00  0.00000000E+00
  0.00000000E+00  0.00000000E+00  0.00000000E+00
  0.00000000E+00  0.00000000E+00  0.00000000E+00
  0.00000000E+00  0.00000000E+00  0.00000000E+00
  0.00000000E+00  0.00000000E+00  0.00000000E+00
  0.00000000E+00  0.00000000E+00  0.00000000E+00
  0.00000000E+00  0.00000000E+00  0.00000000E+00
  0.00000000E+00  0.00000000E+00  0.00000000E+00
  0.00000000E+00  0.00000000E+00  0.00000000E+00
  0.00000000E+00  0.00000000E+00  0.00000000E+00
  0.00000000E+00  0.00000000E+00  0.00000000E+00
  0.00000000E+00  0.00000000E+00  0.00000000E+00
  0.00000000E+00  0.00000000E+00  0.00000000E+00
  0.00000000E+00  0.00000000E+00  0.00000000E+00
  0.00000000E+00  0.00000000E+00  0.00000000E+00
  0.00000000E+00  0.00000000E+00  0.00000000E+00
  0.00000000E+00  0.00000000E+00  0.00000000E+00
  0.00000000E+00  0.00000000E+00  0.00000000E+00
  0.00000000E+00  0.00000000E+00  0.00000000E+00
  0.00000000E+00  0.00000000E+00  0.00000000E+00
  0.00000000E+00  0.00000000E+00  0.00000000E+00
  0.00000000E+00  0.00000000E+00  0.00000000E+00
  0.00000000E+00  0.00000000E+00  0.00000000E+00
  0.00000000E+00  0.00000000E+00  0.00000000E+00
  0.00000000E+00  0.00000000E+00  0.00000000E+00
  0.00000000E+00  0.00000000E+00  0.00000000E+00
  0.00000000E+00  0.00000000E+00  0.00000000E+00
  0.00000000E+00  0.00000000E+00  0.00000000E+00
  0.00000000E+00  0.00000000E+00  0.00000000E+00
  0.00000000E+00  0.00000000E+00  0.00000000E+00
  0.00000000E+00  0.00000000E+00  0.00000000E+00
  0.00000000E+00  0.00000000E+00  0.00000000E+00
  0.00000000E+00  0.00000000E+00  0.00000000E+00
  0.00000000E+00  0.00000000E+00  0.00000000E+00
  0.00000000E+00  0.00000000E+00  0.00000000E+00
  0.00000000E+00  0.00000000E+00  0.00000000E+00
  0.00000000E+00  0.00000000E+00  0.00000000E+00
  0.00000000E+00  0.00000000E+00  0.00000000E+00
  0.00000000E+00  0.00000000E+00  0.00000000E+00
  0.00000000E+00  0.00000000E+00  0.00000000E+00
  0.00000000E+00  0.00000000E+00  0.00000000E+00
  0.00000000E+00  0.00000000E+00  0.00000000E+00
  0.00000000E+00  0.00000000E+00  0.00000000E+00
  0.00000000E+00  0.00000000E+00  0.00000000E+00
  0.00000000E+00  0.00000000E+00  0.00000000E+00
  0.00000000E+00  0.00000000E+00  0.00000000E+00
  0.00000000E+00  0.00000000E+00  0.00000000E+00
  0.00000000E+00  0.00000000E+00  0.00000000E+00
  0.00000000E+00  0.00000000E+00  0.00000000E+00
  0.00000000E+00  0.00000000E+00  0.00000000E+00
  0.00000000E+00  0.00000000E+00  0.00000000E+00
  0.00000000E+00  0.00000000E+00  0.00000000E+00
  0.00000000E+00  0.00000000E+00  0.00000000E+00
  0.00000000E+00  0.00000000E+00  0.00000000E+00
  0.00000000E+00  0.00000000E+00  0.00000000E+00
  0.00000000E+00  0.00000000E+00  0.00000000E+00
  0.00000000E+00  0.00000000E+00  0.00000000E+00
  0.00000000E+00  0.00000000E+00  0.00000000E+00
  0.00000000E+00  0.00000000E+00  0.00000000E+00
  0.00000000E+00  0.00000000E+00  0.00000000E+00
  0.00000000E+00  0.00000000E+00  0.00000000E+00
  0.00000000E+00  0.00000000E+00  0.00000000E+00
  0.00000000E+00  0.00000000E+00  0.00000000E+00
  0.00000000E+00  0.00000000E+00  0.00000000E+00
  0.00000000E+00  0.00000000E+00  0.00000000E+00
  0.00000000E+00  0.00000000E+00  0.00000000E+00
  0.00000000E+00  0.00000000E+00  0.00000000E+00
  0.00000000E+00  0.00000000E+00  0.00000000E+00
  0.00000000E+00  0.00000000E+00  0.00000000E+00
  0.00000000E+00  0.00000000E+00  0.00000000E+00
  0.00000000E+00  0.00000000E+00  0.00000000E+00
  0.00000000E+00  0.00000000E+00  0.00000000E+00
  0.00000000E+00  0.00000000E+00  0.00000000E+00
  0.00000000E+00  0.00000000E+00  0.00000000E+00
  0.00000000E+00  0.00000000E+00  0.00000000E+00
  0.00000000E+00  0.00000000E+00  0.00000000E+00
  0.00000000E+00  0.00000000E+00  0.00000000E+00
  0.00000000E+00  0.00000000E+00  0.00000000E+00
  0.00000000E+00  0.00000000E+00  0.00000000E+00
  0.00000000E+00  0.00000000E+00  0.00000000E+00
  0.00000000E+00  0.00000000E+00  0.00000000E+00
  0.00000000E+00  0.00000000E+00  0.00000000E+00
  0.00000000E+00  0.00000000E+00  0.00000000E+00
  0.00000000E+00  0.00000000E+00  0.00000000E+00
  0.00000000E+00  0.00000000E+00  0.00000000E+00
  0.00000000E+00  0.00000000E+00  0.00000000E+00
  0.00000000E+00  0.00000000E+00  0.00000000E+00
  0.00000000E+00  0.00000000E+00  0.00000000E+00
  0.00000000E+00  0.00000000E+00  0.00000000E+00
  0.00000000E+00  0.00000000E+00  0.00000000E+00
  0.00000000E+00  0.00000000E+00  0.00000000E+00
  0.00000000E+00  0.00000000E+00  0.00000000E+00
  0.00000000E+00  0.00000000E+00  0.00000000E+00
  0.00000000E+00  0.00000000E+00  0.00000000E+00
  0.00000000E+00  0.00000000E+00  0.00000000E+00
  0.00000000E+00  0.00000000E+00  0.00000000E+00
  0.00000000E+00  0.00000000E+00  0.00000000E+00
  0.00000000E+00  0.00000000E+00  0.00000000E+00
  0.00000000E+00  0.00000000E+00  0.00000000E+00
  0.00000000E+00  0.00000000E+00  0.00000000E+00
  0.00000000E+00  0.00000000E+00  0.00000000E+00
  0.00000000E+00  0.00000000E+00  0.00000000E+00
  0.00000000E+00  0.00000000E+00  0.00000000E+00
  0.00000000E+00  0.00000000E+00  0.00000000E+00
  0.00000000E+00  0.00000000E+00  0.00000000E+00
  0.00000000E+00  0.00000000E+00  0.00000000E+00
  0.00000000E+00  0.00000000E+00  0.00000000E+00
  0.00000000E+00  0.00000000E+00  0.00000000E+00
  0.00000000E+00  0.00000000E+00  0.00000000E+00
  0.00000000E+00  0.00000000E+00  0.00000000E+00
  0.00000000E+00  0.00000000E+00  0.00000000E+00
  0.00000000E+00  0.00000000E+00  0.00000000E+00
  0.00000000E+00  0.00000000E+00  0.00000000E+00
  0.00000000E+00  0.00000000E+00  0.00000000E+00
  0.00000000E+00  0.00000000E+00  0.00000000E+00
  0.00000000E+00  0.00000000E+00  0.00000000E+00
  0.00000000E+00  0.00000000E+00  0.00000000E+00
  0.00000000E+00  0.00000000E+00  0.00000000E+00
  0.00000000E+00  0.00000000E+00  0.00000000E+00
  0.00000000E+00  0.00000000E+00  0.00000000E+00
  0.00000000E+00  0.00000000E+00  0.00000000E+00
  0.00000000E+00  0.00000000E+00  0.00000000E+00
  0.00000000E+00  0.00000000E+00  0.00000000E+00
  0.00000000E+00  0.00000000E+00  0.00000000E+00
  0.00000000E+00  0.00000000E+00  0.00000000E+00
  0.00000000E+00  0.00000000E+00  0.00000000E+00
  0.00000000E+00  0.00000000E+00  0.00000000E+00
  0.00000000E+00  0.00000000E+00  0.00000000E+00
  0.00000000E+00  0.00000000E+00  0.00000000E+00
  0.00000000E+00  0.00000000E+00  0.00000000E+00
  0.00000000E+00  0.00000000E+00  0.00000000E+00
  0.00000000E+00  0.00000000E+00  0.00000000E+00
  0.00000000E+00  0.00000000E+00  0.00000000E+00
  0.00000000E+00  0.00000000E+00  0.00000000E+00
  0.00000000E+00  0.00000000E+00  0.00000000E+00
  0.00000000E+00  0.00000000E+00  0.00000000E+00
  0.00000000E+00  0.00000000E+00  0.00000000E+00
  0.00000000E+00  0.00000000E+00  0.00000000E+00
  0.00000000E+00  0.00000000E+00  0.00000000E+00
  0.00000000E+00  0.00000000E+00  0.00000000E+00
  0.00000000E+00  0.00000000E+00  0.00000000E+00
  0.00000000E+00  0.00000000E+00  0.00000000E+00
  0.00000000E+00  0.00000000E+00  0.00000000E+00
  0.00000000E+00  0.00000000E+00  0.00000000E+00
  0.00000000E+00  0.00000000E+00  0.00000000E+00
  0.00000000E+00  0.00000000E+00  0.00000000E+00
  0.00000000E+00  0.00000000E+00  0.00000000E+00
  0.00000000E+00  0.00000000E+00  0.00000000E+00
  0.00000000E+00  0.00000000E+00  0.00000000E+00
  0.00000000E+00  0.00000000E+00  0.00000000E+00
  0.00000000E+00  0.00000000E+00  0.00000000E+00
  0.00000000E+00  0.00000000E+00  0.00000000E+00
  0.00000000E+00  0.00000000E+00  0.00000000E+00
  0.00000000E+00  0.00000000E+00  0.00000000E+00
  0.00000000E+00  0.00000000E+00  0.00000000E+00
  0.00000000E+00  0.00000000E+00  0.00000000E+00
  0.00000000E+00  0.00000000E+00  0.00000000E+00
  0.00000000E+00  0.00000000E+00  0.00000000E+00
  0.00000000E+00  0.00000000E+00  0.00000000E+00
  0.00000000E+00  0.00000000E+00  0.00000000E+00
  0.00000000E+00  0.00000000E+00  0.00000000E+00
  0.00000000E+00  0.00000000E+00  0.00000000E+00
  0.00000000E+00  0.00000000E+00  0.00000000E+00
  0.00000000E+00  0.00000000E+00  0.00000000E+00
  0.00000000E+00  0.00000000E+00  0.00000000E+00
  0.00000000E+00  0.00000000E+00  0.00000000E+00
  0.00000000E+00  0.00000000E+00  0.00000000E+00
  0.00000000E+00  0.00000000E+00  0.00000000E+00
  0.00000000E+00  0.00000000E+00  0.00000000E+00
  0.00000000E+00  0.00000000E+00  0.00000000E+00
  0.00000000E+00  0.00000000E+00  0.00000000E+00
  0.00000000E+00  0.00000000E+00  0.00000000E+00
  0.00000000E+00  0.00000000E+00  0.00000000E+00
  0.00000000E+00  0.00000000E+00  0.00000000E+00
  0.00000000E+00  0.00000000E+00  0.00000000E+00
  0.00000000E+00  0.00000000E+00  0.00000000E+00
  0.00000000E+00  0.00000000E+00  0.00000000E+00
  0.00000000E+00  0.00000000E+00  0.00000000E+00
  0.00000000E+00  0.00000000E+00  0.00000000E+00
  0.00000000E+00  0.00000000E+00  0.00000000E+00
  0.00000000E+00  0.00000000E+00  0.00000000E+00
  0.00000000E+00  0.00000000E+00  0.00000000E+00
  0.00000000E+00  0.00000000E+00  0.00000000E+00
  0.00000000E+00  0.00000000E+00  0.00000000E+00
  0.00000000E+00  0.00000000E+00  0.00000000E+00
  0.00000000E+00  0.00000000E+00  0.00000000E+00
  0.00000000E+00  0.00000000E+00  0.00000000E+00
  0.00000000E+00  0.00000000E+00  0.00000000E+00
  0.00000000E+00  0.00000000E+00  0.00000000E+00
  0.00000000E+00  0.00000000E+00  0.00000000E+00
  0.00000000E+00  0.00000000E+00  0.00000000E+00
  0.00000000E+00  0.00000000E+00  0.00000000E+00
  0.00000000E+00  0.00000000E+00  0.00000000E+00
  0.00000000E+00  0.00000000E+00  0.00000000E+00
  0.00000000E+00  0.00000000E+00  0.00000000E+00
  0.00000000E+00  0.00000000E+00  0.00000000E+00
  0.00000000E+00  0.00000000E+00  0.00000000E+00
  0.00000000E+00  0.00000000E+00  0.00000000E+00
  0.00000000E+00  0.00000000E+00  0.00000000E+00
  0.00000000E+00  0.00000000E+00  0.00000000E+00
  0.00000000E+00  0.00000000E+00  0.00000000E+00
  0.00000000E+00  0.00000000E+00  0.00000000E+00
  0.00000000E+00  0.00000000E+00  0.00000000E+00
  0.00000000E+00  0.00000000E+00  0.00000000E+00
  0.00000000E+00  0.00000000E+00  0.00000000E+00
  0.00000000E+00  0.00000000E+00  0.00000000E+00
  0.00000000E+00  0.00000000E+00  0.00000000E+00
  0.00000000E+00  0.00000000E+00  0.00000000E+00
  0.00000000E+00  0.00000000E+00  0.00000000E+00
  0.00000000E+00  0.00000000E+00  0.00000000E+00
  0.00000000E+00  0.00000000E+00  0.00000000E+00
  0.00000000E+00  0.00000000E+00  0.00000000E+00
  0.00000000E+00  0.00000000E+00  0.00000000E+00
  0.00000000E+00  0.00000000E+00  0.00000000E+00
  0.00000000E+00  0.00000000E+00  0.00000000E+00
  0.00000000E+00  0.00000000E+00  0.00000000E+00
  0.00000000E+00  0.00000000E+00  0.00000000E+00
  0.00000000E+00  0.00000000E+00  0.00000000E+00
  0.00000000E+00  0.00000000E+00  0.00000000E+00
  0.00000000E+00  0.00000000E+00  0.00000000E+00
  0.00000000E+00  0.00000000E+00  0.00000000E+00
  0.00000000E+00  0.00000000E+00  0.00000000E+00
  0.00000000E+00  0.00000000E+00  0.00000000E+00
  0.00000000E+00  0.00000000E+00  0.00000000E+00
  0.00000000E+00  0.00000000E+00  0.00000000E+00
  0.00000000E+00  0.00000000E+00  0.00000000E+00
  0.00000000E+00  0.00000000E+00  0.00000000E+00
  0.00000000E+00  0.00000000E+00  0.00000000E+00
  0.00000000E+00  0.00000000E+00  0.00000000E+00
  0.00000000E+00  0.00000000E+00  0.00000000E+00
  0.00000000E+00  0.00000000E+00  0.00000000E+00
  0.00000000E+00  0.00000000E+00  0.00000000E+00
  0.00000000E+00  0.00000000E+00  0.00000000E+00
  0.00000000E+00  0.00000000E+00  0.00000000E+00
  0.00000000E+00  0.00000000E+00  0.00000000E+00
  0.00000000E+00  0.00000000E+00  0.00000000E+00
  0.00000000E+00  0.00000000E+00  0.00000000E+00
  0.00000000E+00  0.00000000E+00  0.00000000E+00
  0.00000000E+00  0.00000000E+00  0.00000000E+00
  0.00000000E+00  0.00000000E+00  0.00000000E+00
  0.00000000E+00  0.00000000E+00  0.00000000E+00
  0.00000000E+00  0.00000000E+00  0.00000000E+00
  0.00000000E+00  0.00000000E+00  0.00000000E+00
  0.00000000E+00  0.00000000E+00  0.00000000E+00
  0.00000000E+00  0.00000000E+00  0.00000000E+00
  0.00000000E+00  0.00000000E+00  0.00000000E+00
  0.00000000E+00  0.00000000E+00  0.00000000E+00
  0.00000000E+00  0.00000000E+00  0.00000000E+00
  0.00000000E+00  0.00000000E+00  0.00000000E+00
  0.00000000E+00  0.00000000E+00  0.00000000E+00
  0.00000000E+00  0.00000000E+00  0.00000000E+00
  0.00000000E+00  0.00000000E+00  0.00000000E+00
  0.00000000E+00  0.00000000E+00  0.00000000E+00
  0.00000000E+00  0.00000000E+00  0.00000000E+00
  0.00000000E+00  0.00000000E+00  0.00000000E+00
  0.00000000E+00  0.00000000E+00  0.00000000E+00
  0.00000000E+00  0.00000000E+00  0.00000000E+00
  0.00000000E+00  0.00000000E+00  0.00000000E+00
  0.00000000E+00  0.00000000E+00  0.00000000E+00
  0.00000000E+00  0.00000000E+00  0.00000000E+00
  0.00000000E+00  0.00000000E+00  0.00000000E+00
  0.00000000E+00  0.00000000E+00  0.00000000E+00
  0.00000000E+00  0.00000000E+00  0.00000000E+00
  0.00000000E+00  0.00000000E+00  0.00000000E+00
  0.00000000E+00  0.00000000E+00  0.00000000E+00
  0.00000000E+00  0.00000000E+00  0.00000000E+00
  0.00000000E+00  0.00000000E+00  0.00000000E+00
  0.00000000E+00  0.00000000E+00  0.00000000E+00
  0.00000000E+00  0.00000000E+00  0.00000000E+00
  0.00000000E+00  0.00000000E+00  0.00000000E+00
  0.00000000E+00  0.00000000E+00  0.00000000E+00
  0.00000000E+00  0.00000000E+00  0.00000000E+00
  0.00000000E+00  0.00000000E+00  0.00000000E+00
  0.00000000E+00  0.00000000E+00  0.00000000E+00
  0.00000000E+00  0.00000000E+00  0.00000000E+00
  0.00000000E+00  0.00000000E+00  0.00000000E+00
  0.00000000E+00  0.00000000E+00  0.00000000E+00
  0.00000000E+00  0.00000000E+00  0.00000000E+00
  0.00000000E+00  0.00000000E+00  0.00000000E+00
  0.00000000E+00  0.00000000E+00  0.00000000E+00
  0.00000000E+00  0.00000000E+00  0.00000000E+00
  0.00000000E+00  0.00000000E+00  0.00000000E+00
  0.00000000E+00  0.00000000E+00  0.00000000E+00
  0.00000000E+00  0.00000000E+00  0.00000000E+00
  0.00000000E+00  0.00000000E+00  0.00000000E+00
  0.00000000E+00  0.00000000E+00  0.00000000E+00
  0.00000000E+00  0.00000000E+00  0.00000000E+00
  0.00000000E+00  0.00000000E+00  0.00000000E+00
  0.00000000E+00  0.00000000E+00  0.00000000E+00
  0.00000000E+00  0.00000000E+00  0.00000000E+00
  0.00000000E+00  0.00000000E+00  0.00000000E+00
  0.00000000E+00  0.00000000E+00  0.00000000E+00
  0.00000000E+00  0.00000000E+00  0.00000000E+00
  0.00000000E+00  0.00000000E+00  0.00000000E+00
  0.00000000E+00  0.00000000E+00  0.00000000E+00
  0.00000000E+00  0.00000000E+00  0.00000000E+00
