# Supplementary material for: Adsorption of 4-(N,N-Dimethylamino)-4′-nitrostilbene on an Amorphous Silica Glass Surface
Source: J Phys Chem C Nanomater Interfaces. 2023 Nov 17;127(47):22964–74. doi: 10.1021/acs.jpcc.3c05552 (PMC10694811; doi:10.1021/acs.jpcc.3c05552)
Supplement: Supplementary file 2 — jp3c05552_si_002.zip [file jp3c05552_si_002.zip › contcar/A13_CONTCAR]

SiO2                                    
   1.00000000000000     
    23.7420005797999991    0.0000000000000000    0.0000000000000000
     0.0000000000000000   18.2761001587000003    0.0000000000000000
     0.0000000000000000    0.0000000000000000   40.4500007628999967
   C    N    O    H    Si
    16     2   164    60    70
Selective dynamics
Direct
  0.2778941235648156  0.2943696100563575  0.3310444159133097   T   T   T
  0.2381797634075892  0.2515673463824942  0.3140754391277075   T   T   T
  0.2544918796264533  0.1885924437246849  0.2966429017596894   T   T   T
  0.3108698556609282  0.1700566381817135  0.2957374775089798   T   T   T
  0.3526207155304599  0.2139834700153258  0.3111178949471239   T   T   T
  0.3341895308230882  0.2752599997547213  0.3296422660409803   T   T   T
  0.4106039338397752  0.1905285794977467  0.3080862790832850   T   T   T
  0.4609799680801809  0.2270534834780845  0.3077910699233107   T   T   T
  0.4777830137125799  0.3029305161277225  0.3061327256773989   T   T   T
  0.5363284120643668  0.3181674922857131  0.3053282965587526   T   T   T
  0.4416251891074790  0.3639244670550425  0.3020659958004162   T   T   T
  0.5577681806905047  0.3878492501284022  0.3012257327211088   T   T   T
  0.4622063225595582  0.4343400606844348  0.2979898090631762   T   T   T
  0.5211836668871338  0.4488718895644403  0.2975811401713133   T   T   T
  0.5026475182558655  0.5795243415623629  0.2908284310117049   T   T   T
  0.6017128388684165  0.5312249866524578  0.2919749673939305   T   T   T
  0.5413259125389213  0.5180332789046954  0.2933609384866959   T   T   T
  0.1804173897747822  0.2726427789741327  0.3145702639313003   T   T   T
  0.1659673318962187  0.3339156741980362  0.3265393209332486   T   T   T
  0.1440802196566984  0.2272683918100831  0.3021849918821959   T   T   T
  0.0577036012211853  0.1977036225231129  0.1422273568377744   T   T   T
  0.1564526483481523  0.0985681743938478  0.1881408411565375   T   T   T
  0.9032167391850311  0.7414312544023692  0.0682936100554755   T   T   T
  0.6469592970181396  0.8327632888273565  0.1084948954890545   T   T   T
  0.5043144311964202  0.5410240377021914  0.1421435686978171   T   T   T
  0.5342781142543925  0.2028967003098016  0.1205742050595992   T   T   T
  0.7690244079089583  0.6368047468266907  0.1260534507692803   T   T   T
  0.8597308134702690  0.4247135434855288  0.0660690742771568   T   T   T
  0.9597318814038053  0.7029547010245990  0.1222139857264116   T   T   T
  0.3991511260147822  0.5835564557594733  0.2106848425352663   T   T   T
  0.5559992346117927  0.3316386136519360  0.1470427885129731   T   T   T
  0.9577520032446608  0.5014743824732755  0.0702291890651058   T   T   T
  0.0177436369614547  0.7466266718238448  0.0683342132538385   T   T   T
  0.1865699018082909  0.8826917943818937  0.1577455313805685   T   T   T
  0.0805326818623009  0.0077480289420911  0.1627385511956762   T   T   T
  0.5164570074011821  0.6003860083841354  0.0813059951439210   T   T   T
  0.5492260897557272  0.7871023171156110  0.2078387078246538   T   T   T
  0.5223475816925846  0.3202921760437848  0.0843535298431084   T   T   T
  0.0858174717894267  0.4752238887475185  0.2033852017284313   T   T   T
  0.8084243990623416  0.4154021810960786  0.1875444121238909   T   T   T
  0.4459418907984909  0.2899285296839902  0.1301273876794076   T   T   T
  0.0449530338205902  0.1065155210710747  0.2061657819744043   T   T   T
  0.6272985459623216  0.3735966901417061  0.0747621837984066   T   T   T
  0.3270218757592150  0.6686193475434479  0.0864310886697935   T   T   T
  0.8153273282517606  0.0098507311546090  0.1194058223803021   T   T   T
  0.8675445247572521  0.1313671242193720  0.0959322668493167   T   T   T
  0.0124737033275605  0.7334703932612467  0.1795605823698949   T   T   T
  0.5996016134665754  0.5915635869696185  0.1220275017483772   T   T   T
  0.3672838855515883  0.4496655097826206  0.2169031437709609   T   T   T
  0.0218968116258690  0.9526435837577566  0.1136275310427849   T   T   T
  0.3139184432374411  0.2035369116708513  0.1931914104138999   T   T   T
  0.9295121613167949  0.1121484205072373  0.2138345814052172   T   T   T
  0.6426187647959611  0.4254907463799880  0.1613338831408969   T   T   T
  0.3682701867947215  0.3914967645577671  0.1165601560310755   T   T   T
  0.1059035939387505 -0.0044256332914665  0.2266609080769859   T   T   T
  0.3461128925667100  0.9442476993080399  0.0796292456155474   T   T   T
  0.4493125176109601  0.3464819439988165  0.2273707804962248   T   T   T
  0.3786259008693056  0.5065322064903057  0.1559401551140913   T   T   T
  0.9523910840877310  0.6116454469272792  0.1724240421155684   T   T   T
  0.2703407230934426  0.7674222440989258  0.2575728499355875   T   T   T
  0.7625220931823696  0.1040519262065236  0.0786923340875051   T   T   T
  0.8611676686231177  0.5604894179237020  0.1401864969894626   T   T   T
  0.4212001116833422  0.9752259342751789  0.2089557220942150   T   T   T
  0.7514498147046770  0.3828237715351611  0.0676661388065379   T   T   T
  0.5397132512447428  0.4612678434667985  0.0898657133605841   T   T   T
  0.7158214362210416  0.1893605803519286  0.1931471040505929   T   T   T
  0.1571252718043899  0.7413386569173518  0.1544169226392612   T   T   T
  0.4779681369774309  0.6815389736601820  0.2227081154632853   T   T   T
  0.4318753039339449  0.5037902933290269  0.0967449868510154   T   T   T
  0.3888139523425681  0.8565240462692419  0.1756104630127352   T   T   T
  0.1351463217368707  0.9578616160392032  0.1101161203940155   T   T   T
  0.0324176302151627  0.1963486013315713  0.0764700145699470   T   T   T
  0.6645043234749501  0.2868126614774738  0.1532524402818584   T   T   T
  0.3885031271727009  0.7134784290269445  0.1847183652913908   T   T   T
  0.5425549828668504  0.6667707862973118  0.1697931646315147   T   T   T
  0.2948430600784919  0.7912177729081309  0.1935829454266797   T   T   T
  0.7307647141995481  0.9118024395797690  0.0834930222038099   T   T   T
  0.1801929237969169  0.5563280371504373  0.1970038842408962   T   T   T
  0.2934207436531714  0.5482668103916418  0.1936054304741468   T   T   T
  0.6730577108003812  0.7032934837718823  0.1376084741007066   T   T   T
  0.0643483900153087  0.5492505217344646  0.0877898931387739   T   T   T
  0.8018070477837475  0.7156994208671051  0.0409959399949354   T   T   T
  0.1191154368935203  0.3099431507084050  0.1591512131188412   T   T   T
  0.5360706081398452  0.2231066096590607  0.2295024577891100   T   T   T
  0.4634883177713616  0.1069324719698701  0.1453814519634301   T   T   T
  0.1458926487218407  0.6371272221742289  0.1100699534907234   T   T   T
  0.1733726843047885  0.2969978559711042  0.2182399171069638   T   T   T
  0.3577682264212298  0.0884540884151698  0.1610841908947177   T   T   T
  0.0736094565861999  0.0798192642554004  0.1053799079087673   T   T   T
  0.0494322829739752  0.6251121398732116  0.1429773255320571   T   T   T
  0.8594489996245266  0.0245921432259955  0.1810510954684455   T   T   T
  0.6270043161526835  0.9689769427974947  0.0871544171086547   T   T   T
  0.0096877503467946  0.8370942603284769  0.2274802243872177   T   T   T
  0.9962422542578970  0.1931998738056889  0.2505994369176867   T   T   T
  0.3332028495566133  0.7688533539619733  0.1335169012997992   T   T   T
  0.6529406962980802  0.1120888868881195  0.0877194269135407   T   T   T
  0.7876005267623516  0.5073824604297110  0.2350969551563128   T   T   T
  0.6105825770218777  0.8927040177814417  0.1833180495772689   T   T   T
  0.8512840457790681  0.6595402347564364  0.1885011990409944   T   T   T
  0.8838530873280926  0.5209951726009137  0.2016428431463500   T   T   T
  0.6941849773218415  0.5581031015302944  0.1582650034203121   T   T   T
  0.5565896087281016  0.1359822325119762  0.1775025593278097   T   T   T
  0.1804484915820141  0.4192112396838883  0.1791161539045844   T   T   T
  0.5931089919001774  0.5437569031688074  0.1844627771083839   T   T   T
  0.2430990824749929  0.9141734860963253  0.1030298363858680   T   T   T
  0.9561891771298869  0.8408817905130258  0.1021131798761283   T   T   T
  0.6791356387237927  0.4932024430660836  0.2177051974403826   T   T   T
  0.7150924682138531  0.1001148741548530  0.2422578928666646   T   T   T
  0.1894408099980658  0.7990847501856368  0.2116574510215581   T   T   T
  0.8017969276891540  0.7861296866489537  0.2038074932352252   T   T   T
  0.3295777415248984  0.2585867574699452  0.1335588450030506   T   T   T
  0.9700049049468112  0.1210960595031986  0.1220987842940321   T   T   T
  0.0037310558373021  0.3233911306057026  0.1488304166754036   T   T   T
  0.2398564568175980  0.1609617397153287  0.1495584303025344   T   T   T
  0.2343845432923940  0.6334299593387923  0.1522296792296776   T   T   T
  0.4218262980104412  0.9734556411711334  0.1435420031485258   T   T   T
  0.4864596580473178  0.0912186248834722  0.2248313353230603   T   T   T
  0.2354726746717113  0.2998021114900636  0.1653499261661477   T   T   T
  0.8163664711542005  0.1334338591145924  0.2135157509509114   T   T   T
  0.6209717426445127  0.5869517413892484  0.0554836672154520   T   T   T
  0.7027041174211563  0.2309978450795870  0.0676224151149933   T   T   T
  0.5638069488473302  0.0631090692620410  0.1213596126138754   T   T   T
  0.7840913374594684  0.5083232883585137  0.0972737992968904   T   T   T
  0.9237534371465085  0.2505838455805602  0.1147328312080866   T   T   T
  0.8801701323689431  0.1591379510175377  0.1595242563344073   T   T   T
  0.7101079001349544  0.7324165440322972  0.0782346562288108   T   T   T
  0.2677110921987531  0.0737338977890277  0.1990893623122151   T   T   T
  0.7386495896367510  0.6728813194141218  0.1873563241712985   T   T   T
  0.6855942284706029  0.9493205731397509  0.1417265856549902   T   T   T
  0.1214225211641912  0.5154485443135199  0.1429887174229333   T   T   T
  0.0418364236072580  0.2629106318049963  0.2013750407916211   T   T   T
  0.3233004651429781  0.5226904451199568  0.0991603539410279   T   T   T
  0.8180113587594204  0.8989216537499203  0.1623100397992783   T   T   T
  0.3896208967855818  0.0708145967590520  0.0985565291889608   T   T   T
  0.6065201816886342  0.3324617479840076  0.2067330633688948   T   T   T
  0.4977076152159237  0.8960574745288586  0.1777924785308992   T   T   T
  0.8134798413792194  0.3817420427880094  0.1224952027583359   T   T   T
  0.2168205634950195  0.0192404012602676  0.1454388034909850   T   T   T
  0.8488645569430743  0.6184195984497642  0.0809337140992113   T   T   T
  0.5576114328964894  0.0625603420589740  0.0573840729303023   T   T   T
  0.8436411893510040  0.0130904551809207  0.0578123428378173   T   T   T
  0.8898819670456335  0.3321468637136340  0.1642191236607859   T   T   T
  0.7210065935349053  0.8860306774211760  0.1964375797274315   T   T   T
  0.2320648724202397  0.7318710936311629  0.1057679344883440   T   T   T
  0.6000337905007191  0.1056031629931845  0.2346594511972809   T   T   T
  0.9882626840755492  0.8704134366172163  0.1643338728974596   T   T   T
  0.0917805515639122  0.8373037741042663  0.1858297205299506   T   T   T
  0.9359372047965557  0.3952986359204083  0.1113645906538201   T   T   T
  0.7790019968624228  0.2852084100244647  0.1641562839138236   T   T   T
  0.5984304372457965  0.7117223194144816  0.0873848595025531   T   T   T
  0.7267605444118309  0.1816181915924011  0.1286431646359893   T   T   T
  0.3814699960090374  0.3369855138571394  0.1775453268529199   T   T   T
  0.6655763196312089  0.0150575746278725  0.1981906541861111   T   T   T
  0.9138531296887719  0.9524228638373955  0.1340776260127774   T   T   T
  0.3727872460178458  0.0998609952894090  0.2260750443914271   T   T   T
  0.3040214676146243  0.8111095041668949  0.0734965850346292   T   T   T
  0.9928646661944340  0.0453057104658625  0.2578180198175615   T   T   T
  0.4253000657795566  0.0229904575501773  0.2714097438607446   T   T   T
  0.9777092795758885  0.3374430531681543  0.2450271582980377   T   T   T
  0.0819528406487109  0.2933919186767883  0.2598326702537023   T   T   T
  0.5482274347318233  0.3965214619969015  0.0296740881812673   T   T   T
  0.3825193451791441  0.6986778328161113  0.2518686238210745   T   T   T
  0.4394050797044142  0.9982789336798066  0.0488166129889986   T   T   T
  0.3351682684883164  0.0536253434627492  0.0399167632475740   T   T   T
  0.5891014600660185  0.6633994592712688  0.2309390428358633   T   T   T
  0.2611205100436318  0.9195005196894162  0.0372297844266925   T   T   T
  0.9575634172157869  0.3634992306117112  0.0473883117798653   T   T   T
  0.3379756253533560  0.3195482205801790  0.2386638192405281   T   T   T
  0.8701730280552193  0.4096116086813275  0.2442212811025296   T   T   T
  0.6450346623684344  0.9926110756948653  0.2624936415039358   T   T   T
  0.7680938954010923  0.2300086487505954  0.2503913472098733   T   T   T
  0.0443146209655515  0.4701595114960387  0.0338724518618344   T   T   T
  0.0064000324477951  0.6124646428854567  0.0397821982604793   T   T   T
  0.3521299789893007  0.5740020682342609  0.0385905369634245   T   T   T
  0.2462817752727572  0.5780049137536363  0.0614742986260475   T   T   T
  0.7961800683408606  0.6658717081710024  0.2437072128224509   T   T   T
  0.8171887423372060  0.9164342035435751  0.2287506025265744   T   T   T
  0.8957136148893817  0.6431815350754064  0.0221152698861608   T   T   T
  0.5449762980048293  0.9208840783219898  0.2360981948550615   T   T   T
  0.7293867239932674  0.8242576934908989  0.0269436583925786   T   T   T
  0.6990506318164441  0.6831076294463250  0.0182256942907600   T   T   T
  0.2438283976645859  0.6687109735667895  0.2155133875627206   T   T   T
  0.2634604023096208  0.3414989314397433  0.3451842778873070   T   T   T
  0.2227051155468427  0.1563155138283543  0.2838474067030611   T   T   T
  0.3242283559275888  0.1215856543449962  0.2821049665128575   T   T   T
  0.3647588915223337  0.3070057142544069  0.3437099432461783   T   T   T
  0.4145446799972518  0.1315615175708949  0.3039883059336784   T   T   T
  0.4973977348580242  0.1902882961534944  0.3062945505338582   T   T   T
  0.5657216747737579  0.2723725251578806  0.3073528132130339   T   T   T
  0.3962443739458603  0.3559391649497199  0.3006263288225574   T   T   T
  0.6032047997346033  0.3954612906743087  0.3002033226491354   T   T   T
  0.4322555577077096  0.4787922058631044  0.2944619682710783   T   T   T
  0.4783533898864631  0.5870953742248139  0.3138339136601494   T   T   T
  0.5266636885450483  0.6293316405436563  0.2857522700204082   T   T   T
  0.4727364143922429  0.5719756030415529  0.2703305065543802   T   T   T
  0.6224843176908090  0.5162367021684943  0.3154426823126527   T   T   T
  0.6216508103329031  0.5001843368940933  0.2717411158282690   T   T   T
  0.6088063420099722  0.5895327447575756  0.2873537136056238   T   T   T
  0.0051172227303845  0.2361083821490600  0.0728557423438670   T   T   T
  0.3486505252096598  0.0928055388627345  0.0253240154426647   T   T   T
  0.5098202504249219  0.4048379589959069  0.0215206225099814   T   T   T
  0.0513115782276924  0.5036136625863101  0.1994243949446743   T   T   T
  0.3234362425516964  0.2729572438375470  0.2295026287743145   T   T   T
  0.4595106274829882  0.3651373544110499  0.2496476923482334   T   T   T
  0.1393946267934618  0.2997471157617435  0.2329654208545069   T   T   T
  0.4523076041158880  0.9851879541645978  0.2784048496932812   T   T   T
 -0.0064758980528382  0.3802868397875671  0.2565613829626878   T   T   T
  0.0995983926356733  0.2677633491916697  0.2797520556051487   T   T   T
  0.1053414543796277  0.9429063136646378  0.2213625828801924   T   T   T
  0.2265398418369897  0.6192730992591687  0.0511459109970445   T   T   T
  0.0217749178645111  0.6992519479021502  0.0561173014439430   T   T   T
  0.4759333279519508  0.0189413665502857  0.0559925847341853   T   T   T
  0.2731716552607961  0.9676852335560847  0.0286550454060538   T   T   T
  0.0850801468690753  0.4680635689316148  0.0297920880424241   T   T   T
 -0.0323347070714589  0.6203495461351530  0.0303524081796661   T   T   T
  0.3921452943154524  0.5873971779589381  0.0400775359016783   T   T   T
  0.2743066874243311  0.8169254024611041  0.2667550765974225   T   T   T
  0.9705434563380675  0.8447760922269882  0.2344622787070431   T   T   T
  0.3427823598948555  0.7134513860437892  0.2550149799663683   T   T   T
  0.9919149205339820  0.3836725799589603  0.0367324557984582   T   T   T
  0.6392853323348642  0.3217217181858399  0.0730352032797424   T   T   T
  0.7117543090844505  0.3996597378122587  0.0697838999460708   T   T   T
  0.7304926186302476  0.2716410872521727  0.0673035356681638   T   T   T
  0.5718707674447838  0.0629918908856805  0.0345873207488189   T   T   T
  0.8488737005491396  0.0317142635604765  0.0352836127727770   T   T   T
  0.4998097504606178  0.2504013720685542  0.2290112574458585   T   T   T
  0.7942764620345450  0.5589050351051393  0.2421357806855172   T   T   T
  0.5814815145795947  0.2930007878565928  0.2155202786798346   T   T   T
  0.0288035368368923  0.0179443359893004  0.2581324195948816   T   T   T
  0.9033684152064191  0.3776600297377426  0.2401369943668002   T   T   T
  0.6778395127443945  0.9676322312386558  0.2721431424045026   T   T   T
  0.7379792612729643  0.2633992976175805  0.2573750923182083   T   T   T
  0.7644284590178816  0.9360063049297639  0.0929124125114078   T   T   T
  0.6476630373097679  0.6173447779093970  0.0424316794437607   T   T   T
  0.8754626245422590  0.6085728071215660  0.0077941192112436   T   T   T
  0.7336144410398671  0.8640168450841443  0.0437540683807645   T   T   T
  0.6890123036744963  0.6970655486692212 -0.0044617293817955   T   T   T
  0.5791986140002998  0.9378623470621773  0.2480151272700494   T   T   T
  0.7203205658902545  0.4964603964666217  0.2234609915528355   T   T   T
  0.6000751979964642  0.6133310093123834  0.2241137977218835   T   T   T
  0.7687615220349859  0.6861380342894650  0.2594480910967233   T   T   T
  0.8345864222556642  0.9639439280082504  0.2231759977913682   T   T   T
  0.9911677837301340  0.1139798015392444  0.2319328485521711   F   F   T
  0.4280930965063195  0.0469447748944903  0.2324405122132530   T   T   T
  0.9604353159061103  0.7569678489471768  0.0896872559273265   T   T   T
  0.2489373939039768  0.7570174776117019  0.2191381106823921   T   T   T
  0.3592129544676110  0.5218505109652531  0.1939467139769055   T   T   T
  0.9936011679715806  0.6697287414049035  0.1537465814166533   T   T   T
  0.5294349137119945  0.1268547326895451  0.1409449214070248   T   T   T
  0.2791292181631394  0.2327343656946878  0.1594954613231550   T   T   T
  0.0248772979416409  0.2710958205312991  0.2399823781997986   T   T   T
  0.0247172676608504  0.8186138859550666  0.1889932763255163   T   T   T
  0.8227708339633324  0.0663079842787511  0.0877709396750299   F   F   T
  0.5592683135721340  0.3887347639316899  0.0694455724986287   T   T   T
  0.4109145402978598  0.6697536706797464  0.2176229058787235   F   F   T
  0.6159350347223274  0.3435565005242723  0.1672890159460935   T   T   T
  0.0974659099453756  0.0535478910334530  0.1957526731069119   T   T   T
  0.1958731759303166  0.9431622714737790  0.1284881373168250   T   T   T
  0.3794918307257832  0.0166171681553701  0.0666900074919642   T   T   T
  0.3748465444961127  0.4807846917355971  0.1175740932239020   T   T   T
  0.2999251193395929  0.7445856233141360  0.1000873260455990   T   T   T
  0.0565979177570776  0.2740507904722793  0.1628728564966320   T   T   T
  0.0780186433716981  0.9994738663320374  0.1226023174489030   T   T   T
  0.1563124358676617  0.8153825998215609  0.1767813437916512   F   F   T
  0.9706826876500919  0.9041140347716093  0.1285363347661140   T   T   T
  0.5398486600486317  0.6997695905206093  0.2076981242958542   T   T   T
  0.2880984809449375  0.8982130508746674  0.0731011249661837   T   T   T
  0.2185145691842048  0.0882035840764246  0.1706033395213910   T   T   T
  0.8016751451647812  0.4244991920937541  0.0881795235694594   T   T   T
  0.6548767644935788  0.5025583006684452  0.1805946396951363   T   T   T
  0.6721599611161820  0.9152817290689927  0.1053895125379577   T   T   T
  0.7208580857061694  0.2382674681732897  0.1595636411296278   T   T   T
  0.6702191723634059  0.9352401235135039  0.1803847267212454   T   T   T
  0.0332024699484878  0.1506666737623746  0.1111362053398462   T   T   T
  0.3291710218648790  0.1150690658354486  0.1956838072147591   T   T   T
  0.9275979417976482  0.4207837394117077  0.0731958334572517   T   T   T
  0.8719157501146749  0.1093984126945753  0.1926184678791789   T   T   T
  0.3836229868263569  0.3627979726595394  0.2157355060465925   T   T   T
  0.8156853634186303  0.5809468454900995  0.1113477746853125   T   T   T
  0.6568736215563650  0.7454312738227302  0.1030682197559650   T   T   T
  0.5839685556568308  0.6235579234211657  0.0849514813647455   T   T   T
  0.7114168888045032  0.1581024137791666  0.0908458677758604   T   T   T
  0.5433159603604616  0.1379227206808505  0.2169306885182959   T   T   T
  0.5136365912695590  0.2879302392296928  0.1215773151381571   T   T   T
  0.3818217931385894  0.3183559937269638  0.1386989726031591   T   T   T
  0.8394897133855550  0.4613768564038110  0.2173093502667678   T   T   T
  0.4075899355473826  0.0596600294853076  0.1368610548966966   T   T   T
  0.7165488342629505  0.6413144864112200  0.1518928070408390   T   T   T
  0.3519149520571830  0.7825085726465341  0.1714844995415718   T   T   T
  0.6570174747986154  0.0557482182279929  0.2337874436981555   T   T   T
  0.2385679879106216  0.6000911786959303  0.1897727738502289   T   T   T
  0.4325639903630432  0.9241521954540133  0.1765198665222263   F   F   T
  0.7543095215387993  0.1637766965089420  0.2246189752688304   T   T   T
  0.0186358895614985  0.5343158382909555  0.0586031470081762   T   T   T
  0.3127383858906510  0.5868344083374856  0.0714178159328424   T   T   T
  0.1921133644551459  0.6853692718390603  0.1305110531172189   T   T   T
  0.7966551402127638  0.6977053581886011  0.2053126164263434   T   T   T
  0.7891833243444630  0.8723675566315641  0.1975421723463719   T   T   T
  0.8607156620982781  0.6807999585426224  0.0534927470513943   T   T   T
  0.5508374551564555  0.8744066273375866  0.2015447450591175   T   T   T
  0.6021789914953339  0.0522631774427373  0.0883806249131101   T   T   T
  0.4973694010803826  0.5257279443263368  0.1021732200062271   T   T   T
  0.1413860476341308  0.4917380803251928  0.1804372607326199   T   T   T
  0.8224755379805242  0.3532806499725467  0.1599339053780784   T   T   T
  0.1758997205989593  0.3301042344694022  0.1811648705116075   T   T   T
  0.7358421675466914  0.7413630892378914  0.0411470680246762   T   T   T
  0.0951578988198665  0.5812337286638024  0.1207231121863812   T   T   T
  0.8522781789229159  0.9706883143605431  0.1489639696221288   T   T   T
  0.9102781511739507  0.1649625800080766  0.1233636104174977   T   T   T
  0.9390838881588288  0.3253335735653349  0.1356845290002739   T   T   T
  0.8866858509301151  0.5882958299905743  0.1755097232930944   T   T   T
  0.5594167840243194  0.5867765682608985  0.1550262465767601   T   T   T
 
  0.00000000E+00  0.00000000E+00  0.00000000E+00
  0.00000000E+00  0.00000000E+00  0.00000000E+00
  0.00000000E+00  0.00000000E+00  0.00000000E+00
  0.00000000E+00  0.00000000E+00  0.00000000E+00
  0.00000000E+00  0.00000000E+00  0.00000000E+00
  0.00000000E+00  0.00000000E+00  0.00000000E+00
  0.00000000E+00  0.00000000E+00  0.00000000E+00
  0.00000000E+00  0.00000000E+00  0.00000000E+00
  0.00000000E+00  0.00000000E+00  0.00000000E+00
  0.00000000E+00  0.00000000E+00  0.00000000E+00
  0.00000000E+00  0.00000000E+00  0.00000000E+00
  0.00000000E+00  0.00000000E+00  0.00000000E+00
  0.00000000E+00  0.00000000E+00  0.00000000E+00
  0.00000000E+00  0.00000000E+00  0.00000000E+00
  0.00000000E+00  0.00000000E+00  0.00000000E+00
  0.00000000E+00  0.00000000E+00  0.00000000E+00
  0.00000000E+00  0.00000000E+00  0.00000000E+00
  0.00000000E+00  0.00000000E+00  0.00000000E+00
  0.00000000E+00  0.00000000E+00  0.00000000E+00
  0.00000000E+00  0.00000000E+00  0.00000000E+00
  0.00000000E+00  0.00000000E+00  0.00000000E+00
  0.00000000E+00  0.00000000E+00  0.00000000E+00
  0.00000000E+00  0.00000000E+00  0.00000000E+00
  0.00000000E+00  0.00000000E+00  0.00000000E+00
  0.00000000E+00  0.00000000E+00  0.00000000E+00
  0.00000000E+00  0.00000000E+00  0.00000000E+00
  0.00000000E+00  0.00000000E+00  0.00000000E+00
  0.00000000E+00  0.00000000E+00  0.00000000E+00
  0.00000000E+00  0.00000000E+00  0.00000000E+00
  0.00000000E+00  0.00000000E+00  0.00000000E+00
  0.00000000E+00  0.00000000E+00  0.00000000E+00
  0.00000000E+00  0.00000000E+00  0.00000000E+00
  0.00000000E+00  0.00000000E+00  0.00000000E+00
  0.00000000E+00  0.00000000E+00  0.00000000E+00
  0.00000000E+00  0.00000000E+00  0.00000000E+00
  0.00000000E+00  0.00000000E+00  0.00000000E+00
  0.00000000E+00  0.00000000E+00  0.00000000E+00
  0.00000000E+00  0.00000000E+00  0.00000000E+00
  0.00000000E+00  0.00000000E+00  0.00000000E+00
  0.00000000E+00  0.00000000E+00  0.00000000E+00
  0.00000000E+00  0.00000000E+00  0.00000000E+00
  0.00000000E+00  0.00000000E+00  0.00000000E+00
  0.00000000E+00  0.00000000E+00  0.00000000E+00
  0.00000000E+00  0.00000000E+00  0.00000000E+00
  0.00000000E+00  0.00000000E+00  0.00000000E+00
  0.00000000E+00  0.00000000E+00  0.00000000E+00
  0.00000000E+00  0.00000000E+00  0.00000000E+00
  0.00000000E+00  0.00000000E+00  0.00000000E+00
  0.00000000E+00  0.00000000E+00  0.00000000E+00
  0.00000000E+00  0.00000000E+00  0.00000000E+00
  0.00000000E+00  0.00000000E+00  0.00000000E+00
  0.00000000E+00  0.00000000E+00  0.00000000E+00
  0.00000000E+00  0.00000000E+00  0.00000000E+00
  0.00000000E+00  0.00000000E+00  0.00000000E+00
  0.00000000E+00  0.00000000E+00  0.00000000E+00
  0.00000000E+00  0.00000000E+00  0.00000000E+00
  0.00000000E+00  0.00000000E+00  0.00000000E+00
  0.00000000E+00  0.00000000E+00  0.00000000E+00
  0.00000000E+00  0.00000000E+00  0.00000000E+00
  0.00000000E+00  0.00000000E+00  0.00000000E+00
  0.00000000E+00  0.00000000E+00  0.00000000E+00
  0.00000000E+00  0.00000000E+00  0.00000000E+00
  0.00000000E+00  0.00000000E+00  0.00000000E+00
  0.00000000E+00  0.00000000E+00  0.00000000E+00
  0.00000000E+00  0.00000000E+00  0.00000000E+00
  0.00000000E+00  0.00000000E+00  0.00000000E+00
  0.00000000E+00  0.00000000E+00  0.00000000E+00
  0.00000000E+00  0.00000000E+00  0.00000000E+00
  0.00000000E+00  0.00000000E+00  0.00000000E+00
  0.00000000E+00  0.00000000E+00  0.00000000E+00
  0.00000000E+00  0.00000000E+00  0.00000000E+00
  0.00000000E+00  0.00000000E+00  0.00000000E+00
  0.00000000E+00  0.00000000E+00  0.00000000E+00
  0.00000000E+00  0.00000000E+00  0.00000000E+00
  0.00000000E+00  0.00000000E+00  0.00000000E+00
  0.00000000E+00  0.00000000E+00  0.00000000E+00
  0.00000000E+00  0.00000000E+00  0.00000000E+00
  0.00000000E+00  0.00000000E+00  0.00000000E+00
  0.00000000E+00  0.00000000E+00  0.00000000E+00
  0.00000000E+00  0.00000000E+00  0.00000000E+00
  0.00000000E+00  0.00000000E+00  0.00000000E+00
  0.00000000E+00  0.00000000E+00  0.00000000E+00
  0.00000000E+00  0.00000000E+00  0.00000000E+00
  0.00000000E+00  0.00000000E+00  0.00000000E+00
  0.00000000E+00  0.00000000E+00  0.00000000E+00
  0.00000000E+00  0.00000000E+00  0.00000000E+00
  0.00000000E+00  0.00000000E+00  0.00000000E+00
  0.00000000E+00  0.00000000E+00  0.00000000E+00
  0.00000000E+00  0.00000000E+00  0.00000000E+00
  0.00000000E+00  0.00000000E+00  0.00000000E+00
  0.00000000E+00  0.00000000E+00  0.00000000E+00
  0.00000000E+00  0.00000000E+00  0.00000000E+00
  0.00000000E+00  0.00000000E+00  0.00000000E+00
  0.00000000E+00  0.00000000E+00  0.00000000E+00
  0.00000000E+00  0.00000000E+00  0.00000000E+00
  0.00000000E+00  0.00000000E+00  0.00000000E+00
  0.00000000E+00  0.00000000E+00  0.00000000E+00
  0.00000000E+00  0.00000000E+00  0.00000000E+00
  0.00000000E+00  0.00000000E+00  0.00000000E+00
  0.00000000E+00  0.00000000E+00  0.00000000E+00
  0.00000000E+00  0.00000000E+00  0.00000000E+00
  0.00000000E+00  0.00000000E+00  0.00000000E+00
  0.00000000E+00  0.00000000E+00  0.00000000E+00
  0.00000000E+00  0.00000000E+00  0.00000000E+00
  0.00000000E+00  0.00000000E+00  0.00000000E+00
  0.00000000E+00  0.00000000E+00  0.00000000E+00
  0.00000000E+00  0.00000000E+00  0.00000000E+00
  0.00000000E+00  0.00000000E+00  0.00000000E+00
  0.00000000E+00  0.00000000E+00  0.00000000E+00
  0.00000000E+00  0.00000000E+00  0.00000000E+00
  0.00000000E+00  0.00000000E+00  0.00000000E+00
  0.00000000E+00  0.00000000E+00  0.00000000E+00
  0.00000000E+00  0.00000000E+00  0.00000000E+00
  0.00000000E+00  0.00000000E+00  0.00000000E+00
  0.00000000E+00  0.00000000E+00  0.00000000E+00
  0.00000000E+00  0.00000000E+00  0.00000000E+00
  0.00000000E+00  0.00000000E+00  0.00000000E+00
  0.00000000E+00  0.00000000E+00  0.00000000E+00
  0.00000000E+00  0.00000000E+00  0.00000000E+00
  0.00000000E+00  0.00000000E+00  0.00000000E+00
  0.00000000E+00  0.00000000E+00  0.00000000E+00
  0.00000000E+00  0.00000000E+00  0.00000000E+00
  0.00000000E+00  0.00000000E+00  0.00000000E+00
  0.00000000E+00  0.00000000E+00  0.00000000E+00
  0.00000000E+00  0.00000000E+00  0.00000000E+00
  0.00000000E+00  0.00000000E+00  0.00000000E+00
  0.00000000E+00  0.00000000E+00  0.00000000E+00
  0.00000000E+00  0.00000000E+00  0.00000000E+00
  0.00000000E+00  0.00000000E+00  0.00000000E+00
  0.00000000E+00  0.00000000E+00  0.00000000E+00
  0.00000000E+00  0.00000000E+00  0.00000000E+00
  0.00000000E+00  0.00000000E+00  0.00000000E+00
  0.00000000E+00  0.00000000E+00  0.00000000E+00
  0.00000000E+00  0.00000000E+00  0.00000000E+00
  0.00000000E+00  0.00000000E+00  0.00000000E+00
  0.00000000E+00  0.00000000E+00  0.00000000E+00
  0.00000000E+00  0.00000000E+00  0.00000000E+00
  0.00000000E+00  0.00000000E+00  0.00000000E+00
  0.00000000E+00  0.00000000E+00  0.00000000E+00
  0.00000000E+00  0.00000000E+00  0.00000000E+00
  0.00000000E+00  0.00000000E+00  0.00000000E+00
  0.00000000E+00  0.00000000E+00  0.00000000E+00
  0.00000000E+00  0.00000000E+00  0.00000000E+00
  0.00000000E+00  0.00000000E+00  0.00000000E+00
  0.00000000E+00  0.00000000E+00  0.00000000E+00
  0.00000000E+00  0.00000000E+00  0.00000000E+00
  0.00000000E+00  0.00000000E+00  0.00000000E+00
  0.00000000E+00  0.00000000E+00  0.00000000E+00
  0.00000000E+00  0.00000000E+00  0.00000000E+00
  0.00000000E+00  0.00000000E+00  0.00000000E+00
  0.00000000E+00  0.00000000E+00  0.00000000E+00
  0.00000000E+00  0.00000000E+00  0.00000000E+00
  0.00000000E+00  0.00000000E+00  0.00000000E+00
  0.00000000E+00  0.00000000E+00  0.00000000E+00
  0.00000000E+00  0.00000000E+00  0.00000000E+00
  0.00000000E+00  0.00000000E+00  0.00000000E+00
  0.00000000E+00  0.00000000E+00  0.00000000E+00
  0.00000000E+00  0.00000000E+00  0.00000000E+00
  0.00000000E+00  0.00000000E+00  0.00000000E+00
  0.00000000E+00  0.00000000E+00  0.00000000E+00
  0.00000000E+00  0.00000000E+00  0.00000000E+00
  0.00000000E+00  0.00000000E+00  0.00000000E+00
  0.00000000E+00  0.00000000E+00  0.00000000E+00
  0.00000000E+00  0.00000000E+00  0.00000000E+00
  0.00000000E+00  0.00000000E+00  0.00000000E+00
  0.00000000E+00  0.00000000E+00  0.00000000E+00
  0.00000000E+00  0.00000000E+00  0.00000000E+00
  0.00000000E+00  0.00000000E+00  0.00000000E+00
  0.00000000E+00  0.00000000E+00  0.00000000E+00
  0.00000000E+00  0.00000000E+00  0.00000000E+00
  0.00000000E+00  0.00000000E+00  0.00000000E+00
  0.00000000E+00  0.00000000E+00  0.00000000E+00
  0.00000000E+00  0.00000000E+00  0.00000000E+00
  0.00000000E+00  0.00000000E+00  0.00000000E+00
  0.00000000E+00  0.00000000E+00  0.00000000E+00
  0.00000000E+00  0.00000000E+00  0.00000000E+00
  0.00000000E+00  0.00000000E+00  0.00000000E+00
  0.00000000E+00  0.00000000E+00  0.00000000E+00
  0.00000000E+00  0.00000000E+00  0.00000000E+00
  0.00000000E+00  0.00000000E+00  0.00000000E+00
  0.00000000E+00  0.00000000E+00  0.00000000E+00
  0.00000000E+00  0.00000000E+00  0.00000000E+00
  0.00000000E+00  0.00000000E+00  0.00000000E+00
  0.00000000E+00  0.00000000E+00  0.00000000E+00
  0.00000000E+00  0.00000000E+00  0.00000000E+00
  0.00000000E+00  0.00000000E+00  0.00000000E+00
  0.00000000E+00  0.00000000E+00  0.00000000E+00
  0.00000000E+00  0.00000000E+00  0.00000000E+00
  0.00000000E+00  0.00000000E+00  0.00000000E+00
  0.00000000E+00  0.00000000E+00  0.00000000E+00
  0.00000000E+00  0.00000000E+00  0.00000000E+00
  0.00000000E+00  0.00000000E+00  0.00000000E+00
  0.00000000E+00  0.00000000E+00  0.00000000E+00
  0.00000000E+00  0.00000000E+00  0.00000000E+00
  0.00000000E+00  0.00000000E+00  0.00000000E+00
  0.00000000E+00  0.00000000E+00  0.00000000E+00
  0.00000000E+00  0.00000000E+00  0.00000000E+00
  0.00000000E+00  0.00000000E+00  0.00000000E+00
  0.00000000E+00  0.00000000E+00  0.00000000E+00
  0.00000000E+00  0.00000000E+00  0.00000000E+00
  0.00000000E+00  0.00000000E+00  0.00000000E+00
  0.00000000E+00  0.00000000E+00  0.00000000E+00
  0.00000000E+00  0.00000000E+00  0.00000000E+00
  0.00000000E+00  0.00000000E+00  0.00000000E+00
  0.00000000E+00  0.00000000E+00  0.00000000E+00
  0.00000000E+00  0.00000000E+00  0.00000000E+00
  0.00000000E+00  0.00000000E+00  0.00000000E+00
  0.00000000E+00  0.00000000E+00  0.00000000E+00
  0.00000000E+00  0.00000000E+00  0.00000000E+00
  0.00000000E+00  0.00000000E+00  0.00000000E+00
  0.00000000E+00  0.00000000E+00  0.00000000E+00
  0.00000000E+00  0.00000000E+00  0.00000000E+00
  0.00000000E+00  0.00000000E+00  0.00000000E+00
  0.00000000E+00  0.00000000E+00  0.00000000E+00
  0.00000000E+00  0.00000000E+00  0.00000000E+00
  0.00000000E+00  0.00000000E+00  0.00000000E+00
  0.00000000E+00  0.00000000E+00  0.00000000E+00
  0.00000000E+00  0.00000000E+00  0.00000000E+00
  0.00000000E+00  0.00000000E+00  0.00000000E+00
  0.00000000E+00  0.00000000E+00  0.00000000E+00
  0.00000000E+00  0.00000000E+00  0.00000000E+00
  0.00000000E+00  0.00000000E+00  0.00000000E+00
  0.00000000E+00  0.00000000E+00  0.00000000E+00
  0.00000000E+00  0.00000000E+00  0.00000000E+00
  0.00000000E+00  0.00000000E+00  0.00000000E+00
  0.00000000E+00  0.00000000E+00  0.00000000E+00
  0.00000000E+00  0.00000000E+00  0.00000000E+00
  0.00000000E+00  0.00000000E+00  0.00000000E+00
  0.00000000E+00  0.00000000E+00  0.00000000E+00
  0.00000000E+00  0.00000000E+00  0.00000000E+00
  0.00000000E+00  0.00000000E+00  0.00000000E+00
  0.00000000E+00  0.00000000E+00  0.00000000E+00
  0.00000000E+00  0.00000000E+00  0.00000000E+00
  0.00000000E+00  0.00000000E+00  0.00000000E+00
  0.00000000E+00  0.00000000E+00  0.00000000E+00
  0.00000000E+00  0.00000000E+00  0.00000000E+00
  0.00000000E+00  0.00000000E+00  0.00000000E+00
  0.00000000E+00  0.00000000E+00  0.00000000E+00
  0.00000000E+00  0.00000000E+00  0.00000000E+00
  0.00000000E+00  0.00000000E+00  0.00000000E+00
  0.00000000E+00  0.00000000E+00  0.00000000E+00
  0.00000000E+00  0.00000000E+00  0.00000000E+00
  0.00000000E+00  0.00000000E+00  0.00000000E+00
  0.00000000E+00  0.00000000E+00  0.00000000E+00
  0.00000000E+00  0.00000000E+00  0.00000000E+00
  0.00000000E+00  0.00000000E+00  0.00000000E+00
  0.00000000E+00  0.00000000E+00  0.00000000E+00
  0.00000000E+00  0.00000000E+00  0.00000000E+00
  0.00000000E+00  0.00000000E+00  0.00000000E+00
  0.00000000E+00  0.00000000E+00  0.00000000E+00
  0.00000000E+00  0.00000000E+00  0.00000000E+00
  0.00000000E+00  0.00000000E+00  0.00000000E+00
  0.00000000E+00  0.00000000E+00  0.00000000E+00
  0.00000000E+00  0.00000000E+00  0.00000000E+00
  0.00000000E+00  0.00000000E+00  0.00000000E+00
  0.00000000E+00  0.00000000E+00  0.00000000E+00
  0.00000000E+00  0.00000000E+00  0.00000000E+00
  0.00000000E+00  0.00000000E+00  0.00000000E+00
  0.00000000E+00  0.00000000E+00  0.00000000E+00
  0.00000000E+00  0.00000000E+00  0.00000000E+00
  0.00000000E+00  0.00000000E+00  0.00000000E+00
  0.00000000E+00  0.00000000E+00  0.00000000E+00
  0.00000000E+00  0.00000000E+00  0.00000000E+00
  0.00000000E+00  0.00000000E+00  0.00000000E+00
  0.00000000E+00  0.00000000E+00  0.00000000E+00
  0.00000000E+00  0.00000000E+00  0.00000000E+00
  0.00000000E+00  0.00000000E+00  0.00000000E+00
  0.00000000E+00  0.00000000E+00  0.00000000E+00
  0.00000000E+00  0.00000000E+00  0.00000000E+00
  0.00000000E+00  0.00000000E+00  0.00000000E+00
  0.00000000E+00  0.00000000E+00  0.00000000E+00
  0.00000000E+00  0.00000000E+00  0.00000000E+00
  0.00000000E+00  0.00000000E+00  0.00000000E+00
  0.00000000E+00  0.00000000E+00  0.00000000E+00
  0.00000000E+00  0.00000000E+00  0.00000000E+00
  0.00000000E+00  0.00000000E+00  0.00000000E+00
  0.00000000E+00  0.00000000E+00  0.00000000E+00
  0.00000000E+00  0.00000000E+00  0.00000000E+00
  0.00000000E+00  0.00000000E+00  0.00000000E+00
  0.00000000E+00  0.00000000E+00  0.00000000E+00
  0.00000000E+00  0.00000000E+00  0.00000000E+00
  0.00000000E+00  0.00000000E+00  0.00000000E+00
  0.00000000E+00  0.00000000E+00  0.00000000E+00
  0.00000000E+00  0.00000000E+00  0.00000000E+00
  0.00000000E+00  0.00000000E+00  0.00000000E+00
  0.00000000E+00  0.00000000E+00  0.00000000E+00
  0.00000000E+00  0.00000000E+00  0.00000000E+00
  0.00000000E+00  0.00000000E+00  0.00000000E+00
  0.00000000E+00  0.00000000E+00  0.00000000E+00
  0.00000000E+00  0.00000000E+00  0.00000000E+00
  0.00000000E+00  0.00000000E+00  0.00000000E+00
  0.00000000E+00  0.00000000E+00  0.00000000E+00
  0.00000000E+00  0.00000000E+00  0.00000000E+00
  0.00000000E+00  0.00000000E+00  0.00000000E+00
  0.00000000E+00  0.00000000E+00  0.00000000E+00
  0.00000000E+00  0.00000000E+00  0.00000000E+00
  0.00000000E+00  0.00000000E+00  0.00000000E+00
  0.00000000E+00  0.00000000E+00  0.00000000E+00
  0.00000000E+00  0.00000000E+00  0.00000000E+00
  0.00000000E+00  0.00000000E+00  0.00000000E+00
  0.00000000E+00  0.00000000E+00  0.00000000E+00
  0.00000000E+00  0.00000000E+00  0.00000000E+00
  0.00000000E+00  0.00000000E+00  0.00000000E+00
  0.00000000E+00  0.00000000E+00  0.00000000E+00
  0.00000000E+00  0.00000000E+00  0.00000000E+00
  0.00000000E+00  0.00000000E+00  0.00000000E+00
  0.00000000E+00  0.00000000E+00  0.00000000E+00
  0.00000000E+00  0.00000000E+00  0.00000000E+00
  0.00000000E+00  0.00000000E+00  0.00000000E+00
  0.00000000E+00  0.00000000E+00  0.00000000E+00
  0.00000000E+00  0.00000000E+00  0.00000000E+00
  0.00000000E+00  0.00000000E+00  0.00000000E+00
