# Supplementary material for: Adsorption of 4-(N,N-Dimethylamino)-4′-nitrostilbene on an Amorphous Silica Glass Surface
Source: J Phys Chem C Nanomater Interfaces. 2023 Nov 17;127(47):22964–74. doi: 10.1021/acs.jpcc.3c05552 (PMC10694811; doi:10.1021/acs.jpcc.3c05552)
Supplement: Supplementary file 2 — jp3c05552_si_002.zip [file jp3c05552_si_002.zip › contcar/A11_CONTCAR]

SiO2                                    
   1.00000000000000     
    23.7420005797999991    0.0000000000000000    0.0000000000000000
     0.0000000000000000   18.2761001587000003    0.0000000000000000
     0.0000000000000000    0.0000000000000000   40.4500007628999967
   C    N    O    H    Si
    16     2   164    60    70
Selective dynamics
Direct
  0.5848831692573976  0.7143596477535055  0.3399147027923925   T   T   T
  0.6353412920718164  0.7319202695914048  0.3560074925130106   T   T   T
  0.6849998152933350  0.6934132911011237  0.3495243658298310   T   T   T
  0.6836688935464699  0.6365107605700963  0.3267790237190092   T   T   T
  0.6332841884064617  0.6161529976073905  0.3106074580444401   T   T   T
  0.5840968971456235  0.6570421821400171  0.3175383898942564   T   T   T
  0.6347886850644643  0.5584293087240153  0.2856886389751374   T   T   T
  0.5921002983605127  0.5151414177117507  0.2746223605886383   T   T   T
  0.5362752349329870  0.5054380640491507  0.2889336570282302   T   T   T
  0.4885271444576301  0.4995211330147497  0.2684640074331893   T   T   T
  0.5275705817465991  0.4989987723538366  0.3232741043790808   T   T   T
  0.4348771128733235  0.4902046463228657  0.2814837492645041   T   T   T
  0.4745798377269111  0.4873845927189870  0.3366638508813129   T   T   T
  0.4262770049623376  0.4834421214514273  0.3160544356433658   T   T   T
  0.3656715614561785  0.4620504890183690  0.3638910286293394   T   T   T
  0.3257264924131912  0.4628930481639520  0.3064965258244839   T   T   T
  0.3732841591293365  0.4731901194005101  0.3286901111821576   T   T   T
  0.6362555229467162  0.7919196181674879  0.3795361324547317   T   T   T
  0.5903056637646200  0.8250444129415957  0.3855201216839025   T   T   T
  0.6829824845626203  0.8085800828959240  0.3929094496991101   T   T   T
  0.0596887120031028  0.1959842810083282  0.1412826773419988   T   T   T
  0.1554787487435659  0.0990912719952078  0.1871003142878949   T   T   T
  0.9036632430497654  0.7385702555317785  0.0679562093799961   T   T   T
  0.6468246722575398  0.8303996914139115  0.1079440929285810   T   T   T
  0.5046144855867438  0.5384539750865548  0.1427107098581645   T   T   T
  0.5348515510717076  0.2002553126265257  0.1201178425510886   T   T   T
  0.7697452607830445  0.6336048037097359  0.1253456290092674   T   T   T
  0.8626410764838786  0.4165765233991984  0.0682278801547361   T   T   T
  0.9605055440676865  0.6993874996715994  0.1216439807198233   T   T   T
  0.3929265762162549  0.5849349771910810  0.2121063507242828   T   T   T
  0.5574013561540041  0.3291365822330309  0.1461193472195748   T   T   T
  0.9592885830186559  0.4959990455541036  0.0711668861983908   T   T   T
  0.0182006961492747  0.7416051821027230  0.0674584526491689   T   T   T
  0.1861098867672652  0.8833960437420720  0.1573699580783372   T   T   T
  0.0794614720471662  0.0086694502486751  0.1615288621654894   T   T   T
  0.5172723719220288  0.5974670082864748  0.0815974526108600   T   T   T
  0.5425422586091035  0.7848818259115745  0.2064005928157638   T   T   T
  0.5251478565150921  0.3172512718834484  0.0832691918986624   T   T   T
  0.0817575702002504  0.4757835908532725  0.2012439087663140   T   T   T
  0.8091726689894903  0.4124496762866418  0.1899491280866420   T   T   T
  0.4474831426282089  0.2895728592169726  0.1286565749202433   T   T   T
  0.0437441011055300  0.1063002315047621  0.2054140451461827   T   T   T
  0.6295293663303462  0.3724706845287000  0.0754296797449222   T   T   T
  0.3272211310498996  0.6668440979128695  0.0860914430421020   T   T   T
  0.8154634926930303  0.0073688824327237  0.1187892743465463   T   T   T
  0.8667971788540908  0.1314464447975728  0.0975582574940765   T   T   T
  0.0145934390777494  0.7316473107799919  0.1783301162635883   T   T   T
  0.5996556848963880  0.5899406051609229  0.1228940585604872   T   T   T
  0.3641637482472848  0.4487231284269012  0.2149423980106870   T   T   T
  0.0217277187457623  0.9509867670483124  0.1127358221501868   T   T   T
  0.3130304549573835  0.2033278280302732  0.1930205592330592   T   T   T
  0.9288893748193009  0.1053938651520528  0.2152013046311890   T   T   T
  0.6447858658583107  0.4218880123493504  0.1598553268481990   T   T   T
  0.3687664577551092  0.3919126263566852  0.1186691237251498   T   T   T
  0.1045985045005996  0.9956061829677785  0.2254888380346591   T   T   T
  0.3464874991775873  0.9437898805224443  0.0797083843768023   T   T   T
  0.4450775672854743  0.3500648620136767  0.2327151705213235   T   T   T
  0.3775522621895481  0.5113067236002163  0.1556072199692770   T   T   T
  0.9533031213533246  0.6104048368062428  0.1728307740764541   T   T   T
  0.2697780821910111  0.7672943052011847  0.2574188889183043   T   T   T
  0.7623065948086962  0.1035227652352039  0.0791956973109933   T   T   T
  0.8623769906052962  0.5591299193064395  0.1404227704841184   T   T   T
  0.4208011609387101  0.9746565791843279  0.2088628306890053   T   T   T
  0.7536584014363364  0.3773319995532803  0.0696520539933170   T   T   T
  0.5399094462414306  0.4582411996576548  0.0905788454356912   T   T   T
  0.7162382812563856  0.1859025230411544  0.1948548554532853   T   T   T
  0.1559228529013575  0.7421227509735879  0.1533466139396984   T   T   T
  0.4784617918784705  0.6727342894636722  0.2244893786913628   T   T   T
  0.4322845199830083  0.5025430860091052  0.0970346686835113   T   T   T
  0.3887906180756440  0.8564271570086842  0.1751252083613060   T   T   T
  0.1349495891493512  0.9575201220963026  0.1093525996423679   T   T   T
  0.0305375037072814  0.1969397328597844  0.0762165771329782   T   T   T
  0.6648863780723384  0.2822408418854935  0.1545618753574820   T   T   T
  0.3924450793613685  0.7144200010253364  0.1853324340558263   T   T   T
  0.5433737112370263  0.6618374204996834  0.1717998730126007   T   T   T
  0.2962509680346607  0.7877359084166997  0.1935469302724147   T   T   T
  0.7305539438591011  0.9106427014678999  0.0837465378865281   T   T   T
  0.1769485480043792  0.5564678826256342  0.1973319219273407   T   T   T
  0.2895456141063819  0.5457722391094980  0.1930354448315852   T   T   T
  0.6741446574195638  0.7011126975719389  0.1370675471471158   T   T   T
  0.0655885809387021  0.5468726800794047  0.0868880694727471   T   T   T
  0.8021204219883290  0.7121583583078698  0.0408474506628714   T   T   T
  0.1220703024074655  0.3092914681583453  0.1568055536769736   T   T   T
  0.5376450507596012  0.2208746770214585  0.2307287380504032   T   T   T
  0.4628343505304944  0.1069073065255901  0.1456426788590401   T   T   T
  0.1454375545488209  0.6369734139734854  0.1093703888410362   T   T   T
  0.1775595112973169  0.2915032497818638  0.2161182384982497   T   T   T
  0.3566223605554253  0.0890803262189782  0.1605497733369672   T   T   T
  0.0724293732472948  0.0786953152645994  0.1037094209517191   T   T   T
  0.0496204856899261  0.6205222105076234  0.1427283523421845   T   T   T
  0.8603708633866265  0.0211566185365843  0.1801858950283189   T   T   T
  0.6266342147938953  0.9673986512725548  0.0876523969643636   T   T   T
  0.0085294400275817  0.8337892702708309  0.2268042704502366   T   T   T
  0.9929086315481729  0.1967306081350218  0.2479221608065803   T   T   T
  0.3346979851535393  0.7649556359575639  0.1338136085567442   T   T   T
  0.6530330697512355  0.1103493487718871  0.0896259385786930   T   T   T
  0.7895143965965461  0.5085286287213745  0.2358291183192647   T   T   T
  0.6106675263751102  0.8860563880292983  0.1835949251953761   T   T   T
  0.8520448562215488  0.6561261213286406  0.1896961397137826   T   T   T
  0.8858330478866392  0.5178295493413537  0.2016054238404015   T   T   T
  0.6949086371558451  0.5556274287276275  0.1576015702396079   T   T   T
  0.5559288719646444  0.1360579364012704  0.1779268418160335   T   T   T
  0.1788779071625071  0.4184826840480110  0.1806679534139813   T   T   T
  0.5940407916682633  0.5370004676421336  0.1843271653676133   T   T   T
  0.2431725417960512  0.9137642659220824  0.1027490737658186   T   T   T
  0.9582298102667348  0.8372593575326289  0.1014197778852656   T   T   T
  0.6829844964367500  0.4855327696024794  0.2159665315732592   T   T   T
  0.7145712964338840  0.0937489476273512  0.2429518431683748   T   T   T
  0.1902326870337725  0.7984252585890314  0.2107114361526903   T   T   T
  0.8031161595364588  0.7833074035291751  0.2033004367729689   T   T   T
  0.3319137534297347  0.2580279794079505  0.1338363506651531   T   T   T
  0.9702449221187692  0.1205102575768173  0.1226281754399137   T   T   T
  0.0042416541009337  0.3189553012114890  0.1524249939848723   T   T   T
  0.2393271986059430  0.1623234268592795  0.1490189323139933   T   T   T
  0.2319205227912291  0.6329566705799472  0.1524825959395584   T   T   T
  0.4207294220935901  0.9736503822193422  0.1434321362655512   T   T   T
  0.4857691575282060  0.0904293692412436  0.2250887017439726   T   T   T
  0.2378881329933961  0.3023768417238735  0.1635390638002416   T   T   T
  0.8159797232219375  0.1270747778588695  0.2141126441753277   T   T   T
  0.6223565345483216  0.5827887512002132  0.0566924923695221   T   T   T
  0.7020960970817988  0.2305448595404568  0.0700857672670436   T   T   T
  0.5632008969215422  0.0604643332574776  0.1223921618477396   T   T   T
  0.7869619236590244  0.5041721879463765  0.0974200986323803   T   T   T
  0.9239533392724596  0.2499324726951898  0.1167343702746161   T   T   T
  0.8815436630405469  0.1574630217973938  0.1612045806989194   T   T   T
  0.7105812803818303  0.7306201977276888  0.0777601131766952   T   T   T
  0.2666740471054632  0.0737886906140062  0.1983387235161707   T   T   T
  0.7396491457570359  0.6702751331413053  0.1866344434487701   T   T   T
  0.6848835887803080  0.9457732786174113  0.1421589459744646   T   T   T
  0.1233361074406034  0.5134830172870518  0.1418659610517568   T   T   T
  0.0545794808973883  0.2595618749472332  0.2018725583574649   T   T   T
  0.3234802573789287  0.5206769685380187  0.0983324244689462   T   T   T
  0.8178181492028593  0.8961025504214003  0.1616552209156724   T   T   T
  0.3896127710488801  0.0709404492533913  0.0983091873483890   T   T   T
  0.6048647642428380  0.3337390832243655  0.2063295970397325   T   T   T
  0.4980534063066633  0.8978829590210679  0.1768001788190112   T   T   T
  0.8149225692631172  0.3792924104670835  0.1249047939543500   T   T   T
  0.2160678058801125  0.0202117579086540  0.1444419034075155   T   T   T
  0.8503128384242311  0.6152119824190084  0.0807318033580470   T   T   T
  0.5579767938736296  0.0625817548713592  0.0583641571952561   T   T   T
  0.8449910276548082  0.0160279170788128  0.0574104807362005   T   T   T
  0.8905399740612048  0.3294094499457203  0.1670095201018197   T   T   T
  0.7214198998988808  0.8817783161400387  0.1962767701863420   T   T   T
  0.2328576803341372  0.7309166405526154  0.1058850124971707   T   T   T
  0.5998232917785575  0.1015582508443961  0.2345934642549814   T   T   T
  0.9888470343427158  0.8686336453958304  0.1636443198782367   T   T   T
  0.0920286545975791  0.8373455067810891  0.1860952375758471   T   T   T
  0.9383463504704135  0.3943147972125244  0.1148825566585503   T   T   T
  0.7794191837297592  0.2823874435904881  0.1662028782931599   T   T   T
  0.5990342543735078  0.7089012840604537  0.0871257562093490   T   T   T
  0.7284092137078334  0.1782159485579242  0.1303548527792374   T   T   T
  0.3877015598144938  0.3326886585470290  0.1785340235283082   T   T   T
  0.6643499502395864  0.0094157400162323  0.1988816267120835   T   T   T
  0.9135986547690058  0.9483603312194169  0.1328945326175055   T   T   T
  0.3720544299904086  0.0992687468506946  0.2256422694774765   T   T   T
  0.3052354116763956  0.8101440616117297  0.0741992171104612   T   T   T
 -0.0019250618028052  0.0512969234949128  0.2604010043775457   T   T   T
  0.4233355236240207  0.0235340987287733  0.2715805460438254   T   T   T
  0.9832101902099981  0.3403278439851192  0.2402250189518449   T   T   T
  0.0839859060427285  0.2849160474914438  0.2608590482320689   T   T   T
  0.5519828587833490  0.3976863223931167  0.0297997846084752   T   T   T
  0.3830626016424261  0.7028986044888047  0.2524219187079204   T   T   T
  0.4399471543478443  0.9976972264123071  0.0489395910528583   T   T   T
  0.3356736502697767  0.0522949933989859  0.0395722424389225   T   T   T
  0.5911077352512600  0.6727256075596699  0.2330937469110727   T   T   T
  0.2622358637586836  0.9169650071348709  0.0370876698886323   T   T   T
  0.9624762032728612  0.3552297080367815  0.0522597175708597   T   T   T
  0.3333313893837507  0.3193688620699950  0.2367307492902662   T   T   T
  0.8718726332706972  0.4112801444420432  0.2463998303797416   T   T   T
  0.6431984165338005  0.9877323923481282  0.2631226878328405   T   T   T
  0.7695069313339120  0.2218028749904258  0.2525357884205779   T   T   T
  0.0445102137927371  0.4648758858857864  0.0339171263745846   T   T   T
  0.0056607408371687  0.6070138165551756  0.0391408522925163   T   T   T
  0.3531440888764513  0.5731503594430725  0.0380604513152367   T   T   T
  0.2469497533336123  0.5764978256478897  0.0605606783375474   T   T   T
  0.7940951580605800  0.6644302400426931  0.2439485922226950   T   T   T
  0.8180990155663044  0.9133981397151018  0.2281488805552159   T   T   T
  0.8960137505675808  0.6403344132230934  0.0216994753484075   T   T   T
  0.5442325163224507  0.9182418121917492  0.2355655860530605   T   T   T
  0.7312120674940021  0.8230229239763147  0.0270231399498378   T   T   T
  0.7000997026841528  0.6824927556235134  0.0170896041727520   T   T   T
  0.2424225818214506  0.6674721110547901  0.2158698609583082   T   T   T
  0.5473011518677176  0.7465572543458031  0.3450750971584551   T   T   T
  0.7234565052543327  0.7087672426981627  0.3624640457666077   T   T   T
  0.7221580326454313  0.6057145626984068  0.3216515073115352   T   T   T
  0.5451237086080822  0.6442839796856873  0.3045502031774027   T   T   T
  0.6755784453910176  0.5504659373651488  0.2735900380996448   T   T   T
  0.6015912699938704  0.4819236652475677  0.2527835539288475   T   T   T
  0.4933725057874903  0.5052237016664981  0.2417135291018826   T   T   T
  0.5638673509488699  0.5015381314739981  0.3398013001628784   T   T   T
  0.3991348352610913  0.4899443185505165  0.2647216496509714   T   T   T
  0.4706235626940823  0.4806835422830044  0.3633145022484014   T   T   T
  0.3824020782429120  0.5085538599503447  0.3782116798640316   T   T   T
  0.3205813894196902  0.4573653873406234  0.3692513891533751   T   T   T
  0.3866893258895189  0.4116939490287224  0.3726905214375684   T   T   T
  0.3201759890958164  0.5105198500529755  0.2900879149577492   T   T   T
  0.3303622429272033  0.4136898955606744  0.2908829913062806   T   T   T
  0.2872809809335838  0.4568923911353011  0.3212313576385081   T   T   T
  0.0043055547573704  0.2381645621036781  0.0730071644081892   T   T   T
  0.3492796813491183  0.0911441379845578  0.0248352459721011   T   T   T
  0.5143837040760812  0.4100112849717064  0.0213961686404595   T   T   T
  0.0501287734537818  0.5092829680669733  0.1968138504177776   T   T   T
  0.3200648910789153  0.2725825726443477  0.2270048959234777   T   T   T
  0.4567062314336854  0.3839528811407071  0.2505912407645503   T   T   T
  0.1457793158932844  0.2921046255361509  0.2320224723784324   T   T   T
  0.4524788636536969  0.9904067306926027  0.2801963048223998   T   T   T
  0.0011989568875115  0.3881919388084812  0.2360961242666789   T   T   T
  0.0818718743474248  0.2909139057415855  0.2849251156097824   T   T   T
  0.1051158655819538  0.9429950694945718  0.2200127075414387   T   T   T
  0.2282616051654927  0.6167282242946112  0.0488118278672875   T   T   T
  0.0215027680171704  0.6942033631799792  0.0551990316542929   T   T   T
  0.4764060863634415  0.0183143194302247  0.0562637934246989   T   T   T
  0.2741971873458359  0.9649600479666095  0.0282613884794822   T   T   T
  0.0848195059842101  0.4644311033283461  0.0284279026395652   T   T   T
 -0.0331941999828496  0.6147613857734514  0.0298112708849606   T   T   T
  0.3930572436273276  0.5869583593756726  0.0397365200148453   T   T   T
  0.2744967316513470  0.8171382261363010  0.2661156035891202   T   T   T
  0.9689436736981557  0.8382590940856230  0.2335071611422192   T   T   T
  0.3432086952921950  0.7173694514890310  0.2553878613902668   T   T   T
  0.9950903000202228  0.3762512711106056  0.0401278172613592   T   T   T
  0.6410583892183245  0.3202529328382669  0.0746531867647380   T   T   T
  0.7142572624877939  0.3957668539117442  0.0711030451617217   T   T   T
  0.7304366790072524  0.2706439557252791  0.0695854592230851   T   T   T
  0.5726487721598421  0.0652070020157500  0.0356909115488648   T   T   T
  0.8498391012072154  0.0364036201561483  0.0351644891952353   T   T   T
  0.5011150275399174  0.2468693179305577  0.2323677274842490   T   T   T
  0.7953746631544967  0.5606877637644514  0.2422849575020815   T   T   T
  0.5813907784205862  0.2930003855269174  0.2153586251052524   T   T   T
  0.0325364668729728  0.0211278371194665  0.2583510519069150   T   T   T
  0.9042422011667243  0.3784214697418402  0.2420613564155388   T   T   T
  0.6749396300541666  0.9662480179354411  0.2753250108373999   T   T   T
  0.7394490641307380  0.2519307570399613  0.2621554252683783   T   T   T
  0.7637775711317820  0.9356530152013617  0.0933147906188489   T   T   T
  0.6484679838404332  0.6130206061650434  0.0432567301851767   T   T   T
  0.8747753013231807  0.6103988723007100  0.0058212723678708   T   T   T
  0.7344184514118088  0.8623138549692524  0.0441458984885723   T   T   T
  0.6848058801226130  0.7010932922409590 -0.0038437692363672   T   T   T
  0.5782803222946367  0.9325355645770532  0.2483098093575254   T   T   T
  0.7235251679162983  0.4932259217625730  0.2220334966224065   T   T   T
  0.5952802270878462  0.6225713177280512  0.2419780576634345   T   T   T
  0.7640824569132005  0.6828825053041022  0.2585381690544042   T   T   T
  0.8344044469418518  0.9615864654432899  0.2227416593536205   T   T   T
  0.9911677837301340  0.1139798015392444  0.2319281999315255   F   F   T
  0.4271599760226072  0.0461943813974253  0.2326560574740132   T   T   T
  0.9612939283114394  0.7532801324231164  0.0890367465326557   T   T   T
  0.2492087257213877  0.7558558750372852  0.2188845533985640   T   T   T
  0.3561186072286736  0.5229898483881177  0.1934356612873171   T   T   T
  0.9945048033865977  0.6671043715279332  0.1532804713758738   T   T   T
  0.5290764346138054  0.1254711919329491  0.1413878644176026   T   T   T
  0.2800808741644363  0.2328670880996562  0.1588366824454258   T   T   T
  0.0273294301334739  0.2703362841412390  0.2380169612494573   T   T   T
  0.0251158663697240  0.8168474726697552  0.1883990091724163   T   T   T
  0.8227708339633324  0.0663079842787511  0.0880447833063546   F   F   T
  0.5615784124977902  0.3874634715495334  0.0695854165520398   T   T   T
  0.4109145402978598  0.6697536706797464  0.2188641107543157   F   F   T
  0.6166721865265001  0.3413931808637209  0.1669169994470133   T   T   T
  0.0966109155189205  0.0538420196435041  0.1946314264434075   T   T   T
  0.1956864685564097  0.9434119742130169  0.1278825321395385   T   T   T
  0.3799035877886466  0.0160781279111633  0.0666409278980122   T   T   T
  0.3750129460553902  0.4810938280129696  0.1178286108508140   T   T   T
  0.3008813676881179  0.7427461442215775  0.1002967610510710   T   T   T
  0.0605817844508884  0.2713933808134322  0.1623948929434145   T   T   T
  0.0774570081473336  0.9988282104883985  0.1214385634252642   T   T   T
  0.1563124358676617  0.8153825998215609  0.1762197002693386   F   F   T
  0.9711410017925792  0.9013576107393332  0.1276740125810644   T   T   T
  0.5392488005814196  0.6970001678822403  0.2092362965185270   T   T   T
  0.2888648388705042  0.8970475751868957  0.0732091893942094   T   T   T
  0.2179264887789125  0.0889647418260743  0.1697961008013789   T   T   T
  0.8040264689793589  0.4194954690822474  0.0898691441775104   T   T   T
  0.6564012114147666  0.4986828459785412  0.1797328480931487   T   T   T
  0.6717785094432493  0.9131276197048577  0.1055516899097735   T   T   T
  0.7215323005948230  0.2347704616877165  0.1613086010651147   T   T   T
  0.6696726028454069  0.9300986831767627  0.1807485128566849   T   T   T
  0.0327997781195738  0.1498975552276452  0.1103989111366570   T   T   T
  0.3284589263932557  0.1146642527451066  0.1954655303113247   T   T   T
  0.9303391381400009  0.4151415994501874  0.0760178878845593   T   T   T
  0.8718853739389737  0.1048686560630573  0.1932518876755908   T   T   T
  0.3821870286135226  0.3623854492757724  0.2161556293396499   T   T   T
  0.8170998041254943  0.5780572513211482  0.1112386575878544   T   T   T
  0.6573886664048981  0.7431866484873976  0.1026559085186570   T   T   T
  0.5846678617089591  0.6206606092231354  0.0856416925220738   T   T   T
  0.7113634132998884  0.1565964282601446  0.0925222870881770   T   T   T
  0.5433277956519336  0.1357609516723214  0.2174812428360994   T   T   T
  0.5152602803847401  0.2856819769709335  0.1205497020593797   T   T   T
  0.3843308580284222  0.3174110468219742  0.1393085776487891   T   T   T
  0.8408124384468484  0.4608534757950130  0.2186622397944675   T   T   T
  0.4069366767709115  0.0598513955049912  0.1367642804387563   T   T   T
  0.7172604312330711  0.6386718593174370  0.1512765450688832   T   T   T
  0.3537292600450963  0.7809176540045627  0.1715844063151682   T   T   T
  0.6559846734941056  0.0503058792766453  0.2344335588010135   T   T   T
  0.2358002644998309  0.5995349028482957  0.1899089801133829   T   T   T
  0.4325639903630432  0.9241521954540133  0.1762683123493159   F   F   T
  0.7542818856895845  0.1576015431094542  0.2260089532447164   T   T   T
  0.0191228063819552  0.5297710570592236  0.0583335054645729   T   T   T
  0.3133390216397292  0.5852531343089541  0.0707651606287084   T   T   T
  0.1913438414602151  0.6853762071757036  0.1300126539538434   T   T   T
  0.7967471307919702  0.6951750577484624  0.2053618451215056   T   T   T
  0.7896293088700257  0.8693318370437803  0.1970999644409427   T   T   T
  0.8611856307696794  0.6777609561575685  0.0532102222490599   T   T   T
  0.5494446535719523  0.8717483141714236  0.2010523207360526   T   T   T
  0.6020223891018870  0.0507247703703748  0.0895054824231445   T   T   T
  0.4980023245875556  0.5233412998520524  0.1027661498602810   T   T   T
  0.1399604800450190  0.4910760203894820  0.1799823117731704   T   T   T
  0.8229901955148352  0.3503590785228884  0.1623371722342685   T   T   T
  0.1778808832169189  0.3291871037429220  0.1798131027199918   T   T   T
  0.7365469834516638  0.7395887201470465  0.0407382335667800   T   T   T
  0.0959320274792752  0.5791872468694298  0.1198437026181639   T   T   T
  0.8523952873228475  0.9673880361070809  0.1481508897806326   T   T   T
  0.9103604770414913  0.1639874212550601  0.1247166059049168   T   T   T
  0.9398619234870933  0.3230517348160602  0.1386011686774428   T   T   T
  0.8877161345713505  0.5860774061090159  0.1758749638820966   T   T   T
  0.5601674941892616  0.5829550309633434  0.1561862806272760   T   T   T
 
  0.00000000E+00  0.00000000E+00  0.00000000E+00
  0.00000000E+00  0.00000000E+00  0.00000000E+00
  0.00000000E+00  0.00000000E+00  0.00000000E+00
  0.00000000E+00  0.00000000E+00  0.00000000E+00
  0.00000000E+00  0.00000000E+00  0.00000000E+00
  0.00000000E+00  0.00000000E+00  0.00000000E+00
  0.00000000E+00  0.00000000E+00  0.00000000E+00
  0.00000000E+00  0.00000000E+00  0.00000000E+00
  0.00000000E+00  0.00000000E+00  0.00000000E+00
  0.00000000E+00  0.00000000E+00  0.00000000E+00
  0.00000000E+00  0.00000000E+00  0.00000000E+00
  0.00000000E+00  0.00000000E+00  0.00000000E+00
  0.00000000E+00  0.00000000E+00  0.00000000E+00
  0.00000000E+00  0.00000000E+00  0.00000000E+00
  0.00000000E+00  0.00000000E+00  0.00000000E+00
  0.00000000E+00  0.00000000E+00  0.00000000E+00
  0.00000000E+00  0.00000000E+00  0.00000000E+00
  0.00000000E+00  0.00000000E+00  0.00000000E+00
  0.00000000E+00  0.00000000E+00  0.00000000E+00
  0.00000000E+00  0.00000000E+00  0.00000000E+00
  0.00000000E+00  0.00000000E+00  0.00000000E+00
  0.00000000E+00  0.00000000E+00  0.00000000E+00
  0.00000000E+00  0.00000000E+00  0.00000000E+00
  0.00000000E+00  0.00000000E+00  0.00000000E+00
  0.00000000E+00  0.00000000E+00  0.00000000E+00
  0.00000000E+00  0.00000000E+00  0.00000000E+00
  0.00000000E+00  0.00000000E+00  0.00000000E+00
  0.00000000E+00  0.00000000E+00  0.00000000E+00
  0.00000000E+00  0.00000000E+00  0.00000000E+00
  0.00000000E+00  0.00000000E+00  0.00000000E+00
  0.00000000E+00  0.00000000E+00  0.00000000E+00
  0.00000000E+00  0.00000000E+00  0.00000000E+00
  0.00000000E+00  0.00000000E+00  0.00000000E+00
  0.00000000E+00  0.00000000E+00  0.00000000E+00
  0.00000000E+00  0.00000000E+00  0.00000000E+00
  0.00000000E+00  0.00000000E+00  0.00000000E+00
  0.00000000E+00  0.00000000E+00  0.00000000E+00
  0.00000000E+00  0.00000000E+00  0.00000000E+00
  0.00000000E+00  0.00000000E+00  0.00000000E+00
  0.00000000E+00  0.00000000E+00  0.00000000E+00
  0.00000000E+00  0.00000000E+00  0.00000000E+00
  0.00000000E+00  0.00000000E+00  0.00000000E+00
  0.00000000E+00  0.00000000E+00  0.00000000E+00
  0.00000000E+00  0.00000000E+00  0.00000000E+00
  0.00000000E+00  0.00000000E+00  0.00000000E+00
  0.00000000E+00  0.00000000E+00  0.00000000E+00
  0.00000000E+00  0.00000000E+00  0.00000000E+00
  0.00000000E+00  0.00000000E+00  0.00000000E+00
  0.00000000E+00  0.00000000E+00  0.00000000E+00
  0.00000000E+00  0.00000000E+00  0.00000000E+00
  0.00000000E+00  0.00000000E+00  0.00000000E+00
  0.00000000E+00  0.00000000E+00  0.00000000E+00
  0.00000000E+00  0.00000000E+00  0.00000000E+00
  0.00000000E+00  0.00000000E+00  0.00000000E+00
  0.00000000E+00  0.00000000E+00  0.00000000E+00
  0.00000000E+00  0.00000000E+00  0.00000000E+00
  0.00000000E+00  0.00000000E+00  0.00000000E+00
  0.00000000E+00  0.00000000E+00  0.00000000E+00
  0.00000000E+00  0.00000000E+00  0.00000000E+00
  0.00000000E+00  0.00000000E+00  0.00000000E+00
  0.00000000E+00  0.00000000E+00  0.00000000E+00
  0.00000000E+00  0.00000000E+00  0.00000000E+00
  0.00000000E+00  0.00000000E+00  0.00000000E+00
  0.00000000E+00  0.00000000E+00  0.00000000E+00
  0.00000000E+00  0.00000000E+00  0.00000000E+00
  0.00000000E+00  0.00000000E+00  0.00000000E+00
  0.00000000E+00  0.00000000E+00  0.00000000E+00
  0.00000000E+00  0.00000000E+00  0.00000000E+00
  0.00000000E+00  0.00000000E+00  0.00000000E+00
  0.00000000E+00  0.00000000E+00  0.00000000E+00
  0.00000000E+00  0.00000000E+00  0.00000000E+00
  0.00000000E+00  0.00000000E+00  0.00000000E+00
  0.00000000E+00  0.00000000E+00  0.00000000E+00
  0.00000000E+00  0.00000000E+00  0.00000000E+00
  0.00000000E+00  0.00000000E+00  0.00000000E+00
  0.00000000E+00  0.00000000E+00  0.00000000E+00
  0.00000000E+00  0.00000000E+00  0.00000000E+00
  0.00000000E+00  0.00000000E+00  0.00000000E+00
  0.00000000E+00  0.00000000E+00  0.00000000E+00
  0.00000000E+00  0.00000000E+00  0.00000000E+00
  0.00000000E+00  0.00000000E+00  0.00000000E+00
  0.00000000E+00  0.00000000E+00  0.00000000E+00
  0.00000000E+00  0.00000000E+00  0.00000000E+00
  0.00000000E+00  0.00000000E+00  0.00000000E+00
  0.00000000E+00  0.00000000E+00  0.00000000E+00
  0.00000000E+00  0.00000000E+00  0.00000000E+00
  0.00000000E+00  0.00000000E+00  0.00000000E+00
  0.00000000E+00  0.00000000E+00  0.00000000E+00
  0.00000000E+00  0.00000000E+00  0.00000000E+00
  0.00000000E+00  0.00000000E+00  0.00000000E+00
  0.00000000E+00  0.00000000E+00  0.00000000E+00
  0.00000000E+00  0.00000000E+00  0.00000000E+00
  0.00000000E+00  0.00000000E+00  0.00000000E+00
  0.00000000E+00  0.00000000E+00  0.00000000E+00
  0.00000000E+00  0.00000000E+00  0.00000000E+00
  0.00000000E+00  0.00000000E+00  0.00000000E+00
  0.00000000E+00  0.00000000E+00  0.00000000E+00
  0.00000000E+00  0.00000000E+00  0.00000000E+00
  0.00000000E+00  0.00000000E+00  0.00000000E+00
  0.00000000E+00  0.00000000E+00  0.00000000E+00
  0.00000000E+00  0.00000000E+00  0.00000000E+00
  0.00000000E+00  0.00000000E+00  0.00000000E+00
  0.00000000E+00  0.00000000E+00  0.00000000E+00
  0.00000000E+00  0.00000000E+00  0.00000000E+00
  0.00000000E+00  0.00000000E+00  0.00000000E+00
  0.00000000E+00  0.00000000E+00  0.00000000E+00
  0.00000000E+00  0.00000000E+00  0.00000000E+00
  0.00000000E+00  0.00000000E+00  0.00000000E+00
  0.00000000E+00  0.00000000E+00  0.00000000E+00
  0.00000000E+00  0.00000000E+00  0.00000000E+00
  0.00000000E+00  0.00000000E+00  0.00000000E+00
  0.00000000E+00  0.00000000E+00  0.00000000E+00
  0.00000000E+00  0.00000000E+00  0.00000000E+00
  0.00000000E+00  0.00000000E+00  0.00000000E+00
  0.00000000E+00  0.00000000E+00  0.00000000E+00
  0.00000000E+00  0.00000000E+00  0.00000000E+00
  0.00000000E+00  0.00000000E+00  0.00000000E+00
  0.00000000E+00  0.00000000E+00  0.00000000E+00
  0.00000000E+00  0.00000000E+00  0.00000000E+00
  0.00000000E+00  0.00000000E+00  0.00000000E+00
  0.00000000E+00  0.00000000E+00  0.00000000E+00
  0.00000000E+00  0.00000000E+00  0.00000000E+00
  0.00000000E+00  0.00000000E+00  0.00000000E+00
  0.00000000E+00  0.00000000E+00  0.00000000E+00
  0.00000000E+00  0.00000000E+00  0.00000000E+00
  0.00000000E+00  0.00000000E+00  0.00000000E+00
  0.00000000E+00  0.00000000E+00  0.00000000E+00
  0.00000000E+00  0.00000000E+00  0.00000000E+00
  0.00000000E+00  0.00000000E+00  0.00000000E+00
  0.00000000E+00  0.00000000E+00  0.00000000E+00
  0.00000000E+00  0.00000000E+00  0.00000000E+00
  0.00000000E+00  0.00000000E+00  0.00000000E+00
  0.00000000E+00  0.00000000E+00  0.00000000E+00
  0.00000000E+00  0.00000000E+00  0.00000000E+00
  0.00000000E+00  0.00000000E+00  0.00000000E+00
  0.00000000E+00  0.00000000E+00  0.00000000E+00
  0.00000000E+00  0.00000000E+00  0.00000000E+00
  0.00000000E+00  0.00000000E+00  0.00000000E+00
  0.00000000E+00  0.00000000E+00  0.00000000E+00
  0.00000000E+00  0.00000000E+00  0.00000000E+00
  0.00000000E+00  0.00000000E+00  0.00000000E+00
  0.00000000E+00  0.00000000E+00  0.00000000E+00
  0.00000000E+00  0.00000000E+00  0.00000000E+00
  0.00000000E+00  0.00000000E+00  0.00000000E+00
  0.00000000E+00  0.00000000E+00  0.00000000E+00
  0.00000000E+00  0.00000000E+00  0.00000000E+00
  0.00000000E+00  0.00000000E+00  0.00000000E+00
  0.00000000E+00  0.00000000E+00  0.00000000E+00
  0.00000000E+00  0.00000000E+00  0.00000000E+00
  0.00000000E+00  0.00000000E+00  0.00000000E+00
  0.00000000E+00  0.00000000E+00  0.00000000E+00
  0.00000000E+00  0.00000000E+00  0.00000000E+00
  0.00000000E+00  0.00000000E+00  0.00000000E+00
  0.00000000E+00  0.00000000E+00  0.00000000E+00
  0.00000000E+00  0.00000000E+00  0.00000000E+00
  0.00000000E+00  0.00000000E+00  0.00000000E+00
  0.00000000E+00  0.00000000E+00  0.00000000E+00
  0.00000000E+00  0.00000000E+00  0.00000000E+00
  0.00000000E+00  0.00000000E+00  0.00000000E+00
  0.00000000E+00  0.00000000E+00  0.00000000E+00
  0.00000000E+00  0.00000000E+00  0.00000000E+00
  0.00000000E+00  0.00000000E+00  0.00000000E+00
  0.00000000E+00  0.00000000E+00  0.00000000E+00
  0.00000000E+00  0.00000000E+00  0.00000000E+00
  0.00000000E+00  0.00000000E+00  0.00000000E+00
  0.00000000E+00  0.00000000E+00  0.00000000E+00
  0.00000000E+00  0.00000000E+00  0.00000000E+00
  0.00000000E+00  0.00000000E+00  0.00000000E+00
  0.00000000E+00  0.00000000E+00  0.00000000E+00
  0.00000000E+00  0.00000000E+00  0.00000000E+00
  0.00000000E+00  0.00000000E+00  0.00000000E+00
  0.00000000E+00  0.00000000E+00  0.00000000E+00
  0.00000000E+00  0.00000000E+00  0.00000000E+00
  0.00000000E+00  0.00000000E+00  0.00000000E+00
  0.00000000E+00  0.00000000E+00  0.00000000E+00
  0.00000000E+00  0.00000000E+00  0.00000000E+00
  0.00000000E+00  0.00000000E+00  0.00000000E+00
  0.00000000E+00  0.00000000E+00  0.00000000E+00
  0.00000000E+00  0.00000000E+00  0.00000000E+00
  0.00000000E+00  0.00000000E+00  0.00000000E+00
  0.00000000E+00  0.00000000E+00  0.00000000E+00
  0.00000000E+00  0.00000000E+00  0.00000000E+00
  0.00000000E+00  0.00000000E+00  0.00000000E+00
  0.00000000E+00  0.00000000E+00  0.00000000E+00
  0.00000000E+00  0.00000000E+00  0.00000000E+00
  0.00000000E+00  0.00000000E+00  0.00000000E+00
  0.00000000E+00  0.00000000E+00  0.00000000E+00
  0.00000000E+00  0.00000000E+00  0.00000000E+00
  0.00000000E+00  0.00000000E+00  0.00000000E+00
  0.00000000E+00  0.00000000E+00  0.00000000E+00
  0.00000000E+00  0.00000000E+00  0.00000000E+00
  0.00000000E+00  0.00000000E+00  0.00000000E+00
  0.00000000E+00  0.00000000E+00  0.00000000E+00
  0.00000000E+00  0.00000000E+00  0.00000000E+00
  0.00000000E+00  0.00000000E+00  0.00000000E+00
  0.00000000E+00  0.00000000E+00  0.00000000E+00
  0.00000000E+00  0.00000000E+00  0.00000000E+00
  0.00000000E+00  0.00000000E+00  0.00000000E+00
  0.00000000E+00  0.00000000E+00  0.00000000E+00
  0.00000000E+00  0.00000000E+00  0.00000000E+00
  0.00000000E+00  0.00000000E+00  0.00000000E+00
  0.00000000E+00  0.00000000E+00  0.00000000E+00
  0.00000000E+00  0.00000000E+00  0.00000000E+00
  0.00000000E+00  0.00000000E+00  0.00000000E+00
  0.00000000E+00  0.00000000E+00  0.00000000E+00
  0.00000000E+00  0.00000000E+00  0.00000000E+00
  0.00000000E+00  0.00000000E+00  0.00000000E+00
  0.00000000E+00  0.00000000E+00  0.00000000E+00
  0.00000000E+00  0.00000000E+00  0.00000000E+00
  0.00000000E+00  0.00000000E+00  0.00000000E+00
  0.00000000E+00  0.00000000E+00  0.00000000E+00
  0.00000000E+00  0.00000000E+00  0.00000000E+00
  0.00000000E+00  0.00000000E+00  0.00000000E+00
  0.00000000E+00  0.00000000E+00  0.00000000E+00
  0.00000000E+00  0.00000000E+00  0.00000000E+00
  0.00000000E+00  0.00000000E+00  0.00000000E+00
  0.00000000E+00  0.00000000E+00  0.00000000E+00
  0.00000000E+00  0.00000000E+00  0.00000000E+00
  0.00000000E+00  0.00000000E+00  0.00000000E+00
  0.00000000E+00  0.00000000E+00  0.00000000E+00
  0.00000000E+00  0.00000000E+00  0.00000000E+00
  0.00000000E+00  0.00000000E+00  0.00000000E+00
  0.00000000E+00  0.00000000E+00  0.00000000E+00
  0.00000000E+00  0.00000000E+00  0.00000000E+00
  0.00000000E+00  0.00000000E+00  0.00000000E+00
  0.00000000E+00  0.00000000E+00  0.00000000E+00
  0.00000000E+00  0.00000000E+00  0.00000000E+00
  0.00000000E+00  0.00000000E+00  0.00000000E+00
  0.00000000E+00  0.00000000E+00  0.00000000E+00
  0.00000000E+00  0.00000000E+00  0.00000000E+00
  0.00000000E+00  0.00000000E+00  0.00000000E+00
  0.00000000E+00  0.00000000E+00  0.00000000E+00
  0.00000000E+00  0.00000000E+00  0.00000000E+00
  0.00000000E+00  0.00000000E+00  0.00000000E+00
  0.00000000E+00  0.00000000E+00  0.00000000E+00
  0.00000000E+00  0.00000000E+00  0.00000000E+00
  0.00000000E+00  0.00000000E+00  0.00000000E+00
  0.00000000E+00  0.00000000E+00  0.00000000E+00
  0.00000000E+00  0.00000000E+00  0.00000000E+00
  0.00000000E+00  0.00000000E+00  0.00000000E+00
  0.00000000E+00  0.00000000E+00  0.00000000E+00
  0.00000000E+00  0.00000000E+00  0.00000000E+00
  0.00000000E+00  0.00000000E+00  0.00000000E+00
  0.00000000E+00  0.00000000E+00  0.00000000E+00
  0.00000000E+00  0.00000000E+00  0.00000000E+00
  0.00000000E+00  0.00000000E+00  0.00000000E+00
  0.00000000E+00  0.00000000E+00  0.00000000E+00
  0.00000000E+00  0.00000000E+00  0.00000000E+00
  0.00000000E+00  0.00000000E+00  0.00000000E+00
  0.00000000E+00  0.00000000E+00  0.00000000E+00
  0.00000000E+00  0.00000000E+00  0.00000000E+00
  0.00000000E+00  0.00000000E+00  0.00000000E+00
  0.00000000E+00  0.00000000E+00  0.00000000E+00
  0.00000000E+00  0.00000000E+00  0.00000000E+00
  0.00000000E+00  0.00000000E+00  0.00000000E+00
  0.00000000E+00  0.00000000E+00  0.00000000E+00
  0.00000000E+00  0.00000000E+00  0.00000000E+00
  0.00000000E+00  0.00000000E+00  0.00000000E+00
  0.00000000E+00  0.00000000E+00  0.00000000E+00
  0.00000000E+00  0.00000000E+00  0.00000000E+00
  0.00000000E+00  0.00000000E+00  0.00000000E+00
  0.00000000E+00  0.00000000E+00  0.00000000E+00
  0.00000000E+00  0.00000000E+00  0.00000000E+00
  0.00000000E+00  0.00000000E+00  0.00000000E+00
  0.00000000E+00  0.00000000E+00  0.00000000E+00
  0.00000000E+00  0.00000000E+00  0.00000000E+00
  0.00000000E+00  0.00000000E+00  0.00000000E+00
  0.00000000E+00  0.00000000E+00  0.00000000E+00
  0.00000000E+00  0.00000000E+00  0.00000000E+00
  0.00000000E+00  0.00000000E+00  0.00000000E+00
  0.00000000E+00  0.00000000E+00  0.00000000E+00
  0.00000000E+00  0.00000000E+00  0.00000000E+00
  0.00000000E+00  0.00000000E+00  0.00000000E+00
  0.00000000E+00  0.00000000E+00  0.00000000E+00
  0.00000000E+00  0.00000000E+00  0.00000000E+00
  0.00000000E+00  0.00000000E+00  0.00000000E+00
  0.00000000E+00  0.00000000E+00  0.00000000E+00
  0.00000000E+00  0.00000000E+00  0.00000000E+00
  0.00000000E+00  0.00000000E+00  0.00000000E+00
  0.00000000E+00  0.00000000E+00  0.00000000E+00
  0.00000000E+00  0.00000000E+00  0.00000000E+00
  0.00000000E+00  0.00000000E+00  0.00000000E+00
  0.00000000E+00  0.00000000E+00  0.00000000E+00
  0.00000000E+00  0.00000000E+00  0.00000000E+00
  0.00000000E+00  0.00000000E+00  0.00000000E+00
  0.00000000E+00  0.00000000E+00  0.00000000E+00
  0.00000000E+00  0.00000000E+00  0.00000000E+00
  0.00000000E+00  0.00000000E+00  0.00000000E+00
  0.00000000E+00  0.00000000E+00  0.00000000E+00
  0.00000000E+00  0.00000000E+00  0.00000000E+00
  0.00000000E+00  0.00000000E+00  0.00000000E+00
  0.00000000E+00  0.00000000E+00  0.00000000E+00
  0.00000000E+00  0.00000000E+00  0.00000000E+00
  0.00000000E+00  0.00000000E+00  0.00000000E+00
  0.00000000E+00  0.00000000E+00  0.00000000E+00
  0.00000000E+00  0.00000000E+00  0.00000000E+00
  0.00000000E+00  0.00000000E+00  0.00000000E+00
  0.00000000E+00  0.00000000E+00  0.00000000E+00
  0.00000000E+00  0.00000000E+00  0.00000000E+00
  0.00000000E+00  0.00000000E+00  0.00000000E+00
  0.00000000E+00  0.00000000E+00  0.00000000E+00
  0.00000000E+00  0.00000000E+00  0.00000000E+00
  0.00000000E+00  0.00000000E+00  0.00000000E+00
  0.00000000E+00  0.00000000E+00  0.00000000E+00
  0.00000000E+00  0.00000000E+00  0.00000000E+00
  0.00000000E+00  0.00000000E+00  0.00000000E+00
  0.00000000E+00  0.00000000E+00  0.00000000E+00
  0.00000000E+00  0.00000000E+00  0.00000000E+00
  0.00000000E+00  0.00000000E+00  0.00000000E+00
  0.00000000E+00  0.00000000E+00  0.00000000E+00
  0.00000000E+00  0.00000000E+00  0.00000000E+00
  0.00000000E+00  0.00000000E+00  0.00000000E+00
