# Supplementary material for: Adsorption of 4-(N,N-Dimethylamino)-4′-nitrostilbene on an Amorphous Silica Glass Surface
Source: J Phys Chem C Nanomater Interfaces. 2023 Nov 17;127(47):22964–74. doi: 10.1021/acs.jpcc.3c05552 (PMC10694811; doi:10.1021/acs.jpcc.3c05552)
Supplement: Supplementary file 2 — jp3c05552_si_002.zip [file jp3c05552_si_002.zip › contcar/A12_CONTCAR]

SiO2                                    
   1.00000000000000     
    23.7420005797999991    0.0000000000000000    0.0000000000000000
     0.0000000000000000   18.2761001587000003    0.0000000000000000
     0.0000000000000000    0.0000000000000000   40.4500007628999967
   C    N    O    H    Si
    16     2   164    60    70
Selective dynamics
Direct
  0.4737024367554599  0.4852684932248143  0.3291324513930264   T   T   T
  0.4419870542053633  0.5075870349618801  0.3016347178935898   T   T   T
  0.4665055969367830  0.5120698772643807  0.2701876188449773   T   T   T
  0.5235115845852851  0.4969958937641648  0.2666446973304399   T   T   T
  0.5577744664505117  0.4811420528320747  0.2943901244655134   T   T   T
  0.5307711565645675  0.4728316286876299  0.3253972112102866   T   T   T
  0.6181112990823002  0.4717331480171834  0.2899470259450863   T   T   T
  0.6600390640014628  0.4860070282405022  0.3120407996580585   T   T   T
  0.6570687943550239  0.5239863446161450  0.3436277195888403   T   T   T
  0.6942834554600708  0.5052408724373407  0.3694452275699199   T   T   T
  0.6190089289979296  0.5816746157638156  0.3499167157644790   T   T   T
  0.6911080965648992  0.5374983809114616  0.4004310807184081   T   T   T
  0.6156724788184308  0.6152681119679450  0.3805169041691402   T   T   T
  0.6505703835865089  0.5925396946180097  0.4071355571974113   T   T   T
  0.6041588349634355  0.6800866763081725  0.4439893920615169   T   T   T
  0.6832767814937871  0.6013390557487249  0.4643754905328555   T   T   T
  0.6456172067017508  0.6233458572290796  0.4379711023099686   T   T   T
  0.3837464669652267  0.5267033862977850  0.3061915840313407   T   T   T
  0.3605759515895381  0.5138748826387480  0.3337894755802280   T   T   T
  0.3569932980909935  0.5564083943637084  0.2820312493116559   T   T   T
  0.0620185151373091  0.1958842554574018  0.1400177204930301   T   T   T
  0.1573962485415048  0.1017487533612161  0.1857828324679491   T   T   T
  0.9055817972355799  0.7416383314047013  0.0687766775579857   T   T   T
  0.6469288174485867  0.8344411874415713  0.1054084884487968   T   T   T
  0.5017874417063516  0.5423555149642142  0.1418969486529272   T   T   T
  0.5374663825753684  0.2036292283869660  0.1184581473228687   T   T   T
  0.7689044080091972  0.6401795952002529  0.1256487461912701   T   T   T
  0.8592980946687051  0.4303786404909077  0.0661159444031544   T   T   T
  0.9644139709428105  0.6945861515642338  0.1203861913660623   T   T   T
  0.4034676990178356  0.5856696885112181  0.2045528880826885   T   T   T
  0.5587171847678407  0.3323434302795961  0.1449137983211538   T   T   T
  0.9587705110124836  0.5043900701028178  0.0708887078072607   T   T   T
  0.0196850220370021  0.7525831158917194  0.0683574286642341   T   T   T
  0.1868921134308829  0.8840619093357390  0.1606234527479216   T   T   T
  0.0838143654508589  0.0043036052882969  0.1642755127596813   T   T   T
  0.5154211822006513  0.6017124428232863  0.0809972652559851   T   T   T
  0.5506846472667184  0.7846736896237428  0.2108740406782611   T   T   T
  0.5261782029077879  0.3216082221687864  0.0820947379273588   T   T   T
  0.0853955811259432  0.4746662785123406  0.2031801112739783   T   T   T
  0.8103514941705160  0.4110888024066121  0.1884003366106819   T   T   T
  0.4491892053176372  0.2906812794843256  0.1274512726936785   T   T   T
  0.0439261806868463  0.1066652293625459  0.2039769047953336   T   T   T
  0.6294737531292383  0.3788183170596596  0.0739883589765023   T   T   T
  0.3267817029195911  0.6650960406001756  0.0864639891231065   T   T   T
  0.8148145592662360  0.0061360646477894  0.1172316895113338   T   T   T
  0.8692784013271704  0.1270773722037326  0.0964852121960363   T   T   T
  0.0109862829994524  0.7331496561740073  0.1786002724221115   T   T   T
  0.5964780837556495  0.5969964808100963  0.1231602142484619   T   T   T
  0.3711811970291232  0.4518819123531569  0.2141379106818163   T   T   T
  0.0221969254222132  0.9478033093252192  0.1163930895958063   T   T   T
  0.3152147473570081  0.2041107071513150  0.1912854897833354   T   T   T
  0.9289294525692534  0.1025386045344028  0.2139540074793609   T   T   T
  0.6439782742237983  0.4274413653459576  0.1592485826372120   T   T   T
  0.3698750182125291  0.3902198507786053  0.1145359840085553   T   T   T
  0.1075348614538979  0.0084234828471053  0.2295491107049295   T   T   T
  0.3465550957474970  0.9415273191179434  0.0808268354924551   T   T   T
  0.4516202636417728  0.3509345959118953  0.2283297229396427   T   T   T
  0.3734843008870369  0.5071739144916111  0.1528067292185374   T   T   T
  0.9506809581941008  0.6115948640866273  0.1728775461110005   T   T   T
  0.2712611136618093  0.7781081106902989  0.2578335559426722   T   T   T
  0.7622694807521707  0.1045710475919955  0.0788352326970452   T   T   T
  0.8594560001822006  0.5610837448133450  0.1403341862411675   T   T   T
  0.4229424859131323  0.9763277707980452  0.2092417122868032   T   T   T
  0.7517809294667829  0.3843175011249254  0.0681753028014188   T   T   T
  0.5394775817485327  0.4628433123317824  0.0903289264511701   T   T   T
  0.7177307871614828  0.1931251752446400  0.1936592592554813   T   T   T
  0.1590664833708457  0.7423727356896035  0.1558947798629080   T   T   T
  0.4767506288820879  0.6824143276186141  0.2268124319093968   T   T   T
  0.4311261139730467  0.5049132671793980  0.0951833858710362   T   T   T
  0.3832553644588423  0.8632983125525531  0.1743416173459749   T   T   T
  0.1355491860465718  0.9512859630411720  0.1111346525471289   T   T   T
  0.0373536485131628  0.1963025716500524  0.0770542925725296   T   T   T
  0.6673757586425155  0.2890201243373709  0.1529490006233009   T   T   T
  0.3930310814431923  0.7240768051544294  0.1873546102718510   T   T   T
  0.5387179568482122  0.6649575981888750  0.1729342612922503   T   T   T
  0.2922288662631767  0.7877556907276835  0.1921502705986250   T   T   T
  0.7322504071818369  0.9174031382103977  0.0843542447836440   T   T   T
  0.1815122776098022  0.5533743166147589  0.1987680094450869   T   T   T
  0.2946955311345175  0.5509737123166107  0.1950361698232278   T   T   T
  0.6726257689326918  0.7065416017811068  0.1357267532890905   T   T   T
  0.0649781022790809  0.5496913318244462  0.0898034925058888   T   T   T
  0.8045301805096898  0.7182811549409328  0.0409438399879483   T   T   T
  0.1229223831675397  0.3106686997504230  0.1547292065827450   T   T   T
  0.5384180634323292  0.2251103957344544  0.2289973543345692   T   T   T
  0.4641886155719054  0.1116166558662924  0.1439387876307333   T   T   T
  0.1454266285290353  0.6382752938086707  0.1119561251869647   T   T   T
  0.1777718848942413  0.2847940770436312  0.2134041807876515   T   T   T
  0.3592663135887555  0.0873056088045802  0.1603675327574698   T   T   T
  0.0749028139614222  0.0729436526735169  0.1060852130735551   T   T   T
  0.0508954916442916  0.6189975604000193  0.1469045822610009   T   T   T
  0.8547179802036374  0.0243420190071675  0.1797505107199950   T   T   T
  0.6271394067675811  0.9712742364208808  0.0855940968715280   T   T   T
  0.0102377314713415  0.8277475575582357  0.2298635831836157   T   T   T
  0.9915922181749219  0.1979579047433941  0.2452016736122302   T   T   T
  0.3360926364822028  0.7642111361406675  0.1337958781976173   T   T   T
  0.6526432085470607  0.1142111247955401  0.0868799220636770   T   T   T
  0.7867604617532086  0.5051979707836449  0.2349204731555516   T   T   T
  0.6081410616977753  0.8901982564620033  0.1830828361484788   T   T   T
  0.8490249734378894  0.6582803388578171  0.1891995747067277   T   T   T
  0.8830234198030659  0.5200848147108322  0.2015684437716731   T   T   T
  0.6923277455664696  0.5616626367399558  0.1567947766467706   T   T   T
  0.5573572791375798  0.1397628822660278  0.1764577242749758   T   T   T
  0.1810058485845163  0.4159836242448048  0.1811386658758950   T   T   T
  0.5914357336747026  0.5417545612726787  0.1838964087650571   T   T   T
  0.2442090602405692  0.9088970108228763  0.1050579214548082   T   T   T
  0.9558636680662838  0.8358610213887431  0.1065829315151718   T   T   T
  0.6792904393416742  0.4945353437383327  0.2158644563443143   T   T   T
  0.7155418546043122  0.0985683441437643  0.2408750165457332   T   T   T
  0.1888544286564636  0.7999466481880522  0.2139282999301444   T   T   T
  0.8015463388430352  0.7859812461993196  0.2041122100104450   T   T   T
  0.3337278426018760  0.2575313581478751  0.1319618077275007   T   T   T
  0.9725630274494420  0.1191259807448442  0.1210727826517492   T   T   T
  0.0057391497593916  0.3202728830494217  0.1472664111873934   T   T   T
  0.2419724450874256  0.1614061631379914  0.1471621675867633   T   T   T
  0.2339408643445096  0.6315951738282549  0.1535832330402624   T   T   T
  0.4278094819330009  0.9753786827666732  0.1439713069096624   T   T   T
  0.4866899699537836  0.0941793194432005  0.2233325140321309   T   T   T
  0.2390056289091742  0.3014728540234303  0.1614265498824941   T   T   T
  0.8175533373217581  0.1347406321620525  0.2132846083015384   T   T   T
  0.6210183617669078  0.5844817567492814  0.0573920631888698   T   T   T
  0.7038723150705991  0.2331502190705134  0.0685140223564630   T   T   T
  0.5644084339482857  0.0635113442100957  0.1210724133665090   T   T   T
  0.7821988463692335  0.5112606005738052  0.0970928774030458   T   T   T
  0.9238579774969499  0.2476333376827538  0.1140019042013417   T   T   T
  0.8841568920994337  0.1572206894862352  0.1597901262208283   T   T   T
  0.7097129183886373  0.7323376649112108  0.0759936322218128   T   T   T
  0.2681717031792213  0.0751357325683528  0.1974254972939677   T   T   T
  0.7363280107601129  0.6760771875746117  0.1864026984365610   T   T   T
  0.6822054534558804  0.9487486334661809  0.1413315774400605   T   T   T
  0.1254025205363539  0.5132798071292176  0.1436337797620205   T   T   T
  0.0517736583478519  0.2631114048244991  0.1988568691605107   T   T   T
  0.3218075055865656  0.5176973039862475  0.0948715458620719   T   T   T
  0.8157854878768104  0.8974287760222620  0.1613957670652837   T   T   T
  0.3913539487666220  0.0684931093733460  0.0980953404895619   T   T   T
  0.6062313931589689  0.3365828410040788  0.2051535033106477   T   T   T
  0.4951124376423947  0.8879776564974414  0.1793589123395866   T   T   T
  0.8148432677296844  0.3864031915586935  0.1226555782433448   T   T   T
  0.2169740067307130  0.0193533177777957  0.1441543364948935   T   T   T
  0.8491960077379557  0.6196726070202955  0.0810246628199215   T   T   T
  0.5567686619730702  0.0653316097073354  0.0570019876694778   T   T   T
  0.8459644957240856  0.0239051037475485  0.0537276650993594   T   T   T
  0.8930319758762089  0.3338913510126719  0.1621770404318240   T   T   T
  0.7187028196783931  0.8823846941099960  0.1950814219260634   T   T   T
  0.2332692711427269  0.7297101088805049  0.1068625151829672   T   T   T
  0.6005243059617944  0.1059880625770813  0.2334033982808159   T   T   T
  0.9858795746762649  0.8720176361021299  0.1685265118037546   T   T   T
  0.0907960572794716  0.8346298805233873  0.1861377111013909   T   T   T
  0.9395298365445260  0.3905673589979389  0.1075675495669729   T   T   T
  0.7825598785234219  0.2836488599695216  0.1619578236356156   T   T   T
  0.5979357857614171  0.7130107674231423  0.0856350308353915   T   T   T
  0.7262579786751613  0.1798294883097289  0.1292110974892141   T   T   T
  0.3872733416395366  0.3374409292764889  0.1757586927198256   T   T   T
  0.6643916466774721  0.0121489811892116  0.1980546546719056   T   T   T
  0.9132638344012176  0.9513472856677960  0.1349386140100788   T   T   T
  0.3732232544554669  0.1013412106528979  0.2252130944662995   T   T   T
  0.3051229510801976  0.8081322214667550  0.0741941533655218   T   T   T
  0.9989671098791437  0.0531129010772681  0.2595788550842514   T   T   T
  0.4270488454553483  0.0285853253335786  0.2713796374950241   T   T   T
  0.9839389935427074  0.3421232932814141  0.2397856888573298   T   T   T
  0.0848335122953905  0.2821891102487449  0.2577283698161662   T   T   T
  0.5508360104496514  0.4045384763849721  0.0289942127103198   T   T   T
  0.3707179693694720  0.6853880836556070  0.2496368731574390   T   T   T
  0.4391865044895593  0.9938339334403749  0.0484411933036806   T   T   T
  0.3348726918376964  0.0493260837694503  0.0402701127409858   T   T   T
  0.5884799621106805  0.6605120677968058  0.2334871472867043   T   T   T
  0.2605256009748085  0.9178682321736106  0.0391634299052677   T   T   T
  0.9522961395615066  0.3737960374883247  0.0408481131310056   T   T   T
  0.3412597403877098  0.3193852498539476  0.2355117831555878   T   T   T
  0.8711659579193919  0.4110788891563554  0.2454482359186879   T   T   T
  0.6445896823000925  0.9936877629224002  0.2625988698671811   T   T   T
  0.7688709874599957  0.2268304962828251  0.2520770180018889   T   T   T
  0.0467866355214971  0.4733494761841519  0.0350658908217485   T   T   T
  0.0092347912466221  0.6154904370895726  0.0414636275262367   T   T   T
  0.3473539040224298  0.5767879146708850  0.0355007661499599   T   T   T
  0.2429727659973765  0.5798032259860676  0.0607612376736875   T   T   T
  0.7911964301261174  0.6644533986454335  0.2433965570160662   T   T   T
  0.8133793040813291  0.9181234221092358  0.2277526379732212   T   T   T
  0.8979254293752896  0.6435653468704786  0.0226085439610429   T   T   T
  0.5443584163418964  0.9211379692683819  0.2362972338965709   T   T   T
  0.7355806074242013  0.8308418193414802  0.0285237914533801   T   T   T
  0.7029754229743044  0.6914499402990644  0.0149205365141940   T   T   T
  0.2409063660423881  0.6696393290028669  0.2168624029877461   T   T   T
  0.4528525667718766  0.4791863970141173  0.3529539851899917   T   T   T
  0.4408752220387341  0.5273546746175627  0.2489991912706425   T   T   T
  0.5428557815180077  0.5002945434780207  0.2421767481336485   T   T   T
  0.5557180142252551  0.4568043793977568  0.3468074482650747   T   T   T
  0.6309499569017394  0.4518915543282195  0.2655443603057960   T   T   T
  0.7023421688695762  0.4680181007873707  0.3047868149834635   T   T   T
  0.7258203500220280  0.4627230731575173  0.3651592912989216   T   T   T
  0.5918888521837584  0.6011457123680891  0.3300029245361474   T   T   T
  0.7202853003478794  0.5198890121408417  0.4196201122118570   T   T   T
  0.5860520040750726  0.6601862529257498  0.3838306123321031   T   T   T
  0.5613323912642648  0.6613758700997623  0.4376397544324478   T   T   T
  0.6045879018876452  0.6944042807748079  0.4702906748359753   T   T   T
  0.6129377501821509  0.7302405933018897  0.4296357485818007   T   T   T
  0.6802497251720032  0.5420807973508179  0.4693256166059496   T   T   T
  0.7276687084987251  0.6141769220814881  0.4586322416131459   T   T   T
  0.6717384753149609  0.6304899046097462  0.4870575256714947   T   T   T
  0.0200328792685860  0.1794656508715260  0.0563983764947310   T   T   T
  0.3481974961499738  0.0878176396518463  0.0252584515956000   T   T   T
  0.5129124458201852  0.4161305720058810  0.0208806091642591   T   T   T
  0.0551402479062275  0.5108925199273900  0.1999911630119736   T   T   T
  0.3258591999430425  0.2744483397311062  0.2251257208298198   T   T   T
  0.4697818962899720  0.3896519696338687  0.2415759916150776   T   T   T
  0.1464693464958723  0.2866300370998652  0.2296602979318874   T   T   T
  0.4534214226972975  0.9907393453383896  0.2790330941170532   T   T   T
  0.0027548908534440  0.3896328106913680  0.2360540079320256   T   T   T
  0.0840434254083957  0.2882011258943484  0.2818246408703851   T   T   T
  0.1355570521696776  0.9690084975591169  0.2311244752843414   T   T   T
  0.2219297054676272  0.6239775380432654  0.0546047688891731   T   T   T
  0.0258279438938072  0.7053442564714674  0.0563956286894123   T   T   T
  0.4755855969597125  0.0154526731068487  0.0552255550068398   T   T   T
  0.2735687477500646  0.9656561903437982  0.0305765816326695   T   T   T
  0.0878624225510180  0.4703175989987493  0.0324199172520837   T   T   T
 -0.0291603934083218  0.6232998001118728  0.0316195969953270   T   T   T
  0.3868906640808482  0.5926397676915688  0.0361926706529593   T   T   T
  0.3076129825753288  0.7534659684396321  0.2628884182819051   T   T   T
  0.9711877776852970  0.8347801786281742  0.2371455958416769   T   T   T
  0.3647937134864516  0.6413672380746481  0.2641080838683442   T   T   T
  0.9901226711027121  0.3891664391432460  0.0331101260779333   T   T   T
  0.6408906908097284  0.3266093306543441  0.0732988881848496   T   T   T
  0.7120285031113491  0.4014714357923657  0.0696365036493274   T   T   T
  0.7318812989891815  0.2735433043814982  0.0682909085588859   T   T   T
  0.5707575851908085  0.0720680603075468  0.0343590178579881   T   T   T
  0.8199864954554986  0.9976231657104553  0.0390683207762820   T   T   T
  0.5022560576139370  0.2524282273909876  0.2297204481125271   T   T   T
  0.7925964606314970  0.5570903089913601  0.2417255707379334   T   T   T
  0.5829131814360129  0.2952585100984506  0.2138993440233732   T   T   T
  0.0347543192152619  0.0252883775161379  0.2584157803569485   T   T   T
  0.9046030830282591  0.3799130642234066  0.2412851749170527   T   T   T
  0.6772832766873732  0.9688214350319323  0.2724290235162254   T   T   T
  0.7380172305755369  0.2566262469953860  0.2610089713047033   T   T   T
  0.7640910037333083  0.9403785842062650  0.0966214498247278   T   T   T
  0.6467266676763835  0.6137932211975438  0.0434461391345421   T   T   T
  0.8787021883328792  0.6057973758613825  0.0094740558769491   T   T   T
  0.7375656527343322  0.8676162540435388  0.0468665732633344   T   T   T
  0.6995285129512712  0.7037439782113979 -0.0086024430686225   T   T   T
  0.5785823060017875  0.9381189715853681  0.2481831241271444   T   T   T
  0.7203748092641804  0.4962712951171741  0.2219356491270758   T   T   T
  0.5998876058377055  0.6102658940349138  0.2275571994270414   T   T   T
  0.7599232318112693  0.6802926317848403  0.2576685218358584   T   T   T
  0.8302449710207110  0.9656245292136888  0.2216395281878277   T   T   T
  0.9911677837301340  0.1139798015392444  0.2304526254194177   F   F   T
  0.4287947381664877  0.0492243888332045  0.2321947244575170   T   T   T
  0.9627108872458817  0.7554555831651082  0.0905187989170398   T   T   T
  0.2491456162072797  0.7583239494830963  0.2208879280633035   T   T   T
  0.3596600155375065  0.5237253654281587  0.1913809248003308   T   T   T
  0.9944309565615295  0.6663435481922257  0.1541627309276196   T   T   T
  0.5305914471206751  0.1291071761797221  0.1398845266872336   T   T   T
  0.2819322609301528  0.2326438504677664  0.1570517161801316   T   T   T
  0.0268243818206399  0.2712108112984027  0.2356371772967252   T   T   T
  0.0242902233810629  0.8164408902921859  0.1907271406726305   T   T   T
  0.8227708339633324  0.0663079842787511  0.0864610242252190   F   F   T
  0.5612759990487428  0.3931405803134273  0.0686284532171765   T   T   T
  0.4109145402978598  0.6697536706797464  0.2172981609140220   F   F   T
  0.6177937956761628  0.3455148101721206  0.1657259107896477   T   T   T
  0.0993653016883932  0.0566920328050315  0.1954707002356241   T   T   T
  0.1966168446671019  0.9402356632015682  0.1297903798821931   T   T   T
  0.3798962858063949  0.0130538354650182  0.0669158047995554   T   T   T
  0.3734043666151348  0.4796610235505472  0.1147515350385687   T   T   T
  0.3011304325561686  0.7414482155765403  0.1007880600671048   T   T   T
  0.0609807168528711  0.2734966959549333  0.1595160653733373   T   T   T
  0.0792352703133108  0.9935515536453965  0.1242935450829376   T   T   T
  0.1563124358676617  0.8153825998215609  0.1789543818440417   F   F   T
  0.9700444232844947  0.9016281112817124  0.1317230723749740   T   T   T
  0.5388965426737492  0.6977376856765484  0.2109874772980667   T   T   T
  0.2885787036513109  0.8950284115916881  0.0745701841369988   T   T   T
  0.2197303432689611  0.0895455528416511  0.1686089296666177   T   T   T
  0.8015454325265087  0.4278760838970275  0.0882426870358983   T   T   T
  0.6544301802895637  0.5043763549171404  0.1789505624690552   T   T   T
  0.6714045050126345  0.9173734666230158  0.1043141456279930   T   T   T
  0.7229566860506347  0.2390459745656257  0.1592830344146464   T   T   T
  0.6677298758320289  0.9326578641262321  0.1799309350457446   T   T   T
  0.0364047927146026  0.1459904206400579  0.1103963190656801   T   T   T
  0.3301377798712410  0.1154287843043549  0.1946307596835300   T   T   T
  0.9275644462094571  0.4239138064631079  0.0709646942151601   T   T   T
  0.8718003274034601  0.1069593017091040  0.1922070950617132   T   T   T
  0.3870803353839540  0.3649116247071355  0.2139088812401748   T   T   T
  0.8148895465707291  0.5830643418852872  0.1111919098934053   T   T   T
  0.6567379910742394  0.7469948086675775  0.1007739160683059   T   T   T
  0.5826315776999483  0.6250970851658982  0.0853278596767716   T   T   T
  0.7114400785459335  0.1590447045310208  0.0910062521246267   T   T   T
  0.5440653916538981  0.1398636671863725  0.2159632222724955   T   T   T
  0.5168387469039543  0.2886708353592446  0.1191964063869862   T   T   T
  0.3853290285350169  0.3181551372518309  0.1368987791475237   T   T   T
  0.8396329811319430  0.4600518572692782  0.2176735113300887   T   T   T
  0.4100414756024650  0.0600596195052384  0.1364627504513501   T   T   T
  0.7153631917333961  0.6446471403915143  0.1507270137848561   T   T   T
  0.3509884088586722  0.7851219987345021  0.1718153628619330   T   T   T
  0.6567751136926810  0.0549765340311396  0.2331482792113911   T   T   T
  0.2384576172025977  0.6008288692604727  0.1915819272588892   T   T   T
  0.4325639903630432  0.9241521954540133  0.1769603646526940   F   F   T
  0.7552174181320734  0.1635498536556327  0.2247634906886234   T   T   T
  0.0202107826279830  0.5365552186418461  0.0599524454490889   T   T   T
  0.3100998656520321  0.5860719099998634  0.0694498892620060   T   T   T
  0.1928236895863444  0.6854039271921346  0.1321796098596587   T   T   T
  0.7942822279126343  0.6977090920249887  0.2052824975505708   T   T   T
  0.7870879463053857  0.8714025180189769  0.1968408893063796   T   T   T
  0.8626890098964571  0.6817892495801714  0.0537122315207588   T   T   T
  0.5496898561739522  0.8712580490512525  0.2027418544429571   T   T   T
  0.6019172811106326  0.0543136228194339  0.0876237519012477   T   T   T
  0.4961502903514053  0.5271052152014762  0.1018198525941266   T   T   T
  0.1432508770594614  0.4896298696001028  0.1814501755527624   T   T   T
  0.8251798479678145  0.3531591653486451  0.1590896540030760   T   T   T
  0.1789215686395678  0.3270611014176929  0.1781559946996308   T   T   T
  0.7389294788457347  0.7454688817024306  0.0400072077171407   T   T   T
  0.0966654432020599  0.5797248400556166  0.1227300225988735   T   T   T
  0.8503964527212500  0.9689698459762741  0.1480547783185693   T   T   T
  0.9125113699598715  0.1623485424214554  0.1230857331830477   T   T   T
  0.9413727162127364  0.3231983848086082  0.1332074780936498   T   T   T
  0.8850945354584178  0.5880762449629773  0.1757380113848104   T   T   T
  0.5563944046075999  0.5876861981249792  0.1559161730247739   T   T   T
 
  0.00000000E+00  0.00000000E+00  0.00000000E+00
  0.00000000E+00  0.00000000E+00  0.00000000E+00
  0.00000000E+00  0.00000000E+00  0.00000000E+00
  0.00000000E+00  0.00000000E+00  0.00000000E+00
  0.00000000E+00  0.00000000E+00  0.00000000E+00
  0.00000000E+00  0.00000000E+00  0.00000000E+00
  0.00000000E+00  0.00000000E+00  0.00000000E+00
  0.00000000E+00  0.00000000E+00  0.00000000E+00
  0.00000000E+00  0.00000000E+00  0.00000000E+00
  0.00000000E+00  0.00000000E+00  0.00000000E+00
  0.00000000E+00  0.00000000E+00  0.00000000E+00
  0.00000000E+00  0.00000000E+00  0.00000000E+00
  0.00000000E+00  0.00000000E+00  0.00000000E+00
  0.00000000E+00  0.00000000E+00  0.00000000E+00
  0.00000000E+00  0.00000000E+00  0.00000000E+00
  0.00000000E+00  0.00000000E+00  0.00000000E+00
  0.00000000E+00  0.00000000E+00  0.00000000E+00
  0.00000000E+00  0.00000000E+00  0.00000000E+00
  0.00000000E+00  0.00000000E+00  0.00000000E+00
  0.00000000E+00  0.00000000E+00  0.00000000E+00
  0.00000000E+00  0.00000000E+00  0.00000000E+00
  0.00000000E+00  0.00000000E+00  0.00000000E+00
  0.00000000E+00  0.00000000E+00  0.00000000E+00
  0.00000000E+00  0.00000000E+00  0.00000000E+00
  0.00000000E+00  0.00000000E+00  0.00000000E+00
  0.00000000E+00  0.00000000E+00  0.00000000E+00
  0.00000000E+00  0.00000000E+00  0.00000000E+00
  0.00000000E+00  0.00000000E+00  0.00000000E+00
  0.00000000E+00  0.00000000E+00  0.00000000E+00
  0.00000000E+00  0.00000000E+00  0.00000000E+00
  0.00000000E+00  0.00000000E+00  0.00000000E+00
  0.00000000E+00  0.00000000E+00  0.00000000E+00
  0.00000000E+00  0.00000000E+00  0.00000000E+00
  0.00000000E+00  0.00000000E+00  0.00000000E+00
  0.00000000E+00  0.00000000E+00  0.00000000E+00
  0.00000000E+00  0.00000000E+00  0.00000000E+00
  0.00000000E+00  0.00000000E+00  0.00000000E+00
  0.00000000E+00  0.00000000E+00  0.00000000E+00
  0.00000000E+00  0.00000000E+00  0.00000000E+00
  0.00000000E+00  0.00000000E+00  0.00000000E+00
  0.00000000E+00  0.00000000E+00  0.00000000E+00
  0.00000000E+00  0.00000000E+00  0.00000000E+00
  0.00000000E+00  0.00000000E+00  0.00000000E+00
  0.00000000E+00  0.00000000E+00  0.00000000E+00
  0.00000000E+00  0.00000000E+00  0.00000000E+00
  0.00000000E+00  0.00000000E+00  0.00000000E+00
  0.00000000E+00  0.00000000E+00  0.00000000E+00
  0.00000000E+00  0.00000000E+00  0.00000000E+00
  0.00000000E+00  0.00000000E+00  0.00000000E+00
  0.00000000E+00  0.00000000E+00  0.00000000E+00
  0.00000000E+00  0.00000000E+00  0.00000000E+00
  0.00000000E+00  0.00000000E+00  0.00000000E+00
  0.00000000E+00  0.00000000E+00  0.00000000E+00
  0.00000000E+00  0.00000000E+00  0.00000000E+00
  0.00000000E+00  0.00000000E+00  0.00000000E+00
  0.00000000E+00  0.00000000E+00  0.00000000E+00
  0.00000000E+00  0.00000000E+00  0.00000000E+00
  0.00000000E+00  0.00000000E+00  0.00000000E+00
  0.00000000E+00  0.00000000E+00  0.00000000E+00
  0.00000000E+00  0.00000000E+00  0.00000000E+00
  0.00000000E+00  0.00000000E+00  0.00000000E+00
  0.00000000E+00  0.00000000E+00  0.00000000E+00
  0.00000000E+00  0.00000000E+00  0.00000000E+00
  0.00000000E+00  0.00000000E+00  0.00000000E+00
  0.00000000E+00  0.00000000E+00  0.00000000E+00
  0.00000000E+00  0.00000000E+00  0.00000000E+00
  0.00000000E+00  0.00000000E+00  0.00000000E+00
  0.00000000E+00  0.00000000E+00  0.00000000E+00
  0.00000000E+00  0.00000000E+00  0.00000000E+00
  0.00000000E+00  0.00000000E+00  0.00000000E+00
  0.00000000E+00  0.00000000E+00  0.00000000E+00
  0.00000000E+00  0.00000000E+00  0.00000000E+00
  0.00000000E+00  0.00000000E+00  0.00000000E+00
  0.00000000E+00  0.00000000E+00  0.00000000E+00
  0.00000000E+00  0.00000000E+00  0.00000000E+00
  0.00000000E+00  0.00000000E+00  0.00000000E+00
  0.00000000E+00  0.00000000E+00  0.00000000E+00
  0.00000000E+00  0.00000000E+00  0.00000000E+00
  0.00000000E+00  0.00000000E+00  0.00000000E+00
  0.00000000E+00  0.00000000E+00  0.00000000E+00
  0.00000000E+00  0.00000000E+00  0.00000000E+00
  0.00000000E+00  0.00000000E+00  0.00000000E+00
  0.00000000E+00  0.00000000E+00  0.00000000E+00
  0.00000000E+00  0.00000000E+00  0.00000000E+00
  0.00000000E+00  0.00000000E+00  0.00000000E+00
  0.00000000E+00  0.00000000E+00  0.00000000E+00
  0.00000000E+00  0.00000000E+00  0.00000000E+00
  0.00000000E+00  0.00000000E+00  0.00000000E+00
  0.00000000E+00  0.00000000E+00  0.00000000E+00
  0.00000000E+00  0.00000000E+00  0.00000000E+00
  0.00000000E+00  0.00000000E+00  0.00000000E+00
  0.00000000E+00  0.00000000E+00  0.00000000E+00
  0.00000000E+00  0.00000000E+00  0.00000000E+00
  0.00000000E+00  0.00000000E+00  0.00000000E+00
  0.00000000E+00  0.00000000E+00  0.00000000E+00
  0.00000000E+00  0.00000000E+00  0.00000000E+00
  0.00000000E+00  0.00000000E+00  0.00000000E+00
  0.00000000E+00  0.00000000E+00  0.00000000E+00
  0.00000000E+00  0.00000000E+00  0.00000000E+00
  0.00000000E+00  0.00000000E+00  0.00000000E+00
  0.00000000E+00  0.00000000E+00  0.00000000E+00
  0.00000000E+00  0.00000000E+00  0.00000000E+00
  0.00000000E+00  0.00000000E+00  0.00000000E+00
  0.00000000E+00  0.00000000E+00  0.00000000E+00
  0.00000000E+00  0.00000000E+00  0.00000000E+00
  0.00000000E+00  0.00000000E+00  0.00000000E+00
  0.00000000E+00  0.00000000E+00  0.00000000E+00
  0.00000000E+00  0.00000000E+00  0.00000000E+00
  0.00000000E+00  0.00000000E+00  0.00000000E+00
  0.00000000E+00  0.00000000E+00  0.00000000E+00
  0.00000000E+00  0.00000000E+00  0.00000000E+00
  0.00000000E+00  0.00000000E+00  0.00000000E+00
  0.00000000E+00  0.00000000E+00  0.00000000E+00
  0.00000000E+00  0.00000000E+00  0.00000000E+00
  0.00000000E+00  0.00000000E+00  0.00000000E+00
  0.00000000E+00  0.00000000E+00  0.00000000E+00
  0.00000000E+00  0.00000000E+00  0.00000000E+00
  0.00000000E+00  0.00000000E+00  0.00000000E+00
  0.00000000E+00  0.00000000E+00  0.00000000E+00
  0.00000000E+00  0.00000000E+00  0.00000000E+00
  0.00000000E+00  0.00000000E+00  0.00000000E+00
  0.00000000E+00  0.00000000E+00  0.00000000E+00
  0.00000000E+00  0.00000000E+00  0.00000000E+00
  0.00000000E+00  0.00000000E+00  0.00000000E+00
  0.00000000E+00  0.00000000E+00  0.00000000E+00
  0.00000000E+00  0.00000000E+00  0.00000000E+00
  0.00000000E+00  0.00000000E+00  0.00000000E+00
  0.00000000E+00  0.00000000E+00  0.00000000E+00
  0.00000000E+00  0.00000000E+00  0.00000000E+00
  0.00000000E+00  0.00000000E+00  0.00000000E+00
  0.00000000E+00  0.00000000E+00  0.00000000E+00
  0.00000000E+00  0.00000000E+00  0.00000000E+00
  0.00000000E+00  0.00000000E+00  0.00000000E+00
  0.00000000E+00  0.00000000E+00  0.00000000E+00
  0.00000000E+00  0.00000000E+00  0.00000000E+00
  0.00000000E+00  0.00000000E+00  0.00000000E+00
  0.00000000E+00  0.00000000E+00  0.00000000E+00
  0.00000000E+00  0.00000000E+00  0.00000000E+00
  0.00000000E+00  0.00000000E+00  0.00000000E+00
  0.00000000E+00  0.00000000E+00  0.00000000E+00
  0.00000000E+00  0.00000000E+00  0.00000000E+00
  0.00000000E+00  0.00000000E+00  0.00000000E+00
  0.00000000E+00  0.00000000E+00  0.00000000E+00
  0.00000000E+00  0.00000000E+00  0.00000000E+00
  0.00000000E+00  0.00000000E+00  0.00000000E+00
  0.00000000E+00  0.00000000E+00  0.00000000E+00
  0.00000000E+00  0.00000000E+00  0.00000000E+00
  0.00000000E+00  0.00000000E+00  0.00000000E+00
  0.00000000E+00  0.00000000E+00  0.00000000E+00
  0.00000000E+00  0.00000000E+00  0.00000000E+00
  0.00000000E+00  0.00000000E+00  0.00000000E+00
  0.00000000E+00  0.00000000E+00  0.00000000E+00
  0.00000000E+00  0.00000000E+00  0.00000000E+00
  0.00000000E+00  0.00000000E+00  0.00000000E+00
  0.00000000E+00  0.00000000E+00  0.00000000E+00
  0.00000000E+00  0.00000000E+00  0.00000000E+00
  0.00000000E+00  0.00000000E+00  0.00000000E+00
  0.00000000E+00  0.00000000E+00  0.00000000E+00
  0.00000000E+00  0.00000000E+00  0.00000000E+00
  0.00000000E+00  0.00000000E+00  0.00000000E+00
  0.00000000E+00  0.00000000E+00  0.00000000E+00
  0.00000000E+00  0.00000000E+00  0.00000000E+00
  0.00000000E+00  0.00000000E+00  0.00000000E+00
  0.00000000E+00  0.00000000E+00  0.00000000E+00
  0.00000000E+00  0.00000000E+00  0.00000000E+00
  0.00000000E+00  0.00000000E+00  0.00000000E+00
  0.00000000E+00  0.00000000E+00  0.00000000E+00
  0.00000000E+00  0.00000000E+00  0.00000000E+00
  0.00000000E+00  0.00000000E+00  0.00000000E+00
  0.00000000E+00  0.00000000E+00  0.00000000E+00
  0.00000000E+00  0.00000000E+00  0.00000000E+00
  0.00000000E+00  0.00000000E+00  0.00000000E+00
  0.00000000E+00  0.00000000E+00  0.00000000E+00
  0.00000000E+00  0.00000000E+00  0.00000000E+00
  0.00000000E+00  0.00000000E+00  0.00000000E+00
  0.00000000E+00  0.00000000E+00  0.00000000E+00
  0.00000000E+00  0.00000000E+00  0.00000000E+00
  0.00000000E+00  0.00000000E+00  0.00000000E+00
  0.00000000E+00  0.00000000E+00  0.00000000E+00
  0.00000000E+00  0.00000000E+00  0.00000000E+00
  0.00000000E+00  0.00000000E+00  0.00000000E+00
  0.00000000E+00  0.00000000E+00  0.00000000E+00
  0.00000000E+00  0.00000000E+00  0.00000000E+00
  0.00000000E+00  0.00000000E+00  0.00000000E+00
  0.00000000E+00  0.00000000E+00  0.00000000E+00
  0.00000000E+00  0.00000000E+00  0.00000000E+00
  0.00000000E+00  0.00000000E+00  0.00000000E+00
  0.00000000E+00  0.00000000E+00  0.00000000E+00
  0.00000000E+00  0.00000000E+00  0.00000000E+00
  0.00000000E+00  0.00000000E+00  0.00000000E+00
  0.00000000E+00  0.00000000E+00  0.00000000E+00
  0.00000000E+00  0.00000000E+00  0.00000000E+00
  0.00000000E+00  0.00000000E+00  0.00000000E+00
  0.00000000E+00  0.00000000E+00  0.00000000E+00
  0.00000000E+00  0.00000000E+00  0.00000000E+00
  0.00000000E+00  0.00000000E+00  0.00000000E+00
  0.00000000E+00  0.00000000E+00  0.00000000E+00
  0.00000000E+00  0.00000000E+00  0.00000000E+00
  0.00000000E+00  0.00000000E+00  0.00000000E+00
  0.00000000E+00  0.00000000E+00  0.00000000E+00
  0.00000000E+00  0.00000000E+00  0.00000000E+00
  0.00000000E+00  0.00000000E+00  0.00000000E+00
  0.00000000E+00  0.00000000E+00  0.00000000E+00
  0.00000000E+00  0.00000000E+00  0.00000000E+00
  0.00000000E+00  0.00000000E+00  0.00000000E+00
  0.00000000E+00  0.00000000E+00  0.00000000E+00
  0.00000000E+00  0.00000000E+00  0.00000000E+00
  0.00000000E+00  0.00000000E+00  0.00000000E+00
  0.00000000E+00  0.00000000E+00  0.00000000E+00
  0.00000000E+00  0.00000000E+00  0.00000000E+00
  0.00000000E+00  0.00000000E+00  0.00000000E+00
  0.00000000E+00  0.00000000E+00  0.00000000E+00
  0.00000000E+00  0.00000000E+00  0.00000000E+00
  0.00000000E+00  0.00000000E+00  0.00000000E+00
  0.00000000E+00  0.00000000E+00  0.00000000E+00
  0.00000000E+00  0.00000000E+00  0.00000000E+00
  0.00000000E+00  0.00000000E+00  0.00000000E+00
  0.00000000E+00  0.00000000E+00  0.00000000E+00
  0.00000000E+00  0.00000000E+00  0.00000000E+00
  0.00000000E+00  0.00000000E+00  0.00000000E+00
  0.00000000E+00  0.00000000E+00  0.00000000E+00
  0.00000000E+00  0.00000000E+00  0.00000000E+00
  0.00000000E+00  0.00000000E+00  0.00000000E+00
  0.00000000E+00  0.00000000E+00  0.00000000E+00
  0.00000000E+00  0.00000000E+00  0.00000000E+00
  0.00000000E+00  0.00000000E+00  0.00000000E+00
  0.00000000E+00  0.00000000E+00  0.00000000E+00
  0.00000000E+00  0.00000000E+00  0.00000000E+00
  0.00000000E+00  0.00000000E+00  0.00000000E+00
  0.00000000E+00  0.00000000E+00  0.00000000E+00
  0.00000000E+00  0.00000000E+00  0.00000000E+00
  0.00000000E+00  0.00000000E+00  0.00000000E+00
  0.00000000E+00  0.00000000E+00  0.00000000E+00
  0.00000000E+00  0.00000000E+00  0.00000000E+00
  0.00000000E+00  0.00000000E+00  0.00000000E+00
  0.00000000E+00  0.00000000E+00  0.00000000E+00
  0.00000000E+00  0.00000000E+00  0.00000000E+00
  0.00000000E+00  0.00000000E+00  0.00000000E+00
  0.00000000E+00  0.00000000E+00  0.00000000E+00
  0.00000000E+00  0.00000000E+00  0.00000000E+00
  0.00000000E+00  0.00000000E+00  0.00000000E+00
  0.00000000E+00  0.00000000E+00  0.00000000E+00
  0.00000000E+00  0.00000000E+00  0.00000000E+00
  0.00000000E+00  0.00000000E+00  0.00000000E+00
  0.00000000E+00  0.00000000E+00  0.00000000E+00
  0.00000000E+00  0.00000000E+00  0.00000000E+00
  0.00000000E+00  0.00000000E+00  0.00000000E+00
  0.00000000E+00  0.00000000E+00  0.00000000E+00
  0.00000000E+00  0.00000000E+00  0.00000000E+00
  0.00000000E+00  0.00000000E+00  0.00000000E+00
  0.00000000E+00  0.00000000E+00  0.00000000E+00
  0.00000000E+00  0.00000000E+00  0.00000000E+00
  0.00000000E+00  0.00000000E+00  0.00000000E+00
  0.00000000E+00  0.00000000E+00  0.00000000E+00
  0.00000000E+00  0.00000000E+00  0.00000000E+00
  0.00000000E+00  0.00000000E+00  0.00000000E+00
  0.00000000E+00  0.00000000E+00  0.00000000E+00
  0.00000000E+00  0.00000000E+00  0.00000000E+00
  0.00000000E+00  0.00000000E+00  0.00000000E+00
  0.00000000E+00  0.00000000E+00  0.00000000E+00
  0.00000000E+00  0.00000000E+00  0.00000000E+00
  0.00000000E+00  0.00000000E+00  0.00000000E+00
  0.00000000E+00  0.00000000E+00  0.00000000E+00
  0.00000000E+00  0.00000000E+00  0.00000000E+00
  0.00000000E+00  0.00000000E+00  0.00000000E+00
  0.00000000E+00  0.00000000E+00  0.00000000E+00
  0.00000000E+00  0.00000000E+00  0.00000000E+00
  0.00000000E+00  0.00000000E+00  0.00000000E+00
  0.00000000E+00  0.00000000E+00  0.00000000E+00
  0.00000000E+00  0.00000000E+00  0.00000000E+00
  0.00000000E+00  0.00000000E+00  0.00000000E+00
  0.00000000E+00  0.00000000E+00  0.00000000E+00
  0.00000000E+00  0.00000000E+00  0.00000000E+00
  0.00000000E+00  0.00000000E+00  0.00000000E+00
  0.00000000E+00  0.00000000E+00  0.00000000E+00
  0.00000000E+00  0.00000000E+00  0.00000000E+00
  0.00000000E+00  0.00000000E+00  0.00000000E+00
  0.00000000E+00  0.00000000E+00  0.00000000E+00
  0.00000000E+00  0.00000000E+00  0.00000000E+00
  0.00000000E+00  0.00000000E+00  0.00000000E+00
  0.00000000E+00  0.00000000E+00  0.00000000E+00
  0.00000000E+00  0.00000000E+00  0.00000000E+00
  0.00000000E+00  0.00000000E+00  0.00000000E+00
  0.00000000E+00  0.00000000E+00  0.00000000E+00
  0.00000000E+00  0.00000000E+00  0.00000000E+00
  0.00000000E+00  0.00000000E+00  0.00000000E+00
  0.00000000E+00  0.00000000E+00  0.00000000E+00
  0.00000000E+00  0.00000000E+00  0.00000000E+00
  0.00000000E+00  0.00000000E+00  0.00000000E+00
  0.00000000E+00  0.00000000E+00  0.00000000E+00
  0.00000000E+00  0.00000000E+00  0.00000000E+00
  0.00000000E+00  0.00000000E+00  0.00000000E+00
  0.00000000E+00  0.00000000E+00  0.00000000E+00
  0.00000000E+00  0.00000000E+00  0.00000000E+00
  0.00000000E+00  0.00000000E+00  0.00000000E+00
  0.00000000E+00  0.00000000E+00  0.00000000E+00
  0.00000000E+00  0.00000000E+00  0.00000000E+00
  0.00000000E+00  0.00000000E+00  0.00000000E+00
  0.00000000E+00  0.00000000E+00  0.00000000E+00
  0.00000000E+00  0.00000000E+00  0.00000000E+00
  0.00000000E+00  0.00000000E+00  0.00000000E+00
  0.00000000E+00  0.00000000E+00  0.00000000E+00
  0.00000000E+00  0.00000000E+00  0.00000000E+00
  0.00000000E+00  0.00000000E+00  0.00000000E+00
  0.00000000E+00  0.00000000E+00  0.00000000E+00
  0.00000000E+00  0.00000000E+00  0.00000000E+00
  0.00000000E+00  0.00000000E+00  0.00000000E+00
  0.00000000E+00  0.00000000E+00  0.00000000E+00
  0.00000000E+00  0.00000000E+00  0.00000000E+00
  0.00000000E+00  0.00000000E+00  0.00000000E+00
  0.00000000E+00  0.00000000E+00  0.00000000E+00
  0.00000000E+00  0.00000000E+00  0.00000000E+00
