# Supplementary material for: Adsorption of 4-(N,N-Dimethylamino)-4′-nitrostilbene on an Amorphous Silica Glass Surface
Source: J Phys Chem C Nanomater Interfaces. 2023 Nov 17;127(47):22964–74. doi: 10.1021/acs.jpcc.3c05552 (PMC10694811; doi:10.1021/acs.jpcc.3c05552)
Supplement: Supplementary file 2 — jp3c05552_si_002.zip [file jp3c05552_si_002.zip › contcar/C1_CONTCAR]

DANS                                    
   1.00000000000000     
    23.7420005797999991    0.0000000000000000    0.0000000000000000
     0.0000000000000000   18.2761001587000003    0.0000000000000000
     0.0000000000000000    0.0000000000000000   40.4500007628999967
   C    N    O    H    Si
    16     2   156    64    65
Selective dynamics
Direct
  0.4965882899453669  0.5152920670396293  0.5796157908921868   T   T   T
  0.5354823580333176  0.5608290279988638  0.5956286344184185   T   T   T
  0.5799725268930780  0.5930088047738163  0.5782368764849075   T   T   T
  0.5853105543696588  0.5790922321962194  0.5446980960593297   T   T   T
  0.5471507952918376  0.5330637349902920  0.5276389980655956   T   T   T
  0.5025206125976649  0.5018444852598952  0.5461279260399904   T   T   T
  0.5554996646107644  0.5203791292368233  0.4926422021367805   T   T   T
  0.5252595838799899  0.4739805443560408  0.4732262182242759   T   T   T
  0.5325080732270324  0.4600743615222975  0.4383183200196545   T   T   T
  0.4988010886791540  0.4065748916161408  0.4227637915648017   T   T   T
  0.5718774127081330  0.4969148407975268  0.4180722470032705   T   T   T
  0.5036203403675420  0.3902081068744048  0.3894405992277845   T   T   T
  0.5772636994389243  0.4815742697273717  0.3847428494942415   T   T   T
  0.5430747155103710  0.4276417508893069  0.3692875552335920   T   T   T
  0.5906808686751193  0.4493076416880225  0.3163608578264520   T   T   T
  0.5107865037105208  0.3607139997878601  0.3204395698742770   T   T   T
  0.5480074855089534  0.4129262107316780  0.3361378706221699   T   T   T
  0.5294077531501420  0.5748714675833764  0.6306945108173883   T   T   T
  0.4884994364821065  0.5450074123728784  0.6458730354960693   T   T   T
  0.5652890939904032  0.6163294414193523  0.6446378555823951   T   T   T
  0.2003220046736743  0.1022419849757861  0.0786963765392229   T   T   T
  0.7412397145602604  0.8097390929188766  0.0907796625787443   T   T   T
  0.3146821742426833  0.0320335745643263  0.1112007909428350   T   T   T
  0.6701627052686409  0.6699252123416617  0.0849082184221292   T   T   T
  0.8711817340456519  0.5459852519347695  0.1566115695774022   T   T   T
  0.1282959919431801  0.8192926869505930  0.1301582014145760   T   T   T
  0.5953052627014882  0.9363040830180855  0.1537319910131533   T   T   T
  0.4051779964476678  0.4853056202674227  0.1321475955157975   T   T   T
  0.9420677883031395  0.9070150352579416  0.1369895455412087   T   T   T
  0.2719673017198213  0.2432118210910226  0.1337405066419184   T   T   T
  0.5769008757529689  0.1842490491041191  0.1953825833497977   T   T   T
  0.5458428919979298  0.3217661323493587  0.0683757771387718   T   T   T
  0.8385275503775032  0.6584617295467313  0.1208247849604491   T   T   T
  0.0566873705425013  0.2606933068535663  0.1229575250172363   T   T   T
  0.5816133785218968  0.5772806321124688  0.0789040396169756   T   T   T
  0.4856256714958525  0.9284081541314801  0.1681617021194632   T   T   T
  0.1693467440517810  0.1821474247349126  0.2147621324158891   T   T   T
  0.2584488088679401  0.6001559883069854  0.0779540933265478   T   T   T
  0.6030610487714665  0.6426887923700638  0.1349964045908109   T   T   T
  0.9926526327442837  0.7787042405635785  0.1433752337072079   T   T   T
  0.6719875663615670  0.5370959707424651  0.1144157585034089   T   T   T
  0.3777370291303928  0.1232852101410304  0.2103249093555995   T   T   T
  0.4048210843871702  0.8532700695473401  0.1378608240997792   T   T   T
  0.2985834961933556  0.0674501891265005  0.0496595806706368   T   T   T
  0.6482566817795449  0.3977106379282692  0.1718342937315682   T   T   T
  0.7705242965175575  0.6126380111307854  0.1676844312647112   T   T   T
  0.0992831301806885  0.1619892705313301  0.0823331660027120   T   T   T
  0.3811503686911357  0.6461661571752743  0.2294598285323305   T   T   T
  0.3011208103883841  0.8871241352452455  0.1147914041231641   T   T   T
  0.9751154703981509  0.5553401671886661  0.1794118631666859   T   T   T
  0.5436996432339701  0.0491999531360888  0.1819717245890270   T   T   T
  0.3710369344270377  0.1984084800260381  0.1544537443835434   T   T   T
  0.4524596990625065  0.6486759433012582  0.1804027056309129   T   T   T
  0.3385887874264680  0.1664637784693451  0.0933107820299891   T   T   T
  0.7646882625190894  0.8979017103092418  0.1430132077800087   T   T   T
  0.1043077777799114  0.0293452325221697  0.0580459591437442   T   T   T
  0.2176671459306241  0.9710691341332052  0.1323444319019006   T   T   T
  0.5580927472863839  0.7081342388914583  0.1861204597767021   T   T   T
  0.4150458973362314  0.4116619562025525  0.0762561123048257   T   T   T
  0.5968984333007230  0.0280961809384507  0.1029970666166986   T   T   T
  0.1831272924241207  0.0641638752537549  0.1786155685560019   T   T   T
  0.4043528060381672  0.0565425043889504  0.0713506035605160   T   T   T
  0.6408102107549237  0.1618851102218893  0.0943338977238360   T   T   T
  0.1924219108932140  0.8415217782531259  0.0760590142935517   T   T   T
  0.7800998376842391  0.8625543050491842  0.2051298164822027   T   T   T
  0.2854979985339800  0.8658609297784234  0.2137991073012786   T   T   T
  0.3683964794031606  0.8090745429934226  0.0779445185834805   T   T   T
  0.9308678639276007  0.6704179429087233  0.0829980039105985   T   T   T
  0.4733513357758003  0.5334757008558666  0.0855587669794887   T   T   T
  0.5234572922780707  0.2231702978042918  0.0214570377758351   T   T   T
  0.1541236954985274  0.6342959430905385  0.0990234124986134   T   T   T
  0.5176445345628551  0.3063091217691372  0.2018416546915160   T   T   T
  0.2677920546001318  0.1102489411294198  0.2164198480929001   T   T   T
  0.0857762521310581  0.8886380400047499  0.0766151761151785   T   T   T
  0.9891094623412787  0.5677593759829769  0.0505756594359794   T   T   T
  0.0535473303336876  0.5785822858692362  0.2261417710310462   T   T   T
  0.8329689746949441  0.2199836077135252  0.0836415152329100   T   T   T
  0.7269832480329215  0.1463151467049887  0.1777386895724569   T   T   T
  0.0701702241347922  0.8206191749958098  0.1861948302853685   T   T   T
  0.4125843507517827  0.2620364955938563  0.2085412264354623   T   T   T
  0.0013937166179477  0.1622508512093675  0.1601766911509314   T   T   T
  0.1684736331274330  0.2610906663295184  0.1091209951748185   T   T   T
  0.7011209739515554  0.2777603247725385  0.1503487245471062   T   T   T
  0.3988943853802294  0.5225057192236895  0.1944124698095278   T   T   T
  0.6739275450230966  0.9219464265332492  0.1068325725156669   T   T   T
  0.1264524176946230  0.0519936781334572  0.1223455164886658   T   T   T
  0.3413281964429319  0.6310413546119681  0.1673617728461180   T   T   T
  0.6555668239980064  0.2836499451268575  0.0585488684457996   T   T   T
  0.7294591776391756  0.5769104871702357  0.2249322320093423   T   T   T
  0.2084545105962686  0.5173454442308110  0.1222853067947043   T   T   T
  0.3246859056969552  0.7519861922691883  0.1335659201971267   T   T   T
  0.9808672597719216  0.8359350188589157  0.0840311229700969   T   T   T
  0.9624642015609707  0.8126232664542483  0.2060525503690035   T   T   T
  0.2703135405893434  0.4550695419967477  0.0757063385434759   T   T   T
  0.4359540630240911  0.3904338837986071  0.1784464393088910   T   T   T
  0.8910980713582192  0.7852954404160998  0.1157049289795483   T   T   T
  0.7775226405052128  0.9430536542068628  0.0808654075295699   T   T   T
  0.4698160359697057  0.1575473272283032  0.1773021769205316   T   T   T
  0.3622008778554266  0.5401480753335759  0.0769579887529610   T   T   T
  0.7329762257913316  0.1805836151281430  0.0570588586773284   T   T   T
  0.4900013591513385  0.7004031936216251  0.2376208714857578   T   T   T
  0.7231655382050024  0.4097802085991469  0.1235826476459344   T   T   T
  0.9591744299921083  0.5488056078960508  0.1146499182337876   T   T   T
  0.8815188583860518  0.3503094406384571  0.1913264195861852   T   T   T
  0.3110269520922741  0.9695937642280356  0.1690644932048070   T   T   T
  0.6243824428885665  0.3090762283616829  0.2213140293829669   T   T   T
  0.1875764505241199  0.2885552536222248  0.1720753588703331   T   T   T
  0.8895648759108132  0.3066394558387633  0.1273557057223233   T   T   T
  0.6277313996776019  0.1598647911098459  0.0298587525663333   T   T   T
  0.6869475416934681  0.4352400041251904  0.2304945795022842   T   T   T
  0.5514182952858070  0.1456947511305675  0.1333038235536423   T   T   T
  0.5769279901338604  0.4410649041584721  0.2200814363955468   T   T   T
  0.8566850264825476  0.9455935304149283  0.1750899716819649   T   T   T
  0.1046642798403718  0.7494914380104722  0.0738135025664352   T   T   T
  0.9019983136295839  0.1620085180122899  0.1288780878446248   T   T   T
  0.3663780424904184  0.3011167191887958  0.1078666297782631   T   T   T
  0.6767829710582201  0.0374714487013997  0.1474403291075071   T   T   T
  0.3912244411269332  0.8917620532931498  0.2003588091435150   T   T   T
  0.0417587413640764  0.6382039798923218  0.0967452517712908   T   T   T
  0.7730939595068014  0.2701286612443490  0.2021914149575738   T   T   T
  0.3336972206810624  0.9956523549956463  0.2311508149959332   T   T   T
  0.8626498407060808  0.0002578861592229  0.1145577080001970   T   T   T
  0.1585826372842227  0.4285621111619544  0.0795330607632462   T   T   T
  0.8083778751463558  0.0794217799259744  0.0710487760123091   T   T   T
  0.4388623123131729  0.2785363312188904  0.0572774501313134   T   T   T
  0.2323148995188948  0.3757472284741091  0.1260800749292549   T   T   T
  0.2418048890907331  0.6530781579512621  0.1385429370019278   T   T   T
  0.1240728795386372  0.9424638711926365  0.1660180229542232   T   T   T
  0.4666810823471391  0.7912150289383583  0.1857371942425160   T   T   T
  0.9390429815486820  0.4310144141762515  0.1493030169821453   T   T   T
  0.5845701239773348  0.5694570549276096  0.1912079055577020   T   T   T
  0.7309703923474266  0.4789734477683623  0.0640392138513674   T   T   T
  0.7240810264846148  0.5063875699856104  0.2827255437517672   T   T   T
  0.9811835621302654  0.3047671623234497  0.1664217832585515   T   T   T
  0.9959779906059125  0.9640535284477328  0.0548855821872275   T   T   T
  0.9377710798884813  0.0415341304465594  0.1591807413158186   T   T   T
  0.7854012878725651  0.5299985563252292  0.1153559312090376   T   T   T
  0.7618606024836274  0.7176801234458342  0.2119192634508903   T   T   T
  0.6230196126011208  0.3463850320027698  0.1136649876257450   T   T   T
  0.8045283083569410  0.2201138663800755  0.1461351275146439   T   T   T
  0.6687514916485484  0.6660097384500947  0.1865505132121518   T   T   T
  0.0147563613229178  0.6901615473944803  0.1933517596582504   T   T   T
  0.2669676628342156  0.7311680490386864  0.1901652381962713   T   T   T
  0.5408449683879781  0.1257333421661585  0.0683595485912290   T   T   T
  0.0261752507939660  0.8418710705564147  0.0233498743742332   T   T   T
  0.5390376397850363  0.0888864105238263  0.0025638689272213   T   T   T
  0.4468917350888787  0.3748880404324923  0.2443587677843071   T   T   T
  0.6639098708967702  0.0547744139170838  0.2136509390533881   T   T   T
  0.3262022876959765  0.4241611327110882  0.1722954767027979   T   T   T
  0.4952129871087586  0.3650160156663306  0.0143259221772812   T   T   T
  0.0810470323098671  0.5923563418404523  0.1622525407595275   T   T   T
  0.1379044817892215  0.3196130551466257  0.2298111697794025   T   T   T
  0.3342323413266825  0.1064929349853437  0.2711972657589038   T   T   T
  0.8278281712574113  0.1692594375732555  0.0216033869529246   T   T   T
  0.3366949768609828  0.3309204067570897  0.0445717872894727   T   T   T
  0.5515744900114551  0.2242834519743674  0.2550974329482139   T   T   T
  0.3020226319337989  0.5376904714567132  0.0229648774683276   T   T   T
  0.0985693127001106  0.3056777370639793  0.0653093856001206   T   T   T
  0.8576171693987297  0.7776317469818946  0.2356318750724402   T   T   T
  0.7578475444529472  0.7998671644216021  0.2636940746240582   T   T   T
  0.9094767632485374  0.1598302921594952  0.1957757502549098   T   T   T
  0.5595579335005298  0.9256729454573446  0.2168299793028501   T   T   T
  0.0995924672965498  0.6247651315347754  0.0401364812405456   T   T   T
  0.1801677453999174  0.0514792552903012  0.2450191593873458   T   T   T
  0.1829747821329946  0.8318985496251177  0.1883034137032860   T   T   T
  0.4970778204769000  0.6325874272783686  0.0417417400473858   T   T   T
  0.5403705724954688  0.4942368542412904  0.0342604908545937   T   T   T
  0.5152138880053411  0.5488751213625739  0.2444654102837410   T   T   T
  0.8342992706625231  0.7310494525039726  0.0634242565765010   T   T   T
  0.6271293668621523  0.4203747669893671  0.0551308818240696   T   T   T
  0.8744004333966159  0.9672788415663587  0.0500982307282463   T   T   T
  0.6289758147394744  0.5495846047052573  0.2509305818865346   T   T   T
  0.0807119105950091  0.2469518941918895  0.1860812177423156   T   T   T
  0.7582629912647780  0.0036612456084523  0.1890801101210054   T   T   T
  0.4623218655280492  0.4915295953124938  0.5939393953665882   T   T   T
  0.6093987845271519  0.6281801080799603  0.5914264714820272   T   T   T
  0.6199899631589724  0.6039496082266371  0.5309600871540431   T   T   T
  0.4717645115986159  0.4666976546650223  0.5339226060707755   T   T   T
  0.5902173070681274  0.5512682292506775  0.4815821411058442   T   T   T
  0.4914411885525358  0.4421467744863982  0.4847518865454911   T   T   T
  0.4679712112635326  0.3767008325020082  0.4376252698112778   T   T   T
  0.5988224786734135  0.5392013270043611  0.4287149408164559   T   T   T
  0.4768033049398729  0.3477992641284721  0.3789611497586363   T   T   T
  0.6079660473311067  0.5120313822803081  0.3702201812086334   T   T   T
  0.6333137571362163  0.4412519294941518  0.3265131456785817   T   T   T
  0.5899814828280060  0.4262562118584695  0.2913679559161447   T   T   T
  0.5829905431822427  0.5086255608428514  0.3142020066816860   T   T   T
  0.5199579626978060  0.3036349263251447  0.3280209831115728   T   T   T
  0.4663223637020406  0.3717769280053598  0.3264370041765049   T   T   T
  0.5145879408555051  0.3655950040373381  0.2935088918206349   T   T   T
  0.2278681714255626  0.0835666844893273  0.0622589424187101   T   T   T
  0.3143861848430617  0.0711831610587444  0.0272930006717302   T   T   T
  0.1084916164840280  0.9761905514255551  0.0635380825718335   T   T   T
  0.4377700159572439  0.0874888669629166  0.0746478120351200   T   T   T
  0.1390987005894164  0.3821490630813988  0.0731743818030224   T   T   T
  0.0615275166480042  0.3134449354593118  0.0550734554484065   T   T   T
  0.3010797199916747  0.4092942155781994  0.1540818582862445   T   T   T
  0.3061819020180835  0.3666118141917895  0.0489450964011319   T   T   T
  0.4713802671400228  0.3592752553061501  0.9946152861802454   T   T   T
  0.4559839052482363  0.4275832949160422  0.2452621510385614   T   T   T
  0.1719844079286244  0.3369797638240433  0.2410755924717392   T   T   T
  0.3435388343685588  0.1570947355126718  0.2771468517766696   T   T   T
  0.1400435280066340  0.0445561305217659  0.2498947603334509   T   T   T
  0.5196985920492651  0.6572181421314099  0.0247480887476087   T   T   T
  0.2245269365728663  0.8556898275485969  0.0901850962703539   T   T   T
  0.3916159271970472  0.7665806897279445  0.0720528022295428   T   T   T
  0.0657355915045777  0.5944752762470862  0.0355778810847814   T   T   T
  0.2016869038048791  0.7828696615466421  0.1867696054044077   T   T   T
  0.2846057418810887  0.7763360167509680  0.2000873478389147   T   T   T
  0.0717624314814745  0.6032350120892428  0.1389004180028579   T   T   T
  0.2679847111284200  0.5483512339153611  0.0100471622655617   T   T   T
  0.0446438731242565  0.7938203596273956  0.0218854581697433   T   T   T
  0.0243426086838477  0.0039891731015044  0.0526899991579827   T   T   T
  0.3427793965575230  0.6439454465256251  0.2385355704966175   T   T   T
  0.2444284339959638  0.8711074993045076  0.2084447396910345   T   T   T
  0.5599279275206843  0.0428994895566597  0.0000635969580903   T   T   T
  0.6957336727532608  0.4562513940985631  0.0549075462459203   T   T   T
  0.5952768592669544  0.4521676244132475  0.0462785073517484   T   T   T
  0.8260853562330078  0.2157953206533665  0.0095742748034684   T   T   T
  0.8713242928204722  0.1450146513317693  0.2023170413615883   T   T   T
  0.8481332195959597  0.3190117807098051  0.1951330813010028   T   T   T
  0.7519558922961335  0.5425616507374623  0.2900802724567009   T   T   T
  0.5479834505877175  0.2569861269141442  0.2742613022309936   T   T   T
  0.6345180628442472  0.0928688463922976  0.2153585676006503   T   T   T
  0.7473818322353443  0.2878107561847164  0.2194879741984727   T   T   T
  0.9563951770943134  0.5594175573526101  0.0361770912010027   T   T   T
  0.7110603483498216  0.7735136039686256  0.0950613254720501   T   T   T
  0.6960942848015843  0.6540464586053368  0.0672911729761701   T   T   T
  0.5153962855071152  0.4539031550300673  0.0260305969429399   T   T   T
  0.9616898622896095  0.8664451434592697  0.2067754364719712   T   T   T
  0.8014535018599267  0.7633749731216178  0.0683464120926039   T   T   T
  0.9160042979278001  0.9734996578954185  0.0509905642157865   T   T   T
  0.0597487633046259  0.5263706032873159  0.2305089676235006   T   T   T
  0.5050254544065149  0.6020018394335461  0.2456958164680183   T   T   T
  0.4504910277022381  0.6969388617828742  0.2456935460691358   T   T   T
  0.8911242351864770  0.7868001124756563  0.2215622646029400   T   T   T
  0.7744356216030516  0.8327620993941437  0.2802138014831673   T   T   T
  0.5951693981097904  0.9395887414969488  0.2275950501602873   T   T   T
  0.8993781478774615  0.9737552768590124  0.1459114889054414   T   T   T
  0.3300992785242185  0.9311220482506033  0.2037042798739591   T   T   T
  0.0219845006757088  0.8813772794731299  0.0594277623321121   T   T   T
  0.5586579447315025  0.1485285973156419  0.0300627646768785   T   T   T
  0.4530730991328882  0.3347583441030729  0.2082577683322726   T   T   T
  0.7070265430581035  0.0613502652514315  0.1820516317091264   T   T   T
  0.7893211088237291  0.9267824253993820  0.1782303955332001   T   T   T
  0.4375394765043731  0.8660068710906833  0.1729130682204741   T   T   T
  0.3904497321497634  0.4539155131938101  0.1686368906199518   T   T   T
  0.5002630462311997  0.2955192837312360  0.0407674213507548   T   T   T
  0.3365930343343155  0.2271270270507071  0.1226079720149897   T   T   T
  0.0311130280035931  0.6033258237684728  0.1896764484389879   T   T   T
  0.1624935045694227  0.0083008265530981  0.1501293195301638   T   T   T
  0.1440369128707389  0.2586667136261429  0.2004536079511462   T   T   T
  0.3283080707668660  0.0844733230664119  0.2322086201977160   F   F   T
  0.1296592158637346  0.8247015960535137  0.0900133912067857   T   T   T
  0.8006095269216037  0.1627065597003972  0.0585792339532871   T   T   T
  0.6343674060596568  0.3953460438411731  0.2108761365129772   T   T   T
  0.6047647342036950  0.6469238271797957  0.1750301384311352   T   T   T
  0.3877042012689955  0.3304166707336265  0.0716881585751083   F   F   T
  0.8576017063244598  0.2283179252220768  0.1210770192238657   T   T   T
  0.3509765770240649  0.8245838058924080  0.1162068767045998   T   T   T
  0.2859080185043581  0.9666294696185673  0.1317702108245296   F   F   T
  0.1343633063339223  0.0849176038105089  0.0846697053138998   T   T   T
  0.4073517834311252  0.1854471835700587  0.1878001287570147   T   T   T
  0.9785630520170308  0.6072353650839993  0.0869266701953684   T   T   T
  0.2146716756548144  0.2911277443779006  0.1354244575487281   T   T   T
  0.2150243122063942  0.6021662263098725  0.1097711184409500   T   T   T
  0.2942741664502008  0.6922436981932020  0.1572421445809212   T   T   T
  0.6937209300576317  0.5182220900500496  0.2469400607114831   T   T   T
  0.5673747709443402  0.2572694470484483  0.2186357235423208   T   T   T
  0.5346858548349286  0.1341172625625653  0.1719988461145009   T   T   T
  0.4921917833162156  0.7131481317213825  0.1969924015277191   T   T   T
  0.2979900949741999  0.5341133029277291  0.0631861757786394   T   T   T
  0.7279936271866266  0.4886496891293337  0.1040604397379748   T   T   T
  0.6748230786969520  0.3572728704845098  0.1396696347670163   T   T   T
  0.1051705303698615  0.2452091870560433  0.0956204947049402   T   T   T
  0.5827791909267054  0.1152523672537310  0.1004316076410738   T   T   T
  0.7911315320602773  0.7899058736690533  0.2283874636103753   T   T   T
  0.7395189896571699  0.8935416019027720  0.1056025718268958   T   T   T
  0.6362169998603775  0.9796829206844352  0.1279603590339217   T   T   T
  0.2151976893263451  0.4420195479323125  0.1005948481293811   T   T   T
  0.9370252629554271  0.1307951668241805  0.1609524985000470   T   T   T
  0.0112451614604194  0.7746782002103592  0.1822551723533634   T   T   T
  0.5463890150348958  0.9598080849076395  0.1804207280737965   T   T   T
  0.3931668216570119  0.6110183421973879  0.1922685325813352   T   T   T
  0.3407804194557049  0.0813980662267338  0.0816643597963022   T   T   T
  0.1006188167003670  0.6608422754625399  0.0770303714208311   T   T   T
  0.1997076082250771  0.1023282879528837  0.2137357196334026   T   T   T
  0.1258552952124502  0.8529149605397967  0.1675241317356862   T   T   T
  0.7491383073415206  0.2282779202001780  0.1687680468129381   T   T   T
  0.9363102496894697  0.5196058310218561  0.1505480020832670   F   F   T
  0.5225063796946753  0.5599743058304997  0.0602958332455257   T   T   T
  0.9512093848844760  0.8272213152262773  0.1199078652150763   T   T   T
  0.5750104852952350  0.5296811000254885  0.2269436358665341   T   T   T
  0.6320947483696704  0.6050602095581604  0.1029966087279408   T   T   T
  0.8165511000836996  0.5866344544461288  0.1405158228228480   T   T   T
  0.6664665014010470  0.1958678820166320  0.0598238667002148   T   T   T
  0.4138763403416353  0.4926721323771696  0.0927969127873072   T   T   T
  0.0295556114617523  0.2441050054823185  0.1593723274221931   T   T   T
  0.8726960388339077  0.7109838430351346  0.0954343106040447   T   T   T
  0.6120823870720855  0.3439443016688273  0.0739157580651978   F   F   T
  0.8322203715928087  0.9974953727106509  0.0783931860307349   T   T   T
  0.9216520689853175  0.3473664072253465  0.1588674593703613   T   T   T
  0.7328526319180044  0.6440467599950804  0.1980039128847907   T   T   T
 
  0.00000000E+00  0.00000000E+00  0.00000000E+00
  0.00000000E+00  0.00000000E+00  0.00000000E+00
  0.00000000E+00  0.00000000E+00  0.00000000E+00
  0.00000000E+00  0.00000000E+00  0.00000000E+00
  0.00000000E+00  0.00000000E+00  0.00000000E+00
  0.00000000E+00  0.00000000E+00  0.00000000E+00
  0.00000000E+00  0.00000000E+00  0.00000000E+00
  0.00000000E+00  0.00000000E+00  0.00000000E+00
  0.00000000E+00  0.00000000E+00  0.00000000E+00
  0.00000000E+00  0.00000000E+00  0.00000000E+00
  0.00000000E+00  0.00000000E+00  0.00000000E+00
  0.00000000E+00  0.00000000E+00  0.00000000E+00
  0.00000000E+00  0.00000000E+00  0.00000000E+00
  0.00000000E+00  0.00000000E+00  0.00000000E+00
  0.00000000E+00  0.00000000E+00  0.00000000E+00
  0.00000000E+00  0.00000000E+00  0.00000000E+00
  0.00000000E+00  0.00000000E+00  0.00000000E+00
  0.00000000E+00  0.00000000E+00  0.00000000E+00
  0.00000000E+00  0.00000000E+00  0.00000000E+00
  0.00000000E+00  0.00000000E+00  0.00000000E+00
  0.00000000E+00  0.00000000E+00  0.00000000E+00
  0.00000000E+00  0.00000000E+00  0.00000000E+00
  0.00000000E+00  0.00000000E+00  0.00000000E+00
  0.00000000E+00  0.00000000E+00  0.00000000E+00
  0.00000000E+00  0.00000000E+00  0.00000000E+00
  0.00000000E+00  0.00000000E+00  0.00000000E+00
  0.00000000E+00  0.00000000E+00  0.00000000E+00
  0.00000000E+00  0.00000000E+00  0.00000000E+00
  0.00000000E+00  0.00000000E+00  0.00000000E+00
  0.00000000E+00  0.00000000E+00  0.00000000E+00
  0.00000000E+00  0.00000000E+00  0.00000000E+00
  0.00000000E+00  0.00000000E+00  0.00000000E+00
  0.00000000E+00  0.00000000E+00  0.00000000E+00
  0.00000000E+00  0.00000000E+00  0.00000000E+00
  0.00000000E+00  0.00000000E+00  0.00000000E+00
  0.00000000E+00  0.00000000E+00  0.00000000E+00
  0.00000000E+00  0.00000000E+00  0.00000000E+00
  0.00000000E+00  0.00000000E+00  0.00000000E+00
  0.00000000E+00  0.00000000E+00  0.00000000E+00
  0.00000000E+00  0.00000000E+00  0.00000000E+00
  0.00000000E+00  0.00000000E+00  0.00000000E+00
  0.00000000E+00  0.00000000E+00  0.00000000E+00
  0.00000000E+00  0.00000000E+00  0.00000000E+00
  0.00000000E+00  0.00000000E+00  0.00000000E+00
  0.00000000E+00  0.00000000E+00  0.00000000E+00
  0.00000000E+00  0.00000000E+00  0.00000000E+00
  0.00000000E+00  0.00000000E+00  0.00000000E+00
  0.00000000E+00  0.00000000E+00  0.00000000E+00
  0.00000000E+00  0.00000000E+00  0.00000000E+00
  0.00000000E+00  0.00000000E+00  0.00000000E+00
  0.00000000E+00  0.00000000E+00  0.00000000E+00
  0.00000000E+00  0.00000000E+00  0.00000000E+00
  0.00000000E+00  0.00000000E+00  0.00000000E+00
  0.00000000E+00  0.00000000E+00  0.00000000E+00
  0.00000000E+00  0.00000000E+00  0.00000000E+00
  0.00000000E+00  0.00000000E+00  0.00000000E+00
  0.00000000E+00  0.00000000E+00  0.00000000E+00
  0.00000000E+00  0.00000000E+00  0.00000000E+00
  0.00000000E+00  0.00000000E+00  0.00000000E+00
  0.00000000E+00  0.00000000E+00  0.00000000E+00
  0.00000000E+00  0.00000000E+00  0.00000000E+00
  0.00000000E+00  0.00000000E+00  0.00000000E+00
  0.00000000E+00  0.00000000E+00  0.00000000E+00
  0.00000000E+00  0.00000000E+00  0.00000000E+00
  0.00000000E+00  0.00000000E+00  0.00000000E+00
  0.00000000E+00  0.00000000E+00  0.00000000E+00
  0.00000000E+00  0.00000000E+00  0.00000000E+00
  0.00000000E+00  0.00000000E+00  0.00000000E+00
  0.00000000E+00  0.00000000E+00  0.00000000E+00
  0.00000000E+00  0.00000000E+00  0.00000000E+00
  0.00000000E+00  0.00000000E+00  0.00000000E+00
  0.00000000E+00  0.00000000E+00  0.00000000E+00
  0.00000000E+00  0.00000000E+00  0.00000000E+00
  0.00000000E+00  0.00000000E+00  0.00000000E+00
  0.00000000E+00  0.00000000E+00  0.00000000E+00
  0.00000000E+00  0.00000000E+00  0.00000000E+00
  0.00000000E+00  0.00000000E+00  0.00000000E+00
  0.00000000E+00  0.00000000E+00  0.00000000E+00
  0.00000000E+00  0.00000000E+00  0.00000000E+00
  0.00000000E+00  0.00000000E+00  0.00000000E+00
  0.00000000E+00  0.00000000E+00  0.00000000E+00
  0.00000000E+00  0.00000000E+00  0.00000000E+00
  0.00000000E+00  0.00000000E+00  0.00000000E+00
  0.00000000E+00  0.00000000E+00  0.00000000E+00
  0.00000000E+00  0.00000000E+00  0.00000000E+00
  0.00000000E+00  0.00000000E+00  0.00000000E+00
  0.00000000E+00  0.00000000E+00  0.00000000E+00
  0.00000000E+00  0.00000000E+00  0.00000000E+00
  0.00000000E+00  0.00000000E+00  0.00000000E+00
  0.00000000E+00  0.00000000E+00  0.00000000E+00
  0.00000000E+00  0.00000000E+00  0.00000000E+00
  0.00000000E+00  0.00000000E+00  0.00000000E+00
  0.00000000E+00  0.00000000E+00  0.00000000E+00
  0.00000000E+00  0.00000000E+00  0.00000000E+00
  0.00000000E+00  0.00000000E+00  0.00000000E+00
  0.00000000E+00  0.00000000E+00  0.00000000E+00
  0.00000000E+00  0.00000000E+00  0.00000000E+00
  0.00000000E+00  0.00000000E+00  0.00000000E+00
  0.00000000E+00  0.00000000E+00  0.00000000E+00
  0.00000000E+00  0.00000000E+00  0.00000000E+00
  0.00000000E+00  0.00000000E+00  0.00000000E+00
  0.00000000E+00  0.00000000E+00  0.00000000E+00
  0.00000000E+00  0.00000000E+00  0.00000000E+00
  0.00000000E+00  0.00000000E+00  0.00000000E+00
  0.00000000E+00  0.00000000E+00  0.00000000E+00
  0.00000000E+00  0.00000000E+00  0.00000000E+00
  0.00000000E+00  0.00000000E+00  0.00000000E+00
  0.00000000E+00  0.00000000E+00  0.00000000E+00
  0.00000000E+00  0.00000000E+00  0.00000000E+00
  0.00000000E+00  0.00000000E+00  0.00000000E+00
  0.00000000E+00  0.00000000E+00  0.00000000E+00
  0.00000000E+00  0.00000000E+00  0.00000000E+00
  0.00000000E+00  0.00000000E+00  0.00000000E+00
  0.00000000E+00  0.00000000E+00  0.00000000E+00
  0.00000000E+00  0.00000000E+00  0.00000000E+00
  0.00000000E+00  0.00000000E+00  0.00000000E+00
  0.00000000E+00  0.00000000E+00  0.00000000E+00
  0.00000000E+00  0.00000000E+00  0.00000000E+00
  0.00000000E+00  0.00000000E+00  0.00000000E+00
  0.00000000E+00  0.00000000E+00  0.00000000E+00
  0.00000000E+00  0.00000000E+00  0.00000000E+00
  0.00000000E+00  0.00000000E+00  0.00000000E+00
  0.00000000E+00  0.00000000E+00  0.00000000E+00
  0.00000000E+00  0.00000000E+00  0.00000000E+00
  0.00000000E+00  0.00000000E+00  0.00000000E+00
  0.00000000E+00  0.00000000E+00  0.00000000E+00
  0.00000000E+00  0.00000000E+00  0.00000000E+00
  0.00000000E+00  0.00000000E+00  0.00000000E+00
  0.00000000E+00  0.00000000E+00  0.00000000E+00
  0.00000000E+00  0.00000000E+00  0.00000000E+00
  0.00000000E+00  0.00000000E+00  0.00000000E+00
  0.00000000E+00  0.00000000E+00  0.00000000E+00
  0.00000000E+00  0.00000000E+00  0.00000000E+00
  0.00000000E+00  0.00000000E+00  0.00000000E+00
  0.00000000E+00  0.00000000E+00  0.00000000E+00
  0.00000000E+00  0.00000000E+00  0.00000000E+00
  0.00000000E+00  0.00000000E+00  0.00000000E+00
  0.00000000E+00  0.00000000E+00  0.00000000E+00
  0.00000000E+00  0.00000000E+00  0.00000000E+00
  0.00000000E+00  0.00000000E+00  0.00000000E+00
  0.00000000E+00  0.00000000E+00  0.00000000E+00
  0.00000000E+00  0.00000000E+00  0.00000000E+00
  0.00000000E+00  0.00000000E+00  0.00000000E+00
  0.00000000E+00  0.00000000E+00  0.00000000E+00
  0.00000000E+00  0.00000000E+00  0.00000000E+00
  0.00000000E+00  0.00000000E+00  0.00000000E+00
  0.00000000E+00  0.00000000E+00  0.00000000E+00
  0.00000000E+00  0.00000000E+00  0.00000000E+00
  0.00000000E+00  0.00000000E+00  0.00000000E+00
  0.00000000E+00  0.00000000E+00  0.00000000E+00
  0.00000000E+00  0.00000000E+00  0.00000000E+00
  0.00000000E+00  0.00000000E+00  0.00000000E+00
  0.00000000E+00  0.00000000E+00  0.00000000E+00
  0.00000000E+00  0.00000000E+00  0.00000000E+00
  0.00000000E+00  0.00000000E+00  0.00000000E+00
  0.00000000E+00  0.00000000E+00  0.00000000E+00
  0.00000000E+00  0.00000000E+00  0.00000000E+00
  0.00000000E+00  0.00000000E+00  0.00000000E+00
  0.00000000E+00  0.00000000E+00  0.00000000E+00
  0.00000000E+00  0.00000000E+00  0.00000000E+00
  0.00000000E+00  0.00000000E+00  0.00000000E+00
  0.00000000E+00  0.00000000E+00  0.00000000E+00
  0.00000000E+00  0.00000000E+00  0.00000000E+00
  0.00000000E+00  0.00000000E+00  0.00000000E+00
  0.00000000E+00  0.00000000E+00  0.00000000E+00
  0.00000000E+00  0.00000000E+00  0.00000000E+00
  0.00000000E+00  0.00000000E+00  0.00000000E+00
  0.00000000E+00  0.00000000E+00  0.00000000E+00
  0.00000000E+00  0.00000000E+00  0.00000000E+00
  0.00000000E+00  0.00000000E+00  0.00000000E+00
  0.00000000E+00  0.00000000E+00  0.00000000E+00
  0.00000000E+00  0.00000000E+00  0.00000000E+00
  0.00000000E+00  0.00000000E+00  0.00000000E+00
  0.00000000E+00  0.00000000E+00  0.00000000E+00
  0.00000000E+00  0.00000000E+00  0.00000000E+00
  0.00000000E+00  0.00000000E+00  0.00000000E+00
  0.00000000E+00  0.00000000E+00  0.00000000E+00
  0.00000000E+00  0.00000000E+00  0.00000000E+00
  0.00000000E+00  0.00000000E+00  0.00000000E+00
  0.00000000E+00  0.00000000E+00  0.00000000E+00
  0.00000000E+00  0.00000000E+00  0.00000000E+00
  0.00000000E+00  0.00000000E+00  0.00000000E+00
  0.00000000E+00  0.00000000E+00  0.00000000E+00
  0.00000000E+00  0.00000000E+00  0.00000000E+00
  0.00000000E+00  0.00000000E+00  0.00000000E+00
  0.00000000E+00  0.00000000E+00  0.00000000E+00
  0.00000000E+00  0.00000000E+00  0.00000000E+00
  0.00000000E+00  0.00000000E+00  0.00000000E+00
  0.00000000E+00  0.00000000E+00  0.00000000E+00
  0.00000000E+00  0.00000000E+00  0.00000000E+00
  0.00000000E+00  0.00000000E+00  0.00000000E+00
  0.00000000E+00  0.00000000E+00  0.00000000E+00
  0.00000000E+00  0.00000000E+00  0.00000000E+00
  0.00000000E+00  0.00000000E+00  0.00000000E+00
  0.00000000E+00  0.00000000E+00  0.00000000E+00
  0.00000000E+00  0.00000000E+00  0.00000000E+00
  0.00000000E+00  0.00000000E+00  0.00000000E+00
  0.00000000E+00  0.00000000E+00  0.00000000E+00
  0.00000000E+00  0.00000000E+00  0.00000000E+00
  0.00000000E+00  0.00000000E+00  0.00000000E+00
  0.00000000E+00  0.00000000E+00  0.00000000E+00
  0.00000000E+00  0.00000000E+00  0.00000000E+00
  0.00000000E+00  0.00000000E+00  0.00000000E+00
  0.00000000E+00  0.00000000E+00  0.00000000E+00
  0.00000000E+00  0.00000000E+00  0.00000000E+00
  0.00000000E+00  0.00000000E+00  0.00000000E+00
  0.00000000E+00  0.00000000E+00  0.00000000E+00
  0.00000000E+00  0.00000000E+00  0.00000000E+00
  0.00000000E+00  0.00000000E+00  0.00000000E+00
  0.00000000E+00  0.00000000E+00  0.00000000E+00
  0.00000000E+00  0.00000000E+00  0.00000000E+00
  0.00000000E+00  0.00000000E+00  0.00000000E+00
  0.00000000E+00  0.00000000E+00  0.00000000E+00
  0.00000000E+00  0.00000000E+00  0.00000000E+00
  0.00000000E+00  0.00000000E+00  0.00000000E+00
  0.00000000E+00  0.00000000E+00  0.00000000E+00
  0.00000000E+00  0.00000000E+00  0.00000000E+00
  0.00000000E+00  0.00000000E+00  0.00000000E+00
  0.00000000E+00  0.00000000E+00  0.00000000E+00
  0.00000000E+00  0.00000000E+00  0.00000000E+00
  0.00000000E+00  0.00000000E+00  0.00000000E+00
  0.00000000E+00  0.00000000E+00  0.00000000E+00
  0.00000000E+00  0.00000000E+00  0.00000000E+00
  0.00000000E+00  0.00000000E+00  0.00000000E+00
  0.00000000E+00  0.00000000E+00  0.00000000E+00
  0.00000000E+00  0.00000000E+00  0.00000000E+00
  0.00000000E+00  0.00000000E+00  0.00000000E+00
  0.00000000E+00  0.00000000E+00  0.00000000E+00
  0.00000000E+00  0.00000000E+00  0.00000000E+00
  0.00000000E+00  0.00000000E+00  0.00000000E+00
  0.00000000E+00  0.00000000E+00  0.00000000E+00
  0.00000000E+00  0.00000000E+00  0.00000000E+00
  0.00000000E+00  0.00000000E+00  0.00000000E+00
  0.00000000E+00  0.00000000E+00  0.00000000E+00
  0.00000000E+00  0.00000000E+00  0.00000000E+00
  0.00000000E+00  0.00000000E+00  0.00000000E+00
  0.00000000E+00  0.00000000E+00  0.00000000E+00
  0.00000000E+00  0.00000000E+00  0.00000000E+00
  0.00000000E+00  0.00000000E+00  0.00000000E+00
  0.00000000E+00  0.00000000E+00  0.00000000E+00
  0.00000000E+00  0.00000000E+00  0.00000000E+00
  0.00000000E+00  0.00000000E+00  0.00000000E+00
  0.00000000E+00  0.00000000E+00  0.00000000E+00
  0.00000000E+00  0.00000000E+00  0.00000000E+00
  0.00000000E+00  0.00000000E+00  0.00000000E+00
  0.00000000E+00  0.00000000E+00  0.00000000E+00
  0.00000000E+00  0.00000000E+00  0.00000000E+00
  0.00000000E+00  0.00000000E+00  0.00000000E+00
  0.00000000E+00  0.00000000E+00  0.00000000E+00
  0.00000000E+00  0.00000000E+00  0.00000000E+00
  0.00000000E+00  0.00000000E+00  0.00000000E+00
  0.00000000E+00  0.00000000E+00  0.00000000E+00
  0.00000000E+00  0.00000000E+00  0.00000000E+00
  0.00000000E+00  0.00000000E+00  0.00000000E+00
  0.00000000E+00  0.00000000E+00  0.00000000E+00
  0.00000000E+00  0.00000000E+00  0.00000000E+00
  0.00000000E+00  0.00000000E+00  0.00000000E+00
  0.00000000E+00  0.00000000E+00  0.00000000E+00
  0.00000000E+00  0.00000000E+00  0.00000000E+00
  0.00000000E+00  0.00000000E+00  0.00000000E+00
  0.00000000E+00  0.00000000E+00  0.00000000E+00
  0.00000000E+00  0.00000000E+00  0.00000000E+00
  0.00000000E+00  0.00000000E+00  0.00000000E+00
  0.00000000E+00  0.00000000E+00  0.00000000E+00
  0.00000000E+00  0.00000000E+00  0.00000000E+00
  0.00000000E+00  0.00000000E+00  0.00000000E+00
  0.00000000E+00  0.00000000E+00  0.00000000E+00
  0.00000000E+00  0.00000000E+00  0.00000000E+00
  0.00000000E+00  0.00000000E+00  0.00000000E+00
  0.00000000E+00  0.00000000E+00  0.00000000E+00
  0.00000000E+00  0.00000000E+00  0.00000000E+00
  0.00000000E+00  0.00000000E+00  0.00000000E+00
  0.00000000E+00  0.00000000E+00  0.00000000E+00
  0.00000000E+00  0.00000000E+00  0.00000000E+00
  0.00000000E+00  0.00000000E+00  0.00000000E+00
  0.00000000E+00  0.00000000E+00  0.00000000E+00
  0.00000000E+00  0.00000000E+00  0.00000000E+00
  0.00000000E+00  0.00000000E+00  0.00000000E+00
  0.00000000E+00  0.00000000E+00  0.00000000E+00
  0.00000000E+00  0.00000000E+00  0.00000000E+00
  0.00000000E+00  0.00000000E+00  0.00000000E+00
  0.00000000E+00  0.00000000E+00  0.00000000E+00
  0.00000000E+00  0.00000000E+00  0.00000000E+00
  0.00000000E+00  0.00000000E+00  0.00000000E+00
  0.00000000E+00  0.00000000E+00  0.00000000E+00
  0.00000000E+00  0.00000000E+00  0.00000000E+00
  0.00000000E+00  0.00000000E+00  0.00000000E+00
  0.00000000E+00  0.00000000E+00  0.00000000E+00
  0.00000000E+00  0.00000000E+00  0.00000000E+00
  0.00000000E+00  0.00000000E+00  0.00000000E+00
  0.00000000E+00  0.00000000E+00  0.00000000E+00
  0.00000000E+00  0.00000000E+00  0.00000000E+00
  0.00000000E+00  0.00000000E+00  0.00000000E+00
  0.00000000E+00  0.00000000E+00  0.00000000E+00
  0.00000000E+00  0.00000000E+00  0.00000000E+00
  0.00000000E+00  0.00000000E+00  0.00000000E+00
  0.00000000E+00  0.00000000E+00  0.00000000E+00
  0.00000000E+00  0.00000000E+00  0.00000000E+00
  0.00000000E+00  0.00000000E+00  0.00000000E+00
  0.00000000E+00  0.00000000E+00  0.00000000E+00
  0.00000000E+00  0.00000000E+00  0.00000000E+00
  0.00000000E+00  0.00000000E+00  0.00000000E+00
  0.00000000E+00  0.00000000E+00  0.00000000E+00
