# Supplementary material for: Adsorption of 4-(N,N-Dimethylamino)-4′-nitrostilbene on an Amorphous Silica Glass Surface
Source: J Phys Chem C Nanomater Interfaces. 2023 Nov 17;127(47):22964–74. doi: 10.1021/acs.jpcc.3c05552 (PMC10694811; doi:10.1021/acs.jpcc.3c05552)
Supplement: Supplementary file 2 — jp3c05552_si_002.zip [file jp3c05552_si_002.zip › contcar/C2_CONTCAR]

DANS                                    
   1.00000000000000     
    23.7420005797999991    0.0000000000000000    0.0000000000000000
     0.0000000000000000   18.2761001587000003    0.0000000000000000
     0.0000000000000000    0.0000000000000000   40.4500007628999967
   C    N    O    H    Si
    16     2   156    64    65
Selective dynamics
Direct
  0.4259361878700850  0.5678543403542250  0.3565116708076762   T   T   T
  0.4528732069077624  0.5143397039801444  0.3371747288905416   T   T   T
  0.4943559849558903  0.4686226424641012  0.3507871996125298   T   T   T
  0.5075890622592237  0.4757557561925877  0.3838786910655249   T   T   T
  0.4801028812474889  0.5274448780481331  0.4044797336622575   T   T   T
  0.4394925226314375  0.5739705113131194  0.3895830966247514   T   T   T
  0.4940211975578110  0.5289506214804003  0.4391565041928289   T   T   T
  0.4695487365686917  0.5718963703161634  0.4627072510050294   T   T   T
  0.4811581299298118  0.5721138100847166  0.4976599713742131   T   T   T
  0.4509898402787410  0.6201633552651769  0.5185356051333820   T   T   T
  0.5210512037041791  0.5257873024224937  0.5130587717372594   T   T   T
  0.4593935309820673  0.6223230061245116  0.5523697209401669   T   T   T
  0.5300426135863737  0.5270479486175995  0.5467871085842392   T   T   T
  0.4993504891070134  0.5754658178562528  0.5676229922729904   T   T   T
  0.5484695329590832  0.5271839966180831  0.6161879242677564   T   T   T
  0.4756714660626069  0.6257918775753631  0.6219090755429711   T   T   T
  0.5080430486731073  0.5765875057942482  0.6011106766859272   T   T   T
  0.4368032634079954  0.5047479372080937  0.3035062299376633   T   T   T
  0.3986946400953866  0.5465034841208442  0.2914328650591649   T   T   T
  0.4605498008197094  0.4537298480491950  0.2870791759683285   T   T   T
  0.1935534866763299  0.1056192532325957  0.0730768284647472   T   T   T
  0.7419744680143276  0.8089723369352388  0.0915522380509667   T   T   T
  0.3172404922275999  0.0324500572163971  0.1145545288794658   T   T   T
  0.6705960650508134  0.6675698409047519  0.0868761357024578   T   T   T
  0.8719509726652060  0.5489097121233875  0.1592944521002579   T   T   T
  0.1278878078605194  0.8202834276867975  0.1312560548775620   T   T   T
  0.5916789228038746  0.9361608090066506  0.1531700835762430   T   T   T
  0.4019955763018110  0.4834035283396660  0.1339202468954769   T   T   T
  0.9404452847910382  0.9053035062772260  0.1383215154422459   T   T   T
  0.2690673278507334  0.2390958918468620  0.1321946856741945   T   T   T
  0.5712036299857236  0.1872475550437426  0.1970187180589893   T   T   T
  0.5463528777133536  0.3215465797385607  0.0680295484209387   T   T   T
  0.8377598892148528  0.6531362849421397  0.1189272265750523   T   T   T
  0.0530366297697260  0.2584310451787663  0.1248408973290492   T   T   T
  0.5808374008644526  0.5765659515488039  0.0828972456852824   T   T   T
  0.4819787360727059  0.9339608053531805  0.1692746789080115   T   T   T
  0.1674125874594128  0.1811593937018743  0.2174375748181319   T   T   T
  0.2591906085549496  0.5997731691017192  0.0821719221820850   T   T   T
  0.6040284975779500  0.6461440050697630  0.1378447840726814   T   T   T
  0.9931828643688698  0.7784459144244461  0.1451214008121249   T   T   T
  0.6710960585085324  0.5372733799887097  0.1185897643477944   T   T   T
  0.3747997217298636  0.1114700704238307  0.2021771276077177   T   T   T
  0.4025236223929461  0.8543124549210643  0.1397944429183574   T   T   T
  0.2915541152235527  0.0466070653218857  0.0520602722746637   T   T   T
  0.6382331310887432  0.3969347165185685  0.1732152544185463   T   T   T
  0.7729478165993855  0.6203540198841940  0.1690828733548356   T   T   T
  0.0941292821706715  0.1621578053358247  0.0824713508098207   T   T   T
  0.3902227664167644  0.6375575494220928  0.2374236138099887   T   T   T
  0.2997437539236358  0.8873391182713015  0.1162237893474857   T   T   T
  0.9754849864045420  0.5548233798945121  0.1823279271337042   T   T   T
  0.5451686313856456  0.0509459827206076  0.1822871892666686   T   T   T
  0.3702741113524861  0.1875247473490372  0.1466001463991574   T   T   T
  0.4545210433829205  0.6533470160226713  0.1841038493951256   T   T   T
  0.3282468384547702  0.1623467409416721  0.0875118181266110   T   T   T
  0.7637655745678688  0.8963498356723074  0.1442868960924215   T   T   T
  0.0971582027890238  0.0280566943550021  0.0584322521155831   T   T   T
  0.2178214270790673  0.9747914484465379  0.1328026557323599   T   T   T
  0.5603599991865107  0.7129801485936249  0.1889409776285605   T   T   T
  0.4158227304101661  0.4093993773763484  0.0783567723353385   T   T   T
  0.5988312580191276  0.0286585443158593  0.1027072944843078   T   T   T
  0.1797075945733804  0.0685964961572804  0.1779442098651438   T   T   T
  0.3992724562864149  0.0542836105855305  0.0684773814348519   T   T   T
  0.6458415135464076  0.1608710406799983  0.0938899928697523   T   T   T
  0.1904176855100016  0.8455754367375539  0.0767596645547007   T   T   T
  0.7786937850660864  0.8602796544185332  0.2063167553563961   T   T   T
  0.2838260406637742  0.8658852284647455  0.2181317381119973   T   T   T
  0.3653906212316059  0.8032952410964886  0.0811313957548576   T   T   T
  0.9334903705775882  0.6686066024455859  0.0847162868501356   T   T   T
  0.4724528537712729  0.5317669089683179  0.0884324272628287   T   T   T
  0.5252064653045758  0.2239687238923490  0.0208318304491184   T   T   T
  0.1564340464294010  0.6376299976132782  0.1045364992287146   T   T   T
  0.5081297499651298  0.3075007617435720  0.2000299451020687   T   T   T
  0.2660941003358060  0.1092885546901377  0.2157286195755815   T   T   T
  0.0829536946750757  0.8864915998264332  0.0773753160010750   T   T   T
  0.9929430761911923  0.5646627689938565  0.0539448110180682   T   T   T
  0.0520879627122098  0.5798125812496445  0.2298049347205987   T   T   T
  0.8344494701848318  0.2200685252894764  0.0850930618465631   T   T   T
  0.7262636458168684  0.1445267719985735  0.1788561435940067   T   T   T
  0.0704814912187545  0.8224667765122632  0.1874792559995333   T   T   T
  0.4041801041271721  0.2515888136227440  0.2022185749947635   T   T   T
  0.9982987819577233  0.1616027957215545  0.1630213351763315   T   T   T
  0.1644431842679419  0.2590651066483733  0.1097452185663396   T   T   T
  0.6955603314300480  0.2772324810102934  0.1546132564764164   T   T   T
  0.4012099765506017  0.5250008788932344  0.1960023756117653   T   T   T
  0.6729367735976617  0.9195247526522923  0.1081339435356661   T   T   T
  0.1259546497623491  0.0521328848569069  0.1211893819971912   T   T   T
  0.3438549712415929  0.6410990601249744  0.1764630310193125   T   T   T
  0.6569098514342829  0.2854184284951257  0.0594157417207671   T   T   T
  0.7292436911762317  0.5731950960135037  0.2239687482020864   T   T   T
  0.2063647761033099  0.5145944280969438  0.1244944047728345   T   T   T
  0.3213540177750857  0.7529734382016868  0.1379322351741393   T   T   T
  0.9784809624473413  0.8331070626679729  0.0855317085284542   T   T   T
  0.9635076811559462  0.8111909552077206  0.2080186195781674   T   T   T
  0.2691055956879082  0.4545695249357060  0.0777903743555935   T   T   T
  0.4224345683956944  0.3878676960581532  0.1815004875106097   T   T   T
  0.8909787767691136  0.7807050244150699  0.1184489252064611   T   T   T
  0.7760609203960118  0.9435280039139922  0.0823561508403629   T   T   T
  0.4684683176867718  0.1533972692146336  0.1721135085690050   T   T   T
  0.3620879501197590  0.5374257671135322  0.0776960193306862   T   T   T
  0.7360125439172109  0.1843752276797861  0.0557450736929397   T   T   T
  0.4909923263059297  0.7119873122402806  0.2402449668781000   T   T   T
  0.7191499084625087  0.4080839639239449  0.1278729679557029   T   T   T
  0.9603429439678681  0.5477780536634020  0.1176116763309003   T   T   T
  0.8796807988250294  0.3484905436295709  0.1939801839045911   T   T   T
  0.3082344814096200  0.9661916140727786  0.1716692532935535   T   T   T
  0.6137676292566731  0.3118692177795750  0.2233720107701191   T   T   T
  0.1871872339917713  0.2825648474509868  0.1726170176684612   T   T   T
  0.8884804656880222  0.3063793673064515  0.1298962592480429   T   T   T
  0.6303478907866960  0.1629600430798908  0.0294183132915564   T   T   T
  0.6834862218606812  0.4326901055932046  0.2302301643527771   T   T   T
  0.5578139881924702  0.1476818855020876  0.1338868691840288   T   T   T
  0.5725900976402992  0.4479069408349807  0.2231786623214792   T   T   T
  0.8553547363904009  0.9439565826933289  0.1765064552887031   T   T   T
  0.1055738322027400  0.7477865935764714  0.0756258171625530   T   T   T
  0.8979685365853241  0.1615037601233069  0.1326236950290946   T   T   T
  0.3602954616059013  0.2960795267935054  0.1032930659953529   T   T   T
  0.6756128598360650  0.0349457454917291  0.1489570234112863   T   T   T
  0.3897921844891090  0.8907568634543330  0.2025943474316135   T   T   T
  0.0438768271437246  0.6368632502060080  0.1001798269386665   T   T   T
  0.7717628794942673  0.2681303770184975  0.2041292987862508   T   T   T
  0.3318155391803634  0.9958215038692694  0.2333270127228744   T   T   T
  0.8617953860968131 -0.0007465835782006  0.1159077868080629   T   T   T
  0.1576726938800319  0.4278820998736287  0.0801023344078323   T   T   T
  0.8072495737662460  0.0798718252262811  0.0728186619403533   T   T   T
  0.4394190100179283  0.2785091669373312  0.0560120726857841   T   T   T
  0.2292760607563795  0.3726904488071311  0.1270977936600004   T   T   T
  0.2455489364406743  0.6457114927358273  0.1440029350551978   T   T   T
  0.1231059497730651  0.9447233235064569  0.1658465866670732   T   T   T
  0.4692823680668913  0.7959670614815457  0.1861003933200698   T   T   T
  0.9371781953700125  0.4309324171703489  0.1524550602767863   T   T   T
  0.5888933835293525  0.5743082452437932  0.1948028026353273   T   T   T
  0.7300907613381643  0.4780882469928263  0.0685226321283184   T   T   T
  0.7313208789377122  0.4986577064963821  0.2806719237434591   T   T   T
  0.9797755144654420  0.3045468965925671  0.1691834395473384   T   T   T
  0.9927017116340588  0.9595725358089086  0.0547319349438857   T   T   T
  0.9362730165718867  0.0400041357220279  0.1608731893115964   T   T   T
  0.7842039385074843  0.5252343087443760  0.1206110737461672   T   T   T
  0.7638779633820043  0.7153536011318403  0.2173530989765836   T   T   T
  0.6207130999616353  0.3435554046076619  0.1147640414288443   T   T   T
  0.7996427437942795  0.2235392015693573  0.1462866836997733   T   T   T
  0.6712066708523479  0.6721043195077454  0.1885532888254132   T   T   T
  0.0171050377115481  0.6898803813652808  0.1945848028011011   T   T   T
  0.2604451400411483  0.7339292493227150  0.1933541830976576   T   T   T
  0.5446849122762975  0.1290434124442271  0.0687502250184842   T   T   T
  0.0237070318598409  0.8354823418322720  0.0248453347989195   T   T   T
  0.5421220572360083  0.0890886567224699  0.0033092675415761   T   T   T
  0.4323031449515923  0.3454385928055144  0.2466755185669460   T   T   T
  0.6631553210517763  0.0532889903401879  0.2151289524705232   T   T   T
  0.3173603569764140  0.4429454505186372  0.1746194951646158   T   T   T
  0.4960749489813860  0.3664990070354293  0.0142162251293888   T   T   T
  0.0826376691407596  0.5872286577662869  0.1661692306814132   T   T   T
  0.1382508694072837  0.3208942648159219  0.2296838643426738   T   T   T
  0.3414189356526472  0.1187721512970081  0.2658561624604420   T   T   T
  0.8333135041623883  0.1672249833685151  0.0234046003075499   T   T   T
  0.3413167217595963  0.3373608568487843  0.0399393361260830   T   T   T
  0.5350154135488775  0.2321704303173950  0.2554579323349525   T   T   T
  0.2976882923603443  0.5400896629169800  0.0254258122227623   T   T   T
  0.0929087121805329  0.3072078220975592  0.0675040325174290   T   T   T
  0.8580513162875905  0.7830355789039706  0.2390793068533485   T   T   T
  0.7579142292326458  0.8048118134946829  0.2665190951588027   T   T   T
  0.9071548446657719  0.1552492185341681  0.1993010969456648   T   T   T
  0.5580933241705075  0.9265764761968970  0.2167704988523716   T   T   T
  0.1051842133186204  0.6187911016263178  0.0451149999843112   T   T   T
  0.1797542462573201  0.0467443487219492  0.2439914867144677   T   T   T
  0.1829664278487348  0.8361449232431681  0.1891788086720652   T   T   T
  0.4967099143468519  0.6339212692353094  0.0461263129754747   T   T   T
  0.5402316859925506  0.4961161633983358  0.0370826209618898   T   T   T
  0.5204608307152823  0.5669016529619593  0.2487340126816956   T   T   T
  0.8388875650403096  0.7320284953753222  0.0634514306570535   T   T   T
  0.6271631649785860  0.4216870716646565  0.0572248385611027   T   T   T
  0.8725497736714274  0.9678341531966349  0.0511700746010384   T   T   T
  0.6324680018587819  0.5487077525108256  0.2544932166639987   T   T   T
  0.0795295407876748  0.2452145906153157  0.1876494577910149   T   T   T
  0.7571341539416889  0.0018815564700237  0.1905535771763855   T   T   T
  0.3944083364750062  0.6029880439783781  0.3451034580518280   T   T   T
  0.5150471945870689  0.4283635988015442  0.3351134699308735   T   T   T
  0.5396068159215929  0.4401515230125827  0.3946815943806519   T   T   T
  0.4180267213038623  0.6153218552527616  0.4043687480834806   T   T   T
  0.5266832764071058  0.4901069613929205  0.4466566004554603   T   T   T
  0.4367643982304107  0.6104527611992232  0.4550014293485431   T   T   T
  0.4198015951991160  0.6567912865278036  0.5075222843533351   T   T   T
  0.5455637259448781  0.4875072307750386  0.4981671218750526   T   T   T
  0.4347758006212035  0.6604125518827995  0.5671841274921782   T   T   T
  0.5611423682235146  0.4900247988638772  0.5573531625078688   T   T   T
  0.5913542660841978  0.5362438775607534  0.6065240035739968   T   T   T
  0.5492536877434904  0.5367205191484514  0.6429185763729593   T   T   T
  0.5372288438833509  0.4693521837466136  0.6119130083246561   T   T   T
  0.4825007937295835  0.6834964823538718  0.6149683722795636   T   T   T
  0.4300890485448928  0.6143714671699003  0.6203825245573914   T   T   T
  0.4888789918009478  0.6188416192035053  0.6476618165016702   T   T   T
  0.2229037397126963  0.0751184732314400  0.0622114990925322   T   T   T
  0.3053966184971311  0.0415896645538272  0.0293004821877330   T   T   T
  0.1026830950377861  0.9753708033119828  0.0645045694328783   T   T   T
  0.4323030243347245  0.0849244650904958  0.0732461483267847   T   T   T
  0.1364597180172590  0.3820887861722258  0.0749180392648676   T   T   T
  0.0548567315661064  0.3183896048321208  0.0594029677300427   T   T   T
  0.2944688909134629  0.4160294796706195  0.1583262989721300   T   T   T
  0.3085289585481422  0.3690999163139704  0.0445529610246741   T   T   T
  0.4678687988769687  0.3637139450583712  0.9964469051868163   T   T   T
  0.4397089170306122  0.3942680052179917  0.2569198902401886   T   T   T
  0.1729324460273059  0.3421142858123690  0.2387686502904145   T   T   T
  0.3529504343964909  0.1702758276079607  0.2673518703458300   T   T   T
  0.1397336865855945  0.0379372096979520  0.2485542999644527   T   T   T
  0.5215264934312993  0.6633405239277755  0.0319845666011292   T   T   T
  0.2231370941065237  0.8571877760676828  0.0908961929760895   T   T   T
  0.3865165777498414  0.7583939622025122  0.0762335704071724   T   T   T
  0.0715842719160634  0.5881403286707173  0.0404479303374743   T   T   T
  0.2027361958125847  0.7872359380425979  0.1881761401801683   T   T   T
  0.2800007881067790  0.7745878008852416  0.2056263619154844   T   T   T
  0.0750660916125330  0.5985610647212004  0.1426800423355887   T   T   T
  0.2625365117723512  0.5531407210572152  0.0140559319491509   T   T   T
  0.0426439874821950  0.7876227981463603  0.0244276916891099   T   T   T
  0.0208841815313746  0.0000127346821119  0.0529858755060721   T   T   T
  0.3916542081194817  0.5979779730267251  0.2545120406735618   T   T   T
  0.2431725142986642  0.8721569367441280  0.2119544420125196   T   T   T
  0.5621678717207484  0.0421580652412475  0.0025218046225837   T   T   T
  0.6947942405979720  0.4565062411144051  0.0588442133264403   T   T   T
  0.5952203151858190  0.4538582842163535  0.0487725396479718   T   T   T
  0.8349669220596631  0.2141441208427438  0.0116741083215258   T   T   T
  0.8693984172595371  0.1390497698427947  0.2059671821467096   T   T   T
  0.8459577091801529  0.3174124017080436  0.1972477024480991   T   T   T
  0.7596270797817981  0.5348854567932471  0.2873676069904524   T   T   T
  0.5063589920584040  0.2630856819546829  0.2663068204984490   T   T   T
  0.6329822905022504  0.0902802980342152  0.2167608168482035   T   T   T
  0.7466746639451383  0.2914056430511541  0.2203771588195708   T   T   T
  0.9606220772933359  0.5558869604306999  0.0393000389464904   T   T   T
  0.7126433184343531  0.7717022706636546  0.0960464385949615   T   T   T
  0.6969262425522360  0.6489866372323697  0.0700172749993579   T   T   T
  0.5154678565616749  0.4563362431044310  0.0282396105680050   T   T   T
  0.9634615048444645  0.8648950951374377  0.2097933601528756   T   T   T
  0.8056040813846750  0.7636588839286885  0.0680461198415424   T   T   T
  0.9143829874793286  0.9714250890160970  0.0521289456791491   T   T   T
  0.0596475017555927  0.5280850829773810  0.2345972414563981   T   T   T
  0.5136391566398587  0.6211377291781669  0.2484372396455451   T   T   T
  0.4516435341375097  0.6985249224945040  0.2470143687327442   T   T   T
  0.8909712700858685  0.7877941186464631  0.2241446163879049   T   T   T
  0.7729199742168792  0.8422357480137784  0.2815177120749364   T   T   T
  0.5942178727607823  0.9394507534929363  0.2272088287770128   T   T   T
  0.8980332485954934  0.9722537829331797  0.1473844248513971   T   T   T
  0.3285005165113863  0.9296082664234747  0.2065531018220317   T   T   T
  0.0191846467915631  0.8775161823093338  0.0603742427217059   T   T   T
  0.5613874214239378  0.1505081617359150  0.0302029745948270   T   T   T
  0.4415928963615225  0.3259126427585794  0.2078241722565675   T   T   T
  0.7059928628998086  0.0596843922154787  0.1833844781564486   T   T   T
  0.7880473842065846  0.9249304544974594  0.1796188696454322   T   T   T
  0.4361513701270273  0.8685892656042011  0.1744284102778268   T   T   T
  0.3846909876044985  0.4583346055362164  0.1710836865703377   T   T   T
  0.5012261676437793  0.2959729584695335  0.0401456171992037   T   T   T
  0.3314558306095976  0.2214157790376886  0.1176450969026986   T   T   T
  0.0318019342470237  0.6022922097243896  0.1926074678770259   T   T   T
  0.1614158140712392  0.0104846093620623  0.1497861547240624   T   T   T
  0.1431829650632750  0.2569129250614544  0.2015947200527848   T   T   T
  0.3283080707668660  0.0844733230664119  0.2293349576568556   F   F   T
  0.1285519788408497  0.8249516189589701  0.0911206962735029   T   T   T
  0.8028053274822489  0.1630972073957704  0.0596190118397331   T   T   T
  0.6267814303028049  0.3971451147604347  0.2127226766947779   T   T   T
  0.6068886540002254  0.6516387337754269  0.1779153914351721   T   T   T
  0.3877042012689955  0.3304166707336265  0.0696921733968565   F   F   T
  0.8554791923164320  0.2288828780623173  0.1232758434627138   T   T   T
  0.3483672087548448  0.8232174919730660  0.1191043001708239   T   T   T
  0.2859080185043581  0.9666294696185673  0.1338633147024152   F   F   T
  0.1296492016223754  0.0853239863086899  0.0834073791244101   T   T   T
  0.4041803532741764  0.1760943829996160  0.1809482839553902   T   T   T
  0.9810130058319336  0.6055299581207595  0.0898820388644116   T   T   T
  0.2121285823014839  0.2875183526991564  0.1354973072992428   T   T   T
  0.2163599312991960  0.6003267567125125  0.1143021293872968   T   T   T
  0.2936521524733026  0.6930500688451445  0.1629073078414851   T   T   T
  0.6952312023147047  0.5143515951366792  0.2470724093953866   T   T   T
  0.5569021267556979  0.2607056241151564  0.2192525399776756   T   T   T
  0.5349357780896632  0.1351722085643441  0.1714277131861539   T   T   T
  0.4942457770367920  0.7191426528023865  0.1993999841559238   T   T   T
  0.2967821447796435  0.5337678919105273  0.0657284226174953   T   T   T
  0.7261644692633442  0.4867978888575081  0.1085869078727630   T   T   T
  0.6693015155566011  0.3559739982170900  0.1426662475128105   T   T   T
  0.1006257869312910  0.2445017962583365  0.0968093531038515   T   T   T
  0.5869362031467523  0.1164551080723365  0.1005455193936399   T   T   T
  0.7912207001397906  0.7911173435010271  0.2314689705609393   T   T   T
  0.7388115324434537  0.8923061497575481  0.1068165168926883   T   T   T
  0.6352007763520692  0.9785268573940397  0.1285459240565916   T   T   T
  0.2135074333881287  0.4403812990467643  0.1020777908958235   T   T   T
  0.9342640626822655  0.1291084105675192  0.1638997657620650   T   T   T
  0.0124190980662218  0.7745693349864654  0.1838816873896677   T   T   T
  0.5444168388711784  0.9615792274807550  0.1805808346386912   T   T   T
  0.3972877113675837  0.6134158944415665  0.1983767074417127   T   T   T
  0.3359151193739717  0.0749143385908830  0.0809694992065782   T   T   T
  0.1033603143701768  0.6594407356801902  0.0810695777515571   T   T   T
  0.1980137728863364  0.1016931099273978  0.2138456142779857   T   T   T
  0.1257808268488731  0.8552276724480171  0.1684351887570260   T   T   T
  0.7460964004737251  0.2280206715470055  0.1706633572692317   T   T   T
  0.9363102496894697  0.5196058310218561  0.1534762510021754   F   F   T
  0.5219444672674587  0.5602145897615642  0.0639385568355620   T   T   T
  0.9502722363407409  0.8250766149443749  0.1218614046031429   T   T   T
  0.5766065413057240  0.5363194367977155  0.2308353912347095   T   T   T
  0.6319354433804365  0.6052475892161111  0.1063727853435945   T   T   T
  0.8167723595024021  0.5867372357157328  0.1424724247879393   T   T   T
  0.6693757532768597  0.1979069127616197  0.0595321369758326   T   T   T
  0.4128753173063130  0.4904331332331324  0.0948548645027012   T   T   T
  0.0272714983799152  0.2428944802312918  0.1616810679535358   T   T   T
  0.8743599275841447  0.7084164543045558  0.0961774188894360   T   T   T
  0.6120823870720855  0.3439443016688273  0.0749027779863841   F   F   T
  0.8309636284947696  0.9975755938945189  0.0798480043568286   T   T   T
  0.9200943204734844  0.3469055005268667  0.1616255436918797   T   T   T
  0.7341834166454485  0.6455329267615560  0.2001136264279194   T   T   T
 
  0.00000000E+00  0.00000000E+00  0.00000000E+00
  0.00000000E+00  0.00000000E+00  0.00000000E+00
  0.00000000E+00  0.00000000E+00  0.00000000E+00
  0.00000000E+00  0.00000000E+00  0.00000000E+00
  0.00000000E+00  0.00000000E+00  0.00000000E+00
  0.00000000E+00  0.00000000E+00  0.00000000E+00
  0.00000000E+00  0.00000000E+00  0.00000000E+00
  0.00000000E+00  0.00000000E+00  0.00000000E+00
  0.00000000E+00  0.00000000E+00  0.00000000E+00
  0.00000000E+00  0.00000000E+00  0.00000000E+00
  0.00000000E+00  0.00000000E+00  0.00000000E+00
  0.00000000E+00  0.00000000E+00  0.00000000E+00
  0.00000000E+00  0.00000000E+00  0.00000000E+00
  0.00000000E+00  0.00000000E+00  0.00000000E+00
  0.00000000E+00  0.00000000E+00  0.00000000E+00
  0.00000000E+00  0.00000000E+00  0.00000000E+00
  0.00000000E+00  0.00000000E+00  0.00000000E+00
  0.00000000E+00  0.00000000E+00  0.00000000E+00
  0.00000000E+00  0.00000000E+00  0.00000000E+00
  0.00000000E+00  0.00000000E+00  0.00000000E+00
  0.00000000E+00  0.00000000E+00  0.00000000E+00
  0.00000000E+00  0.00000000E+00  0.00000000E+00
  0.00000000E+00  0.00000000E+00  0.00000000E+00
  0.00000000E+00  0.00000000E+00  0.00000000E+00
  0.00000000E+00  0.00000000E+00  0.00000000E+00
  0.00000000E+00  0.00000000E+00  0.00000000E+00
  0.00000000E+00  0.00000000E+00  0.00000000E+00
  0.00000000E+00  0.00000000E+00  0.00000000E+00
  0.00000000E+00  0.00000000E+00  0.00000000E+00
  0.00000000E+00  0.00000000E+00  0.00000000E+00
  0.00000000E+00  0.00000000E+00  0.00000000E+00
  0.00000000E+00  0.00000000E+00  0.00000000E+00
  0.00000000E+00  0.00000000E+00  0.00000000E+00
  0.00000000E+00  0.00000000E+00  0.00000000E+00
  0.00000000E+00  0.00000000E+00  0.00000000E+00
  0.00000000E+00  0.00000000E+00  0.00000000E+00
  0.00000000E+00  0.00000000E+00  0.00000000E+00
  0.00000000E+00  0.00000000E+00  0.00000000E+00
  0.00000000E+00  0.00000000E+00  0.00000000E+00
  0.00000000E+00  0.00000000E+00  0.00000000E+00
  0.00000000E+00  0.00000000E+00  0.00000000E+00
  0.00000000E+00  0.00000000E+00  0.00000000E+00
  0.00000000E+00  0.00000000E+00  0.00000000E+00
  0.00000000E+00  0.00000000E+00  0.00000000E+00
  0.00000000E+00  0.00000000E+00  0.00000000E+00
  0.00000000E+00  0.00000000E+00  0.00000000E+00
  0.00000000E+00  0.00000000E+00  0.00000000E+00
  0.00000000E+00  0.00000000E+00  0.00000000E+00
  0.00000000E+00  0.00000000E+00  0.00000000E+00
  0.00000000E+00  0.00000000E+00  0.00000000E+00
  0.00000000E+00  0.00000000E+00  0.00000000E+00
  0.00000000E+00  0.00000000E+00  0.00000000E+00
  0.00000000E+00  0.00000000E+00  0.00000000E+00
  0.00000000E+00  0.00000000E+00  0.00000000E+00
  0.00000000E+00  0.00000000E+00  0.00000000E+00
  0.00000000E+00  0.00000000E+00  0.00000000E+00
  0.00000000E+00  0.00000000E+00  0.00000000E+00
  0.00000000E+00  0.00000000E+00  0.00000000E+00
  0.00000000E+00  0.00000000E+00  0.00000000E+00
  0.00000000E+00  0.00000000E+00  0.00000000E+00
  0.00000000E+00  0.00000000E+00  0.00000000E+00
  0.00000000E+00  0.00000000E+00  0.00000000E+00
  0.00000000E+00  0.00000000E+00  0.00000000E+00
  0.00000000E+00  0.00000000E+00  0.00000000E+00
  0.00000000E+00  0.00000000E+00  0.00000000E+00
  0.00000000E+00  0.00000000E+00  0.00000000E+00
  0.00000000E+00  0.00000000E+00  0.00000000E+00
  0.00000000E+00  0.00000000E+00  0.00000000E+00
  0.00000000E+00  0.00000000E+00  0.00000000E+00
  0.00000000E+00  0.00000000E+00  0.00000000E+00
  0.00000000E+00  0.00000000E+00  0.00000000E+00
  0.00000000E+00  0.00000000E+00  0.00000000E+00
  0.00000000E+00  0.00000000E+00  0.00000000E+00
  0.00000000E+00  0.00000000E+00  0.00000000E+00
  0.00000000E+00  0.00000000E+00  0.00000000E+00
  0.00000000E+00  0.00000000E+00  0.00000000E+00
  0.00000000E+00  0.00000000E+00  0.00000000E+00
  0.00000000E+00  0.00000000E+00  0.00000000E+00
  0.00000000E+00  0.00000000E+00  0.00000000E+00
  0.00000000E+00  0.00000000E+00  0.00000000E+00
  0.00000000E+00  0.00000000E+00  0.00000000E+00
  0.00000000E+00  0.00000000E+00  0.00000000E+00
  0.00000000E+00  0.00000000E+00  0.00000000E+00
  0.00000000E+00  0.00000000E+00  0.00000000E+00
  0.00000000E+00  0.00000000E+00  0.00000000E+00
  0.00000000E+00  0.00000000E+00  0.00000000E+00
  0.00000000E+00  0.00000000E+00  0.00000000E+00
  0.00000000E+00  0.00000000E+00  0.00000000E+00
  0.00000000E+00  0.00000000E+00  0.00000000E+00
  0.00000000E+00  0.00000000E+00  0.00000000E+00
  0.00000000E+00  0.00000000E+00  0.00000000E+00
  0.00000000E+00  0.00000000E+00  0.00000000E+00
  0.00000000E+00  0.00000000E+00  0.00000000E+00
  0.00000000E+00  0.00000000E+00  0.00000000E+00
  0.00000000E+00  0.00000000E+00  0.00000000E+00
  0.00000000E+00  0.00000000E+00  0.00000000E+00
  0.00000000E+00  0.00000000E+00  0.00000000E+00
  0.00000000E+00  0.00000000E+00  0.00000000E+00
  0.00000000E+00  0.00000000E+00  0.00000000E+00
  0.00000000E+00  0.00000000E+00  0.00000000E+00
  0.00000000E+00  0.00000000E+00  0.00000000E+00
  0.00000000E+00  0.00000000E+00  0.00000000E+00
  0.00000000E+00  0.00000000E+00  0.00000000E+00
  0.00000000E+00  0.00000000E+00  0.00000000E+00
  0.00000000E+00  0.00000000E+00  0.00000000E+00
  0.00000000E+00  0.00000000E+00  0.00000000E+00
  0.00000000E+00  0.00000000E+00  0.00000000E+00
  0.00000000E+00  0.00000000E+00  0.00000000E+00
  0.00000000E+00  0.00000000E+00  0.00000000E+00
  0.00000000E+00  0.00000000E+00  0.00000000E+00
  0.00000000E+00  0.00000000E+00  0.00000000E+00
  0.00000000E+00  0.00000000E+00  0.00000000E+00
  0.00000000E+00  0.00000000E+00  0.00000000E+00
  0.00000000E+00  0.00000000E+00  0.00000000E+00
  0.00000000E+00  0.00000000E+00  0.00000000E+00
  0.00000000E+00  0.00000000E+00  0.00000000E+00
  0.00000000E+00  0.00000000E+00  0.00000000E+00
  0.00000000E+00  0.00000000E+00  0.00000000E+00
  0.00000000E+00  0.00000000E+00  0.00000000E+00
  0.00000000E+00  0.00000000E+00  0.00000000E+00
  0.00000000E+00  0.00000000E+00  0.00000000E+00
  0.00000000E+00  0.00000000E+00  0.00000000E+00
  0.00000000E+00  0.00000000E+00  0.00000000E+00
  0.00000000E+00  0.00000000E+00  0.00000000E+00
  0.00000000E+00  0.00000000E+00  0.00000000E+00
  0.00000000E+00  0.00000000E+00  0.00000000E+00
  0.00000000E+00  0.00000000E+00  0.00000000E+00
  0.00000000E+00  0.00000000E+00  0.00000000E+00
  0.00000000E+00  0.00000000E+00  0.00000000E+00
  0.00000000E+00  0.00000000E+00  0.00000000E+00
  0.00000000E+00  0.00000000E+00  0.00000000E+00
  0.00000000E+00  0.00000000E+00  0.00000000E+00
  0.00000000E+00  0.00000000E+00  0.00000000E+00
  0.00000000E+00  0.00000000E+00  0.00000000E+00
  0.00000000E+00  0.00000000E+00  0.00000000E+00
  0.00000000E+00  0.00000000E+00  0.00000000E+00
  0.00000000E+00  0.00000000E+00  0.00000000E+00
  0.00000000E+00  0.00000000E+00  0.00000000E+00
  0.00000000E+00  0.00000000E+00  0.00000000E+00
  0.00000000E+00  0.00000000E+00  0.00000000E+00
  0.00000000E+00  0.00000000E+00  0.00000000E+00
  0.00000000E+00  0.00000000E+00  0.00000000E+00
  0.00000000E+00  0.00000000E+00  0.00000000E+00
  0.00000000E+00  0.00000000E+00  0.00000000E+00
  0.00000000E+00  0.00000000E+00  0.00000000E+00
  0.00000000E+00  0.00000000E+00  0.00000000E+00
  0.00000000E+00  0.00000000E+00  0.00000000E+00
  0.00000000E+00  0.00000000E+00  0.00000000E+00
  0.00000000E+00  0.00000000E+00  0.00000000E+00
  0.00000000E+00  0.00000000E+00  0.00000000E+00
  0.00000000E+00  0.00000000E+00  0.00000000E+00
  0.00000000E+00  0.00000000E+00  0.00000000E+00
  0.00000000E+00  0.00000000E+00  0.00000000E+00
  0.00000000E+00  0.00000000E+00  0.00000000E+00
  0.00000000E+00  0.00000000E+00  0.00000000E+00
  0.00000000E+00  0.00000000E+00  0.00000000E+00
  0.00000000E+00  0.00000000E+00  0.00000000E+00
  0.00000000E+00  0.00000000E+00  0.00000000E+00
  0.00000000E+00  0.00000000E+00  0.00000000E+00
  0.00000000E+00  0.00000000E+00  0.00000000E+00
  0.00000000E+00  0.00000000E+00  0.00000000E+00
  0.00000000E+00  0.00000000E+00  0.00000000E+00
  0.00000000E+00  0.00000000E+00  0.00000000E+00
  0.00000000E+00  0.00000000E+00  0.00000000E+00
  0.00000000E+00  0.00000000E+00  0.00000000E+00
  0.00000000E+00  0.00000000E+00  0.00000000E+00
  0.00000000E+00  0.00000000E+00  0.00000000E+00
  0.00000000E+00  0.00000000E+00  0.00000000E+00
  0.00000000E+00  0.00000000E+00  0.00000000E+00
  0.00000000E+00  0.00000000E+00  0.00000000E+00
  0.00000000E+00  0.00000000E+00  0.00000000E+00
  0.00000000E+00  0.00000000E+00  0.00000000E+00
  0.00000000E+00  0.00000000E+00  0.00000000E+00
  0.00000000E+00  0.00000000E+00  0.00000000E+00
  0.00000000E+00  0.00000000E+00  0.00000000E+00
  0.00000000E+00  0.00000000E+00  0.00000000E+00
  0.00000000E+00  0.00000000E+00  0.00000000E+00
  0.00000000E+00  0.00000000E+00  0.00000000E+00
  0.00000000E+00  0.00000000E+00  0.00000000E+00
  0.00000000E+00  0.00000000E+00  0.00000000E+00
  0.00000000E+00  0.00000000E+00  0.00000000E+00
  0.00000000E+00  0.00000000E+00  0.00000000E+00
  0.00000000E+00  0.00000000E+00  0.00000000E+00
  0.00000000E+00  0.00000000E+00  0.00000000E+00
  0.00000000E+00  0.00000000E+00  0.00000000E+00
  0.00000000E+00  0.00000000E+00  0.00000000E+00
  0.00000000E+00  0.00000000E+00  0.00000000E+00
  0.00000000E+00  0.00000000E+00  0.00000000E+00
  0.00000000E+00  0.00000000E+00  0.00000000E+00
  0.00000000E+00  0.00000000E+00  0.00000000E+00
  0.00000000E+00  0.00000000E+00  0.00000000E+00
  0.00000000E+00  0.00000000E+00  0.00000000E+00
  0.00000000E+00  0.00000000E+00  0.00000000E+00
  0.00000000E+00  0.00000000E+00  0.00000000E+00
  0.00000000E+00  0.00000000E+00  0.00000000E+00
  0.00000000E+00  0.00000000E+00  0.00000000E+00
  0.00000000E+00  0.00000000E+00  0.00000000E+00
  0.00000000E+00  0.00000000E+00  0.00000000E+00
  0.00000000E+00  0.00000000E+00  0.00000000E+00
  0.00000000E+00  0.00000000E+00  0.00000000E+00
  0.00000000E+00  0.00000000E+00  0.00000000E+00
  0.00000000E+00  0.00000000E+00  0.00000000E+00
  0.00000000E+00  0.00000000E+00  0.00000000E+00
  0.00000000E+00  0.00000000E+00  0.00000000E+00
  0.00000000E+00  0.00000000E+00  0.00000000E+00
  0.00000000E+00  0.00000000E+00  0.00000000E+00
  0.00000000E+00  0.00000000E+00  0.00000000E+00
  0.00000000E+00  0.00000000E+00  0.00000000E+00
  0.00000000E+00  0.00000000E+00  0.00000000E+00
  0.00000000E+00  0.00000000E+00  0.00000000E+00
  0.00000000E+00  0.00000000E+00  0.00000000E+00
  0.00000000E+00  0.00000000E+00  0.00000000E+00
  0.00000000E+00  0.00000000E+00  0.00000000E+00
  0.00000000E+00  0.00000000E+00  0.00000000E+00
  0.00000000E+00  0.00000000E+00  0.00000000E+00
  0.00000000E+00  0.00000000E+00  0.00000000E+00
  0.00000000E+00  0.00000000E+00  0.00000000E+00
  0.00000000E+00  0.00000000E+00  0.00000000E+00
  0.00000000E+00  0.00000000E+00  0.00000000E+00
  0.00000000E+00  0.00000000E+00  0.00000000E+00
  0.00000000E+00  0.00000000E+00  0.00000000E+00
  0.00000000E+00  0.00000000E+00  0.00000000E+00
  0.00000000E+00  0.00000000E+00  0.00000000E+00
  0.00000000E+00  0.00000000E+00  0.00000000E+00
  0.00000000E+00  0.00000000E+00  0.00000000E+00
  0.00000000E+00  0.00000000E+00  0.00000000E+00
  0.00000000E+00  0.00000000E+00  0.00000000E+00
  0.00000000E+00  0.00000000E+00  0.00000000E+00
  0.00000000E+00  0.00000000E+00  0.00000000E+00
  0.00000000E+00  0.00000000E+00  0.00000000E+00
  0.00000000E+00  0.00000000E+00  0.00000000E+00
  0.00000000E+00  0.00000000E+00  0.00000000E+00
  0.00000000E+00  0.00000000E+00  0.00000000E+00
  0.00000000E+00  0.00000000E+00  0.00000000E+00
  0.00000000E+00  0.00000000E+00  0.00000000E+00
  0.00000000E+00  0.00000000E+00  0.00000000E+00
  0.00000000E+00  0.00000000E+00  0.00000000E+00
  0.00000000E+00  0.00000000E+00  0.00000000E+00
  0.00000000E+00  0.00000000E+00  0.00000000E+00
  0.00000000E+00  0.00000000E+00  0.00000000E+00
  0.00000000E+00  0.00000000E+00  0.00000000E+00
  0.00000000E+00  0.00000000E+00  0.00000000E+00
  0.00000000E+00  0.00000000E+00  0.00000000E+00
  0.00000000E+00  0.00000000E+00  0.00000000E+00
  0.00000000E+00  0.00000000E+00  0.00000000E+00
  0.00000000E+00  0.00000000E+00  0.00000000E+00
  0.00000000E+00  0.00000000E+00  0.00000000E+00
  0.00000000E+00  0.00000000E+00  0.00000000E+00
  0.00000000E+00  0.00000000E+00  0.00000000E+00
  0.00000000E+00  0.00000000E+00  0.00000000E+00
  0.00000000E+00  0.00000000E+00  0.00000000E+00
  0.00000000E+00  0.00000000E+00  0.00000000E+00
  0.00000000E+00  0.00000000E+00  0.00000000E+00
  0.00000000E+00  0.00000000E+00  0.00000000E+00
  0.00000000E+00  0.00000000E+00  0.00000000E+00
  0.00000000E+00  0.00000000E+00  0.00000000E+00
  0.00000000E+00  0.00000000E+00  0.00000000E+00
  0.00000000E+00  0.00000000E+00  0.00000000E+00
  0.00000000E+00  0.00000000E+00  0.00000000E+00
  0.00000000E+00  0.00000000E+00  0.00000000E+00
  0.00000000E+00  0.00000000E+00  0.00000000E+00
  0.00000000E+00  0.00000000E+00  0.00000000E+00
  0.00000000E+00  0.00000000E+00  0.00000000E+00
  0.00000000E+00  0.00000000E+00  0.00000000E+00
  0.00000000E+00  0.00000000E+00  0.00000000E+00
  0.00000000E+00  0.00000000E+00  0.00000000E+00
  0.00000000E+00  0.00000000E+00  0.00000000E+00
  0.00000000E+00  0.00000000E+00  0.00000000E+00
  0.00000000E+00  0.00000000E+00  0.00000000E+00
  0.00000000E+00  0.00000000E+00  0.00000000E+00
  0.00000000E+00  0.00000000E+00  0.00000000E+00
  0.00000000E+00  0.00000000E+00  0.00000000E+00
  0.00000000E+00  0.00000000E+00  0.00000000E+00
  0.00000000E+00  0.00000000E+00  0.00000000E+00
  0.00000000E+00  0.00000000E+00  0.00000000E+00
  0.00000000E+00  0.00000000E+00  0.00000000E+00
  0.00000000E+00  0.00000000E+00  0.00000000E+00
  0.00000000E+00  0.00000000E+00  0.00000000E+00
  0.00000000E+00  0.00000000E+00  0.00000000E+00
  0.00000000E+00  0.00000000E+00  0.00000000E+00
  0.00000000E+00  0.00000000E+00  0.00000000E+00
  0.00000000E+00  0.00000000E+00  0.00000000E+00
  0.00000000E+00  0.00000000E+00  0.00000000E+00
  0.00000000E+00  0.00000000E+00  0.00000000E+00
  0.00000000E+00  0.00000000E+00  0.00000000E+00
  0.00000000E+00  0.00000000E+00  0.00000000E+00
  0.00000000E+00  0.00000000E+00  0.00000000E+00
  0.00000000E+00  0.00000000E+00  0.00000000E+00
  0.00000000E+00  0.00000000E+00  0.00000000E+00
  0.00000000E+00  0.00000000E+00  0.00000000E+00
  0.00000000E+00  0.00000000E+00  0.00000000E+00
  0.00000000E+00  0.00000000E+00  0.00000000E+00
  0.00000000E+00  0.00000000E+00  0.00000000E+00
  0.00000000E+00  0.00000000E+00  0.00000000E+00
  0.00000000E+00  0.00000000E+00  0.00000000E+00
  0.00000000E+00  0.00000000E+00  0.00000000E+00
  0.00000000E+00  0.00000000E+00  0.00000000E+00
  0.00000000E+00  0.00000000E+00  0.00000000E+00
  0.00000000E+00  0.00000000E+00  0.00000000E+00
  0.00000000E+00  0.00000000E+00  0.00000000E+00
  0.00000000E+00  0.00000000E+00  0.00000000E+00
  0.00000000E+00  0.00000000E+00  0.00000000E+00
  0.00000000E+00  0.00000000E+00  0.00000000E+00
