# Supplementary material for: Adsorption of 4-(N,N-Dimethylamino)-4′-nitrostilbene on an Amorphous Silica Glass Surface
Source: J Phys Chem C Nanomater Interfaces. 2023 Nov 17;127(47):22964–74. doi: 10.1021/acs.jpcc.3c05552 (PMC10694811; doi:10.1021/acs.jpcc.3c05552)
Supplement: Supplementary file 2 — jp3c05552_si_002.zip [file jp3c05552_si_002.zip › contcar/C3_CONTCAR]

DANS                                    
   1.00000000000000     
    23.7420005797999991    0.0000000000000000    0.0000000000000000
     0.0000000000000000   18.2761001587000003    0.0000000000000000
     0.0000000000000000    0.0000000000000000   40.4500007628999967
   C    N    O    H    Si
    16     2   156    64    65
Selective dynamics
Direct
  0.6240898748591970  0.6557038840995508  0.3140844876410706   T   T   T
  0.6434652073562527  0.7015494378234418  0.3394466982719576   T   T   T
  0.6094339974996957  0.7169585718704780  0.3669613674577891   T   T   T
  0.5562105029592295  0.6860886037461371  0.3687436375162448   T   T   T
  0.5351847024717027  0.6398263459595442  0.3434208915628539   T   T   T
  0.5711723699573926  0.6252961835201672  0.3162596897540519   T   T   T
  0.4791421883329603  0.6093063078581575  0.3456754368051764   T   T   T
  0.4542480634305822  0.5698048886252957  0.3210371984330538   T   T   T
  0.3999607010543411  0.5348816071327003  0.3203521423721767   T   T   T
  0.3830793245913509  0.4990288695436704  0.2909299038220430   T   T   T
  0.3624433808407503  0.5307929743063469  0.3474334729821853   T   T   T
  0.3329450053171641  0.4608823418005231  0.2883728827683694   T   T   T
  0.3123970097038843  0.4924147259026757  0.3455115870177571   T   T   T
  0.2961603079776570  0.4555406381518477  0.3159740681501170   T   T   T
  0.2125598048031888  0.4067149808605167  0.3434957478990194   T   T   T
  0.2334956690601158  0.3754429604454252  0.2844312412528058   T   T   T
  0.2475244993090715  0.4157155728564285  0.3143439358272687   T   T   T
  0.6985534780609327  0.7326491404054251  0.3368389525065548   T   T   T
  0.7303324598147809  0.7105531973909847  0.3128896178656663   T   T   T
  0.7144522544521317  0.7802608943924699  0.3576279946955011   T   T   T
  0.2025737656395285  0.0972435724556987  0.0815537612544275   T   T   T
  0.7406290871379659  0.8093569379207428  0.0910453551921856   T   T   T
  0.3158880402120900  0.0295258988292715  0.1144864294415736   T   T   T
  0.6697191573995184  0.6658976829176728  0.0843673378908393   T   T   T
  0.8715875718051483  0.5463012772605683  0.1578736749035283   T   T   T
  0.1318846713790802  0.8190273358217293  0.1337716569984417   T   T   T
  0.5951042146247644  0.9327918131141206  0.1544178532642947   T   T   T
  0.3990258448607540  0.4914889456693748  0.1361083234019537   T   T   T
  0.9425959999627168  0.9065532407885417  0.1383952409540638   T   T   T
  0.2726786742917645  0.2376690293795429  0.1372692664375210   T   T   T
  0.5775808667365856  0.1800374324741909  0.1979929313118268   T   T   T
  0.5458711401353469  0.3213749827910299  0.0710794303429018   T   T   T
  0.8383756030472631  0.6589139201296407  0.1222379091284305   T   T   T
  0.0579628056425628  0.2561825935075900  0.1244668267446731   T   T   T
  0.5790854968793543  0.5753120872139516  0.0834900863158901   T   T   T
  0.4860618051442668  0.9254044497300271  0.1707594495199208   T   T   T
  0.1685457463347206  0.1814917829337174  0.2198941407625848   T   T   T
  0.2546044664168608  0.5994740262619350  0.0852830588578322   T   T   T
  0.6063333196100168  0.6481278552279972  0.1366635269811361   T   T   T
  0.9907627504026654  0.7762769262148487  0.1467396870818001   T   T   T
  0.6715862954231995  0.5368955184182357  0.1173682202895548   T   T   T
  0.3774101495129773  0.1250865470603000  0.2152606606132049   T   T   T
  0.4040136326437374  0.8490956469130063  0.1422299240969356   T   T   T
  0.3003763938662067  0.0622249394384072  0.0524125439206793   T   T   T
  0.6539292220039442  0.3983671265233201  0.1737529809995341   T   T   T
  0.7712521665724195  0.6137201580795838  0.1696304053169397   T   T   T
  0.1019842342721008  0.1599376230689830  0.0830257149949184   T   T   T
  0.3869826182908850  0.6386015448030897  0.2381595855196484   T   T   T
  0.2997833603950222  0.8853305504544954  0.1201506674826339   T   T   T
  0.9764403463521375  0.5560711237523807  0.1786860750580790   T   T   T
  0.5456135416123435  0.0446986170250076  0.1845163346184042   T   T   T
  0.3716990736667717  0.1896252371991817  0.1567580038550011   T   T   T
  0.4518012834971918  0.6484613376986625  0.1857024565075054   T   T   T
  0.3386071205251057  0.1636857946394888  0.0953348240452164   T   T   T
  0.7635002399195236  0.8963695717922384  0.1438229808740098   T   T   T
  0.1061423477740042  0.0251681742833715  0.0612756857039725   T   T   T
  0.2179546916986099  0.9731611847430172  0.1367635391283062   T   T   T
  0.5585403171178610  0.7069604885635925  0.1885811685584689   T   T   T
  0.4143076619896601  0.4115800721959196  0.0824206191325149   T   T   T
  0.5957142738452270  0.0267309266482746  0.1044438882867180   T   T   T
  0.1805903408706347  0.0651109185339562  0.1828406251141692   T   T   T
  0.4057220981065945  0.0535164998200946  0.0747300113831244   T   T   T
  0.6387108697577083  0.1616935761074931  0.0971163529246189   T   T   T
  0.1962195632000293  0.8427306392637490  0.0798702595243645   T   T   T
  0.7768139305095983  0.8596478097427648  0.2056622390146629   T   T   T
  0.2854457808494870  0.8679922539373668  0.2183877792590642   T   T   T
  0.3641275700242665  0.8039075065543736  0.0832391091882678   T   T   T
  0.9300517612144487  0.6707062298802833  0.0838317659556610   T   T   T
  0.4694848131537078  0.5359119724126007  0.0893975439819482   T   T   T
  0.5217359623839667  0.2233713368592265  0.0242521116247208   T   T   T
  0.1502659419552421  0.6276380361955923  0.1111058983056690   T   T   T
  0.5199413391845300  0.3046556877750007  0.1963081130345454   T   T   T
  0.2673279973211246  0.1075479257416824  0.2199639760475584   T   T   T
  0.0888447745879752  0.8829552460330531  0.0789957095870299   T   T   T
  0.9929040694720610  0.5717053098704792  0.0518160428483303   T   T   T
  0.0468306923344988  0.5673162887523631  0.2294136589375808   T   T   T
  0.8325709444702483  0.2191052439899862  0.0853616961065473   T   T   T
  0.7272999000155189  0.1446194928327719  0.1776361896153279   T   T   T
  0.0711194384247160  0.8199905255799027  0.1885496835413661   T   T   T
  0.4144909315950722  0.2623494453170583  0.2078732405955346   T   T   T
  0.0005106698119449  0.1606161800646110  0.1620249797879929   T   T   T
  0.1701248087143408  0.2577351392704585  0.1115857350024285   T   T   T
  0.7024348734724597  0.2768151670867394  0.1507085510755460   T   T   T
  0.3982570713437305  0.5208579924041281  0.1994300118300537   T   T   T
  0.6735267066985039  0.9215687809967688  0.1071386957167779   T   T   T
  0.1272061146516135  0.0538319164502850  0.1254485199234384   T   T   T
  0.3408807104477461  0.6343384708775761  0.1769140795464836   T   T   T
  0.6556942941048656  0.2833074930640559  0.0613786342869989   T   T   T
  0.7300571566380624  0.5732348791289850  0.2261587652471202   T   T   T
  0.2101122762948615  0.5125513749651920  0.1299851414574493   T   T   T
  0.3218950676343218  0.7501437961773435  0.1399176120899341   T   T   T
  0.9838177503154155  0.8318604166601625  0.0872703170549595   T   T   T
  0.9681793525933922  0.7861150807095544  0.2107556291132538   T   T   T
  0.2668073998885019  0.4547042008021115  0.0800622048601739   T   T   T
  0.4357004876688842  0.3923611900543078  0.1792425185032613   T   T   T
  0.8911955767138899  0.7852079085171312  0.1172781660410915   T   T   T
  0.7778305675617168  0.9423088805633157  0.0818969701448940   T   T   T
  0.4698914702745888  0.1505646871789632  0.1813094372384930   T   T   T
  0.3586752337545066  0.5388291200700829  0.0790555297084544   T   T   T
  0.7316229763446346  0.1782097518686749  0.0602812960418807   T   T   T
  0.4947500219779167  0.6983860413016377  0.2416525490360587   T   T   T
  0.7242417495008545  0.4090097727807466  0.1234906059793292   T   T   T
  0.9572827486262933  0.5475136380660595  0.1142478805329458   T   T   T
  0.8831931158124011  0.3496912362224368  0.1922577131875289   T   T   T
  0.3116574783680003  0.9706722267270427  0.1731875982973399   T   T   T
  0.6246575487606186  0.3064074640416735  0.2210130002199269   T   T   T
  0.1874655230991814  0.2833214027345610  0.1749242288493644   T   T   T
  0.8912638774242251  0.3054390000747922  0.1282563155162395   T   T   T
  0.6261650966895198  0.1601886876007060  0.0327043824672064   T   T   T
  0.6874149908089467  0.4319547934149614  0.2336786311958722   T   T   T
  0.5496326318647037  0.1423030897037466  0.1360573963582434   T   T   T
  0.5782062202865080  0.4389677611328497  0.2196889061616810   T   T   T
  0.8555479971095027  0.9416830025652785  0.1763029312423616   T   T   T
  0.1128481663197529  0.7435125750710838  0.0787899169896606   T   T   T
  0.9021269112076711  0.1605699451606622  0.1302369833557059   T   T   T
  0.3669234239444107  0.2973005037041723  0.1121510901639743   T   T   T
  0.6756612930177432  0.0355366119767027  0.1487332001853796   T   T   T
  0.3917781781355053  0.8916283391724048  0.2041223759294720   T   T   T
  0.0398533259067219  0.6417420065090420  0.0999964138180635   T   T   T
  0.7714126326251545  0.2679284658474590  0.2040401534429196   T   T   T
  0.3355547491874173  0.9956858097047353  0.2352975907935243   T   T   T
  0.8625651264540899  0.9988950334077286  0.1163762622558524   T   T   T
  0.1551557738959403  0.4278874250558141  0.0879638329894315   T   T   T
  0.8090569486288863  0.0783816019688299  0.0724268717628797   T   T   T
  0.4385123420798009  0.2796368665024980  0.0610793301801749   T   T   T
  0.2343324576777533  0.3709407354927947  0.1301451054002951   T   T   T
  0.2417695616272343  0.6485465579432600  0.1469233942268878   T   T   T
  0.1230368153743683  0.9433824258834069  0.1686904726177979   T   T   T
  0.4669657873299151  0.7902227947256166  0.1907231040911478   T   T   T
  0.9393943453297592  0.4308149659719708  0.1500590991229859   T   T   T
  0.5859459673944044  0.5681092518456197  0.1906223853256143   T   T   T
  0.7290183009139427  0.4842122345371318  0.0653941903202636   T   T   T
  0.7226231831915525  0.5077884721759418  0.2851288946416127   T   T   T
  0.9829636730163690  0.3045720721523527  0.1672219145550134   T   T   T
  0.9992000171033292  0.9588701824789235  0.0570535432120879   T   T   T
  0.9360281707022118  0.0402178367098763  0.1616200124764384   T   T   T
  0.7850523094171522  0.5308613230386902  0.1171129700960612   T   T   T
  0.7633055231208846  0.7146512305516536  0.2160593061207756   T   T   T
  0.6230228777528859  0.3476905528918587  0.1161017759467953   T   T   T
  0.8060419481528510  0.2211417724412505  0.1482247085015815   T   T   T
  0.6696227388208755  0.6661466295316893  0.1896556299877141   T   T   T
  0.0350902073200799  0.6802394273759363  0.1868451363108875   T   T   T
  0.2631809259928360  0.7337528700465311  0.1964243275555046   T   T   T
  0.5389516849893591  0.1254240155978708  0.0709680275130454   T   T   T
  0.0283902321303802  0.8351883510545290  0.0264392635278022   T   T   T
  0.5378144190210161  0.0893749183068527  0.0050584870802613   T   T   T
  0.4574646055191208  0.3674138367442837  0.2442379939758927   T   T   T
  0.6647390808612834  0.0550290505670071  0.2149221019307374   T   T   T
  0.3247543014699427  0.4245504547454341  0.1773529489440401   T   T   T
  0.4935910437559884  0.3653964775134964  0.0175844388421192   T   T   T
  0.0901376486102159  0.5576887849318564  0.1704418655630471   T   T   T
  0.1402762009383937  0.3160694738809599  0.2333030773899214   T   T   T
  0.3341397607585034  0.1133346991660731  0.2743366747800622   T   T   T
  0.8247555238307038  0.1701042224097761  0.0231756547763181   T   T   T
  0.3362882902943394  0.3330594558001899  0.0496522548124412   T   T   T
  0.5425673237776408  0.2349858811198175  0.2543612705107138   T   T   T
  0.2919066129334555  0.5429335621989042  0.0277637216482011   T   T   T
  0.1009295052267174  0.3044443961340433  0.0676884665637257   T   T   T
  0.8562989899210249  0.7816512324064807  0.2381048757513934   T   T   T
  0.7568410642867530  0.8131492174303859  0.2652951951978303   T   T   T
  0.9082355787909129  0.1601585657024223  0.1972038065918162   T   T   T
  0.5622912723296449  0.9194105435687396  0.2180537966333433   T   T   T
  0.1089934088769215  0.6138717934279704  0.0489835295207873   T   T   T
  0.1803795667871823  0.0505747854534373  0.2494246530042565   T   T   T
  0.1834807044212136  0.8358008185154785  0.1925921638961847   T   T   T
  0.4964582082922253  0.6336748710566616  0.0458173859421739   T   T   T
  0.5372685149026217  0.4939052696905232  0.0386923367989312   T   T   T
  0.5160221430934879  0.5471362276441167  0.2432870631591818   T   T   T
  0.8336935238748392  0.7321184680307120  0.0649409106623990   T   T   T
  0.6264221603960872  0.4199503182295062  0.0569342889738385   T   T   T
  0.8755352361486345  0.9666316991689264  0.0519197263497489   T   T   T
  0.6289281873458124  0.5482698475855784  0.2507759254664076   T   T   T
  0.0808091298149657  0.2434789799506521  0.1877972352378057   T   T   T
  0.7580395550638261  0.0021366153947791  0.1897446970044949   T   T   T
  0.6507255438611034  0.6451018350547013  0.2927980019943736   T   T   T
  0.6255130377898189  0.7527101834745770  0.3863317828830022   T   T   T
  0.5295385432872226  0.6977940951824274  0.3901028549848654   T   T   T
  0.5576486221622092  0.5890050352516339  0.2964992430540634   T   T   T
  0.4562850333549061  0.6199601918528640  0.3686789090618043   T   T   T
  0.4782404186712874  0.5618885722514686  0.2982413842601477   T   T   T
  0.4114500748538391  0.4999893205125670  0.2696531759316013   T   T   T
  0.3734124391692271  0.5572720186759363  0.3707626797692304   T   T   T
  0.3229450334109070  0.4333541435610566  0.2652322248320442   T   T   T
  0.2854312255599650  0.4898907955277531  0.3672610976270128   T   T   T
  0.1974121498051679  0.4598383403128864  0.3528850175493918   T   T   T
  0.1757674372218409  0.3735284107303524  0.3370340703341116   T   T   T
  0.2354174001794638  0.3788895441561912  0.3636912874915821   T   T   T
  0.2305821177986559  0.4121433652581392  0.2629074710155728   T   T   T
  0.2650617395941733  0.3328573032170937  0.2788190465424438   T   T   T
  0.1925610192816693  0.3487958089748265  0.2874258474655850   T   T   T
  0.2293960478000918  0.0791017822048054  0.0646009902456364   T   T   T
  0.3172279674388263  0.0622853417572178  0.0302534685428834   T   T   T
  0.1112345534025057  0.9721441424812195  0.0667391668935100   T   T   T
  0.4389816953529996  0.0848653051662686  0.0778581927927717   T   T   T
  0.1380464113450111  0.3822209778167937  0.0787522771666574   T   T   T
  0.0638254595000882  0.3124618923570614  0.0575567977870404   T   T   T
  0.2999570741221023  0.4057783731467368  0.1597082884340876   T   T   T
  0.3056068460214421  0.3681258035794717  0.0546516071980531   T   T   T
  0.4688801748737098  0.3597283818863611  0.9982517100851116   T   T   T
  0.4741832879700479  0.4165575734164821  0.2466955529146330   T   T   T
  0.1204189832232929  0.3623142211204692  0.2290520276838787   T   T   T
  0.3126319587512320  0.0883263961469473  0.2917047809208638   T   T   T
  0.1401993090597476  0.0427689037284458  0.2539266914319094   T   T   T
  0.5211962355410422  0.6595774536583729  0.0302883241345879   T   T   T
  0.2285635562123535  0.8546283906365461  0.0942869652098696   T   T   T
  0.3879629403615484  0.7619504958052730  0.0774083604280144   T   T   T
  0.0743545535027488  0.5873210625556886  0.0422228209546314   T   T   T
  0.2029254313846689  0.7868496552041806  0.1917728114014758   T   T   T
  0.2826354525783869  0.7765797454065702  0.2071956179419019   T   T   T
  0.1037696719627410  0.5818246133449372  0.1501637738036299   T   T   T
  0.2564903927363156  0.5572250648740747  0.0169927396356376   T   T   T
  0.0455008252798862  0.7862847577022400  0.0253580038638173   T   T   T
  0.0277042044255344  0.9987761091185552  0.0553554084123193   T   T   T
  0.3677179455682467  0.6069957489561952  0.2544126686359542   T   T   T
  0.2446884911586443  0.8736518732308103  0.2121924856994988   T   T   T
  0.5585774333425669  0.0431829652796054  0.0029449565887252   T   T   T
  0.6943786706396451  0.4595925820344238  0.0564855151953517   T   T   T
  0.5938408252578663  0.4519552406993190  0.0492919366151203   T   T   T
  0.8244155095378363  0.2181312406319197  0.0123586178045506   T   T   T
  0.8718027781605397  0.1414599387509587  0.2049840845324520   T   T   T
  0.8509502519435955  0.3168635611346191  0.1965370367559498   T   T   T
  0.7399601800639248  0.5512542617113979  0.2952498107075502   T   T   T
  0.5200602579049103  0.2713327450744137  0.2665958816569656   T   T   T
  0.6353109962933303  0.0931132466174397  0.2165365883240918   T   T   T
  0.7451497544777415  0.2812294266314475  0.2218357357857024   T   T   T
  0.9614344584423662  0.5609873481893969  0.0368127613404681   T   T   T
  0.7104171002587106  0.7731534564395862  0.0951292858468973   T   T   T
  0.6962016028250185  0.6468035076278231  0.0677054646736157   T   T   T
  0.5124256565882106  0.4538082886355644  0.0301436601470774   T   T   T
  0.9773998249445744  0.8190318949664591  0.2291601385773203   T   T   T
  0.8004450325919203  0.7637362878883298  0.0700191447326356   T   T   T
  0.9171502451301139  0.9711048998138471  0.0534471470336996   T   T   T
  0.0133798981567603  0.5612071011893894  0.2434048156215194   T   T   T
  0.5069871942390851  0.6008285020298424  0.2447212910660974   T   T   T
  0.4560212770955513  0.6933874961388287  0.2508915655652679   T   T   T
  0.8863016263868739  0.7765686183032183  0.2213526733558548   T   T   T
  0.7529925078824888  0.7779667613525110  0.2840191618874899   T   T   T
  0.5979679143156582  0.9328257587538623  0.2288761362513055   T   T   T
  0.8988132615718578  0.9715993098634528  0.1479468841742662   T   T   T
  0.3309400082932145  0.9315518942667517  0.2076559373393007   T   T   T
  0.0246967988458656  0.8761945028529279  0.0622517003349632   T   T   T
  0.5571136733650933  0.1487613845530007  0.0328119536417517   T   T   T
  0.4565773828838077  0.3330760093141990  0.2066206618926046   T   T   T
  0.7070134901364654  0.0600014589396413  0.1829656927054025   T   T   T
  0.7880298367354998  0.9242046219252961  0.1793453471193035   T   T   T
  0.4377134335563404  0.8639966609604308  0.1768125802589950   T   T   T
  0.3883983123534750  0.4554272090497469  0.1723147687394008   T   T   T
  0.4994507850675622  0.2957485693991905  0.0439218383775008   T   T   T
  0.3372004419947061  0.2220592884325688  0.1256310122549551   T   T   T
  0.0367236326862249  0.5910498103872570  0.1907388164387132   T   T   T
  0.1618746976146132  0.0097065484251567  0.1536961849656563   T   T   T
  0.1434682923180490  0.2557890624598488  0.2034412347234505   T   T   T
  0.3283080707668660  0.0844733230664119  0.2362326520645038   F   F   T
  0.1340138004714328  0.8220049318179923  0.0935698912608599   T   T   T
  0.7995944909638575  0.1617388135250916  0.0606223743509275   T   T   T
  0.6365004569413916  0.3930273290915945  0.2122395576516271   T   T   T
  0.6063588444791516  0.6478745658669240  0.1767494394823446   T   T   T
  0.3877042012689955  0.3304166707336265  0.0765196109382327   F   F   T
  0.8582633117358058  0.2275315100347938  0.1225765345038260   T   T   T
  0.3486940244178560  0.8213680778095548  0.1216452018884427   T   T   T
  0.2859080185043581  0.9666294696185673  0.1360142913839174   F   F   T
  0.1361478186365843  0.0824975477148224  0.0871444373672677   T   T   T
  0.4079607622133203  0.1821255898550511  0.1905681080716952   T   T   T
  0.9786471901437648  0.6089233487564719  0.0882811304699244   T   T   T
  0.2156907581162583  0.2861801737458941  0.1386251002358853   T   T   T
  0.2141952281115932  0.5982281999179961  0.1183758195202714   T   T   T
  0.2928907901056286  0.6919701138069899  0.1650447066063566   T   T   T
  0.6939282257959798  0.5160957723014334  0.2487801963333802   T   T   T
  0.5661592472426275  0.2576073856924700  0.2177984918316553   T   T   T
  0.5349419850592049  0.1294345190606625  0.1749896350385338   T   T   T
  0.4935364759329701  0.7122043096911992  0.2010568802480962   T   T   T
  0.2928944991213622  0.5348979668377354  0.0679061843915128   T   T   T
  0.7276641247963314  0.4898658167151332  0.1056786116467325   T   T   T
  0.6768027420711135  0.3571028408151642  0.1409029691888140   T   T   T
  0.1071266500909516  0.2423935825141052  0.0974200152493582   T   T   T
  0.5811611339825901  0.1138689873045487  0.1029043236932777   T   T   T
  0.7889613432746595  0.7915170831278640  0.2313531670731550   T   T   T
  0.7391240610138280  0.8928818713757992  0.1063252956366045   T   T   T
  0.6356343213575857  0.9778341087354030  0.1289638526168471   T   T   T
  0.2144284221978867  0.4393441073007561  0.1066321930364389   T   T   T
  0.9360289707400594  0.1293195546858315  0.1627524519358260   T   T   T
  0.0171371973567619  0.7651751205618449  0.1833930917647699   T   T   T
  0.5477976470800076  0.9554363644165449  0.1822289255230149   T   T   T
  0.3941922501266228  0.6096236139443194  0.1996069187798609   T   T   T
  0.3418580878010044  0.0780027761678489  0.0845814144353456   T   T   T
  0.1028101503025972  0.6562663891006814  0.0843933212398559   T   T   T
  0.1991409118230602  0.1017314960470605  0.2179196391047436   T   T   T
  0.1269974783917325  0.8540685278555863  0.1707771072080579   T   T   T
  0.7494716500610507  0.2270830605742473  0.1699736348236226   T   T   T
  0.9363102496894697  0.5196058310218561  0.1506437673960875   F   F   T
  0.5200184350488140  0.5601504167213852  0.0645535293487032   T   T   T
  0.9515726807025038  0.8257749546802184  0.1225617251071309   T   T   T
  0.5762729614122682  0.5275573714217672  0.2261210982236151   T   T   T
  0.6321449967911466  0.6047936594189358  0.1051535262408049   T   T   T
  0.8166410675352798  0.5873907300863088  0.1421742058547404   T   T   T
  0.6653182485982804  0.1951925013345095  0.0627824663617981   T   T   T
  0.4103470371858462  0.4944473885467451  0.0967838787238780   T   T   T
  0.0299185600129943  0.2415023653870734  0.1607893685804849   T   T   T
  0.8723363424290379  0.7114812514340138  0.0967396916488196   T   T   T
  0.6120823870720855  0.3439443016688273  0.0763800650574430   F   F   T
  0.8327928361122169  0.9964614727514556  0.0800879045271305   T   T   T
  0.9230960787374289  0.3468194059550265  0.1596463450928663   T   T   T
  0.7339185459911685  0.6429967666568924  0.2006301907770355   T   T   T
 
  0.00000000E+00  0.00000000E+00  0.00000000E+00
  0.00000000E+00  0.00000000E+00  0.00000000E+00
  0.00000000E+00  0.00000000E+00  0.00000000E+00
  0.00000000E+00  0.00000000E+00  0.00000000E+00
  0.00000000E+00  0.00000000E+00  0.00000000E+00
  0.00000000E+00  0.00000000E+00  0.00000000E+00
  0.00000000E+00  0.00000000E+00  0.00000000E+00
  0.00000000E+00  0.00000000E+00  0.00000000E+00
  0.00000000E+00  0.00000000E+00  0.00000000E+00
  0.00000000E+00  0.00000000E+00  0.00000000E+00
  0.00000000E+00  0.00000000E+00  0.00000000E+00
  0.00000000E+00  0.00000000E+00  0.00000000E+00
  0.00000000E+00  0.00000000E+00  0.00000000E+00
  0.00000000E+00  0.00000000E+00  0.00000000E+00
  0.00000000E+00  0.00000000E+00  0.00000000E+00
  0.00000000E+00  0.00000000E+00  0.00000000E+00
  0.00000000E+00  0.00000000E+00  0.00000000E+00
  0.00000000E+00  0.00000000E+00  0.00000000E+00
  0.00000000E+00  0.00000000E+00  0.00000000E+00
  0.00000000E+00  0.00000000E+00  0.00000000E+00
  0.00000000E+00  0.00000000E+00  0.00000000E+00
  0.00000000E+00  0.00000000E+00  0.00000000E+00
  0.00000000E+00  0.00000000E+00  0.00000000E+00
  0.00000000E+00  0.00000000E+00  0.00000000E+00
  0.00000000E+00  0.00000000E+00  0.00000000E+00
  0.00000000E+00  0.00000000E+00  0.00000000E+00
  0.00000000E+00  0.00000000E+00  0.00000000E+00
  0.00000000E+00  0.00000000E+00  0.00000000E+00
  0.00000000E+00  0.00000000E+00  0.00000000E+00
  0.00000000E+00  0.00000000E+00  0.00000000E+00
  0.00000000E+00  0.00000000E+00  0.00000000E+00
  0.00000000E+00  0.00000000E+00  0.00000000E+00
  0.00000000E+00  0.00000000E+00  0.00000000E+00
  0.00000000E+00  0.00000000E+00  0.00000000E+00
  0.00000000E+00  0.00000000E+00  0.00000000E+00
  0.00000000E+00  0.00000000E+00  0.00000000E+00
  0.00000000E+00  0.00000000E+00  0.00000000E+00
  0.00000000E+00  0.00000000E+00  0.00000000E+00
  0.00000000E+00  0.00000000E+00  0.00000000E+00
  0.00000000E+00  0.00000000E+00  0.00000000E+00
  0.00000000E+00  0.00000000E+00  0.00000000E+00
  0.00000000E+00  0.00000000E+00  0.00000000E+00
  0.00000000E+00  0.00000000E+00  0.00000000E+00
  0.00000000E+00  0.00000000E+00  0.00000000E+00
  0.00000000E+00  0.00000000E+00  0.00000000E+00
  0.00000000E+00  0.00000000E+00  0.00000000E+00
  0.00000000E+00  0.00000000E+00  0.00000000E+00
  0.00000000E+00  0.00000000E+00  0.00000000E+00
  0.00000000E+00  0.00000000E+00  0.00000000E+00
  0.00000000E+00  0.00000000E+00  0.00000000E+00
  0.00000000E+00  0.00000000E+00  0.00000000E+00
  0.00000000E+00  0.00000000E+00  0.00000000E+00
  0.00000000E+00  0.00000000E+00  0.00000000E+00
  0.00000000E+00  0.00000000E+00  0.00000000E+00
  0.00000000E+00  0.00000000E+00  0.00000000E+00
  0.00000000E+00  0.00000000E+00  0.00000000E+00
  0.00000000E+00  0.00000000E+00  0.00000000E+00
  0.00000000E+00  0.00000000E+00  0.00000000E+00
  0.00000000E+00  0.00000000E+00  0.00000000E+00
  0.00000000E+00  0.00000000E+00  0.00000000E+00
  0.00000000E+00  0.00000000E+00  0.00000000E+00
  0.00000000E+00  0.00000000E+00  0.00000000E+00
  0.00000000E+00  0.00000000E+00  0.00000000E+00
  0.00000000E+00  0.00000000E+00  0.00000000E+00
  0.00000000E+00  0.00000000E+00  0.00000000E+00
  0.00000000E+00  0.00000000E+00  0.00000000E+00
  0.00000000E+00  0.00000000E+00  0.00000000E+00
  0.00000000E+00  0.00000000E+00  0.00000000E+00
  0.00000000E+00  0.00000000E+00  0.00000000E+00
  0.00000000E+00  0.00000000E+00  0.00000000E+00
  0.00000000E+00  0.00000000E+00  0.00000000E+00
  0.00000000E+00  0.00000000E+00  0.00000000E+00
  0.00000000E+00  0.00000000E+00  0.00000000E+00
  0.00000000E+00  0.00000000E+00  0.00000000E+00
  0.00000000E+00  0.00000000E+00  0.00000000E+00
  0.00000000E+00  0.00000000E+00  0.00000000E+00
  0.00000000E+00  0.00000000E+00  0.00000000E+00
  0.00000000E+00  0.00000000E+00  0.00000000E+00
  0.00000000E+00  0.00000000E+00  0.00000000E+00
  0.00000000E+00  0.00000000E+00  0.00000000E+00
  0.00000000E+00  0.00000000E+00  0.00000000E+00
  0.00000000E+00  0.00000000E+00  0.00000000E+00
  0.00000000E+00  0.00000000E+00  0.00000000E+00
  0.00000000E+00  0.00000000E+00  0.00000000E+00
  0.00000000E+00  0.00000000E+00  0.00000000E+00
  0.00000000E+00  0.00000000E+00  0.00000000E+00
  0.00000000E+00  0.00000000E+00  0.00000000E+00
  0.00000000E+00  0.00000000E+00  0.00000000E+00
  0.00000000E+00  0.00000000E+00  0.00000000E+00
  0.00000000E+00  0.00000000E+00  0.00000000E+00
  0.00000000E+00  0.00000000E+00  0.00000000E+00
  0.00000000E+00  0.00000000E+00  0.00000000E+00
  0.00000000E+00  0.00000000E+00  0.00000000E+00
  0.00000000E+00  0.00000000E+00  0.00000000E+00
  0.00000000E+00  0.00000000E+00  0.00000000E+00
  0.00000000E+00  0.00000000E+00  0.00000000E+00
  0.00000000E+00  0.00000000E+00  0.00000000E+00
  0.00000000E+00  0.00000000E+00  0.00000000E+00
  0.00000000E+00  0.00000000E+00  0.00000000E+00
  0.00000000E+00  0.00000000E+00  0.00000000E+00
  0.00000000E+00  0.00000000E+00  0.00000000E+00
  0.00000000E+00  0.00000000E+00  0.00000000E+00
  0.00000000E+00  0.00000000E+00  0.00000000E+00
  0.00000000E+00  0.00000000E+00  0.00000000E+00
  0.00000000E+00  0.00000000E+00  0.00000000E+00
  0.00000000E+00  0.00000000E+00  0.00000000E+00
  0.00000000E+00  0.00000000E+00  0.00000000E+00
  0.00000000E+00  0.00000000E+00  0.00000000E+00
  0.00000000E+00  0.00000000E+00  0.00000000E+00
  0.00000000E+00  0.00000000E+00  0.00000000E+00
  0.00000000E+00  0.00000000E+00  0.00000000E+00
  0.00000000E+00  0.00000000E+00  0.00000000E+00
  0.00000000E+00  0.00000000E+00  0.00000000E+00
  0.00000000E+00  0.00000000E+00  0.00000000E+00
  0.00000000E+00  0.00000000E+00  0.00000000E+00
  0.00000000E+00  0.00000000E+00  0.00000000E+00
  0.00000000E+00  0.00000000E+00  0.00000000E+00
  0.00000000E+00  0.00000000E+00  0.00000000E+00
  0.00000000E+00  0.00000000E+00  0.00000000E+00
  0.00000000E+00  0.00000000E+00  0.00000000E+00
  0.00000000E+00  0.00000000E+00  0.00000000E+00
  0.00000000E+00  0.00000000E+00  0.00000000E+00
  0.00000000E+00  0.00000000E+00  0.00000000E+00
  0.00000000E+00  0.00000000E+00  0.00000000E+00
  0.00000000E+00  0.00000000E+00  0.00000000E+00
  0.00000000E+00  0.00000000E+00  0.00000000E+00
  0.00000000E+00  0.00000000E+00  0.00000000E+00
  0.00000000E+00  0.00000000E+00  0.00000000E+00
  0.00000000E+00  0.00000000E+00  0.00000000E+00
  0.00000000E+00  0.00000000E+00  0.00000000E+00
  0.00000000E+00  0.00000000E+00  0.00000000E+00
  0.00000000E+00  0.00000000E+00  0.00000000E+00
  0.00000000E+00  0.00000000E+00  0.00000000E+00
  0.00000000E+00  0.00000000E+00  0.00000000E+00
  0.00000000E+00  0.00000000E+00  0.00000000E+00
  0.00000000E+00  0.00000000E+00  0.00000000E+00
  0.00000000E+00  0.00000000E+00  0.00000000E+00
  0.00000000E+00  0.00000000E+00  0.00000000E+00
  0.00000000E+00  0.00000000E+00  0.00000000E+00
  0.00000000E+00  0.00000000E+00  0.00000000E+00
  0.00000000E+00  0.00000000E+00  0.00000000E+00
  0.00000000E+00  0.00000000E+00  0.00000000E+00
  0.00000000E+00  0.00000000E+00  0.00000000E+00
  0.00000000E+00  0.00000000E+00  0.00000000E+00
  0.00000000E+00  0.00000000E+00  0.00000000E+00
  0.00000000E+00  0.00000000E+00  0.00000000E+00
  0.00000000E+00  0.00000000E+00  0.00000000E+00
  0.00000000E+00  0.00000000E+00  0.00000000E+00
  0.00000000E+00  0.00000000E+00  0.00000000E+00
  0.00000000E+00  0.00000000E+00  0.00000000E+00
  0.00000000E+00  0.00000000E+00  0.00000000E+00
  0.00000000E+00  0.00000000E+00  0.00000000E+00
  0.00000000E+00  0.00000000E+00  0.00000000E+00
  0.00000000E+00  0.00000000E+00  0.00000000E+00
  0.00000000E+00  0.00000000E+00  0.00000000E+00
  0.00000000E+00  0.00000000E+00  0.00000000E+00
  0.00000000E+00  0.00000000E+00  0.00000000E+00
  0.00000000E+00  0.00000000E+00  0.00000000E+00
  0.00000000E+00  0.00000000E+00  0.00000000E+00
  0.00000000E+00  0.00000000E+00  0.00000000E+00
  0.00000000E+00  0.00000000E+00  0.00000000E+00
  0.00000000E+00  0.00000000E+00  0.00000000E+00
  0.00000000E+00  0.00000000E+00  0.00000000E+00
  0.00000000E+00  0.00000000E+00  0.00000000E+00
  0.00000000E+00  0.00000000E+00  0.00000000E+00
  0.00000000E+00  0.00000000E+00  0.00000000E+00
  0.00000000E+00  0.00000000E+00  0.00000000E+00
  0.00000000E+00  0.00000000E+00  0.00000000E+00
  0.00000000E+00  0.00000000E+00  0.00000000E+00
  0.00000000E+00  0.00000000E+00  0.00000000E+00
  0.00000000E+00  0.00000000E+00  0.00000000E+00
  0.00000000E+00  0.00000000E+00  0.00000000E+00
  0.00000000E+00  0.00000000E+00  0.00000000E+00
  0.00000000E+00  0.00000000E+00  0.00000000E+00
  0.00000000E+00  0.00000000E+00  0.00000000E+00
  0.00000000E+00  0.00000000E+00  0.00000000E+00
  0.00000000E+00  0.00000000E+00  0.00000000E+00
  0.00000000E+00  0.00000000E+00  0.00000000E+00
  0.00000000E+00  0.00000000E+00  0.00000000E+00
  0.00000000E+00  0.00000000E+00  0.00000000E+00
  0.00000000E+00  0.00000000E+00  0.00000000E+00
  0.00000000E+00  0.00000000E+00  0.00000000E+00
  0.00000000E+00  0.00000000E+00  0.00000000E+00
  0.00000000E+00  0.00000000E+00  0.00000000E+00
  0.00000000E+00  0.00000000E+00  0.00000000E+00
  0.00000000E+00  0.00000000E+00  0.00000000E+00
  0.00000000E+00  0.00000000E+00  0.00000000E+00
  0.00000000E+00  0.00000000E+00  0.00000000E+00
  0.00000000E+00  0.00000000E+00  0.00000000E+00
  0.00000000E+00  0.00000000E+00  0.00000000E+00
  0.00000000E+00  0.00000000E+00  0.00000000E+00
  0.00000000E+00  0.00000000E+00  0.00000000E+00
  0.00000000E+00  0.00000000E+00  0.00000000E+00
  0.00000000E+00  0.00000000E+00  0.00000000E+00
  0.00000000E+00  0.00000000E+00  0.00000000E+00
  0.00000000E+00  0.00000000E+00  0.00000000E+00
  0.00000000E+00  0.00000000E+00  0.00000000E+00
  0.00000000E+00  0.00000000E+00  0.00000000E+00
  0.00000000E+00  0.00000000E+00  0.00000000E+00
  0.00000000E+00  0.00000000E+00  0.00000000E+00
  0.00000000E+00  0.00000000E+00  0.00000000E+00
  0.00000000E+00  0.00000000E+00  0.00000000E+00
  0.00000000E+00  0.00000000E+00  0.00000000E+00
  0.00000000E+00  0.00000000E+00  0.00000000E+00
  0.00000000E+00  0.00000000E+00  0.00000000E+00
  0.00000000E+00  0.00000000E+00  0.00000000E+00
  0.00000000E+00  0.00000000E+00  0.00000000E+00
  0.00000000E+00  0.00000000E+00  0.00000000E+00
  0.00000000E+00  0.00000000E+00  0.00000000E+00
  0.00000000E+00  0.00000000E+00  0.00000000E+00
  0.00000000E+00  0.00000000E+00  0.00000000E+00
  0.00000000E+00  0.00000000E+00  0.00000000E+00
  0.00000000E+00  0.00000000E+00  0.00000000E+00
  0.00000000E+00  0.00000000E+00  0.00000000E+00
  0.00000000E+00  0.00000000E+00  0.00000000E+00
  0.00000000E+00  0.00000000E+00  0.00000000E+00
  0.00000000E+00  0.00000000E+00  0.00000000E+00
  0.00000000E+00  0.00000000E+00  0.00000000E+00
  0.00000000E+00  0.00000000E+00  0.00000000E+00
  0.00000000E+00  0.00000000E+00  0.00000000E+00
  0.00000000E+00  0.00000000E+00  0.00000000E+00
  0.00000000E+00  0.00000000E+00  0.00000000E+00
  0.00000000E+00  0.00000000E+00  0.00000000E+00
  0.00000000E+00  0.00000000E+00  0.00000000E+00
  0.00000000E+00  0.00000000E+00  0.00000000E+00
  0.00000000E+00  0.00000000E+00  0.00000000E+00
  0.00000000E+00  0.00000000E+00  0.00000000E+00
  0.00000000E+00  0.00000000E+00  0.00000000E+00
  0.00000000E+00  0.00000000E+00  0.00000000E+00
  0.00000000E+00  0.00000000E+00  0.00000000E+00
  0.00000000E+00  0.00000000E+00  0.00000000E+00
  0.00000000E+00  0.00000000E+00  0.00000000E+00
  0.00000000E+00  0.00000000E+00  0.00000000E+00
  0.00000000E+00  0.00000000E+00  0.00000000E+00
  0.00000000E+00  0.00000000E+00  0.00000000E+00
  0.00000000E+00  0.00000000E+00  0.00000000E+00
  0.00000000E+00  0.00000000E+00  0.00000000E+00
  0.00000000E+00  0.00000000E+00  0.00000000E+00
  0.00000000E+00  0.00000000E+00  0.00000000E+00
  0.00000000E+00  0.00000000E+00  0.00000000E+00
  0.00000000E+00  0.00000000E+00  0.00000000E+00
  0.00000000E+00  0.00000000E+00  0.00000000E+00
  0.00000000E+00  0.00000000E+00  0.00000000E+00
  0.00000000E+00  0.00000000E+00  0.00000000E+00
  0.00000000E+00  0.00000000E+00  0.00000000E+00
  0.00000000E+00  0.00000000E+00  0.00000000E+00
  0.00000000E+00  0.00000000E+00  0.00000000E+00
  0.00000000E+00  0.00000000E+00  0.00000000E+00
  0.00000000E+00  0.00000000E+00  0.00000000E+00
  0.00000000E+00  0.00000000E+00  0.00000000E+00
  0.00000000E+00  0.00000000E+00  0.00000000E+00
  0.00000000E+00  0.00000000E+00  0.00000000E+00
  0.00000000E+00  0.00000000E+00  0.00000000E+00
  0.00000000E+00  0.00000000E+00  0.00000000E+00
  0.00000000E+00  0.00000000E+00  0.00000000E+00
  0.00000000E+00  0.00000000E+00  0.00000000E+00
  0.00000000E+00  0.00000000E+00  0.00000000E+00
  0.00000000E+00  0.00000000E+00  0.00000000E+00
  0.00000000E+00  0.00000000E+00  0.00000000E+00
  0.00000000E+00  0.00000000E+00  0.00000000E+00
  0.00000000E+00  0.00000000E+00  0.00000000E+00
  0.00000000E+00  0.00000000E+00  0.00000000E+00
  0.00000000E+00  0.00000000E+00  0.00000000E+00
  0.00000000E+00  0.00000000E+00  0.00000000E+00
  0.00000000E+00  0.00000000E+00  0.00000000E+00
  0.00000000E+00  0.00000000E+00  0.00000000E+00
  0.00000000E+00  0.00000000E+00  0.00000000E+00
  0.00000000E+00  0.00000000E+00  0.00000000E+00
  0.00000000E+00  0.00000000E+00  0.00000000E+00
  0.00000000E+00  0.00000000E+00  0.00000000E+00
  0.00000000E+00  0.00000000E+00  0.00000000E+00
  0.00000000E+00  0.00000000E+00  0.00000000E+00
  0.00000000E+00  0.00000000E+00  0.00000000E+00
  0.00000000E+00  0.00000000E+00  0.00000000E+00
  0.00000000E+00  0.00000000E+00  0.00000000E+00
  0.00000000E+00  0.00000000E+00  0.00000000E+00
  0.00000000E+00  0.00000000E+00  0.00000000E+00
  0.00000000E+00  0.00000000E+00  0.00000000E+00
  0.00000000E+00  0.00000000E+00  0.00000000E+00
  0.00000000E+00  0.00000000E+00  0.00000000E+00
  0.00000000E+00  0.00000000E+00  0.00000000E+00
  0.00000000E+00  0.00000000E+00  0.00000000E+00
  0.00000000E+00  0.00000000E+00  0.00000000E+00
  0.00000000E+00  0.00000000E+00  0.00000000E+00
  0.00000000E+00  0.00000000E+00  0.00000000E+00
  0.00000000E+00  0.00000000E+00  0.00000000E+00
  0.00000000E+00  0.00000000E+00  0.00000000E+00
  0.00000000E+00  0.00000000E+00  0.00000000E+00
  0.00000000E+00  0.00000000E+00  0.00000000E+00
  0.00000000E+00  0.00000000E+00  0.00000000E+00
  0.00000000E+00  0.00000000E+00  0.00000000E+00
  0.00000000E+00  0.00000000E+00  0.00000000E+00
  0.00000000E+00  0.00000000E+00  0.00000000E+00
  0.00000000E+00  0.00000000E+00  0.00000000E+00
  0.00000000E+00  0.00000000E+00  0.00000000E+00
  0.00000000E+00  0.00000000E+00  0.00000000E+00
  0.00000000E+00  0.00000000E+00  0.00000000E+00
  0.00000000E+00  0.00000000E+00  0.00000000E+00
  0.00000000E+00  0.00000000E+00  0.00000000E+00
  0.00000000E+00  0.00000000E+00  0.00000000E+00
  0.00000000E+00  0.00000000E+00  0.00000000E+00
  0.00000000E+00  0.00000000E+00  0.00000000E+00
  0.00000000E+00  0.00000000E+00  0.00000000E+00
