# Supplementary material for: Adsorption of 4-(N,N-Dimethylamino)-4′-nitrostilbene on an Amorphous Silica Glass Surface
Source: J Phys Chem C Nanomater Interfaces. 2023 Nov 17;127(47):22964–74. doi: 10.1021/acs.jpcc.3c05552 (PMC10694811; doi:10.1021/acs.jpcc.3c05552)
Supplement: Supplementary file 2 — jp3c05552_si_002.zip [file jp3c05552_si_002.zip › contcar/C4_CONTCAR]

DANS                                    
   1.00000000000000     
    23.7420005797999991    0.0000000000000000    0.0000000000000000
     0.0000000000000000   18.2761001587000003    0.0000000000000000
     0.0000000000000000    0.0000000000000000   40.4500007628999967
   C    N    O    H    Si
    16     2   156    64    65
Selective dynamics
Direct
  0.6411091237800542  0.6613107993002387  0.3145970434294560   T   T   T
  0.6769690124076444  0.6562632180364484  0.3420743516647211   T   T   T
  0.6563228651287289  0.6343028688191452  0.3730503804188883   T   T   T
  0.6007162413338303  0.6120624724111106  0.3755999184871280   T   T   T
  0.5642320527548149  0.6118136649769448  0.3478191543780558   T   T   T
  0.5854795017772211  0.6410166325847970  0.3178187407492379   T   T   T
  0.5085232134694084  0.5798092559347098  0.3500984083496179   T   T   T
  0.4786152771220322  0.5599919798141016  0.3227317860674894   T   T   T
  0.4249958302234299  0.5238522268358414  0.3193293362147540   T   T   T
  0.4060876090924866  0.5093143139826687  0.2867906303830326   T   T   T
  0.3898230910694255  0.4999420154920272  0.3453929572248362   T   T   T
  0.3558848861317842  0.4732237500000364  0.2803386786534958   T   T   T
  0.3400844892215247  0.4626012853133702  0.3394915310828688   T   T   T
  0.3216120156468280  0.4471737283397101  0.3067057622858074   T   T   T
  0.2406625377836442  0.3782078826790335  0.3273252181459842   T   T   T
  0.2598942332473561  0.3879117232062619  0.2665077006521901   T   T   T
  0.2738373886477802  0.4082164010337475  0.3003677361195178   T   T   T
  0.7354808674721862  0.6719460097187934  0.3380424116099932   T   T   T
  0.7562524005910486  0.6664510929550321  0.3084331553064851   T   T   T
  0.7652634753656323  0.6890154953121584  0.3628061214530563   T   T   T
  0.1959279967844241  0.1072711978152446  0.0801072762928326   T   T   T
  0.7435267284785241  0.8080241436554532  0.0983549400000162   T   T   T
  0.3182448820554913  0.0334847707408506  0.1207749294372730   T   T   T
  0.6740639978141489  0.6660341768325641  0.0878651666857088   T   T   T
  0.8720574477656127  0.5490665398118294  0.1620980072028625   T   T   T
  0.1299835752353017  0.8205295114226265  0.1353300103423316   T   T   T
  0.5916795693812158  0.9370908903820317  0.1603946483944930   T   T   T
  0.4198649252761018  0.4653204929070883  0.1441013499321695   T   T   T
  0.9403482267136566  0.9044782647594479  0.1450108034424308   T   T   T
  0.2688480405023696  0.2411870589699146  0.1394190141199530   T   T   T
  0.5743153283837271  0.1915142032001480  0.1990612096593947   T   T   T
  0.5463271099969554  0.3206616208629908  0.0740042126870144   T   T   T
  0.8389860378158185  0.6535089359273764  0.1214166061781879   T   T   T
  0.0527420995956765  0.2604600465686777  0.1290755477536141   T   T   T
  0.5834751155318394  0.5765387041062272  0.0824268771890881   T   T   T
  0.4815046001319726  0.9370870353393635  0.1747512927316438   T   T   T
  0.1676730171912537  0.1814695722967749  0.2219893869846341   T   T   T
  0.2642394167372680  0.5995744684378022  0.0865526659763435   T   T   T
  0.6028166661174845  0.6489002781796716  0.1367040977106799   T   T   T
  0.9920299213522956  0.7767934938524587  0.1515526855313557   T   T   T
  0.6707625709189899  0.5373640573044322  0.1210673658135810   T   T   T
  0.3764765127278397  0.1113950983000805  0.2086370243731260   T   T   T
  0.4026085410679585  0.8575189996633562  0.1443720214490075   T   T   T
  0.2946047586552550  0.0521595165929716  0.0582758036987247   T   T   T
  0.6485551976878728  0.3942912118560220  0.1791326527731701   T   T   T
  0.7736806779237997  0.6237498996300617  0.1717001142948661   T   T   T
  0.0960608148871898  0.1639363426718169  0.0877626394006028   T   T   T
  0.3839421045833735  0.6504164089379035  0.2369335121709321   T   T   T
  0.3001244187002696  0.8886732428549856  0.1200577240111526   T   T   T
  0.9760221248419719  0.5553517035299317  0.1847867478666839   T   T   T
  0.5445004789472205  0.0538676378761962  0.1881066762251675   T   T   T
  0.3703312275583485  0.1948354431547006  0.1554323273913573   T   T   T
  0.4501920623610544  0.6566873145863422  0.1853189752930508   T   T   T
  0.3307965134939659  0.1649177199375054  0.0958311165385037   T   T   T
  0.7649393539401812  0.8945026566961650  0.1516087525356715   T   T   T
  0.0999313064689053  0.0305428272192917  0.0631800453107557   T   T   T
  0.2179046805799892  0.9752495426123289  0.1371815863695198   T   T   T
  0.5581120446906958  0.7095204631575244  0.1892287819181857   T   T   T
  0.4160249923738950  0.4100406202419323  0.0837710259193157   T   T   T
  0.5992231983515494  0.0257769013710300  0.1087633811789333   T   T   T
  0.1805233318303893  0.0678558938034807  0.1831555841591698   T   T   T
  0.4018734956204196  0.0575662186957996  0.0760924424342831   T   T   T
  0.6445141584652355  0.1585296701800572  0.0990619034776626   T   T   T
  0.1925805170433945  0.8428722185825299  0.0807024288081177   T   T   T
  0.7801452894092702  0.8622703426040736  0.2146397582205306   T   T   T
  0.2846211998144444  0.8638570368958192  0.2235066906772092   T   T   T
  0.3676007617483731  0.8059247211345608  0.0853320049373673   T   T   T
  0.9348706634311450  0.6702766694389389  0.0879770161907664   T   T   T
  0.4784414117826096  0.5268015377943246  0.0960951888206551   T   T   T
  0.5236571680193234  0.2219389628695968  0.0273355177823564   T   T   T
  0.1573107915982803  0.6344661959821460  0.1034768549924333   T   T   T
  0.5092357030628881  0.2992322287054994  0.2207469747685137   T   T   T
  0.2668061799863206  0.1102360552678347  0.2204993454135182   T   T   T
  0.0857237314429759  0.8887526100176394  0.0818640653681789   T   T   T
  0.9919348198803279  0.5650461259841871  0.0565216326722341   T   T   T
  0.0598622047212309  0.5646390064284021  0.2290959065063023   T   T   T
  0.8339900431330425  0.2191626372255566  0.0901099149335172   T   T   T
  0.7258322137336597  0.1447447784859488  0.1848619284406883   T   T   T
  0.0733900672252404  0.8199866068001064  0.1917495600759493   T   T   T
  0.4048495878853681  0.2514646516469065  0.2125332378417022   T   T   T
 -0.0000247148349799  0.1619408892072007  0.1675866060230702   T   T   T
  0.1648187271759664  0.2610367034785067  0.1163919689209734   T   T   T
  0.6998674517133594  0.2750523035665106  0.1561422802519747   T   T   T
  0.4000540378191211  0.5281499645396972  0.2017354504836812   T   T   T
  0.6733927240628489  0.9169142870698338  0.1158566020794064   T   T   T
  0.1258972263510200  0.0530203101122671  0.1265713250350953   T   T   T
  0.3400987853443163  0.6344134222030431  0.1754667594990336   T   T   T
  0.6569375884046236  0.2845143623858760  0.0658639816800993   T   T   T
  0.7269422832217550  0.5728179072528384  0.2248457621122058   T   T   T
  0.2082906761080105  0.5169918265485105  0.1284118887651279   T   T   T
  0.3225394155309589  0.7549547957182933  0.1417618120842164   T   T   T
  0.9822928195790162  0.8352631665912108  0.0925174320820226   T   T   T
  0.9700245116917441  0.8051459153374456  0.2161861779249350   T   T   T
  0.2747269832199062  0.4543325999776412  0.0843889534722405   T   T   T
  0.4310920064694495  0.3909805960442192  0.2000648029453858   T   T   T
  0.8921142276064935  0.7816157387166562  0.1221534124184897   T   T   T
  0.7758081552825122  0.9429801365573236  0.0896965559913177   T   T   T
  0.4693734895527473  0.1589334641593211  0.1789250508620357   T   T   T
  0.3658756883872665  0.5369532424810782  0.0959613483037016   T   T   T
  0.7352945453659480  0.1827601926666687  0.0614288871666261   T   T   T
  0.4923918783515068  0.7075198729905527  0.2416519078495485   T   T   T
  0.7210752294412404  0.4082568387141668  0.1299368593997345   T   T   T
  0.9603409116195409  0.5474879662109295  0.1202714939274741   T   T   T
  0.8798645413053298  0.3508963365750946  0.1981017453839365   T   T   T
  0.3070151262368979  0.9638400848742059  0.1767552802402189   T   T   T
  0.6195379668839509  0.3115514763795670  0.2294581941490494   T   T   T
  0.1866716502942961  0.2878217085511910  0.1791676395716707   T   T   T
  0.8884345049334155  0.3053600725507493  0.1344823651402514   T   T   T
  0.6298471429686560  0.1635193863277840  0.0346534902099838   T   T   T
  0.6834090691967895  0.4356943938757948  0.2382045182514206   T   T   T
  0.5545476402637222  0.1456499742669113  0.1376756235182060   T   T   T
  0.5741631584479523  0.4448190801973003  0.2233475491899241   T   T   T
  0.8559846344416433  0.9456279001379418  0.1833696836145043   T   T   T
  0.1052981633355408  0.7493755082067817  0.0797391198822917   T   T   T
  0.9014118274732030  0.1606275359514031  0.1360209369810646   T   T   T
  0.3599686300217044  0.2997749820757969  0.1107408992105668   T   T   T
  0.6756289003175301  0.0351134743035843  0.1551332237470949   T   T   T
  0.3898686015591106  0.8911203334203688  0.2076152520751336   T   T   T
  0.0446366062488149  0.6354697438584073  0.1027232954801708   T   T   T
  0.7719336080843905  0.2699855955840290  0.2080007424128301   T   T   T
  0.3307490615649452  0.9955463008969549  0.2382455938706038   T   T   T
  0.8620860355742695 -0.0008145743776635  0.1225137299331524   T   T   T
  0.1637381792804412  0.4277243314095652  0.0831150661060373   T   T   T
  0.8068533266625086  0.0787979775435539  0.0792332080020318   T   T   T
  0.4392296339583417  0.2768189307071652  0.0637981431692267   T   T   T
  0.2302251688677082  0.3748700945288221  0.1330923166610158   T   T   T
  0.2408139905320305  0.6533019473978576  0.1458692130269294   T   T   T
  0.1241643692234200  0.9440158383467649  0.1706862026720405   T   T   T
  0.4697833495772979  0.7981296175106757  0.1900091185852945   T   T   T
  0.9373753781888167  0.4308690074717942  0.1555716194535294   T   T   T
  0.5850195970952623  0.5697563833011229  0.1911791788268385   T   T   T
  0.7305798296142799  0.4799465301530227  0.0711001743070027   T   T   T
  0.7223185153244138  0.5214012573356857  0.2864801260033633   T   T   T
  0.9797010259795295  0.3050652724240221  0.1737566830102011   T   T   T
  0.9937630560556970  0.9624325984701406  0.0617964023744908   T   T   T
  0.9376461632866581  0.0400137417028789  0.1665516432246179   T   T   T
  0.7839921638905292  0.5273402041367439  0.1236186491662925   T   T   T
  0.7540171435057167  0.7177974154696963  0.2206161204167728   T   T   T
  0.6210464270225396  0.3458004852570014  0.1205528656360514   T   T   T
  0.8030994011950205  0.2175004686585432  0.1522535303030279   T   T   T
  0.6683015214328171  0.6681717797165233  0.1884740690708836   T   T   T
  0.0228163393010403  0.6857371735002687  0.1985662634432558   T   T   T
  0.2629144971639523  0.7322084341088022  0.1973260166336909   T   T   T
  0.5445932427047763  0.1229711686739666  0.0730519402825962   T   T   T
  0.0225258177523783  0.8394108474072352  0.0305741600974078   T   T   T
  0.5429959176208943  0.0897620695547220  0.0068860735093939   T   T   T
  0.4276761083769505  0.3368543654602807  0.2628046782972022   T   T   T
  0.6632598867366466  0.0531637509368193  0.2213460181531653   T   T   T
  0.3272887122311957  0.4300687565997045  0.1808795351892336   T   T   T
  0.4935132245790587  0.3632377541296404  0.0204002779309485   T   T   T
  0.0839676911818978  0.5823499258549459  0.1669558613996668   T   T   T
  0.1401363251893125  0.3148861839237678  0.2383460682022289   T   T   T
  0.3399229491814614  0.1179688684948701  0.2717111576758809   T   T   T
  0.8320959459586514  0.1636929645047952  0.0288065472252193   T   T   T
  0.3415752688419194  0.3353764616373553  0.0465255507964269   T   T   T
  0.5649274483505959  0.2056819678669780  0.2622996523077420   T   T   T
  0.3222942347491594  0.5371832939623024  0.0363331933469926   T   T   T
  0.0962949660316611  0.3089289789713891  0.0725195148939810   T   T   T
  0.8585014402940434  0.7555101791322762  0.2117363819429201   T   T   T
  0.8025496930540889  0.7924301344202671  0.2694867425962390   T   T   T
  0.9077926902870881  0.1580280507532704  0.2029357397128119   T   T   T
  0.5554369190728816  0.9303962045543432  0.2234950064347591   T   T   T
  0.1005200972981232  0.6258785521605940  0.0453416334388203   T   T   T
  0.1807071288490615  0.0481910461742140  0.2493333005084661   T   T   T
  0.1853738439211413  0.8356705171415347  0.1931768499264185   T   T   T
  0.4905634249085936  0.6268598890908609  0.0509838577881518   T   T   T
  0.5378043300016967  0.4913917718879383  0.0408570442984134   T   T   T
  0.5149535855132376  0.5613177457017690  0.2438235483235324   T   T   T
  0.8406409748814649  0.7348135096124938  0.0667630871694859   T   T   T
  0.6267035612983272  0.4206046912727466  0.0618870155295662   T   T   T
  0.8720630958364317  0.9661784531988299  0.0579837267454029   T   T   T
  0.6269510733393556  0.5557789777194978  0.2520044477631282   T   T   T
  0.0798326258979196  0.2475133899191859  0.1918551309647535   T   T   T
  0.7571808574002334  0.0020369974728256  0.1967570589283134   T   T   T
  0.6574469151291150  0.6817340117796548  0.2912041460334067   T   T   T
  0.6849108643036796  0.6324954826069842  0.3941043706025188   T   T   T
  0.5850467917773646  0.5916575282943201  0.3992510301310110   T   T   T
  0.5579143734871320  0.6470964179015931  0.2965032293025678   T   T   T
  0.4927417759258541  0.5679631733713297  0.3749569250813374   T   T   T
  0.4987477011045812  0.5698465793138117  0.2988600032623670   T   T   T
  0.4328620291173707  0.5255293547155485  0.2660953191271178   T   T   T
  0.4022497575603605  0.5100142049146863  0.3709919074762639   T   T   T
  0.3430120519149500  0.4646359992998157  0.2547754305813114   T   T   T
  0.3150744156124968  0.4442100487414765  0.3604799159373995   T   T   T
  0.2261092534034033  0.4216446121125547  0.3441819092111748   T   T   T
  0.2035734334594994  0.3507769637726045  0.3170555284043681   T   T   T
  0.2648158838698283  0.3378811040563993  0.3419105281702240   T   T   T
  0.2534832049401289  0.4365202183871499  0.2508354787959693   T   T   T
  0.2935763683040648  0.3546513533309205  0.2551818255629488   T   T   T
  0.2208635866092062  0.3560763255095114  0.2662539278652195   T   T   T
  0.2253663348161794  0.0784004126212015  0.0684615280558595   T   T   T
  0.3090805320239507  0.0487374296596756  0.0355886369501760   T   T   T
  0.1052919315024701  0.9775749197466097  0.0687536794801440   T   T   T
  0.4349238805276625  0.0885957317439981  0.0802645180129085   T   T   T
  0.1407714461695043  0.3827685663477960  0.0790938255700583   T   T   T
  0.0592413541314876  0.3190261056637790  0.0627235812533600   T   T   T
  0.3058979588168210  0.4087733871048626  0.1623963627830787   T   T   T
  0.3100133728064211  0.3695987303166646  0.0504729920682586   T   T   T
  0.4652688753948107  0.3590218417697438  0.0027121973630377   T   T   T
  0.4148174361146236  0.3854403792022241  0.2705836169109498   T   T   T
  0.1158476863588232  0.3581657045136533  0.2361181783935243   T   T   T
  0.3565043375037814  0.1670396722834674  0.2735738270016917   T   T   T
  0.1407744245159378  0.0406163185889139  0.2545543397906677   T   T   T
  0.5100143561630647  0.6534230155271536  0.0332411525672988   T   T   T
  0.2247892673469072  0.8574451640814259  0.0946850442186484   T   T   T
  0.3894746356193990  0.7615572310208014  0.0805771997354008   T   T   T
  0.0672066149730029  0.5943187483961000  0.0411435564023368   T   T   T
  0.2044946326684445  0.7864615346726814  0.1921977662398966   T   T   T
  0.2825252732607493  0.7732416388067260  0.2093208655817236   T   T   T
  0.0749997509473251  0.5957523573490490  0.1438236033748677   T   T   T
  0.2925074993160478  0.5490705579698633  0.0203743655091579   T   T   T
  0.0402946306542053  0.7908948076818300  0.0292478367081548   T   T   T
  0.0216190790239736  0.0029420508480828  0.0593046120331728   T   T   T
  0.3641192195843317  0.6204329647549603  0.2535138776867747   T   T   T
  0.2439781227675265  0.8695231565215245  0.2170960473298664   T   T   T
  0.5645441719289975  0.0442625455970738  0.0044553673056894   T   T   T
  0.6956626940805511  0.4571753968795125  0.0616286802042057   T   T   T
  0.5944485535022480  0.4511273380025890  0.0527010583795945   T   T   T
  0.8314654705026310  0.2090913739426473  0.0158833868451367   T   T   T
  0.8711220357474392  0.1393140896649488  0.2103097437368023   T   T   T
  0.8462767543341675  0.3197682246730605  0.2017141428328331   T   T   T
  0.7388680391496647  0.5689888596699606  0.2936703792726450   T   T   T
  0.5641434171283262  0.2305686563703556  0.2837992857278301   T   T   T
  0.6343373201205840  0.0914026439802977  0.2240669024538590   T   T   T
  0.7463564749763874  0.2888307777931557  0.2251158318549328   T   T   T
  0.9592007094274272  0.5566066224264005  0.0421488225686698   T   T   T
  0.7142048567492481  0.7701528281676038  0.1014735940903602   T   T   T
  0.7012622774231455  0.6472809545431095  0.0715387394575850   T   T   T
  0.5128686231734090  0.4507956116975093  0.0328369714747074   T   T   T
  0.9719170034832765  0.8580503368876715  0.2204899812233372   T   T   T
  0.8074111586148304  0.7662262884185093  0.0716284544064487   T   T   T
  0.9137282844522774  0.9718357707597286  0.0586404741687868   T   T   T
  0.0392456464222027  0.5751571700857723  0.2495741718165852   T   T   T
  0.5084437592125168  0.6157463792026748  0.2447136448001135   T   T   T
  0.4530236870007551  0.7024714890449462  0.2499806443242474   T   T   T
  0.8964079297359459  0.7762492889201411  0.2163163569913201   T   T   T
  0.7942379188873284  0.7501360963271151  0.2840332261890637   T   T   T
  0.5913740249657818  0.9430543498094373  0.2342291549453094   T   T   T
  0.8985229730598598  0.9720953681807275  0.1539291685138711   T   T   T
  0.3281240142052044  0.9288211841609491  0.2117256477416849   T   T   T
  0.0206537228697743  0.8802992828672354  0.0664330882827700   T   T   T
  0.5612067166909247  0.1487444763869706  0.0350652712991444   T   T   T
  0.4430891541690420  0.3215611407765261  0.2241534667628205   T   T   T
  0.7060896517950780  0.0596363979373024  0.1896028398234065   T   T   T
  0.7889348296951300  0.9249666447415250  0.1868276367402600   T   T   T
  0.4361085002882568  0.8711387472642673  0.1790899044597754   T   T   T
  0.3938960560295773  0.4520371883201093  0.1807859581953608   T   T   T
  0.5003476538198655  0.2938907230346324  0.0468178380276834   T   T   T
  0.3318778683874314  0.2249142251400474  0.1255468702713475   T   T   T
  0.0349583122482844  0.5975257465137245  0.1943602289790337   T   T   T
  0.1618040339384492  0.0105892629731052  0.1547309718753596   T   T   T
  0.1428156961532246  0.2574780225877497  0.2072421819110537   T   T   T
  0.3283080707668660  0.0844733230664119  0.2348783223649140   F   F   T
  0.1302119103157769  0.8254394345197170  0.0951632223775622   T   T   T
  0.8020791156700658  0.1612741614726246  0.0651687032882382   T   T   T
  0.6315288239275285  0.3962578909759076  0.2177818656158951   T   T   T
  0.6046285404859109  0.6491916054933609  0.1768152860163342   T   T   T
  0.3877042012689955  0.3304166707336265  0.0764474276502752   F   F   T
  0.8570211949686035  0.2267581529056846  0.1279268384787753   T   T   T
  0.3494178803108093  0.8255748877940695  0.1231057568196089   T   T   T
  0.2859080185043581  0.9666294696185673  0.1387500931147483   F   F   T
  0.1313638919929658  0.0869551037775506  0.0889360966022223   T   T   T
  0.4051820813321791  0.1791519736485972  0.1890090138551419   T   T   T
  0.9810879851815476  0.6055538456229990  0.0926716731585016   T   T   T
  0.2121900511285126  0.2904403657865814  0.1420833498545263   T   T   T
  0.2167674434368816  0.6019128730501260  0.1164133298700645   T   T   T
  0.2922688469837566  0.6938902639752758  0.1649115074053994   T   T   T
  0.6914422363594017  0.5218762501530015  0.2507135189908304   T   T   T
  0.5664111205821711  0.2536326757879664  0.2281022100792630   T   T   T
  0.5351836464799639  0.1375330185335989  0.1760619826200606   T   T   T
  0.4930947458157421  0.7189003562459843  0.2008049089863266   T   T   T
  0.3066333415942769  0.5328698354809867  0.0756217859943468   T   T   T
  0.7266897076117212  0.4878712237090637  0.1112591941301457   T   T   T
  0.6735089650921999  0.3551484373295395  0.1463888044220450   T   T   T
  0.1019412878956607  0.2463769486396785  0.1020109520279996   T   T   T
  0.5860815232057469  0.1129538527615435  0.1053350488913064   T   T   T
  0.8002174883242534  0.7817913852217492  0.2294187754598636   T   T   T
  0.7395651653211389  0.8906110872684796  0.1142229889231821   T   T   T
  0.6356130359373144  0.9773694098788788  0.1352731305426111   T   T   T
  0.2169572487750289  0.4413762692052845  0.1070378697024870   T   T   T
  0.9359201441390920  0.1292149354275749  0.1682313129604501   T   T   T
  0.0156719088329858  0.7711161641412420  0.1892585516087778   T   T   T
  0.5436802519157096  0.9644567901345963  0.1868793549960310   T   T   T
  0.3934616517239273  0.6161664918433862  0.1993437165830407   T   T   T
  0.3382403536174738  0.0780300670369037  0.0880171381483464   T   T   T
  0.1025186837246034  0.6605635976114375  0.0824872499882589   T   T   T
  0.1987117353980133  0.1021824859532034  0.2188011747898781   T   T   T
  0.1278002921170882  0.8545349833034296  0.1726176123700383   T   T   T
  0.7479083533612799  0.2263508671333123  0.1750396088197265   T   T   T
  0.9363102496894697  0.5196058310218561  0.1562328285511495   F   F   T
  0.5218189687378786  0.5559518468073305  0.0678162357494865   T   T   T
  0.9510025651006709  0.8252506696528862  0.1278568596628552   T   T   T
  0.5739843869325532  0.5340180400027368  0.2277695396827539   T   T   T
  0.6333869172803724  0.6053089748358543  0.1067152316557129   T   T   T
  0.8173009344856261  0.5884959126290394  0.1454189598349023   T   T   T
  0.6687295454576138  0.1968916428214996  0.0651906157228537   T   T   T
  0.4199865064486409  0.4851604776895208  0.1051703284214692   T   T   T
  0.0274518676802361  0.2439552701060960  0.1659297179907534   T   T   T
  0.8756984448095171  0.7100942142702014  0.0995104376233670   T   T   T
  0.6120823870720855  0.3439443016688273  0.0806049922338472   F   F   T
  0.8306940691067770  0.9967133972584054  0.0866623921060427   T   T   T
  0.9200821152286989  0.3474043930956967  0.1657141170674733   T   T   T
  0.7314093725984203  0.6457701917108705  0.2015961564453989   T   T   T
 
  0.00000000E+00  0.00000000E+00  0.00000000E+00
  0.00000000E+00  0.00000000E+00  0.00000000E+00
  0.00000000E+00  0.00000000E+00  0.00000000E+00
  0.00000000E+00  0.00000000E+00  0.00000000E+00
  0.00000000E+00  0.00000000E+00  0.00000000E+00
  0.00000000E+00  0.00000000E+00  0.00000000E+00
  0.00000000E+00  0.00000000E+00  0.00000000E+00
  0.00000000E+00  0.00000000E+00  0.00000000E+00
  0.00000000E+00  0.00000000E+00  0.00000000E+00
  0.00000000E+00  0.00000000E+00  0.00000000E+00
  0.00000000E+00  0.00000000E+00  0.00000000E+00
  0.00000000E+00  0.00000000E+00  0.00000000E+00
  0.00000000E+00  0.00000000E+00  0.00000000E+00
  0.00000000E+00  0.00000000E+00  0.00000000E+00
  0.00000000E+00  0.00000000E+00  0.00000000E+00
  0.00000000E+00  0.00000000E+00  0.00000000E+00
  0.00000000E+00  0.00000000E+00  0.00000000E+00
  0.00000000E+00  0.00000000E+00  0.00000000E+00
  0.00000000E+00  0.00000000E+00  0.00000000E+00
  0.00000000E+00  0.00000000E+00  0.00000000E+00
  0.00000000E+00  0.00000000E+00  0.00000000E+00
  0.00000000E+00  0.00000000E+00  0.00000000E+00
  0.00000000E+00  0.00000000E+00  0.00000000E+00
  0.00000000E+00  0.00000000E+00  0.00000000E+00
  0.00000000E+00  0.00000000E+00  0.00000000E+00
  0.00000000E+00  0.00000000E+00  0.00000000E+00
  0.00000000E+00  0.00000000E+00  0.00000000E+00
  0.00000000E+00  0.00000000E+00  0.00000000E+00
  0.00000000E+00  0.00000000E+00  0.00000000E+00
  0.00000000E+00  0.00000000E+00  0.00000000E+00
  0.00000000E+00  0.00000000E+00  0.00000000E+00
  0.00000000E+00  0.00000000E+00  0.00000000E+00
  0.00000000E+00  0.00000000E+00  0.00000000E+00
  0.00000000E+00  0.00000000E+00  0.00000000E+00
  0.00000000E+00  0.00000000E+00  0.00000000E+00
  0.00000000E+00  0.00000000E+00  0.00000000E+00
  0.00000000E+00  0.00000000E+00  0.00000000E+00
  0.00000000E+00  0.00000000E+00  0.00000000E+00
  0.00000000E+00  0.00000000E+00  0.00000000E+00
  0.00000000E+00  0.00000000E+00  0.00000000E+00
  0.00000000E+00  0.00000000E+00  0.00000000E+00
  0.00000000E+00  0.00000000E+00  0.00000000E+00
  0.00000000E+00  0.00000000E+00  0.00000000E+00
  0.00000000E+00  0.00000000E+00  0.00000000E+00
  0.00000000E+00  0.00000000E+00  0.00000000E+00
  0.00000000E+00  0.00000000E+00  0.00000000E+00
  0.00000000E+00  0.00000000E+00  0.00000000E+00
  0.00000000E+00  0.00000000E+00  0.00000000E+00
  0.00000000E+00  0.00000000E+00  0.00000000E+00
  0.00000000E+00  0.00000000E+00  0.00000000E+00
  0.00000000E+00  0.00000000E+00  0.00000000E+00
  0.00000000E+00  0.00000000E+00  0.00000000E+00
  0.00000000E+00  0.00000000E+00  0.00000000E+00
  0.00000000E+00  0.00000000E+00  0.00000000E+00
  0.00000000E+00  0.00000000E+00  0.00000000E+00
  0.00000000E+00  0.00000000E+00  0.00000000E+00
  0.00000000E+00  0.00000000E+00  0.00000000E+00
  0.00000000E+00  0.00000000E+00  0.00000000E+00
  0.00000000E+00  0.00000000E+00  0.00000000E+00
  0.00000000E+00  0.00000000E+00  0.00000000E+00
  0.00000000E+00  0.00000000E+00  0.00000000E+00
  0.00000000E+00  0.00000000E+00  0.00000000E+00
  0.00000000E+00  0.00000000E+00  0.00000000E+00
  0.00000000E+00  0.00000000E+00  0.00000000E+00
  0.00000000E+00  0.00000000E+00  0.00000000E+00
  0.00000000E+00  0.00000000E+00  0.00000000E+00
  0.00000000E+00  0.00000000E+00  0.00000000E+00
  0.00000000E+00  0.00000000E+00  0.00000000E+00
  0.00000000E+00  0.00000000E+00  0.00000000E+00
  0.00000000E+00  0.00000000E+00  0.00000000E+00
  0.00000000E+00  0.00000000E+00  0.00000000E+00
  0.00000000E+00  0.00000000E+00  0.00000000E+00
  0.00000000E+00  0.00000000E+00  0.00000000E+00
  0.00000000E+00  0.00000000E+00  0.00000000E+00
  0.00000000E+00  0.00000000E+00  0.00000000E+00
  0.00000000E+00  0.00000000E+00  0.00000000E+00
  0.00000000E+00  0.00000000E+00  0.00000000E+00
  0.00000000E+00  0.00000000E+00  0.00000000E+00
  0.00000000E+00  0.00000000E+00  0.00000000E+00
  0.00000000E+00  0.00000000E+00  0.00000000E+00
  0.00000000E+00  0.00000000E+00  0.00000000E+00
  0.00000000E+00  0.00000000E+00  0.00000000E+00
  0.00000000E+00  0.00000000E+00  0.00000000E+00
  0.00000000E+00  0.00000000E+00  0.00000000E+00
  0.00000000E+00  0.00000000E+00  0.00000000E+00
  0.00000000E+00  0.00000000E+00  0.00000000E+00
  0.00000000E+00  0.00000000E+00  0.00000000E+00
  0.00000000E+00  0.00000000E+00  0.00000000E+00
  0.00000000E+00  0.00000000E+00  0.00000000E+00
  0.00000000E+00  0.00000000E+00  0.00000000E+00
  0.00000000E+00  0.00000000E+00  0.00000000E+00
  0.00000000E+00  0.00000000E+00  0.00000000E+00
  0.00000000E+00  0.00000000E+00  0.00000000E+00
  0.00000000E+00  0.00000000E+00  0.00000000E+00
  0.00000000E+00  0.00000000E+00  0.00000000E+00
  0.00000000E+00  0.00000000E+00  0.00000000E+00
  0.00000000E+00  0.00000000E+00  0.00000000E+00
  0.00000000E+00  0.00000000E+00  0.00000000E+00
  0.00000000E+00  0.00000000E+00  0.00000000E+00
  0.00000000E+00  0.00000000E+00  0.00000000E+00
  0.00000000E+00  0.00000000E+00  0.00000000E+00
  0.00000000E+00  0.00000000E+00  0.00000000E+00
  0.00000000E+00  0.00000000E+00  0.00000000E+00
  0.00000000E+00  0.00000000E+00  0.00000000E+00
  0.00000000E+00  0.00000000E+00  0.00000000E+00
  0.00000000E+00  0.00000000E+00  0.00000000E+00
  0.00000000E+00  0.00000000E+00  0.00000000E+00
  0.00000000E+00  0.00000000E+00  0.00000000E+00
  0.00000000E+00  0.00000000E+00  0.00000000E+00
  0.00000000E+00  0.00000000E+00  0.00000000E+00
  0.00000000E+00  0.00000000E+00  0.00000000E+00
  0.00000000E+00  0.00000000E+00  0.00000000E+00
  0.00000000E+00  0.00000000E+00  0.00000000E+00
  0.00000000E+00  0.00000000E+00  0.00000000E+00
  0.00000000E+00  0.00000000E+00  0.00000000E+00
  0.00000000E+00  0.00000000E+00  0.00000000E+00
  0.00000000E+00  0.00000000E+00  0.00000000E+00
  0.00000000E+00  0.00000000E+00  0.00000000E+00
  0.00000000E+00  0.00000000E+00  0.00000000E+00
  0.00000000E+00  0.00000000E+00  0.00000000E+00
  0.00000000E+00  0.00000000E+00  0.00000000E+00
  0.00000000E+00  0.00000000E+00  0.00000000E+00
  0.00000000E+00  0.00000000E+00  0.00000000E+00
  0.00000000E+00  0.00000000E+00  0.00000000E+00
  0.00000000E+00  0.00000000E+00  0.00000000E+00
  0.00000000E+00  0.00000000E+00  0.00000000E+00
  0.00000000E+00  0.00000000E+00  0.00000000E+00
  0.00000000E+00  0.00000000E+00  0.00000000E+00
  0.00000000E+00  0.00000000E+00  0.00000000E+00
  0.00000000E+00  0.00000000E+00  0.00000000E+00
  0.00000000E+00  0.00000000E+00  0.00000000E+00
  0.00000000E+00  0.00000000E+00  0.00000000E+00
  0.00000000E+00  0.00000000E+00  0.00000000E+00
  0.00000000E+00  0.00000000E+00  0.00000000E+00
  0.00000000E+00  0.00000000E+00  0.00000000E+00
  0.00000000E+00  0.00000000E+00  0.00000000E+00
  0.00000000E+00  0.00000000E+00  0.00000000E+00
  0.00000000E+00  0.00000000E+00  0.00000000E+00
  0.00000000E+00  0.00000000E+00  0.00000000E+00
  0.00000000E+00  0.00000000E+00  0.00000000E+00
  0.00000000E+00  0.00000000E+00  0.00000000E+00
  0.00000000E+00  0.00000000E+00  0.00000000E+00
  0.00000000E+00  0.00000000E+00  0.00000000E+00
  0.00000000E+00  0.00000000E+00  0.00000000E+00
  0.00000000E+00  0.00000000E+00  0.00000000E+00
  0.00000000E+00  0.00000000E+00  0.00000000E+00
  0.00000000E+00  0.00000000E+00  0.00000000E+00
  0.00000000E+00  0.00000000E+00  0.00000000E+00
  0.00000000E+00  0.00000000E+00  0.00000000E+00
  0.00000000E+00  0.00000000E+00  0.00000000E+00
  0.00000000E+00  0.00000000E+00  0.00000000E+00
  0.00000000E+00  0.00000000E+00  0.00000000E+00
  0.00000000E+00  0.00000000E+00  0.00000000E+00
  0.00000000E+00  0.00000000E+00  0.00000000E+00
  0.00000000E+00  0.00000000E+00  0.00000000E+00
  0.00000000E+00  0.00000000E+00  0.00000000E+00
  0.00000000E+00  0.00000000E+00  0.00000000E+00
  0.00000000E+00  0.00000000E+00  0.00000000E+00
  0.00000000E+00  0.00000000E+00  0.00000000E+00
  0.00000000E+00  0.00000000E+00  0.00000000E+00
  0.00000000E+00  0.00000000E+00  0.00000000E+00
  0.00000000E+00  0.00000000E+00  0.00000000E+00
  0.00000000E+00  0.00000000E+00  0.00000000E+00
  0.00000000E+00  0.00000000E+00  0.00000000E+00
  0.00000000E+00  0.00000000E+00  0.00000000E+00
  0.00000000E+00  0.00000000E+00  0.00000000E+00
  0.00000000E+00  0.00000000E+00  0.00000000E+00
  0.00000000E+00  0.00000000E+00  0.00000000E+00
  0.00000000E+00  0.00000000E+00  0.00000000E+00
  0.00000000E+00  0.00000000E+00  0.00000000E+00
  0.00000000E+00  0.00000000E+00  0.00000000E+00
  0.00000000E+00  0.00000000E+00  0.00000000E+00
  0.00000000E+00  0.00000000E+00  0.00000000E+00
  0.00000000E+00  0.00000000E+00  0.00000000E+00
  0.00000000E+00  0.00000000E+00  0.00000000E+00
  0.00000000E+00  0.00000000E+00  0.00000000E+00
  0.00000000E+00  0.00000000E+00  0.00000000E+00
  0.00000000E+00  0.00000000E+00  0.00000000E+00
  0.00000000E+00  0.00000000E+00  0.00000000E+00
  0.00000000E+00  0.00000000E+00  0.00000000E+00
  0.00000000E+00  0.00000000E+00  0.00000000E+00
  0.00000000E+00  0.00000000E+00  0.00000000E+00
  0.00000000E+00  0.00000000E+00  0.00000000E+00
  0.00000000E+00  0.00000000E+00  0.00000000E+00
  0.00000000E+00  0.00000000E+00  0.00000000E+00
  0.00000000E+00  0.00000000E+00  0.00000000E+00
  0.00000000E+00  0.00000000E+00  0.00000000E+00
  0.00000000E+00  0.00000000E+00  0.00000000E+00
  0.00000000E+00  0.00000000E+00  0.00000000E+00
  0.00000000E+00  0.00000000E+00  0.00000000E+00
  0.00000000E+00  0.00000000E+00  0.00000000E+00
  0.00000000E+00  0.00000000E+00  0.00000000E+00
  0.00000000E+00  0.00000000E+00  0.00000000E+00
  0.00000000E+00  0.00000000E+00  0.00000000E+00
  0.00000000E+00  0.00000000E+00  0.00000000E+00
  0.00000000E+00  0.00000000E+00  0.00000000E+00
  0.00000000E+00  0.00000000E+00  0.00000000E+00
  0.00000000E+00  0.00000000E+00  0.00000000E+00
  0.00000000E+00  0.00000000E+00  0.00000000E+00
  0.00000000E+00  0.00000000E+00  0.00000000E+00
  0.00000000E+00  0.00000000E+00  0.00000000E+00
  0.00000000E+00  0.00000000E+00  0.00000000E+00
  0.00000000E+00  0.00000000E+00  0.00000000E+00
  0.00000000E+00  0.00000000E+00  0.00000000E+00
  0.00000000E+00  0.00000000E+00  0.00000000E+00
  0.00000000E+00  0.00000000E+00  0.00000000E+00
  0.00000000E+00  0.00000000E+00  0.00000000E+00
  0.00000000E+00  0.00000000E+00  0.00000000E+00
  0.00000000E+00  0.00000000E+00  0.00000000E+00
  0.00000000E+00  0.00000000E+00  0.00000000E+00
  0.00000000E+00  0.00000000E+00  0.00000000E+00
  0.00000000E+00  0.00000000E+00  0.00000000E+00
  0.00000000E+00  0.00000000E+00  0.00000000E+00
  0.00000000E+00  0.00000000E+00  0.00000000E+00
  0.00000000E+00  0.00000000E+00  0.00000000E+00
  0.00000000E+00  0.00000000E+00  0.00000000E+00
  0.00000000E+00  0.00000000E+00  0.00000000E+00
  0.00000000E+00  0.00000000E+00  0.00000000E+00
  0.00000000E+00  0.00000000E+00  0.00000000E+00
  0.00000000E+00  0.00000000E+00  0.00000000E+00
  0.00000000E+00  0.00000000E+00  0.00000000E+00
  0.00000000E+00  0.00000000E+00  0.00000000E+00
  0.00000000E+00  0.00000000E+00  0.00000000E+00
  0.00000000E+00  0.00000000E+00  0.00000000E+00
  0.00000000E+00  0.00000000E+00  0.00000000E+00
  0.00000000E+00  0.00000000E+00  0.00000000E+00
  0.00000000E+00  0.00000000E+00  0.00000000E+00
  0.00000000E+00  0.00000000E+00  0.00000000E+00
  0.00000000E+00  0.00000000E+00  0.00000000E+00
  0.00000000E+00  0.00000000E+00  0.00000000E+00
  0.00000000E+00  0.00000000E+00  0.00000000E+00
  0.00000000E+00  0.00000000E+00  0.00000000E+00
  0.00000000E+00  0.00000000E+00  0.00000000E+00
  0.00000000E+00  0.00000000E+00  0.00000000E+00
  0.00000000E+00  0.00000000E+00  0.00000000E+00
  0.00000000E+00  0.00000000E+00  0.00000000E+00
  0.00000000E+00  0.00000000E+00  0.00000000E+00
  0.00000000E+00  0.00000000E+00  0.00000000E+00
  0.00000000E+00  0.00000000E+00  0.00000000E+00
  0.00000000E+00  0.00000000E+00  0.00000000E+00
  0.00000000E+00  0.00000000E+00  0.00000000E+00
  0.00000000E+00  0.00000000E+00  0.00000000E+00
  0.00000000E+00  0.00000000E+00  0.00000000E+00
  0.00000000E+00  0.00000000E+00  0.00000000E+00
  0.00000000E+00  0.00000000E+00  0.00000000E+00
  0.00000000E+00  0.00000000E+00  0.00000000E+00
  0.00000000E+00  0.00000000E+00  0.00000000E+00
  0.00000000E+00  0.00000000E+00  0.00000000E+00
  0.00000000E+00  0.00000000E+00  0.00000000E+00
  0.00000000E+00  0.00000000E+00  0.00000000E+00
  0.00000000E+00  0.00000000E+00  0.00000000E+00
  0.00000000E+00  0.00000000E+00  0.00000000E+00
  0.00000000E+00  0.00000000E+00  0.00000000E+00
  0.00000000E+00  0.00000000E+00  0.00000000E+00
  0.00000000E+00  0.00000000E+00  0.00000000E+00
  0.00000000E+00  0.00000000E+00  0.00000000E+00
  0.00000000E+00  0.00000000E+00  0.00000000E+00
  0.00000000E+00  0.00000000E+00  0.00000000E+00
  0.00000000E+00  0.00000000E+00  0.00000000E+00
  0.00000000E+00  0.00000000E+00  0.00000000E+00
  0.00000000E+00  0.00000000E+00  0.00000000E+00
  0.00000000E+00  0.00000000E+00  0.00000000E+00
  0.00000000E+00  0.00000000E+00  0.00000000E+00
  0.00000000E+00  0.00000000E+00  0.00000000E+00
  0.00000000E+00  0.00000000E+00  0.00000000E+00
  0.00000000E+00  0.00000000E+00  0.00000000E+00
  0.00000000E+00  0.00000000E+00  0.00000000E+00
  0.00000000E+00  0.00000000E+00  0.00000000E+00
  0.00000000E+00  0.00000000E+00  0.00000000E+00
  0.00000000E+00  0.00000000E+00  0.00000000E+00
  0.00000000E+00  0.00000000E+00  0.00000000E+00
  0.00000000E+00  0.00000000E+00  0.00000000E+00
  0.00000000E+00  0.00000000E+00  0.00000000E+00
  0.00000000E+00  0.00000000E+00  0.00000000E+00
  0.00000000E+00  0.00000000E+00  0.00000000E+00
  0.00000000E+00  0.00000000E+00  0.00000000E+00
  0.00000000E+00  0.00000000E+00  0.00000000E+00
  0.00000000E+00  0.00000000E+00  0.00000000E+00
  0.00000000E+00  0.00000000E+00  0.00000000E+00
  0.00000000E+00  0.00000000E+00  0.00000000E+00
  0.00000000E+00  0.00000000E+00  0.00000000E+00
  0.00000000E+00  0.00000000E+00  0.00000000E+00
  0.00000000E+00  0.00000000E+00  0.00000000E+00
  0.00000000E+00  0.00000000E+00  0.00000000E+00
  0.00000000E+00  0.00000000E+00  0.00000000E+00
  0.00000000E+00  0.00000000E+00  0.00000000E+00
  0.00000000E+00  0.00000000E+00  0.00000000E+00
  0.00000000E+00  0.00000000E+00  0.00000000E+00
  0.00000000E+00  0.00000000E+00  0.00000000E+00
  0.00000000E+00  0.00000000E+00  0.00000000E+00
  0.00000000E+00  0.00000000E+00  0.00000000E+00
  0.00000000E+00  0.00000000E+00  0.00000000E+00
  0.00000000E+00  0.00000000E+00  0.00000000E+00
  0.00000000E+00  0.00000000E+00  0.00000000E+00
  0.00000000E+00  0.00000000E+00  0.00000000E+00
  0.00000000E+00  0.00000000E+00  0.00000000E+00
  0.00000000E+00  0.00000000E+00  0.00000000E+00
  0.00000000E+00  0.00000000E+00  0.00000000E+00
  0.00000000E+00  0.00000000E+00  0.00000000E+00
  0.00000000E+00  0.00000000E+00  0.00000000E+00
  0.00000000E+00  0.00000000E+00  0.00000000E+00
  0.00000000E+00  0.00000000E+00  0.00000000E+00
  0.00000000E+00  0.00000000E+00  0.00000000E+00
