# Supplementary material for: Adsorption of 4-(N,N-Dimethylamino)-4′-nitrostilbene on an Amorphous Silica Glass Surface
Source: J Phys Chem C Nanomater Interfaces. 2023 Nov 17;127(47):22964–74. doi: 10.1021/acs.jpcc.3c05552 (PMC10694811; doi:10.1021/acs.jpcc.3c05552)
Supplement: Supplementary file 2 — jp3c05552_si_002.zip [file jp3c05552_si_002.zip › contcar/C5_CONTCAR]

DANS                                    
   1.00000000000000     
    23.7420005797999991    0.0000000000000000    0.0000000000000000
     0.0000000000000000   18.2761001587000003    0.0000000000000000
     0.0000000000000000    0.0000000000000000   40.4500007628999967
   C    N    O    H    Si
    16     2   156    64    65
Selective dynamics
Direct
  0.5999804630342711  0.6589672870729436  0.3163517251637598   T   T   T
  0.6529461166258438  0.6298282968684833  0.3247435455717794   T   T   T
  0.6577237995724754  0.5609202851919963  0.3398532601714654   T   T   T
  0.6096064122295833  0.5201270442742884  0.3450440540627131   T   T   T
  0.5561557836757570  0.5448757406531423  0.3341596116286829   T   T   T
  0.5525699496896881  0.6166342820266509  0.3208964298790039   T   T   T
  0.5090064413448765  0.4954222414006661  0.3353245648942460   T   T   T
  0.4620390689208506  0.5018958741026306  0.3161064935449868   T   T   T
  0.4164926206370395  0.4504562892678770  0.3132292437524014   T   T   T
  0.3786999102334977  0.4567771842830701  0.2862693509785796   T   T   T
  0.4081966284541393  0.3906367224230339  0.3348995560253258   T   T   T
  0.3362708500081493  0.4061398251457200  0.2806456490174733   T   T   T
  0.3654998913199008  0.3404922397470093  0.3301145967726441   T   T   T
  0.3280017671960625  0.3464164728520669  0.3027439575182267   T   T   T
  0.2767273693401641  0.2378798084096895  0.3212997986742133   T   T   T
  0.2498118879288789  0.3025439019409772  0.2690094506226842   T   T   T
  0.2858484663613449  0.2970703532029277  0.2979365185615586   T   T   T
  0.7023180880826317  0.6691378599625146  0.3160672233382078   T   T   T
  0.6980971290454849  0.7375526494214352  0.3096426816112135   T   T   T
  0.7496578559463992  0.6350897083307712  0.3140577882869069   T   T   T
  0.2009940114674544  0.0931040349481868  0.0814036147610198   T   T   T
  0.7411424172759721  0.8091805703567017  0.0903491285546959   T   T   T
  0.3131296209730603  0.0325658501638156  0.1119857988817418   T   T   T
  0.6700686771881456  0.6653233071040318  0.0864968569284422   T   T   T
  0.8727210641144733  0.5498082488641985  0.1584177952709975   T   T   T
  0.1308230449357594  0.8230444575676559  0.1321915342355729   T   T   T
  0.5952083732886008  0.9335567200003749  0.1531145424084536   T   T   T
  0.4036809240490870  0.4780024424299468  0.1400829117472902   T   T   T
  0.9422342921282523  0.9051965875976451  0.1381927746335113   T   T   T
  0.2724092186867628  0.2394354429815783  0.1385599749189994   T   T   T
  0.5771039947824609  0.1799414902931120  0.1989535789597680   T   T   T
  0.5460564604708767  0.3211879448786826  0.0700154522708427   T   T   T
  0.8377756274531771  0.6552363351579329  0.1189196721379849   T   T   T
  0.0571943757080499  0.2602117961993510  0.1234644484244347   T   T   T
  0.5791088968921063  0.5757218736611258  0.0857274874456072   T   T   T
  0.4856119194313447  0.9267688539917051  0.1684421108464389   T   T   T
  0.1648468394786489  0.1794509312070016  0.2195841587419949   T   T   T
  0.2568379590346468  0.6028594885890564  0.0896905266696444   T   T   T
  0.6063619512631712  0.6488162468052188  0.1389358424689320   T   T   T
  0.9935763355012939  0.7775615791661926  0.1458501376834619   T   T   T
  0.6710772853313738  0.5368638645040188  0.1199003112177321   T   T   T
  0.3767283898299824  0.1165586308964129  0.2092692559570694   T   T   T
  0.4025943399108251  0.8495793299934249  0.1406670921690309   T   T   T
  0.2964265181812924  0.0625648172480776  0.0493893625287823   T   T   T
  0.6463052827343391  0.3966167698753613  0.1736511811985145   T   T   T
  0.7738501663785368  0.6209604787616568  0.1693332507449078   T   T   T
  0.1020627759547120  0.1609935455361779  0.0841335237728725   T   T   T
  0.3800849143692240  0.6569635948523800  0.2312422000976520   T   T   T
  0.3009713114768771  0.8880357530311963  0.1150859786703183   T   T   T
  0.9775085974816571  0.5528989126548970  0.1791766401517277   T   T   T
  0.5457752231194738  0.0453256596559463  0.1832054624024196   T   T   T
  0.3726593378711321  0.1836770026460940  0.1517262402086794   T   T   T
  0.4581952423849630  0.6475949491536704  0.1843391705612000   T   T   T
  0.3304899046946120  0.1670711690908543  0.0918837027085253   T   T   T
  0.7639482705240779  0.8972067430951263  0.1427854070497784   T   T   T
  0.1017371062579994  0.0264560264664045  0.0624583376947122   T   T   T
  0.2178747457177383  0.9707949227240564  0.1355297292355604   T   T   T
  0.5617274805774073  0.7109943065123165  0.1909847059578162   T   T   T
  0.4141098302112358  0.4113475132205077  0.0824631363676483   T   T   T
  0.5972040346846295  0.0285774424100610  0.1035268387977403   T   T   T
  0.1853595681554864  0.0645270732803975  0.1822156091426307   T   T   T
  0.4015469831948498  0.0601513421189628  0.0714269913561710   T   T   T
  0.6420289468711208  0.1623298044221375  0.0953870968331005   T   T   T
  0.1937938554399227  0.8466973582985071  0.0776619631063589   T   T   T
  0.7777714022612794  0.8575472693176169  0.2041203950568982   T   T   T
  0.2857123574445327  0.8657072797025128  0.2141028198096732   T   T   T
  0.3640356691038385  0.7955025454359854  0.0829189780339879   T   T   T
  0.9318651236235863  0.6700534039922930  0.0829337731941022   T   T   T
  0.4709631736508282  0.5325474642170331  0.0941015494294365   T   T   T
  0.5211706127796486  0.2239311574183049  0.0231458475018520   T   T   T
  0.1510095538090893  0.6311816509979157  0.1135255636542149   T   T   T
  0.5156906140291264  0.3008397850615785  0.2008986946880014   T   T   T
  0.2664310405940565  0.1139169838019418  0.2219157642303748   T   T   T
  0.0862256598477985  0.8823321864421022  0.0769088471530623   T   T   T
  0.9958075038483140  0.5695882252081259  0.0524944247253455   T   T   T
  0.0462551303424672  0.5686221894067118  0.2305113556968682   T   T   T
  0.8322962838575401  0.2199787160126180  0.0836144092302540   T   T   T
  0.7278149410454628  0.1440437639678298  0.1785217588799836   T   T   T
  0.0722788283475409  0.8184952897237155  0.1880887883236357   T   T   T
  0.4086627180682234  0.2562830960052885  0.2047396136742326   T   T   T
  0.9991607731954142  0.1614510734725428  0.1592007022983567   T   T   T
  0.1702045940140912  0.2590880410773109  0.1125611301657576   T   T   T
  0.6992641366090472  0.2760521456999073  0.1527113481477510   T   T   T
  0.3986924760451280  0.5281172172507641  0.2011205145153823   T   T   T
  0.6739734792424872  0.9221439166646124  0.1062623456395597   T   T   T
  0.1271053477428911  0.0534565145974962  0.1263330602687991   T   T   T
  0.3483479519992369  0.6345367156094623  0.1681552745435809   T   T   T
  0.6561678079429897  0.2849357117482975  0.0599001885532295   T   T   T
  0.7310190160253540  0.5709641106571151  0.2239771719310957   T   T   T
  0.2092622320037937  0.5150162501269950  0.1328880886387880   T   T   T
  0.3144284581603339  0.7584964344068197  0.1406604097943398   T   T   T
  0.9816620137067362  0.8313168210439897  0.0862567538451353   T   T   T
  0.9695026534363773  0.7842675574368470  0.2111374593326834   T   T   T
  0.2664239982097946  0.4578817098504033  0.0830121849102010   T   T   T
  0.4320784122433742  0.3941686434782762  0.1908700374377419   T   T   T
  0.8921454649271734  0.7814273502439028  0.1181815445422553   T   T   T
  0.7778185692082223  0.9418900268171541  0.0805785690197483   T   T   T
  0.4708459950860562  0.1508199577566748  0.1784050512689542   T   T   T
  0.3597337184020653  0.5390102908780019  0.0863366868238304   T   T   T
  0.7326034699478341  0.1803285590448157  0.0568142999990036   T   T   T
  0.4909105965997971  0.7059341202634147  0.2413986604078977   T   T   T
  0.7217546244774333  0.4076486572171454  0.1255746755595059   T   T   T
  0.9580538650597887  0.5479417846049870  0.1146990278503230   T   T   T
  0.8813257042230261  0.3484100636946799  0.1918135606533042   T   T   T
  0.3133522956985929  0.9690471811735137  0.1697013369602103   T   T   T
  0.6222157720554224  0.3074054743866864  0.2224686465300258   T   T   T
  0.1863900813653191  0.2827278580695250  0.1761715984379590   T   T   T
  0.8891520172291248  0.3051684133601332  0.1276874937982376   T   T   T
  0.6261765129857448  0.1620913403117109  0.0310835112470868   T   T   T
  0.6885423744386350  0.4303176745243143  0.2318231342227949   T   T   T
  0.5548516807791153  0.1453695110453722  0.1359076250200923   T   T   T
  0.5778356031185359  0.4426196164660120  0.2223104383994545   T   T   T
  0.8554641429581309  0.9427885019711251  0.1754289625245425   T   T   T
  0.1131832733353810  0.7431418194514490  0.0785817321701030   T   T   T
  0.8993850556901464  0.1600220643828086  0.1291156345914660   T   T   T
  0.3647322243351968  0.2972764377574887  0.1107103123207800   T   T   T
  0.6764030799974604  0.0358464703868032  0.1482952375282411   T   T   T
  0.3924668154247065  0.8928143184245385  0.2026467603060189   T   T   T
  0.0409586991945914  0.6416650491107122  0.1005129845208324   T   T   T
  0.7742191638995934  0.2679082422318665  0.2030585846701391   T   T   T
  0.3311342308452216  0.9950271320776014  0.2326140602554549   T   T   T
  0.8630907633320557  0.9971737767679789  0.1147598922595610   T   T   T
  0.1545751888166227  0.4306423094938339  0.0905449128081015   T   T   T
  0.8076335888583743  0.0789670019125770  0.0723041215662610   T   T   T
  0.4386267570225674  0.2793041977465957  0.0606667034161781   T   T   T
  0.2331744610215943  0.3728764865678755  0.1325427300872423   T   T   T
  0.2403094543376630  0.6514890915963039  0.1512042415339059   T   T   T
  0.1260890550314689  0.9430487689912970  0.1701001859465914   T   T   T
  0.4675579052847240  0.7908519136889615  0.1878514937555847   T   T   T
  0.9367893111553121  0.4308141765205857  0.1495331216288713   T   T   T
  0.5901999899832219  0.5717307407543698  0.1942698560762674   T   T   T
  0.7280857171723899  0.4842633163032559  0.0677711787179143   T   T   T
  0.7328262587900352  0.5017110638654383  0.2822214673188213   T   T   T
  0.9810830538591636  0.3049849854991429  0.1663900522170515   T   T   T
  0.9967935138103267  0.9595582353093038  0.0563943754378275   T   T   T
  0.9360780864657361  0.0401801760794511  0.1598867564170544   T   T   T
  0.7843650368980100  0.5274555751619568  0.1199665434809064   T   T   T
  0.7660021916978051  0.7134156895294909  0.2188926269898040   T   T   T
  0.6220435559914124  0.3444769727823177  0.1155305006482088   T   T   T
  0.8025147090606023  0.2206156217837010  0.1458623651484807   T   T   T
  0.6724916222737173  0.6713971412240797  0.1903865867139071   T   T   T
  0.0332092661400288  0.6793832409635776  0.1868592427717341   T   T   T
  0.2819775300667832  0.7243583196163215  0.2024277852517521   T   T   T
  0.5407102887587508  0.1288107090639418  0.0708232115365235   T   T   T
  0.0231539207765104  0.8365688817970017  0.0248173629710592   T   T   T
  0.5372064461520220  0.0890567989688804  0.0053376358225759   T   T   T
  0.4558279087311711  0.3382858942950592  0.2521487941205192   T   T   T
  0.6639695560378999  0.0535247908559460  0.2144920825770070   T   T   T
  0.3232772267049760  0.4298827084676367  0.1824046454454257   T   T   T
  0.4925479432536474  0.3666741463026555  0.0173726036370543   T   T   T
  0.0913015182812738  0.5584507665184701  0.1721195196417606   T   T   T
  0.1351035602573591  0.3133212033198459  0.2336399832579171   T   T   T
  0.3375037403120994  0.1129721241596535  0.2716950422902015   T   T   T
  0.8277555207300975  0.1665487590319777  0.0220092093922228   T   T   T
  0.3377661048336970  0.3343724429625551  0.0477636169142350   T   T   T
  0.5446975192526911  0.2308400293512581  0.2572882654190337   T   T   T
  0.2982117821117450  0.5477919897252090  0.0327886004277153   T   T   T
  0.1038980005324717  0.3051196395260499  0.0671660684396397   T   T   T
  0.8566029183223077  0.7877995870822223  0.2398376523239647   T   T   T
  0.7554887211153989  0.8198538851456408  0.2646361382857821   T   T   T
  0.9086008073068308  0.1596688976325346  0.1959264379127728   T   T   T
  0.5604540171222353  0.9193142114903847  0.2164092330989643   T   T   T
  0.1130312344843414  0.6105306641640248  0.0512220864794941   T   T   T
  0.1798891998297572  0.0487053275184073  0.2485889201623377   T   T   T
  0.1842689276908139  0.8304886280648976  0.1908548222549661   T   T   T
  0.4925755662972766  0.6334161469082086  0.0508656384005019   T   T   T
  0.5355580829496653  0.4954610281756971  0.0411536555198100   T   T   T
  0.5206582255393057  0.5569971346692427  0.2470242220999966   T   T   T
  0.8371635297780281  0.7351665517478913  0.0636071920221847   T   T   T
  0.6259275045848786  0.4215436435810059  0.0575264771315213   T   T   T
  0.8745060877812358  0.9694944598407067  0.0498613549135265   T   T   T
  0.6339959897789108  0.5465335091318866  0.2537331320702689   T   T   T
  0.0786958343820408  0.2424011093557914  0.1865274452731707   T   T   T
  0.7576371725729437  0.0007754491029684  0.1897051809136234   T   T   T
  0.5976145547500819  0.7131956199693162  0.3052766159845844   T   T   T
  0.6990081995087307  0.5403555007144806  0.3469535711823377   T   T   T
  0.6129663334984599  0.4661018837654713  0.3563950946492410   T   T   T
  0.5116996728835397  0.6386132385498314  0.3136750563511950   T   T   T
  0.5148395881256286  0.4462091515398433  0.3503505404814580   T   T   T
  0.4599554552770398  0.5478546860044076  0.2988682326932444   T   T   T
  0.3840600632492198  0.5020361698859025  0.2688792977205230   T   T   T
  0.4360185809851904  0.3837012710376126  0.3561582559795151   T   T   T
  0.3092284273140674  0.4128541302479121  0.2591018775220526   T   T   T
  0.3608545430862125  0.2954826733591606  0.3475395170638753   T   T   T
  0.2706173314153838  0.2591157720609504  0.3465565490982391   T   T   T
  0.2388102572793505  0.2077776615925605  0.3140768900649145   T   T   T
  0.3120819816054805  0.1988405591323573  0.3213498971354074   T   T   T
  0.2271843944000999  0.3550739642658515  0.2682823272663774   T   T   T
  0.2741360756481963  0.2969234258406117  0.2459100253042514   T   T   T
  0.2183270307026293  0.2589804611083616  0.2698194350816052   T   T   T
  0.2253739154463978  0.0779825517568987  0.0626882390539698   T   T   T
  0.3137580775708134  0.0617943246214912  0.0273591252228678   T   T   T
  0.1077712561722598  0.9730431689595062  0.0666901126545823   T   T   T
  0.4344306334268520  0.0907575301346524  0.0766050339325136   T   T   T
  0.1392243772992319  0.3852781808528551  0.0801367894255790   T   T   T
  0.0676639367960560  0.3124359749141453  0.0558913696841257   T   T   T
  0.2994904622715846  0.4102823572392889  0.1644993293549915   T   T   T
  0.3065836493076916  0.3686589364358632  0.0525062118530457   T   T   T
  0.4661530692915683  0.3625286386464247  0.9987362673913796   T   T   T
  0.4283765873166320  0.3700531064729681  0.2637655267518123   T   T   T
  0.1121421879847290  0.3575022588962600  0.2305490921532231   T   T   T
  0.3732946228426707  0.1010838201012044  0.2826227952632401   T   T   T
  0.1398530554881282  0.0381034936568963  0.2522775784432837   T   T   T
  0.5155294767570809  0.6603793682247218  0.0347608766831880   T   T   T
  0.2273590375493022  0.8560358460835269  0.0914598245923069   T   T   T
  0.3895115118210755  0.7539417040350381  0.0792686247256406   T   T   T
  0.0790176686101807  0.5832100716177936  0.0440829678788769   T   T   T
  0.1925614856813452  0.7781353000898158  0.1946724541398219   T   T   T
  0.2888874529649667  0.7782010237779114  0.2073850084763882   T   T   T
  0.1040315420624489  0.5817470728517604  0.1514473639197664   T   T   T
  0.2641738238042506  0.5638053189037932  0.0210281319141798   T   T   T
  0.0313202475040727  0.7839999742600172  0.0234269786101295   T   T   T
  0.0253499872830223  0.9996520201078408  0.0562318564976425   T   T   T
  0.3422035673550191  0.6804112054172664  0.2307574780048919   T   T   T
  0.2449875048220622  0.8689225258777630  0.2073345496773109   T   T   T
  0.5577171220371674  0.0425731632292935  0.0037498777433901   T   T   T
  0.6933370388003298  0.4606847727622838  0.0584256234840241   T   T   T
  0.5929997203376234  0.4536456173763475  0.0505480988451685   T   T   T
  0.8258092281616335  0.2126411005851722  0.0096443468852790   T   T   T
  0.8725336198822260  0.1411323552086079  0.2043419830250251   T   T   T
  0.8480674788173181  0.3168353095445102  0.1957221229492051   T   T   T
  0.7444834298965423  0.5467504020912795  0.2945579223556800   T   T   T
  0.5174221098213500  0.2652149778810440  0.2675139402097972   T   T   T
  0.6352883240950943  0.0924847865850423  0.2164807026787047   T   T   T
  0.7493124357207314  0.2887435611139089  0.2200606996301959   T   T   T
  0.9648208752640394  0.5548005033100284  0.0378531340906681   T   T   T
  0.7118855480469694  0.7721650690016918  0.0953118782920267   T   T   T
  0.6956197074311335  0.6452322267627016  0.0695658318797694   T   T   T
  0.5105087415719352  0.4562623912321565  0.0321239067879739   T   T   T
  0.9667538018077917  0.8341982861397795  0.2200202142662377   T   T   T
  0.8031409510379837  0.7652565583968136  0.0686824103572191   T   T   T
  0.9161872084851811  0.9725579868617928  0.0517042760365762   T   T   T
  0.0129654510340728  0.5638181412248653  0.2447376450525265   T   T   T
  0.5125804900871133  0.6106967575273018  0.2478244435731991   T   T   T
  0.4506258239491673  0.7010919738317833  0.2481091506344691   T   T   T
  0.8852018215063979  0.7695151097133714  0.2242186959306717   T   T   T
  0.7417652146022061  0.7853718250450247  0.2819810336259699   T   T   T
  0.5964674061001882  0.9311397097227266  0.2272412305760784   T   T   T
  0.8986175378189925  0.9712525294212867  0.1467515977020557   T   T   T
  0.3307199213163305  0.9311278215434110  0.2047245504879318   T   T   T
  0.0215196520524593  0.8763515729290734  0.0609175037050854   T   T   T
  0.5572182317771506  0.1500823631840729  0.0321760055961682   T   T   T
  0.4520172580188514  0.3242443087367505  0.2122180012865076   T   T   T
  0.7070620771210412  0.0593072295661264  0.1829368872731473   T   T   T
  0.7881428742312359  0.9236841348505792  0.1785705644083433   T   T   T
  0.4376865803267207  0.8648608381609799  0.1747980560546296   T   T   T
  0.3884896305474960  0.4560558874591090  0.1779272276688700   T   T   T
  0.4992168690629917  0.2961327741941069  0.0430862282618070   T   T   T
  0.3345639668607475  0.2218947900733514  0.1234685149614793   T   T   T
  0.0365203210815712  0.5903731162599977  0.1916393162423305   T   T   T
  0.1637531520055471  0.0092089845583897  0.1536925172284749   T   T   T
  0.1402582712377492  0.2545063658114139  0.2033845536732918   T   T   T
  0.3283080707668660  0.0844733230664119  0.2336839542795914   F   F   T
  0.1325093134845056  0.8235080574228016  0.0919010244980816   T   T   T
  0.8001253226041651  0.1616821610272262  0.0589730495144197   T   T   T
  0.6336812020323884  0.3939267701507010  0.2129713231951805   T   T   T
  0.6087737907908863  0.6506088869250659  0.1790829652722459   T   T   T
  0.3877042012689955  0.3304166707336265  0.0756097401959304   F   F   T
  0.8561336704064988  0.2275919556036110  0.1212854642321394   T   T   T
  0.3473264843811062  0.8218688146243701  0.1200445233905608   T   T   T
  0.2859080185043581  0.9666294696185673  0.1328883424437585   F   F   T
  0.1343585142656970  0.0822948234998051  0.0878781601344951   T   T   T
  0.4071544556294549  0.1773621850543806  0.1862220255867752   T   T   T
  0.9801696395588310  0.6082002128680024  0.0884525775413862   T   T   T
  0.2150794463816911  0.2875731729723794  0.1400283655172321   T   T   T
  0.2143520703933995  0.6010286235697770  0.1218616244722724   T   T   T
  0.2963956004086776  0.6927350410929427  0.1652932449634776   T   T   T
  0.6980636858196121  0.5131233662852919  0.2481637301756921   T   T   T
  0.5653855964008478  0.2556843071205960  0.2203718418586012   T   T   T
  0.5366589416376124  0.1306985126930124  0.1741700873781610   T   T   T
  0.4953620387894172  0.7150355809317566  0.2005730702326059   T   T   T
  0.2952751088610232  0.5376424279579858  0.0728151423691804   T   T   T
  0.7264198963533299  0.4886606975779096  0.1080890097286821   T   T   T
  0.6732775322966030  0.3555955586680313  0.1419277895901490   T   T   T
  0.1077083475414653  0.2442774250172791  0.0975032378587658   T   T   T
  0.5840126917708042  0.1161314289052197  0.1021590292350135   T   T   T
  0.7891254116955674  0.7933590539159798  0.2320256971219267   T   T   T
  0.7394033126094791  0.8928871366429090  0.1053578261413968   T   T   T
  0.6364248625394792  0.9787757892323513  0.1280742892319937   T   T   T
  0.2139009209313874  0.4420538770441351  0.1092997522711403   T   T   T
  0.9349750712555428  0.1293284993627863  0.1610377361153041   T   T   T
  0.0173478077191811  0.7646777276193452  0.1830720282379848   T   T   T
  0.5473254703721954  0.9561673576253169  0.1805325754289834   T   T   T
  0.3966517628929044  0.6159550187899283  0.1959427201056817   T   T   T
  0.3370806314749691  0.0813027738207157  0.0815587375380132   T   T   T
  0.1043315694730193  0.6562209945061054  0.0855780514450634   T   T   T
  0.1987599442607673  0.1020054559053330  0.2179882137732480   T   T   T
  0.1270147284225148  0.8536668046259419  0.1698355278681895   T   T   T
  0.7486644081335709  0.2267114917030012  0.1698797853602942   T   T   T
  0.9363102496894697  0.5196058310218561  0.1508827432483220   F   F   T
  0.5189877480042967  0.5597597219810190  0.0682056946917796   T   T   T
  0.9517227720544286  0.8245867528331317  0.1222382552853125   T   T   T
  0.5790700317893547  0.5310680553635251  0.2298745895582181   T   T   T
  0.6320664122907338  0.6050530160006964  0.1075690925257709   T   T   T
  0.8170931177086453  0.5882546594533181  0.1422041851523783   T   T   T
  0.6664156657841014  0.1968653886368111  0.0606970037374399   T   T   T
  0.4119299726608429  0.4903188826333375  0.1009803809335181   T   T   T
  0.0281426546953683  0.2425884583010500  0.1592837058565903   T   T   T
  0.8736854071123220  0.7102557192452683  0.0956457253676494   T   T   T
  0.6120823870720855  0.3439443016688273  0.0757723626147244   F   F   T
  0.8322414868661504  0.9968694784434524  0.0787619365379602   T   T   T
  0.9207938075837551  0.3466606456069048  0.1591001981909253   T   T   T
  0.7360175162417303  0.6445214020950732  0.2011526047954414   T   T   T
 
  0.00000000E+00  0.00000000E+00  0.00000000E+00
  0.00000000E+00  0.00000000E+00  0.00000000E+00
  0.00000000E+00  0.00000000E+00  0.00000000E+00
  0.00000000E+00  0.00000000E+00  0.00000000E+00
  0.00000000E+00  0.00000000E+00  0.00000000E+00
  0.00000000E+00  0.00000000E+00  0.00000000E+00
  0.00000000E+00  0.00000000E+00  0.00000000E+00
  0.00000000E+00  0.00000000E+00  0.00000000E+00
  0.00000000E+00  0.00000000E+00  0.00000000E+00
  0.00000000E+00  0.00000000E+00  0.00000000E+00
  0.00000000E+00  0.00000000E+00  0.00000000E+00
  0.00000000E+00  0.00000000E+00  0.00000000E+00
  0.00000000E+00  0.00000000E+00  0.00000000E+00
  0.00000000E+00  0.00000000E+00  0.00000000E+00
  0.00000000E+00  0.00000000E+00  0.00000000E+00
  0.00000000E+00  0.00000000E+00  0.00000000E+00
  0.00000000E+00  0.00000000E+00  0.00000000E+00
  0.00000000E+00  0.00000000E+00  0.00000000E+00
  0.00000000E+00  0.00000000E+00  0.00000000E+00
  0.00000000E+00  0.00000000E+00  0.00000000E+00
  0.00000000E+00  0.00000000E+00  0.00000000E+00
  0.00000000E+00  0.00000000E+00  0.00000000E+00
  0.00000000E+00  0.00000000E+00  0.00000000E+00
  0.00000000E+00  0.00000000E+00  0.00000000E+00
  0.00000000E+00  0.00000000E+00  0.00000000E+00
  0.00000000E+00  0.00000000E+00  0.00000000E+00
  0.00000000E+00  0.00000000E+00  0.00000000E+00
  0.00000000E+00  0.00000000E+00  0.00000000E+00
  0.00000000E+00  0.00000000E+00  0.00000000E+00
  0.00000000E+00  0.00000000E+00  0.00000000E+00
  0.00000000E+00  0.00000000E+00  0.00000000E+00
  0.00000000E+00  0.00000000E+00  0.00000000E+00
  0.00000000E+00  0.00000000E+00  0.00000000E+00
  0.00000000E+00  0.00000000E+00  0.00000000E+00
  0.00000000E+00  0.00000000E+00  0.00000000E+00
  0.00000000E+00  0.00000000E+00  0.00000000E+00
  0.00000000E+00  0.00000000E+00  0.00000000E+00
  0.00000000E+00  0.00000000E+00  0.00000000E+00
  0.00000000E+00  0.00000000E+00  0.00000000E+00
  0.00000000E+00  0.00000000E+00  0.00000000E+00
  0.00000000E+00  0.00000000E+00  0.00000000E+00
  0.00000000E+00  0.00000000E+00  0.00000000E+00
  0.00000000E+00  0.00000000E+00  0.00000000E+00
  0.00000000E+00  0.00000000E+00  0.00000000E+00
  0.00000000E+00  0.00000000E+00  0.00000000E+00
  0.00000000E+00  0.00000000E+00  0.00000000E+00
  0.00000000E+00  0.00000000E+00  0.00000000E+00
  0.00000000E+00  0.00000000E+00  0.00000000E+00
  0.00000000E+00  0.00000000E+00  0.00000000E+00
  0.00000000E+00  0.00000000E+00  0.00000000E+00
  0.00000000E+00  0.00000000E+00  0.00000000E+00
  0.00000000E+00  0.00000000E+00  0.00000000E+00
  0.00000000E+00  0.00000000E+00  0.00000000E+00
  0.00000000E+00  0.00000000E+00  0.00000000E+00
  0.00000000E+00  0.00000000E+00  0.00000000E+00
  0.00000000E+00  0.00000000E+00  0.00000000E+00
  0.00000000E+00  0.00000000E+00  0.00000000E+00
  0.00000000E+00  0.00000000E+00  0.00000000E+00
  0.00000000E+00  0.00000000E+00  0.00000000E+00
  0.00000000E+00  0.00000000E+00  0.00000000E+00
  0.00000000E+00  0.00000000E+00  0.00000000E+00
  0.00000000E+00  0.00000000E+00  0.00000000E+00
  0.00000000E+00  0.00000000E+00  0.00000000E+00
  0.00000000E+00  0.00000000E+00  0.00000000E+00
  0.00000000E+00  0.00000000E+00  0.00000000E+00
  0.00000000E+00  0.00000000E+00  0.00000000E+00
  0.00000000E+00  0.00000000E+00  0.00000000E+00
  0.00000000E+00  0.00000000E+00  0.00000000E+00
  0.00000000E+00  0.00000000E+00  0.00000000E+00
  0.00000000E+00  0.00000000E+00  0.00000000E+00
  0.00000000E+00  0.00000000E+00  0.00000000E+00
  0.00000000E+00  0.00000000E+00  0.00000000E+00
  0.00000000E+00  0.00000000E+00  0.00000000E+00
  0.00000000E+00  0.00000000E+00  0.00000000E+00
  0.00000000E+00  0.00000000E+00  0.00000000E+00
  0.00000000E+00  0.00000000E+00  0.00000000E+00
  0.00000000E+00  0.00000000E+00  0.00000000E+00
  0.00000000E+00  0.00000000E+00  0.00000000E+00
  0.00000000E+00  0.00000000E+00  0.00000000E+00
  0.00000000E+00  0.00000000E+00  0.00000000E+00
  0.00000000E+00  0.00000000E+00  0.00000000E+00
  0.00000000E+00  0.00000000E+00  0.00000000E+00
  0.00000000E+00  0.00000000E+00  0.00000000E+00
  0.00000000E+00  0.00000000E+00  0.00000000E+00
  0.00000000E+00  0.00000000E+00  0.00000000E+00
  0.00000000E+00  0.00000000E+00  0.00000000E+00
  0.00000000E+00  0.00000000E+00  0.00000000E+00
  0.00000000E+00  0.00000000E+00  0.00000000E+00
  0.00000000E+00  0.00000000E+00  0.00000000E+00
  0.00000000E+00  0.00000000E+00  0.00000000E+00
  0.00000000E+00  0.00000000E+00  0.00000000E+00
  0.00000000E+00  0.00000000E+00  0.00000000E+00
  0.00000000E+00  0.00000000E+00  0.00000000E+00
  0.00000000E+00  0.00000000E+00  0.00000000E+00
  0.00000000E+00  0.00000000E+00  0.00000000E+00
  0.00000000E+00  0.00000000E+00  0.00000000E+00
  0.00000000E+00  0.00000000E+00  0.00000000E+00
  0.00000000E+00  0.00000000E+00  0.00000000E+00
  0.00000000E+00  0.00000000E+00  0.00000000E+00
  0.00000000E+00  0.00000000E+00  0.00000000E+00
  0.00000000E+00  0.00000000E+00  0.00000000E+00
  0.00000000E+00  0.00000000E+00  0.00000000E+00
  0.00000000E+00  0.00000000E+00  0.00000000E+00
  0.00000000E+00  0.00000000E+00  0.00000000E+00
  0.00000000E+00  0.00000000E+00  0.00000000E+00
  0.00000000E+00  0.00000000E+00  0.00000000E+00
  0.00000000E+00  0.00000000E+00  0.00000000E+00
  0.00000000E+00  0.00000000E+00  0.00000000E+00
  0.00000000E+00  0.00000000E+00  0.00000000E+00
  0.00000000E+00  0.00000000E+00  0.00000000E+00
  0.00000000E+00  0.00000000E+00  0.00000000E+00
  0.00000000E+00  0.00000000E+00  0.00000000E+00
  0.00000000E+00  0.00000000E+00  0.00000000E+00
  0.00000000E+00  0.00000000E+00  0.00000000E+00
  0.00000000E+00  0.00000000E+00  0.00000000E+00
  0.00000000E+00  0.00000000E+00  0.00000000E+00
  0.00000000E+00  0.00000000E+00  0.00000000E+00
  0.00000000E+00  0.00000000E+00  0.00000000E+00
  0.00000000E+00  0.00000000E+00  0.00000000E+00
  0.00000000E+00  0.00000000E+00  0.00000000E+00
  0.00000000E+00  0.00000000E+00  0.00000000E+00
  0.00000000E+00  0.00000000E+00  0.00000000E+00
  0.00000000E+00  0.00000000E+00  0.00000000E+00
  0.00000000E+00  0.00000000E+00  0.00000000E+00
  0.00000000E+00  0.00000000E+00  0.00000000E+00
  0.00000000E+00  0.00000000E+00  0.00000000E+00
  0.00000000E+00  0.00000000E+00  0.00000000E+00
  0.00000000E+00  0.00000000E+00  0.00000000E+00
  0.00000000E+00  0.00000000E+00  0.00000000E+00
  0.00000000E+00  0.00000000E+00  0.00000000E+00
  0.00000000E+00  0.00000000E+00  0.00000000E+00
  0.00000000E+00  0.00000000E+00  0.00000000E+00
  0.00000000E+00  0.00000000E+00  0.00000000E+00
  0.00000000E+00  0.00000000E+00  0.00000000E+00
  0.00000000E+00  0.00000000E+00  0.00000000E+00
  0.00000000E+00  0.00000000E+00  0.00000000E+00
  0.00000000E+00  0.00000000E+00  0.00000000E+00
  0.00000000E+00  0.00000000E+00  0.00000000E+00
  0.00000000E+00  0.00000000E+00  0.00000000E+00
  0.00000000E+00  0.00000000E+00  0.00000000E+00
  0.00000000E+00  0.00000000E+00  0.00000000E+00
  0.00000000E+00  0.00000000E+00  0.00000000E+00
  0.00000000E+00  0.00000000E+00  0.00000000E+00
  0.00000000E+00  0.00000000E+00  0.00000000E+00
  0.00000000E+00  0.00000000E+00  0.00000000E+00
  0.00000000E+00  0.00000000E+00  0.00000000E+00
  0.00000000E+00  0.00000000E+00  0.00000000E+00
  0.00000000E+00  0.00000000E+00  0.00000000E+00
  0.00000000E+00  0.00000000E+00  0.00000000E+00
  0.00000000E+00  0.00000000E+00  0.00000000E+00
  0.00000000E+00  0.00000000E+00  0.00000000E+00
  0.00000000E+00  0.00000000E+00  0.00000000E+00
  0.00000000E+00  0.00000000E+00  0.00000000E+00
  0.00000000E+00  0.00000000E+00  0.00000000E+00
  0.00000000E+00  0.00000000E+00  0.00000000E+00
  0.00000000E+00  0.00000000E+00  0.00000000E+00
  0.00000000E+00  0.00000000E+00  0.00000000E+00
  0.00000000E+00  0.00000000E+00  0.00000000E+00
  0.00000000E+00  0.00000000E+00  0.00000000E+00
  0.00000000E+00  0.00000000E+00  0.00000000E+00
  0.00000000E+00  0.00000000E+00  0.00000000E+00
  0.00000000E+00  0.00000000E+00  0.00000000E+00
  0.00000000E+00  0.00000000E+00  0.00000000E+00
  0.00000000E+00  0.00000000E+00  0.00000000E+00
  0.00000000E+00  0.00000000E+00  0.00000000E+00
  0.00000000E+00  0.00000000E+00  0.00000000E+00
  0.00000000E+00  0.00000000E+00  0.00000000E+00
  0.00000000E+00  0.00000000E+00  0.00000000E+00
  0.00000000E+00  0.00000000E+00  0.00000000E+00
  0.00000000E+00  0.00000000E+00  0.00000000E+00
  0.00000000E+00  0.00000000E+00  0.00000000E+00
  0.00000000E+00  0.00000000E+00  0.00000000E+00
  0.00000000E+00  0.00000000E+00  0.00000000E+00
  0.00000000E+00  0.00000000E+00  0.00000000E+00
  0.00000000E+00  0.00000000E+00  0.00000000E+00
  0.00000000E+00  0.00000000E+00  0.00000000E+00
  0.00000000E+00  0.00000000E+00  0.00000000E+00
  0.00000000E+00  0.00000000E+00  0.00000000E+00
  0.00000000E+00  0.00000000E+00  0.00000000E+00
  0.00000000E+00  0.00000000E+00  0.00000000E+00
  0.00000000E+00  0.00000000E+00  0.00000000E+00
  0.00000000E+00  0.00000000E+00  0.00000000E+00
  0.00000000E+00  0.00000000E+00  0.00000000E+00
  0.00000000E+00  0.00000000E+00  0.00000000E+00
  0.00000000E+00  0.00000000E+00  0.00000000E+00
  0.00000000E+00  0.00000000E+00  0.00000000E+00
  0.00000000E+00  0.00000000E+00  0.00000000E+00
  0.00000000E+00  0.00000000E+00  0.00000000E+00
  0.00000000E+00  0.00000000E+00  0.00000000E+00
  0.00000000E+00  0.00000000E+00  0.00000000E+00
  0.00000000E+00  0.00000000E+00  0.00000000E+00
  0.00000000E+00  0.00000000E+00  0.00000000E+00
  0.00000000E+00  0.00000000E+00  0.00000000E+00
  0.00000000E+00  0.00000000E+00  0.00000000E+00
  0.00000000E+00  0.00000000E+00  0.00000000E+00
  0.00000000E+00  0.00000000E+00  0.00000000E+00
  0.00000000E+00  0.00000000E+00  0.00000000E+00
  0.00000000E+00  0.00000000E+00  0.00000000E+00
  0.00000000E+00  0.00000000E+00  0.00000000E+00
  0.00000000E+00  0.00000000E+00  0.00000000E+00
  0.00000000E+00  0.00000000E+00  0.00000000E+00
  0.00000000E+00  0.00000000E+00  0.00000000E+00
  0.00000000E+00  0.00000000E+00  0.00000000E+00
  0.00000000E+00  0.00000000E+00  0.00000000E+00
  0.00000000E+00  0.00000000E+00  0.00000000E+00
  0.00000000E+00  0.00000000E+00  0.00000000E+00
  0.00000000E+00  0.00000000E+00  0.00000000E+00
  0.00000000E+00  0.00000000E+00  0.00000000E+00
  0.00000000E+00  0.00000000E+00  0.00000000E+00
  0.00000000E+00  0.00000000E+00  0.00000000E+00
  0.00000000E+00  0.00000000E+00  0.00000000E+00
  0.00000000E+00  0.00000000E+00  0.00000000E+00
  0.00000000E+00  0.00000000E+00  0.00000000E+00
  0.00000000E+00  0.00000000E+00  0.00000000E+00
  0.00000000E+00  0.00000000E+00  0.00000000E+00
  0.00000000E+00  0.00000000E+00  0.00000000E+00
  0.00000000E+00  0.00000000E+00  0.00000000E+00
  0.00000000E+00  0.00000000E+00  0.00000000E+00
  0.00000000E+00  0.00000000E+00  0.00000000E+00
  0.00000000E+00  0.00000000E+00  0.00000000E+00
  0.00000000E+00  0.00000000E+00  0.00000000E+00
  0.00000000E+00  0.00000000E+00  0.00000000E+00
  0.00000000E+00  0.00000000E+00  0.00000000E+00
  0.00000000E+00  0.00000000E+00  0.00000000E+00
  0.00000000E+00  0.00000000E+00  0.00000000E+00
  0.00000000E+00  0.00000000E+00  0.00000000E+00
  0.00000000E+00  0.00000000E+00  0.00000000E+00
  0.00000000E+00  0.00000000E+00  0.00000000E+00
  0.00000000E+00  0.00000000E+00  0.00000000E+00
  0.00000000E+00  0.00000000E+00  0.00000000E+00
  0.00000000E+00  0.00000000E+00  0.00000000E+00
  0.00000000E+00  0.00000000E+00  0.00000000E+00
  0.00000000E+00  0.00000000E+00  0.00000000E+00
  0.00000000E+00  0.00000000E+00  0.00000000E+00
  0.00000000E+00  0.00000000E+00  0.00000000E+00
  0.00000000E+00  0.00000000E+00  0.00000000E+00
  0.00000000E+00  0.00000000E+00  0.00000000E+00
  0.00000000E+00  0.00000000E+00  0.00000000E+00
  0.00000000E+00  0.00000000E+00  0.00000000E+00
  0.00000000E+00  0.00000000E+00  0.00000000E+00
  0.00000000E+00  0.00000000E+00  0.00000000E+00
  0.00000000E+00  0.00000000E+00  0.00000000E+00
  0.00000000E+00  0.00000000E+00  0.00000000E+00
  0.00000000E+00  0.00000000E+00  0.00000000E+00
  0.00000000E+00  0.00000000E+00  0.00000000E+00
  0.00000000E+00  0.00000000E+00  0.00000000E+00
  0.00000000E+00  0.00000000E+00  0.00000000E+00
  0.00000000E+00  0.00000000E+00  0.00000000E+00
  0.00000000E+00  0.00000000E+00  0.00000000E+00
  0.00000000E+00  0.00000000E+00  0.00000000E+00
  0.00000000E+00  0.00000000E+00  0.00000000E+00
  0.00000000E+00  0.00000000E+00  0.00000000E+00
  0.00000000E+00  0.00000000E+00  0.00000000E+00
  0.00000000E+00  0.00000000E+00  0.00000000E+00
  0.00000000E+00  0.00000000E+00  0.00000000E+00
  0.00000000E+00  0.00000000E+00  0.00000000E+00
  0.00000000E+00  0.00000000E+00  0.00000000E+00
  0.00000000E+00  0.00000000E+00  0.00000000E+00
  0.00000000E+00  0.00000000E+00  0.00000000E+00
  0.00000000E+00  0.00000000E+00  0.00000000E+00
  0.00000000E+00  0.00000000E+00  0.00000000E+00
  0.00000000E+00  0.00000000E+00  0.00000000E+00
  0.00000000E+00  0.00000000E+00  0.00000000E+00
  0.00000000E+00  0.00000000E+00  0.00000000E+00
  0.00000000E+00  0.00000000E+00  0.00000000E+00
  0.00000000E+00  0.00000000E+00  0.00000000E+00
  0.00000000E+00  0.00000000E+00  0.00000000E+00
  0.00000000E+00  0.00000000E+00  0.00000000E+00
  0.00000000E+00  0.00000000E+00  0.00000000E+00
  0.00000000E+00  0.00000000E+00  0.00000000E+00
  0.00000000E+00  0.00000000E+00  0.00000000E+00
  0.00000000E+00  0.00000000E+00  0.00000000E+00
  0.00000000E+00  0.00000000E+00  0.00000000E+00
  0.00000000E+00  0.00000000E+00  0.00000000E+00
  0.00000000E+00  0.00000000E+00  0.00000000E+00
  0.00000000E+00  0.00000000E+00  0.00000000E+00
  0.00000000E+00  0.00000000E+00  0.00000000E+00
  0.00000000E+00  0.00000000E+00  0.00000000E+00
  0.00000000E+00  0.00000000E+00  0.00000000E+00
  0.00000000E+00  0.00000000E+00  0.00000000E+00
  0.00000000E+00  0.00000000E+00  0.00000000E+00
  0.00000000E+00  0.00000000E+00  0.00000000E+00
  0.00000000E+00  0.00000000E+00  0.00000000E+00
  0.00000000E+00  0.00000000E+00  0.00000000E+00
  0.00000000E+00  0.00000000E+00  0.00000000E+00
  0.00000000E+00  0.00000000E+00  0.00000000E+00
  0.00000000E+00  0.00000000E+00  0.00000000E+00
  0.00000000E+00  0.00000000E+00  0.00000000E+00
  0.00000000E+00  0.00000000E+00  0.00000000E+00
  0.00000000E+00  0.00000000E+00  0.00000000E+00
  0.00000000E+00  0.00000000E+00  0.00000000E+00
  0.00000000E+00  0.00000000E+00  0.00000000E+00
  0.00000000E+00  0.00000000E+00  0.00000000E+00
  0.00000000E+00  0.00000000E+00  0.00000000E+00
  0.00000000E+00  0.00000000E+00  0.00000000E+00
  0.00000000E+00  0.00000000E+00  0.00000000E+00
  0.00000000E+00  0.00000000E+00  0.00000000E+00
  0.00000000E+00  0.00000000E+00  0.00000000E+00
  0.00000000E+00  0.00000000E+00  0.00000000E+00
  0.00000000E+00  0.00000000E+00  0.00000000E+00
  0.00000000E+00  0.00000000E+00  0.00000000E+00
  0.00000000E+00  0.00000000E+00  0.00000000E+00
  0.00000000E+00  0.00000000E+00  0.00000000E+00
