# Supplementary material for: Adsorption of 4-(N,N-Dimethylamino)-4′-nitrostilbene on an Amorphous Silica Glass Surface
Source: J Phys Chem C Nanomater Interfaces. 2023 Nov 17;127(47):22964–74. doi: 10.1021/acs.jpcc.3c05552 (PMC10694811; doi:10.1021/acs.jpcc.3c05552)
Supplement: Supplementary file 2 — jp3c05552_si_002.zip [file jp3c05552_si_002.zip › contcar/C6_CONTCAR]

DANS                                    
   1.00000000000000     
    23.7420005797999991    0.0000000000000000    0.0000000000000000
     0.0000000000000000   18.2761001587000003    0.0000000000000000
     0.0000000000000000    0.0000000000000000   40.4500007628999967
   C    N    O    H    Si
    16     2   156    64    65
Selective dynamics
Direct
  0.7025454367860609  0.6889940281533661  0.3294949876481388   T   T   T
  0.7550300241095174  0.6753124966037423  0.3443915272731038   T   T   T
  0.7665920134290383  0.6070738095050432  0.3588170621852971   T   T   T
  0.7256270149502260  0.5532461244040909  0.3583191263465619   T   T   T
  0.6718576845867573  0.5650685756807508  0.3437708631254779   T   T   T
  0.6618993458575575  0.6347313757427894  0.3293105682919997   T   T   T
  0.6322782594307663  0.5054295948936615  0.3430926888533744   T   T   T
  0.5780307488710223  0.5083690414429403  0.3320016990093682   T   T   T
  0.5391462037469096  0.4484141777418907  0.3288310727370438   T   T   T
  0.4818237907383246  0.4630326810135176  0.3216359491077513   T   T   T
  0.5544387732260596  0.3739617445582116  0.3319236610073160   T   T   T
  0.4425319323341733  0.4082387587445900  0.3174647555722128   T   T   T
  0.5158159593375090  0.3179739192850247  0.3273878977314779   T   T   T
  0.4584891626317752  0.3333043268528899  0.3192989571423397   T   T   T
  0.4383311095214426  0.2023960998808425  0.3146779040187233   T   T   T
  0.3643603052250795  0.2959247244308179  0.3015410666797994   T   T   T
  0.4210739117374404  0.2787220171854082  0.3128767548439366   T   T   T
  0.7977240467003957  0.7308146450365830  0.3452134862093733   T   T   T
  0.7884839652702005  0.7922367217454560  0.3306815708822359   T   T   T
  0.8431515905202460  0.7182495323393092  0.3607664752718377   T   T   T
  0.2017583887347145  0.0921485530415045  0.0841430523818258   T   T   T
  0.7396629487440791  0.8106533261089104  0.0953247512924454   T   T   T
  0.3127647602247559  0.0322006252738847  0.1129588759169452   T   T   T
  0.6665960178267243  0.6688132302379421  0.0889189231587207   T   T   T
  0.8718862979260410  0.5466685863354751  0.1598971446111302   T   T   T
  0.1303781153961468  0.8183265767497547  0.1331346948455116   T   T   T
  0.5963054662839623  0.9368920447967145  0.1579523363554560   T   T   T
  0.3979401591933718  0.4868410819269711  0.1356771453005636   T   T   T
  0.9407253339393750  0.9067390952032325  0.1424276719313649   T   T   T
  0.2734534829047799  0.2433911968135242  0.1399921521112716   T   T   T
  0.5768308534932428  0.1829548884522609  0.2022197821213675   T   T   T
  0.5457424297370290  0.3218605568887044  0.0723480548373598   T   T   T
  0.8390829942010548  0.6585650657940852  0.1237109117512641   T   T   T
  0.0591992267898523  0.2578710168312497  0.1274522014719632   T   T   T
  0.5779224604103648  0.5752728655623278  0.0868299853130163   T   T   T
  0.4862985463792102  0.9276214394840639  0.1712384719065785   T   T   T
  0.1669049533779581  0.1774921454546451  0.2199318152566428   T   T   T
  0.2549367152909251  0.6041286472980343  0.0896983345489686   T   T   T
  0.6048203462806236  0.6435136551092190  0.1414129291200242   T   T   T
  0.9832363053350184  0.7740416011508751  0.1533858813146092   T   T   T
  0.6717090461421578  0.5371339323813499  0.1193368429301605   T   T   T
  0.3792401689375902  0.1275226444472057  0.2178561888008911   T   T   T
  0.4051138536751128  0.8515087023391505  0.1411898673329890   T   T   T
  0.2994996153496882  0.0751307859705717  0.0520247283970229   T   T   T
  0.6451787466701397  0.4000328907569861  0.1746866642387462   T   T   T
  0.7720695051736489  0.6146461662237703  0.1714053870032939   T   T   T
  0.1028448460163249  0.1615044343989004  0.0861250161700782   T   T   T
  0.3813635086242144  0.6480773077069979  0.2312344670316905   T   T   T
  0.3017801557518588  0.8876484168688055  0.1168563591870259   T   T   T
  0.9766503870400259  0.5539118794670356  0.1809269422960885   T   T   T
  0.5437937354241242  0.0482053701584342  0.1867910414273203   T   T   T
  0.3716368902707001  0.1950500577287888  0.1597873850266435   T   T   T
  0.4589326602428720  0.6467863095348714  0.1838057635389620   T   T   T
  0.3386431561129413  0.1680190779015190  0.0983720870955112   T   T   T
  0.7628268268369661  0.8997449451496202  0.1474773654224899   T   T   T
  0.1023702860601514  0.0280086505537498  0.0631575046935864   T   T   T
  0.2178400811562655  0.9693732090939203  0.1366894479156281   T   T   T
  0.5618435471851744  0.7113943690561655  0.1923093219152008   T   T   T
  0.4128045247691027  0.4131132824329371  0.0804487979735253   T   T   T
  0.5960217529179913  0.0305539874668436  0.1078835707149743   T   T   T
  0.1828731539256762  0.0601481984836672  0.1839043682121822   T   T   T
  0.4041466318223554  0.0593278576220234  0.0749237098567788   T   T   T
  0.6401145268471672  0.1645413017577593  0.0992549831998721   T   T   T
  0.1965824342750163  0.8416551464436109  0.0796104151914527   T   T   T
  0.7766882765485202  0.8623892188886143  0.2091921876240529   T   T   T
  0.2856068865839499  0.8668543281065323  0.2155847821493781   T   T   T
  0.3657437055684273  0.7988634362238604  0.0833432657028234   T   T   T
  0.9304801374881830  0.6728392483252855  0.0855200241533979   T   T   T
  0.4676423653104171  0.5370957506545363  0.0899163591895171   T   T   T
  0.5221569555961081  0.2227677313677415  0.0258957665590625   T   T   T
  0.1503104169053791  0.6327009680795331  0.1151915585318801   T   T   T
  0.5203578067614406  0.3080731943664286  0.2025320692002389   T   T   T
  0.2686877282531560  0.1102069942228520  0.2190458837314057   T   T   T
  0.0895605988910181  0.8824444485391111  0.0779134140126499   T   T   T
  0.9938165880487070  0.5731660565319828  0.0541115527557750   T   T   T
  0.0454081762209997  0.5646284483281464  0.2322691118735046   T   T   T
  0.8330073104522087  0.2188793973071654  0.0871347411866702   T   T   T
  0.7275899183034855  0.1482465802801168  0.1822209979084588   T   T   T
  0.0722024665003946  0.8155496198342516  0.1891543156707835   T   T   T
  0.4147611257697995  0.2653586501102570  0.2116622613682538   T   T   T
  0.0003062142191411  0.1623915225045012  0.1641319005100243   T   T   T
  0.1712867904683011  0.2602393075393171  0.1139701501600729   T   T   T
  0.7002012626040065  0.2794539911767098  0.1552592643802365   T   T   T
  0.4042444589240419  0.5227878322817847  0.1981159102920175   T   T   T
  0.6738149003854906  0.9253950110288867  0.1103433667716897   T   T   T
  0.1264592561196919  0.0513120594442058  0.1273660878343390   T   T   T
  0.3486424257270249  0.6309058829243265  0.1683900875761037   T   T   T
  0.6553219308824917  0.2836494267254790  0.0616191677781536   T   T   T
  0.7326721279323757  0.5770245192377496  0.2287352544020746   T   T   T
  0.2094986044437552  0.5174857368190039  0.1342427730887133   T   T   T
  0.3191729703367661  0.7574601792900264  0.1413371339332448   T   T   T
  0.9882999312606363  0.8311080341304421  0.0940127297558299   T   T   T
  0.9723649478914943  0.7839121598280553  0.2173680723161446   T   T   T
  0.2637995603288734  0.4590099026849576  0.0835589754196291   T   T   T
  0.4375911797005526  0.3907030665852557  0.1791861976247704   T   T   T
  0.8899877641363784  0.7869576401670869  0.1186818538911382   T   T   T
  0.7783348491329320  0.9420572485292870  0.0850536618506918   T   T   T
  0.4702723875860274  0.1559807528387060  0.1831790416875251   T   T   T
  0.3569543914461647  0.5403070696154209  0.0797864868538064   T   T   T
  0.7320983934661532  0.1790909607640948  0.0615557382874679   T   T   T
  0.4892792830725033  0.7013457872847120  0.2418620121778109   T   T   T
  0.7231701025789039  0.4101047541808548  0.1277154713407921   T   T   T
  0.9574629767598354  0.5497851474670145  0.1164124518959135   T   T   T
  0.8828329802912174  0.3516803683272254  0.1941238149887293   T   T   T
  0.3135433047540316  0.9698203440733653  0.1709201741803098   T   T   T
  0.6260511914387092  0.3103990560642595  0.2242998124123514   T   T   T
  0.1864720745744494  0.2845793452714809  0.1776029093286990   T   T   T
  0.8900617820233220  0.3057743850097862  0.1303616304169049   T   T   T
  0.6261236334906044  0.1584157040699753  0.0349417348590252   T   T   T
  0.6910351210294209  0.4350237087299325  0.2315936868661191   T   T   T
  0.5524347378872222  0.1478228217139188  0.1394280303900247   T   T   T
  0.5796733189205054  0.4435228934737689  0.2257826642284778   T   T   T
  0.8545040492183806  0.9458393811506711  0.1799579129038945   T   T   T
  0.1133552473168495  0.7423866331043772  0.0784493001808857   T   T   T
  0.9008204277784747  0.1613230064038685  0.1332134032231059   T   T   T
  0.3682742573505300  0.3011349188566581  0.1139723658192203   T   T   T
  0.6764294843353301  0.0400744474793311  0.1518543931065716   T   T   T
  0.3920215939433630  0.8907897002131853  0.2034490477830899   T   T   T
  0.0400240014961085  0.6442166424970575  0.1020927488758100   T   T   T
  0.7745724794319004  0.2726154142832405  0.2058804885058980   T   T   T
  0.3348570509640901  0.9957138576500508  0.2332577111526342   T   T   T
  0.8623857624634994  0.0002257346820845  0.1194751340609187   T   T   T
  0.1521778029427178  0.4326147768663843  0.0932737321848760   T   T   T
  0.8083635100873611  0.0782807611604345  0.0750937755749919   T   T   T
  0.4387139682823686  0.2793667252134323  0.0623717224358419   T   T   T
  0.2328140615510211  0.3753940161513185  0.1339954771850643   T   T   T
  0.2415215116778292  0.6543927878038974  0.1512489590270595   T   T   T
  0.1251630145720967  0.9393011992578357  0.1701596152905080   T   T   T
  0.4677728895862358  0.7901521146698309  0.1889754648763655   T   T   T
  0.9389641315512066  0.4309968579609381  0.1508486276118169   T   T   T
  0.5899328641370634  0.5730483830303166  0.1986402499445236   T   T   T
  0.7296154826484237  0.4803381312848981  0.0683092050759591   T   T   T
  0.7355758983578574  0.4939733936351885  0.2834566001997244   T   T   T
  0.9822185419156660  0.3058243539557717  0.1691634067922763   T   T   T
  0.9969737267911956  0.9589343833042641  0.0620364334206997   T   T   T
  0.9362642198491743  0.0417711136774032  0.1644268479745027   T   T   T
  0.7851849737678572  0.5305873458934754  0.1193163895704120   T   T   T
  0.7678453375894780  0.7172661883529435  0.2169209884542333   T   T   T
  0.6235105210311163  0.3461457358649022  0.1169183763038783   T   T   T
  0.8033440728141756  0.2221746330660908  0.1492687919065118   T   T   T
  0.6725781779199711  0.6706301692945799  0.1919281333676667   T   T   T
  0.0367504205195496  0.6773942165457144  0.1900555773799042   T   T   T
  0.2853361316770959  0.7237840906862999  0.2029136027841900   T   T   T
  0.5392843257646027  0.1290283813236087  0.0743804624093894   T   T   T
  0.0177484949071024  0.8350559066866501  0.0301030259554634   T   T   T
  0.5364065334627911  0.0868549737205942  0.0092089945338697   T   T   T
  0.4500870946175568  0.3781930853088283  0.2452344510926766   T   T   T
  0.6628755970167303  0.0585910942380263  0.2179751291634893   T   T   T
  0.3270861743727647  0.4257857516323476  0.1801233610745991   T   T   T
  0.4941342062698579  0.3650192898319670  0.0186897671813264   T   T   T
  0.0904194812053314  0.5551242575154229  0.1730818052426381   T   T   T
  0.1430294110037355  0.3104501761322824  0.2377678224859497   T   T   T
  0.3307653826069156  0.1074627162640721  0.2752842502580070   T   T   T
  0.8258835498444761  0.1679008574051989  0.0252461452221662   T   T   T
  0.3352860989319193  0.3279142404518424  0.0510182729328326   T   T   T
  0.5487458358024817  0.2368408231811168  0.2597909188914032   T   T   T
  0.2853041453328972  0.5475177801357779  0.0308332570564857   T   T   T
  0.1013752375632741  0.3061609481195383  0.0704752400485795   T   T   T
  0.8560636850629462  0.7876481449846624  0.2435047200654892   T   T   T
  0.7522493044326500  0.8071360549052905  0.2676356843463216   T   T   T
  0.9086474434310490  0.1619533030175852  0.2000138932687226   T   T   T
  0.5585627431581860  0.9229346319832419  0.2206028580342099   T   T   T
  0.1119553376193965  0.6074110897912860  0.0534230683113164   T   T   T
  0.1856834831497653  0.0495389328495838  0.2506670804615383   T   T   T
  0.1844112609550172  0.8282242227855775  0.1915604803321111   T   T   T
  0.4983530425482379  0.6359845741480232  0.0477748638663638   T   T   T
  0.5378101654381461  0.4955340654606615  0.0405313616842652   T   T   T
  0.5220675592795334  0.5543619053372419  0.2521445092048198   T   T   T
  0.8329827130892695  0.7326714696900989  0.0667604222638245   T   T   T
  0.6264213709444583  0.4205255542091221  0.0583903621455444   T   T   T
  0.8759288089114666  0.9671346075924151  0.0551372949194615   T   T   T
  0.6359601433654952  0.5469350027498676  0.2576431857406746   T   T   T
  0.0797236186531361  0.2462000647665498  0.1910181341266347   T   T   T
  0.7567061458565895  0.0047775461115633  0.1938397988982502   T   T   T
  0.6946455829375627  0.7417871476121781  0.3178968635300462   T   T   T
  0.8076634060690641  0.5979260458868502  0.3700678461063158   T   T   T
  0.7346188427566692  0.4999294636802670  0.3693108087486331   T   T   T
  0.6219591640278933  0.6455483629301886  0.3169606016666665   T   T   T
  0.6487297554660754  0.4532290341749566  0.3521603572502263   T   T   T
  0.5610634556651164  0.5614456529655115  0.3243648978459366   T   T   T
  0.4685078944362475  0.5199658488841128  0.3190820581633346   T   T   T
  0.5980038677604874  0.3594122322243611  0.3375569332854047   T   T   T
  0.3992002304878464  0.4227988103436145  0.3116746426687807   T   T   T
  0.5295552494530944  0.2615069209500848  0.3306536422245458   T   T   T
  0.4526690666295035  0.1879922724162268  0.3397849827764609   T   T   T
  0.4024570682759888  0.1676391942161390  0.3081890332887078   T   T   T
  0.4726208095615983  0.1904372681342026  0.2971023641100053   T   T   T
  0.3394817648752692  0.3230780165098119  0.3210498188748075   T   T   T
  0.3658377229643401  0.3318008859028443  0.2796990810842035   T   T   T
  0.3431513612787407  0.2449912642773658  0.2945932175633588   T   T   T
  0.2274126487526331  0.0842322044850356  0.0651284789805984   T   T   T
  0.3165794776122585  0.0817280719245613  0.0301213997871559   T   T   T
  0.1098554224093579  0.9746075438154463  0.0664055298649504   T   T   T
  0.4377697395798990  0.0892658603425262  0.0792803903069031   T   T   T
  0.1366089287028817  0.3871468059223255  0.0830799913309681   T   T   T
  0.0643269695845147  0.3128803910681975  0.0600727646500598   T   T   T
  0.3003354113159529  0.4090897708652480  0.1630588192055554   T   T   T
  0.3042086457493851  0.3627207770628268  0.0551120328712608   T   T   T
  0.4703407451683215  0.3591085487814965  0.9989816033738370   T   T   T
  0.4666915228526216  0.4270381423528278  0.2486362863488492   T   T   T
  0.1290371773523229  0.3606926373780248  0.2352532281102196   T   T   T
  0.3034318718693804  0.0834142459217282  0.2899686612981293   T   T   T
  0.1462438579155741  0.0432089493948291  0.2573802148680971   T   T   T
  0.5245431208583201  0.6626084827652540  0.0333539461852070   T   T   T
  0.2292003942022001  0.8541994884901499  0.0936728356239071   T   T   T
  0.3915316399231708  0.7579991522421794  0.0789713065072287   T   T   T
  0.0772310733730616  0.5818390429736547  0.0461407998174735   T   T   T
  0.1937432508184490  0.7760122777535428  0.1948450768426155   T   T   T
  0.2910271226574190  0.7775640495119071  0.2081033845856764   T   T   T
  0.1041553195401460  0.5799645288750339  0.1530011405465987   T   T   T
  0.2491398933061251  0.5635227784134587  0.0214835013385685   T   T   T
  0.0268918142855659  0.7827791742102959  0.0285034817759441   T   T   T
  0.0253608662197605 -0.0008509877831357  0.0607381342496631   T   T   T
  0.3440944620847667  0.6730783979371228  0.2308767400433164   T   T   T
  0.2450765215073110  0.8691636339085063  0.2084924488428971   T   T   T
  0.5560220213728415  0.0396485936168452  0.0081531303163009   T   T   T
  0.6943714880869157  0.4575098031723941  0.0592250254954101   T   T   T
  0.5939899147363301  0.4529959584074367  0.0509497289702238   T   T   T
  0.8248777330492770  0.2151086339239612  0.0137278089592352   T   T   T
  0.8732900954130092  0.1417440924274367  0.2086702921888218   T   T   T
  0.8495023661638192  0.3204618311959362  0.1983442211827444   T   T   T
  0.7427032893377636  0.5298993012350729  0.3011022066673610   T   T   T
  0.5440356443289384  0.2748649190951662  0.2770453412490668   T   T   T
  0.6345078534842138  0.0980325202772304  0.2197047627933836   T   T   T
  0.7494318948486006  0.2941502330091524  0.2225777889473818   T   T   T
  0.9625751615501871  0.5579374840064942  0.0397547157677329   T   T   T
  0.7093835409553505  0.7749318215567794  0.1000291343666265   T   T   T
  0.6930834904284562  0.6520362341718915  0.0717692370258257   T   T   T
  0.5127943437116184  0.4558935962321142  0.0318500642212354   T   T   T
  0.9848540304833252  0.7839756088861161  0.2405275765874434   T   T   T
  0.8000643649950482  0.7645602421167966  0.0720510980578360   T   T   T
  0.9175800687261433  0.9712949693884462  0.0570134411495358   T   T   T
  0.0127228844780901  0.5442175605121440  0.2439150874261692   T   T   T
  0.5104162371712393  0.6070433490551020  0.2509198803606126   T   T   T
  0.4488175937119431  0.6940245048617317  0.2478898919633871   T   T   T
  0.8873169451732551  0.7870769116878616  0.2274033647255718   T   T   T
  0.7680088372820202  0.8019496440963910  0.2904326104996660   T   T   T
  0.5941048510602575  0.9351773214752778  0.2318468641074660   T   T   T
  0.8981081952480693  0.9735014381661860  0.1513405935371603   T   T   T
  0.3312190425227567  0.9312452783307520  0.2057175137707680   T   T   T
  0.0224825691910714  0.8759131260879089  0.0658714845652647   T   T   T
  0.5569461879829251  0.1483732461049646  0.0356614871292611   T   T   T
  0.4560747473227929  0.3371707205989539  0.2096124786197160   T   T   T
  0.7065348833511788  0.0636828850011679  0.1866497569789229   T   T   T
  0.7871784484097906  0.9274692614451202  0.1830354553987172   T   T   T
  0.4385650917039371  0.8648017039096850  0.1760790338205571   T   T   T
  0.3906737966985526  0.4546886593361373  0.1728390625455388   T   T   T
  0.4996464053591364  0.2956576878608149  0.0451395341572746   T   T   T
  0.3377727154432505  0.2270604203421316  0.1283228161280167   T   T   T
  0.0368514663624745  0.5879944792932776  0.1934396917584284   T   T   T
  0.1627655416821849  0.0062774012149096  0.1545992577940576   T   T   T
  0.1431592516496022  0.2551678621355049  0.2061362581188114   T   T   T
  0.3283080707668660  0.0844733230664119  0.2360339155892927   F   F   T
  0.1341688271553746  0.8213518223735455  0.0928790505058791   T   T   T
  0.7999001550059415  0.1613437897493587  0.0625694410087374   T   T   T
  0.6355841734941839  0.3969992957864812  0.2142342431304567   T   T   T
  0.6085433180961382  0.6498252880149928  0.1813655791134211   T   T   T
  0.3877042012689955  0.3304166707336265  0.0773278852058456   F   F   T
  0.8571000016106108  0.2279111503397776  0.1246934818080407   T   T   T
  0.3496799654057950  0.8230108247809645  0.1208592386670870   T   T   T
  0.2859080185043581  0.9666294696185673  0.1341385153316232   F   F   T
  0.1347946917124550  0.0824306838083945  0.0893784090487459   T   T   T
  0.4085120708866793  0.1864980865410646  0.1932755633654142   T   T   T
  0.9789639451728107  0.6108925416291869  0.0903752042085874   T   T   T
  0.2154961760798896  0.2898496700714137  0.1416165133129845   T   T   T
  0.2142251576002164  0.6031043967891389  0.1226138749333696   T   T   T
  0.2988627109295938  0.6922636178570651  0.1656315831803954   T   T   T
  0.6999996052740163  0.5149774416796028  0.2505210709394950   T   T   T
  0.5679530747050187  0.2606812208189795  0.2225417367972681   T   T   T
  0.5353663848790911  0.1337974366844244  0.1779261026095199   T   T   T
  0.4950658176452963  0.7136481616978636  0.2012757318368613   T   T   T
  0.2901595517770282  0.5384503451506234  0.0708369491786337   T   T   T
  0.7276171926705495  0.4892286154044695  0.1084095593963933   T   T   T
  0.6740760087991460  0.3582989896723910  0.1435764063670853   T   T   T
  0.1080505181228782  0.2443007350721556  0.1002388466023788   T   T   T
  0.5823010996392903  0.1179220790270148  0.1059947400077750   T   T   T
  0.7891770767400845  0.7936448029136911  0.2344935341982145   T   T   T
  0.7389169082129244  0.8947806926894616  0.1099066036997380   T   T   T
  0.6364040415415181  0.9819677179639971  0.1322627026269230   T   T   T
  0.2125885506203559  0.4441422125361325  0.1108236831986242   T   T   T
  0.9358616302356393  0.1309246536089030  0.1654591258901062   T   T   T
  0.0167960855826054  0.7618410713015522  0.1876852619636293   T   T   T
  0.5467462687742243  0.9589769155579962  0.1844071567469761   T   T   T
  0.3984240028364243  0.6110157584567669  0.1950984274430239   T   T   T
  0.3404534468026563  0.0843111574287225  0.0849434564380440   T   T   T
  0.1036550039593223  0.6561927194644819  0.0869485648799553   T   T   T
  0.2005377089418666  0.1002866449969671  0.2182823389878546   T   T   T
  0.1267088958950308  0.8501101634753369  0.1706033342577868   T   T   T
  0.7492343358868945  0.2302561423967175  0.1729576304430809   T   T   T
  0.9363102496894697  0.5196058310218561  0.1523975582928071   F   F   T
  0.5199845866154179  0.5614614298612755  0.0665156039524895   T   T   T
  0.9499997648458520  0.8256531659914816  0.1271710479037522   T   T   T
  0.5806387539579930  0.5317308476019355  0.2340745998829142   T   T   T
  0.6307000063388472  0.6045584416077219  0.1088612905589079   T   T   T
  0.8170756244028897  0.5875988965277591  0.1439928795894226   T   T   T
  0.6657643000372261  0.1957875921410555  0.0642213043442042   T   T   T
  0.4087583387023863  0.4944958205235260  0.0965909810322138   T   T   T
  0.0297837750821256  0.2433267461636295  0.1634226065163651   T   T   T
  0.8721694026595336  0.7124312642189167  0.0984304724785774   T   T   T
  0.6120823870720855  0.3439443016688273  0.0773296646643086   F   F   T
  0.8328508346108303  0.9968770555141077  0.0831193088797045   T   T   T
  0.9223075436736885  0.3476379059830037  0.1614173685607463   T   T   T
  0.7365291416066024  0.6456855827789411  0.2027524895302290   T   T   T
 
  0.00000000E+00  0.00000000E+00  0.00000000E+00
  0.00000000E+00  0.00000000E+00  0.00000000E+00
  0.00000000E+00  0.00000000E+00  0.00000000E+00
  0.00000000E+00  0.00000000E+00  0.00000000E+00
  0.00000000E+00  0.00000000E+00  0.00000000E+00
  0.00000000E+00  0.00000000E+00  0.00000000E+00
  0.00000000E+00  0.00000000E+00  0.00000000E+00
  0.00000000E+00  0.00000000E+00  0.00000000E+00
  0.00000000E+00  0.00000000E+00  0.00000000E+00
  0.00000000E+00  0.00000000E+00  0.00000000E+00
  0.00000000E+00  0.00000000E+00  0.00000000E+00
  0.00000000E+00  0.00000000E+00  0.00000000E+00
  0.00000000E+00  0.00000000E+00  0.00000000E+00
  0.00000000E+00  0.00000000E+00  0.00000000E+00
  0.00000000E+00  0.00000000E+00  0.00000000E+00
  0.00000000E+00  0.00000000E+00  0.00000000E+00
  0.00000000E+00  0.00000000E+00  0.00000000E+00
  0.00000000E+00  0.00000000E+00  0.00000000E+00
  0.00000000E+00  0.00000000E+00  0.00000000E+00
  0.00000000E+00  0.00000000E+00  0.00000000E+00
  0.00000000E+00  0.00000000E+00  0.00000000E+00
  0.00000000E+00  0.00000000E+00  0.00000000E+00
  0.00000000E+00  0.00000000E+00  0.00000000E+00
  0.00000000E+00  0.00000000E+00  0.00000000E+00
  0.00000000E+00  0.00000000E+00  0.00000000E+00
  0.00000000E+00  0.00000000E+00  0.00000000E+00
  0.00000000E+00  0.00000000E+00  0.00000000E+00
  0.00000000E+00  0.00000000E+00  0.00000000E+00
  0.00000000E+00  0.00000000E+00  0.00000000E+00
  0.00000000E+00  0.00000000E+00  0.00000000E+00
  0.00000000E+00  0.00000000E+00  0.00000000E+00
  0.00000000E+00  0.00000000E+00  0.00000000E+00
  0.00000000E+00  0.00000000E+00  0.00000000E+00
  0.00000000E+00  0.00000000E+00  0.00000000E+00
  0.00000000E+00  0.00000000E+00  0.00000000E+00
  0.00000000E+00  0.00000000E+00  0.00000000E+00
  0.00000000E+00  0.00000000E+00  0.00000000E+00
  0.00000000E+00  0.00000000E+00  0.00000000E+00
  0.00000000E+00  0.00000000E+00  0.00000000E+00
  0.00000000E+00  0.00000000E+00  0.00000000E+00
  0.00000000E+00  0.00000000E+00  0.00000000E+00
  0.00000000E+00  0.00000000E+00  0.00000000E+00
  0.00000000E+00  0.00000000E+00  0.00000000E+00
  0.00000000E+00  0.00000000E+00  0.00000000E+00
  0.00000000E+00  0.00000000E+00  0.00000000E+00
  0.00000000E+00  0.00000000E+00  0.00000000E+00
  0.00000000E+00  0.00000000E+00  0.00000000E+00
  0.00000000E+00  0.00000000E+00  0.00000000E+00
  0.00000000E+00  0.00000000E+00  0.00000000E+00
  0.00000000E+00  0.00000000E+00  0.00000000E+00
  0.00000000E+00  0.00000000E+00  0.00000000E+00
  0.00000000E+00  0.00000000E+00  0.00000000E+00
  0.00000000E+00  0.00000000E+00  0.00000000E+00
  0.00000000E+00  0.00000000E+00  0.00000000E+00
  0.00000000E+00  0.00000000E+00  0.00000000E+00
  0.00000000E+00  0.00000000E+00  0.00000000E+00
  0.00000000E+00  0.00000000E+00  0.00000000E+00
  0.00000000E+00  0.00000000E+00  0.00000000E+00
  0.00000000E+00  0.00000000E+00  0.00000000E+00
  0.00000000E+00  0.00000000E+00  0.00000000E+00
  0.00000000E+00  0.00000000E+00  0.00000000E+00
  0.00000000E+00  0.00000000E+00  0.00000000E+00
  0.00000000E+00  0.00000000E+00  0.00000000E+00
  0.00000000E+00  0.00000000E+00  0.00000000E+00
  0.00000000E+00  0.00000000E+00  0.00000000E+00
  0.00000000E+00  0.00000000E+00  0.00000000E+00
  0.00000000E+00  0.00000000E+00  0.00000000E+00
  0.00000000E+00  0.00000000E+00  0.00000000E+00
  0.00000000E+00  0.00000000E+00  0.00000000E+00
  0.00000000E+00  0.00000000E+00  0.00000000E+00
  0.00000000E+00  0.00000000E+00  0.00000000E+00
  0.00000000E+00  0.00000000E+00  0.00000000E+00
  0.00000000E+00  0.00000000E+00  0.00000000E+00
  0.00000000E+00  0.00000000E+00  0.00000000E+00
  0.00000000E+00  0.00000000E+00  0.00000000E+00
  0.00000000E+00  0.00000000E+00  0.00000000E+00
  0.00000000E+00  0.00000000E+00  0.00000000E+00
  0.00000000E+00  0.00000000E+00  0.00000000E+00
  0.00000000E+00  0.00000000E+00  0.00000000E+00
  0.00000000E+00  0.00000000E+00  0.00000000E+00
  0.00000000E+00  0.00000000E+00  0.00000000E+00
  0.00000000E+00  0.00000000E+00  0.00000000E+00
  0.00000000E+00  0.00000000E+00  0.00000000E+00
  0.00000000E+00  0.00000000E+00  0.00000000E+00
  0.00000000E+00  0.00000000E+00  0.00000000E+00
  0.00000000E+00  0.00000000E+00  0.00000000E+00
  0.00000000E+00  0.00000000E+00  0.00000000E+00
  0.00000000E+00  0.00000000E+00  0.00000000E+00
  0.00000000E+00  0.00000000E+00  0.00000000E+00
  0.00000000E+00  0.00000000E+00  0.00000000E+00
  0.00000000E+00  0.00000000E+00  0.00000000E+00
  0.00000000E+00  0.00000000E+00  0.00000000E+00
  0.00000000E+00  0.00000000E+00  0.00000000E+00
  0.00000000E+00  0.00000000E+00  0.00000000E+00
  0.00000000E+00  0.00000000E+00  0.00000000E+00
  0.00000000E+00  0.00000000E+00  0.00000000E+00
  0.00000000E+00  0.00000000E+00  0.00000000E+00
  0.00000000E+00  0.00000000E+00  0.00000000E+00
  0.00000000E+00  0.00000000E+00  0.00000000E+00
  0.00000000E+00  0.00000000E+00  0.00000000E+00
  0.00000000E+00  0.00000000E+00  0.00000000E+00
  0.00000000E+00  0.00000000E+00  0.00000000E+00
  0.00000000E+00  0.00000000E+00  0.00000000E+00
  0.00000000E+00  0.00000000E+00  0.00000000E+00
  0.00000000E+00  0.00000000E+00  0.00000000E+00
  0.00000000E+00  0.00000000E+00  0.00000000E+00
  0.00000000E+00  0.00000000E+00  0.00000000E+00
  0.00000000E+00  0.00000000E+00  0.00000000E+00
  0.00000000E+00  0.00000000E+00  0.00000000E+00
  0.00000000E+00  0.00000000E+00  0.00000000E+00
  0.00000000E+00  0.00000000E+00  0.00000000E+00
  0.00000000E+00  0.00000000E+00  0.00000000E+00
  0.00000000E+00  0.00000000E+00  0.00000000E+00
  0.00000000E+00  0.00000000E+00  0.00000000E+00
  0.00000000E+00  0.00000000E+00  0.00000000E+00
  0.00000000E+00  0.00000000E+00  0.00000000E+00
  0.00000000E+00  0.00000000E+00  0.00000000E+00
  0.00000000E+00  0.00000000E+00  0.00000000E+00
  0.00000000E+00  0.00000000E+00  0.00000000E+00
  0.00000000E+00  0.00000000E+00  0.00000000E+00
  0.00000000E+00  0.00000000E+00  0.00000000E+00
  0.00000000E+00  0.00000000E+00  0.00000000E+00
  0.00000000E+00  0.00000000E+00  0.00000000E+00
  0.00000000E+00  0.00000000E+00  0.00000000E+00
  0.00000000E+00  0.00000000E+00  0.00000000E+00
  0.00000000E+00  0.00000000E+00  0.00000000E+00
  0.00000000E+00  0.00000000E+00  0.00000000E+00
  0.00000000E+00  0.00000000E+00  0.00000000E+00
  0.00000000E+00  0.00000000E+00  0.00000000E+00
  0.00000000E+00  0.00000000E+00  0.00000000E+00
  0.00000000E+00  0.00000000E+00  0.00000000E+00
  0.00000000E+00  0.00000000E+00  0.00000000E+00
  0.00000000E+00  0.00000000E+00  0.00000000E+00
  0.00000000E+00  0.00000000E+00  0.00000000E+00
  0.00000000E+00  0.00000000E+00  0.00000000E+00
  0.00000000E+00  0.00000000E+00  0.00000000E+00
  0.00000000E+00  0.00000000E+00  0.00000000E+00
  0.00000000E+00  0.00000000E+00  0.00000000E+00
  0.00000000E+00  0.00000000E+00  0.00000000E+00
  0.00000000E+00  0.00000000E+00  0.00000000E+00
  0.00000000E+00  0.00000000E+00  0.00000000E+00
  0.00000000E+00  0.00000000E+00  0.00000000E+00
  0.00000000E+00  0.00000000E+00  0.00000000E+00
  0.00000000E+00  0.00000000E+00  0.00000000E+00
  0.00000000E+00  0.00000000E+00  0.00000000E+00
  0.00000000E+00  0.00000000E+00  0.00000000E+00
  0.00000000E+00  0.00000000E+00  0.00000000E+00
  0.00000000E+00  0.00000000E+00  0.00000000E+00
  0.00000000E+00  0.00000000E+00  0.00000000E+00
  0.00000000E+00  0.00000000E+00  0.00000000E+00
  0.00000000E+00  0.00000000E+00  0.00000000E+00
  0.00000000E+00  0.00000000E+00  0.00000000E+00
  0.00000000E+00  0.00000000E+00  0.00000000E+00
  0.00000000E+00  0.00000000E+00  0.00000000E+00
  0.00000000E+00  0.00000000E+00  0.00000000E+00
  0.00000000E+00  0.00000000E+00  0.00000000E+00
  0.00000000E+00  0.00000000E+00  0.00000000E+00
  0.00000000E+00  0.00000000E+00  0.00000000E+00
  0.00000000E+00  0.00000000E+00  0.00000000E+00
  0.00000000E+00  0.00000000E+00  0.00000000E+00
  0.00000000E+00  0.00000000E+00  0.00000000E+00
  0.00000000E+00  0.00000000E+00  0.00000000E+00
  0.00000000E+00  0.00000000E+00  0.00000000E+00
  0.00000000E+00  0.00000000E+00  0.00000000E+00
  0.00000000E+00  0.00000000E+00  0.00000000E+00
  0.00000000E+00  0.00000000E+00  0.00000000E+00
  0.00000000E+00  0.00000000E+00  0.00000000E+00
  0.00000000E+00  0.00000000E+00  0.00000000E+00
  0.00000000E+00  0.00000000E+00  0.00000000E+00
  0.00000000E+00  0.00000000E+00  0.00000000E+00
  0.00000000E+00  0.00000000E+00  0.00000000E+00
  0.00000000E+00  0.00000000E+00  0.00000000E+00
  0.00000000E+00  0.00000000E+00  0.00000000E+00
  0.00000000E+00  0.00000000E+00  0.00000000E+00
  0.00000000E+00  0.00000000E+00  0.00000000E+00
  0.00000000E+00  0.00000000E+00  0.00000000E+00
  0.00000000E+00  0.00000000E+00  0.00000000E+00
  0.00000000E+00  0.00000000E+00  0.00000000E+00
  0.00000000E+00  0.00000000E+00  0.00000000E+00
  0.00000000E+00  0.00000000E+00  0.00000000E+00
  0.00000000E+00  0.00000000E+00  0.00000000E+00
  0.00000000E+00  0.00000000E+00  0.00000000E+00
  0.00000000E+00  0.00000000E+00  0.00000000E+00
  0.00000000E+00  0.00000000E+00  0.00000000E+00
  0.00000000E+00  0.00000000E+00  0.00000000E+00
  0.00000000E+00  0.00000000E+00  0.00000000E+00
  0.00000000E+00  0.00000000E+00  0.00000000E+00
  0.00000000E+00  0.00000000E+00  0.00000000E+00
  0.00000000E+00  0.00000000E+00  0.00000000E+00
  0.00000000E+00  0.00000000E+00  0.00000000E+00
  0.00000000E+00  0.00000000E+00  0.00000000E+00
  0.00000000E+00  0.00000000E+00  0.00000000E+00
  0.00000000E+00  0.00000000E+00  0.00000000E+00
  0.00000000E+00  0.00000000E+00  0.00000000E+00
  0.00000000E+00  0.00000000E+00  0.00000000E+00
  0.00000000E+00  0.00000000E+00  0.00000000E+00
  0.00000000E+00  0.00000000E+00  0.00000000E+00
  0.00000000E+00  0.00000000E+00  0.00000000E+00
  0.00000000E+00  0.00000000E+00  0.00000000E+00
  0.00000000E+00  0.00000000E+00  0.00000000E+00
  0.00000000E+00  0.00000000E+00  0.00000000E+00
  0.00000000E+00  0.00000000E+00  0.00000000E+00
  0.00000000E+00  0.00000000E+00  0.00000000E+00
  0.00000000E+00  0.00000000E+00  0.00000000E+00
  0.00000000E+00  0.00000000E+00  0.00000000E+00
  0.00000000E+00  0.00000000E+00  0.00000000E+00
  0.00000000E+00  0.00000000E+00  0.00000000E+00
  0.00000000E+00  0.00000000E+00  0.00000000E+00
  0.00000000E+00  0.00000000E+00  0.00000000E+00
  0.00000000E+00  0.00000000E+00  0.00000000E+00
  0.00000000E+00  0.00000000E+00  0.00000000E+00
  0.00000000E+00  0.00000000E+00  0.00000000E+00
  0.00000000E+00  0.00000000E+00  0.00000000E+00
  0.00000000E+00  0.00000000E+00  0.00000000E+00
  0.00000000E+00  0.00000000E+00  0.00000000E+00
  0.00000000E+00  0.00000000E+00  0.00000000E+00
  0.00000000E+00  0.00000000E+00  0.00000000E+00
  0.00000000E+00  0.00000000E+00  0.00000000E+00
  0.00000000E+00  0.00000000E+00  0.00000000E+00
  0.00000000E+00  0.00000000E+00  0.00000000E+00
  0.00000000E+00  0.00000000E+00  0.00000000E+00
  0.00000000E+00  0.00000000E+00  0.00000000E+00
  0.00000000E+00  0.00000000E+00  0.00000000E+00
  0.00000000E+00  0.00000000E+00  0.00000000E+00
  0.00000000E+00  0.00000000E+00  0.00000000E+00
  0.00000000E+00  0.00000000E+00  0.00000000E+00
  0.00000000E+00  0.00000000E+00  0.00000000E+00
  0.00000000E+00  0.00000000E+00  0.00000000E+00
  0.00000000E+00  0.00000000E+00  0.00000000E+00
  0.00000000E+00  0.00000000E+00  0.00000000E+00
  0.00000000E+00  0.00000000E+00  0.00000000E+00
  0.00000000E+00  0.00000000E+00  0.00000000E+00
  0.00000000E+00  0.00000000E+00  0.00000000E+00
  0.00000000E+00  0.00000000E+00  0.00000000E+00
  0.00000000E+00  0.00000000E+00  0.00000000E+00
  0.00000000E+00  0.00000000E+00  0.00000000E+00
  0.00000000E+00  0.00000000E+00  0.00000000E+00
  0.00000000E+00  0.00000000E+00  0.00000000E+00
  0.00000000E+00  0.00000000E+00  0.00000000E+00
  0.00000000E+00  0.00000000E+00  0.00000000E+00
  0.00000000E+00  0.00000000E+00  0.00000000E+00
  0.00000000E+00  0.00000000E+00  0.00000000E+00
  0.00000000E+00  0.00000000E+00  0.00000000E+00
  0.00000000E+00  0.00000000E+00  0.00000000E+00
  0.00000000E+00  0.00000000E+00  0.00000000E+00
  0.00000000E+00  0.00000000E+00  0.00000000E+00
  0.00000000E+00  0.00000000E+00  0.00000000E+00
  0.00000000E+00  0.00000000E+00  0.00000000E+00
  0.00000000E+00  0.00000000E+00  0.00000000E+00
  0.00000000E+00  0.00000000E+00  0.00000000E+00
  0.00000000E+00  0.00000000E+00  0.00000000E+00
  0.00000000E+00  0.00000000E+00  0.00000000E+00
  0.00000000E+00  0.00000000E+00  0.00000000E+00
  0.00000000E+00  0.00000000E+00  0.00000000E+00
  0.00000000E+00  0.00000000E+00  0.00000000E+00
  0.00000000E+00  0.00000000E+00  0.00000000E+00
  0.00000000E+00  0.00000000E+00  0.00000000E+00
  0.00000000E+00  0.00000000E+00  0.00000000E+00
  0.00000000E+00  0.00000000E+00  0.00000000E+00
  0.00000000E+00  0.00000000E+00  0.00000000E+00
  0.00000000E+00  0.00000000E+00  0.00000000E+00
  0.00000000E+00  0.00000000E+00  0.00000000E+00
  0.00000000E+00  0.00000000E+00  0.00000000E+00
  0.00000000E+00  0.00000000E+00  0.00000000E+00
  0.00000000E+00  0.00000000E+00  0.00000000E+00
  0.00000000E+00  0.00000000E+00  0.00000000E+00
  0.00000000E+00  0.00000000E+00  0.00000000E+00
  0.00000000E+00  0.00000000E+00  0.00000000E+00
  0.00000000E+00  0.00000000E+00  0.00000000E+00
  0.00000000E+00  0.00000000E+00  0.00000000E+00
  0.00000000E+00  0.00000000E+00  0.00000000E+00
  0.00000000E+00  0.00000000E+00  0.00000000E+00
  0.00000000E+00  0.00000000E+00  0.00000000E+00
  0.00000000E+00  0.00000000E+00  0.00000000E+00
  0.00000000E+00  0.00000000E+00  0.00000000E+00
  0.00000000E+00  0.00000000E+00  0.00000000E+00
  0.00000000E+00  0.00000000E+00  0.00000000E+00
  0.00000000E+00  0.00000000E+00  0.00000000E+00
  0.00000000E+00  0.00000000E+00  0.00000000E+00
  0.00000000E+00  0.00000000E+00  0.00000000E+00
  0.00000000E+00  0.00000000E+00  0.00000000E+00
  0.00000000E+00  0.00000000E+00  0.00000000E+00
  0.00000000E+00  0.00000000E+00  0.00000000E+00
  0.00000000E+00  0.00000000E+00  0.00000000E+00
  0.00000000E+00  0.00000000E+00  0.00000000E+00
  0.00000000E+00  0.00000000E+00  0.00000000E+00
  0.00000000E+00  0.00000000E+00  0.00000000E+00
  0.00000000E+00  0.00000000E+00  0.00000000E+00
  0.00000000E+00  0.00000000E+00  0.00000000E+00
  0.00000000E+00  0.00000000E+00  0.00000000E+00
  0.00000000E+00  0.00000000E+00  0.00000000E+00
  0.00000000E+00  0.00000000E+00  0.00000000E+00
  0.00000000E+00  0.00000000E+00  0.00000000E+00
  0.00000000E+00  0.00000000E+00  0.00000000E+00
  0.00000000E+00  0.00000000E+00  0.00000000E+00
  0.00000000E+00  0.00000000E+00  0.00000000E+00
  0.00000000E+00  0.00000000E+00  0.00000000E+00
  0.00000000E+00  0.00000000E+00  0.00000000E+00
  0.00000000E+00  0.00000000E+00  0.00000000E+00
  0.00000000E+00  0.00000000E+00  0.00000000E+00
  0.00000000E+00  0.00000000E+00  0.00000000E+00
  0.00000000E+00  0.00000000E+00  0.00000000E+00
  0.00000000E+00  0.00000000E+00  0.00000000E+00
