# Supplementary material for: Adsorption of 4-(N,N-Dimethylamino)-4′-nitrostilbene on an Amorphous Silica Glass Surface
Source: J Phys Chem C Nanomater Interfaces. 2023 Nov 17;127(47):22964–74. doi: 10.1021/acs.jpcc.3c05552 (PMC10694811; doi:10.1021/acs.jpcc.3c05552)
Supplement: Supplementary file 2 — jp3c05552_si_002.zip [file jp3c05552_si_002.zip › contcar/B1_CONTCAR]

DANS                                    
   1.00000000000000     
    23.7420005797999991    0.0000000000000000    0.0000000000000000
     0.0000000000000000   18.2761001587000003    0.0000000000000000
     0.0000000000000000    0.0000000000000000   40.4500007628999967
   C    N    O    H    Si
    16     2   164    60    70
Selective dynamics
Direct
  0.5287484370325010  0.5469916836038647  0.5613012648726049   T   T   T
  0.5634914470849006  0.6016901834554512  0.5744976959104887   T   T   T
  0.6019392277655540  0.6392734859407266  0.5545433825042014   T   T   T
  0.6053657716031939  0.6216520602085462  0.5212739286323527   T   T   T
  0.5712505680347670  0.5665088845492282  0.5070035007026493   T   T   T
  0.5327330200770740  0.5299273876236829  0.5280516561986973   T   T   T
  0.5771313196333346  0.5506158032867106  0.4721004562381231   T   T   T
  0.5512178278404938  0.4955016103805041  0.4553422925198805   T   T   T
  0.5556911866376468  0.4782337084550825  0.4205917025245537   T   T   T
  0.5283640176015079  0.4153343018558130  0.4082000695932033   T   T   T
  0.5862140357563294  0.5205079745058101  0.3974504280180787   T   T   T
  0.5309526115570989  0.3952703315201515  0.3752183642065501   T   T   T
  0.5890812590460234  0.5017059015613941  0.3643690422584773   T   T   T
  0.5611394615297249  0.4384420612533006  0.3520611602283933   T   T   T
  0.5952139725258812  0.4641181193320425  0.2960390791416491   T   T   T
  0.5390469455136194  0.3514173121481120  0.3079956596010666   T   T   T
  0.5630947320314039  0.4200827099337852  0.3192051813925822   T   T   T
  0.5593161361439124  0.6197715799278845  0.6092822805867970   T   T   T
  0.5236184187739268  0.5851931638564818  0.6267702307582682   T   T   T
  0.5915361271593795  0.6693360268632901  0.6206662453779820   T   T   T
  0.9384337426978027  0.1923512347841272  0.1430615076189621   T   T   T
  0.8432667005417900  0.0978401341914505  0.0947023098951316   T   T   T
  0.0927951069288830  0.7346140950814019  0.2130191042040286   T   T   T
  0.3534095560398208  0.8299246445977945  0.1749375005414660   T   T   T
  0.4992189471701686  0.5471763491696234  0.1381469972013119   T   T   T
  0.4642809492743251  0.2013192450604507  0.1632863286258567   T   T   T
  0.2299747415929762  0.6388305216645325  0.1524320053761060   T   T   T
  0.1437257111980020  0.4327597332284307  0.2160179363848435   T   T   T
  0.0403499796183640  0.6939629042353093  0.1577911375167764   T   T   T
  0.6048247467560265  0.5848032878493560  0.0715987875523686   T   T   T
  0.4419075199220840  0.3295734563426203  0.1365582458647587   T   T   T
  0.0423921182721195  0.5007755997534015  0.2116473692098154   T   T   T
  0.9785702843369091  0.7402524184912683  0.2097728028465501   T   T   T
  0.8114465371774058  0.8804204435853125  0.1212517316662689   T   T   T
  0.9176319735521290  0.0026757427471488  0.1187934143833917   T   T   T
  0.4843401531931598  0.5981223396083899  0.2005300279244001   T   T   T
  0.4518391166025272  0.7853887383598257  0.0702592773612055   T   T   T
  0.4742796226747558  0.3204470932916837  0.1994390167302749   T   T   T
  0.9173762606743464  0.4728639815614078  0.0772508058558947   T   T   T
  0.1881745789183642  0.4067126987236162  0.0953479696756273   T   T   T
  0.5518133755587521  0.2897790467441143  0.1540464345169581   T   T   T
  0.9553062700850684  0.1039838083532778  0.0776297321324344   T   T   T
  0.3704131825647806  0.3779950448560088  0.2031421264792550   T   T   T
  0.6725708291234523  0.6652792936200346  0.1927305066960450   T   T   T
  0.1852801317330163  0.0009493250730016  0.1660218318602796   T   T   T
  0.1313346577189974  0.1218192718604161  0.1862102612769868   T   T   T
  0.9868381728975659  0.7304580117398765  0.1013963848089040   T   T   T
  0.4022518865022641  0.5911967014281556  0.1589427453218171   T   T   T
  0.6295646409417350  0.4473220587297587  0.0656886638427102   T   T   T
  0.9770234036022715  0.9446064704727765  0.1670686327068807   T   T   T
  0.6857691098594384  0.2039049632863977  0.0896574379983327   T   T   T
  0.0706334067144398  0.0975924443823918  0.0688691108790946   T   T   T
  0.3566844739044117  0.4251669791614170  0.1216359955330746   T   T   T
  0.6312730314043890  0.3899906971768973  0.1657382397100383   T   T   T
  0.8934427741209131  0.9972130719665007  0.0544712636403932   T   T   T
  0.6523372078232862  0.9389721617148820  0.2011915348681182   T   T   T
  0.5443312126076827  0.3500915954026066  0.0535072501473140   T   T   T
  0.6239832572365375  0.5058364611168962  0.1260980288774090   T   T   T
  0.0504837611776039  0.6107293037612571  0.1047013960825425   T   T   T
  0.7303901080354925  0.7612013104267120  0.0220082651031451   T   T   T
  0.2393448995128110  0.1018880717795812  0.2025597391282207   T   T   T
  0.1403551193138283  0.5583958572796125  0.1374687456499393   T   T   T
  0.5780543458641828  0.9758638138477694  0.0716316197829200   T   T   T
  0.2513822915883114  0.3889613128004030  0.2142381429442983   T   T   T
  0.4603454392007478  0.4606715063218190  0.1864012149293318   T   T   T
  0.2825175448800009  0.1910827384538417  0.0872377572964139   T   T   T
  0.8421198654251222  0.7390567737119547  0.1255924567930820   T   T   T
  0.5216871338607079  0.6753221208954119  0.0579398616057209   T   T   T
  0.5690458656601077  0.5040254348967549  0.1844260286307469   T   T   T
  0.6139581611407190  0.8595377341556315  0.1055476618824702   T   T   T
  0.8632984944786243  0.9486654759296427  0.1705150658006638   T   T   T
  0.9621591384089786  0.1930272842309438  0.2062205004855429   T   T   T
  0.3333182098870091  0.2863558364182783  0.1280561605486641   T   T   T
  0.6080626941917056  0.7166361088675531  0.0961587450300495   T   T   T
  0.4546643296704252  0.6682081884618775  0.1099164190750766   T   T   T
  0.7044081547586385  0.7876765415008189  0.0855667380781818   T   T   T
  0.2699135939006089  0.9132095346023624  0.1983001737442383   T   T   T
  0.8212715359037188  0.5514619899210149  0.0826145111310650   T   T   T
  0.7089124006812311  0.5415433747732327  0.0869569003536594   T   T   T
  0.3277255337622504  0.7029484341322855  0.1435672086049268   T   T   T
  0.9369454389619981  0.5456577866686129  0.1914670291140137   T   T   T
  0.1953273911156471  0.7102377935776926  0.2389032030663230   T   T   T
  0.8778644739656103  0.3075992622251412  0.1277980057865113   T   T   T
  0.4595197613447871  0.2217724115071950  0.0516346558034926   T   T   T
  0.5369329078776431  0.1095669578547339  0.1370417500570063   T   T   T
  0.8570061776463740  0.6344122980864662  0.1689710202505421   T   T   T
  0.8236075424052413  0.2800663444919022  0.0689731402188631   T   T   T
  0.6421627619910928  0.0877217635387868  0.1210773890538489   T   T   T
  0.9242070284505204  0.0698796973070206  0.1773483210712585   T   T   T
  0.9527299361881523  0.6154168486748723  0.1345467179557582   T   T   T
  0.1447836113270609  0.0211012958028416  0.1037562623259648   T   T   T
  0.3751409887874075  0.9662378870823193  0.1952117230778172   T   T   T
  0.9890019970124668  0.8318779201229015  0.0524830340765856   T   T   T
  0.0097174160724723  0.1948156243941401  0.0375847899480641   T   T   T
  0.6688201524296317  0.7674031589219406  0.1461847295593175   T   T   T
  0.3490354237616645  0.1091137887072171  0.1947047700356165   T   T   T
  0.2134563531894925  0.4843466787780545  0.0449992352293620   T   T   T
  0.3904838018682883  0.8875098906436109  0.0981532716562976   T   T   T
  0.1528918002428599  0.6508045074737978  0.0865673849409917   T   T   T
  0.1162328777632468  0.5130965189762861  0.0770824653659113   T   T   T
  0.3075562367294917  0.5585708656519943  0.1231997456887459   T   T   T
  0.4432003153895919  0.1383859443316941  0.1050953419191845   T   T   T
  0.8223478014708687  0.4130990494287368  0.0994950021014019   T   T   T
  0.4090463946090473  0.5400521202937122  0.0972721629189719   T   T   T
  0.7544748069418087  0.9091069300473358  0.1763057916692512   T   T   T
  0.0432688546706669  0.8324973796092718  0.1767623298668833   T   T   T
  0.3224869478326334  0.4914403270192355  0.0642562293018967   T   T   T
  0.2829254238896362  0.0954567311877700  0.0406638823502599   T   T   T
  0.8103554812947746  0.7950010263405691  0.0680323378602868   T   T   T
  0.1966774072733750  0.7824966726954968  0.0797906053496219   T   T   T
  0.6672126205976358  0.2562527885596846  0.1491331358086694   T   T   T
  0.0270568806628282  0.1144482719729484  0.1626786978296191   T   T   T
  0.9945420646026063  0.3170213410366396  0.1368164306166835   T   T   T
  0.7593216798923559  0.1599766768964204  0.1332587743067686   T   T   T
  0.7675268551271004  0.6279911446345033  0.1280116149533375   T   T   T
  0.5751498167018702  0.9740329353596372  0.1370192950876035   T   T   T
  0.5124730987652832  0.0919928108804310  0.0577016492636186   T   T   T
  0.7619998582938068  0.3008400257166726  0.1203002968267656   T   T   T
  0.1819874757765848  0.1310451265034134  0.0700440573198027   T   T   T
  0.3811905774551669  0.5806747531541601  0.2259756164937833   T   T   T
  0.2989308824041594  0.2295243403552679  0.2121978380165540   T   T   T
  0.4374753773865750  0.0609384799939923  0.1603081096509400   T   T   T
  0.2182107170636035  0.5093470221383991  0.1806987142384800   T   T   T
  0.0757332704354155  0.2424934889076809  0.1698958426445496   T   T   T
  0.1141958677795161  0.1536730403535336  0.1231407330984071   T   T   T
  0.2885326537584549  0.7276961891821850  0.2027568104381600   T   T   T
  0.7318127325051365  0.0742279519915017  0.0831415590529733   T   T   T
  0.2650334908734972  0.6720663082605418  0.0918576413894503   T   T   T
  0.3170678668087109  0.9458027092324214  0.1404590017244480   T   T   T
  0.8779391515882886  0.5100477373272334  0.1371824177119066   T   T   T
  0.9503458196599930  0.2600836136212384  0.0844607843546964   T   T   T
  0.6782074307159025  0.5188144467518753  0.1835018962304662   T   T   T
  0.1834181764152996  0.8937464911830700  0.1217353763973817   T   T   T
  0.6098140368168462  0.0670359916832091  0.1832146235445697   T   T   T
  0.3955283111856337  0.3352033491281861  0.0762393703859733   T   T   T
  0.5033862902758448  0.8917837280111480  0.1022551864550206   T   T   T
  0.1861970950991114  0.3790025087850245  0.1608850640773716   T   T   T
  0.7830864330123095  0.0172604245193189  0.1363081422246434   T   T   T
  0.1498088178033152  0.6157335683375402  0.1970158704002815   T   T   T
  0.4449955785160233  0.0599512065822375  0.2243455212751517   T   T   T
  0.1576754246433135  0.0214678919832274  0.2298153989015288   T   T   T
  0.1070633089002929  0.3278119226685851  0.1215331437576544   T   T   T
  0.2795606541895959  0.8795879275574989  0.0869916504217374   T   T   T
  0.7686296382650692  0.7265775704726591  0.1746476642285803   T   T   T
  0.3980980207891770  0.1024409479840231  0.0487444904743853   T   T   T
  0.0121183369496393  0.8681367946196976  0.1150429062281295   T   T   T
  0.9076634386008869  0.8346292414183272  0.0946902552958927   T   T   T
  0.0624387861203829  0.3856567075657999  0.1763302308682530   T   T   T
  0.2177495637707310  0.2783943288616491  0.1205971334248400   T   T   T
  0.4002823897161187  0.7080150687362184  0.1953769249417009   T   T   T
  0.2768569437108622  0.1748852522273890  0.1517144289542144   T   T   T
  0.6136688055182773  0.3362065239142104  0.1052677252387419   T   T   T
  0.3337033776183749  0.0093143507326615  0.0836744078268133   T   T   T
  0.0858964730499104  0.9476817444392696  0.1480884228556608   T   T   T
  0.6262206264994483  0.1017371979444600  0.0562714318502513   T   T   T
  0.6963005339617795  0.8062999079350985  0.2069670364314444   T   T   T
  0.0011509808214514  0.0503431621499241  0.0223015746765571   T   T   T
  0.5740490530327242  0.0289645360024189  0.0096402055399816   T   T   T
  0.0141861091538909  0.3399537167797567  0.0422869594492313   T   T   T
  0.9147775064854687  0.2756698881256669  0.0255713049513483   T   T   T
  0.4517622511180860  0.4109519793273622  0.2487051025738234   T   T   T
  0.6171650987086931  0.6995371009063174  0.0293581038755994   T   T   T
  0.5599774830430235  0.9938380386706909  0.2327257142477135   T   T   T
  0.6648106039875533  0.0472108706234311  0.2414250512835095   T   T   T
  0.4098825137363381  0.6629274612772923  0.0481295292138734   T   T   T
  0.7393062424071870  0.9164801688803635  0.2423620868704457   T   T   T
  0.0546139501639257  0.3721589364533734  0.2433921288047284   T   T   T
  0.6495198874104594  0.3105853279255474  0.0437151351655216   T   T   T
  0.1257536296218323  0.3942622597081937  0.0386438120648537   T   T   T
  0.3540066364036649  0.9907721035522759  0.0190662761335301   T   T   T
  0.2273650327163173  0.2223919352636394  0.0297307802643799   T   T   T
  0.9533092633346141  0.4668643602198661  0.2459018782084584   T   T   T
  0.9902838159360172  0.6097646315441243  0.2411309921333397   T   T   T
  0.6456264118879186  0.5759052297043206  0.2422622442893973   T   T   T
  0.7527806824109976  0.5793035730835467  0.2215852636527062   T   T   T
  0.2123834459669203  0.6761495744971636  0.0335459686276300   T   T   T
  0.1835158874976248  0.9140409800594554  0.0553291286786905   T   T   T
  0.1035913890795111  0.6323238587643694  0.2569064642425078   T   T   T
  0.4541612118233075  0.9224047017969840  0.0452964187191325   T   T   T
  0.2656344105361545  0.8205850371519230  0.2528445076612976   T   T   T
  0.2980682368942287  0.6794166837900962  0.2625728726247036   T   T   T
  0.7564905386190632  0.6643446367521770  0.0651115375864531   T   T   T
  0.4990952353552464  0.5192086084746841  0.5775656333633272   T   T   T
  0.6282742191614278  0.6814924427667082  0.5655951712707361   T   T   T
  0.6353216013625440  0.6507570897994976  0.5055504484565482   T   T   T
  0.5050986898583548  0.4877246940006125  0.5180339844466119   T   T   T
  0.6059685573132673  0.5867835257565664  0.4587242967006742   T   T   T
  0.5237764607984124  0.4584349446497298  0.4692684207849395   T   T   T
  0.5044894146511122  0.3810480608215464  0.4253558174542215   T   T   T
  0.6083154952792178  0.5696830987503151  0.4056157208836378   T   T   T
  0.5092351713752232  0.3458874991138458  0.3672065247575279   T   T   T
  0.6134577024152948  0.5361094602541298  0.3476741632245447   T   T   T
  0.6410404173278357  0.4616063306506858  0.3006066212336898   T   T   T
  0.5872386531459244  0.4446230482628702  0.2708659242528545   T   T   T
  0.5825674978900425  0.5220252228476199  0.2972643735431401   T   T   T
  0.5599282644629643  0.3038941649729489  0.3196436393759164   T   T   T
  0.4936387869801727  0.3483785474933636  0.3134739308918651   T   T   T
  0.5436718548285265  0.3474515753766348  0.2811352473425302   T   T   T
  0.9773856321907157  0.1746981460415170  0.2271901705476486   T   T   T
  0.6515171125241439  0.0853212234824314  0.2566445007847075   T   T   T
  0.4336357815610179  0.4547144798479868  0.2580921436816564   T   T   T
  0.9475438052552393  0.5092680875637491  0.0803605359348322   T   T   T
  0.6686575243951379  0.2696012469894104  0.0552656976320080   T   T   T
  0.5155371889206772  0.3871329650561529  0.0586403949732458   T   T   T
  0.8547961675641508  0.2805487137345327  0.0525631868258348   T   T   T
  0.5454089369037795  0.9952867209832538  0.0008940318136316   T   T   T
  0.9939060248682625  0.3865634309853107  0.0458061847010399   T   T   T
  0.9148878681527247  0.2785502117564733  0.0013461916001434   T   T   T
  0.8915695729816923  0.9441212011647805  0.0586277130089674   T   T   T
  0.7720616218626232  0.6225349027863518  0.2304828578231506   T   T   T
  0.9745455800558824  0.6944039022328984  0.2231821263800186   T   T   T
  0.5235821225883092  0.0154011182834134  0.2257673484359391   T   T   T
  0.7259269294879656  0.9639493242091481  0.2511426019853401   T   T   T
  0.9122594620415467  0.4637096568912872  0.2485937233461578   T   T   T
  0.0291916040964466  0.6174567062178923  0.2503234064259177   T   T   T
  0.6051754183927479  0.5846269461722811  0.2387442909985001   T   T   T
  0.7257988741325139  0.8101976703733621  0.0123737497914651   T   T   T
  0.0282091977420525  0.8353351514592383  0.0449364986614228   T   T   T
  0.6572441326930123  0.7113834887234766  0.0253877012771057   T   T   T
  0.0155328960000034  0.3816170690000007  0.2506740061777503   F   F   T
  0.3593221694374054  0.3257063595401135  0.2044758892055705   T   T   T
  0.2914550934123812  0.4024145308007681  0.2100425041238769   T   T   T
  0.2697068724565783  0.2680818931072835  0.2135204360569783   T   T   T
  0.4310134020294827  0.0600353731779952  0.2472053320053252   T   T   T
  0.1847191391518076  0.9983281011413857  0.2448772558594874   T   T   T
  0.4955464153173683  0.2491177030510024  0.0499483502476556   T   T   T
  0.2070935369999987  0.5189726349999972  0.0267784552106195   F   F   T
  0.4152206779999972  0.2915823459999984  0.0668255727082796   F   F   T
  0.9656739937022935  0.0219204237083043  0.0234619561055837   T   T   T
  0.0884394007756528  0.3706691950169483  0.0420214813114784   T   T   T
  0.3216547792681400  0.9677129504109645  0.0080428331213358   T   T   T
  0.2569741638823515  0.2516866210023980  0.0191753673029334   T   T   T
  0.2371341927562130  0.9347690848636098  0.1863821854824577   T   T   T
  0.3524604660277713  0.6098137577483498  0.2380688045770529   T   T   T
  0.1225014110888963  0.5908623242355880  0.2677336664249195   T   T   T
  0.2643258499919915  0.8593471647953264  0.2353576409287422   T   T   T
  0.3010922542923695  0.6879545199316884  0.2864701521025469   T   T   T
  0.4198514307314046  0.9370318689200600  0.0328570611446384   T   T   T
  0.2816819470042073  0.4862011642607428  0.0584360881563892   T   T   T
  0.4017234149999993  0.6103456020000024  0.0509299953726106   F   F   T
  0.2473675957305644  0.6896890839500223  0.0220785350317667   T   T   T
  0.1680055782034240  0.9623759872236941  0.0612738882238890   T   T   T
  0.0089535434296651  0.1102538624490846  0.0518193092146335   T   T   T
  0.5711512880107108  0.0489583011744255  0.0488506983039988   T   T   T
  0.0374887910009548  0.7492855011023277  0.1898702544305179   T   T   T
  0.7508589345135428  0.7525574594912360  0.0606553276748958   T   T   T
  0.6419908678725975  0.5200188955240411  0.0877190935904256   T   T   T
  0.0077507623709929  0.6639249701395764  0.1251466289792628   T   T   T
  0.4705976677145728  0.1271088642584688  0.1414636615924841   T   T   T
  0.7191509006442232  0.2316076679021398  0.1240007102686711   T   T   T
  0.9734949331894011  0.2670891711579420  0.0472659447779166   T   T   T
  0.9746379790104397  0.8152170574402207  0.0912153681895546   T   T   T
  0.1789530795620240  0.0623637812782493  0.1962575418319127   T   T   T
  0.4384689302776967  0.3936869793184787  0.2096856663385752   T   T   T
  0.5891486957136016  0.6695339845784952  0.0633780811185622   T   T   T
  0.3828675082064251  0.3432487231345470  0.1155389446677125   T   T   T
  0.9014053605721146  0.0517648312439394  0.0866933527817829   T   T   T
  0.8024707665284045  0.9386460023569410  0.1515418745674684   T   T   T
  0.6197320836749949  0.0116092824377674  0.2146103307020149   T   T   T
  0.6264046628421592  0.4792477786451840  0.1643088022478901   T   T   T
  0.7007339022251265  0.7411310471892210  0.1796894609004165   T   T   T
  0.9399049880987986  0.2702032869882374  0.1237132005619837   T   T   T
  0.9204574068426722  0.9909557401387222  0.1587310122578368   T   T   T
  0.8427535457685131  0.8125686796599380  0.1029821925292309   T   T   T
  0.0290716021334771  0.8982282300002937  0.1516399287804097   T   T   T
  0.4595255279477215  0.6976628072126848  0.0713496731232686   T   T   T
  0.7109852917702143  0.8937676309985484  0.2070444395290184   T   T   T
  0.7806797341356887  0.0875383235022680  0.1117847116452571   T   T   T
  0.2006550785630284  0.4276396017850840  0.1931900737740329   T   T   T
  0.3463833243588110  0.5016433436328668  0.1013241004906276   T   T   T
  0.3295194534647343  0.9130910769471573  0.1770541887123140   T   T   T
  0.2781357188120687  0.2353570461984054  0.1220465431596660   T   T   T
  0.3308198093296172  0.9297238974333363  0.1017064567536678   T   T   T
  0.9633123170549236  0.1424663586436193  0.1729373502094132   T   T   T
  0.6701957579999984  0.1154124740000029  0.0864178836320329   F   F   T
  0.0756632210946794  0.4218850235504861  0.2121856872264063   T   T   T
  0.1275372295475152  0.1032319742119857  0.0908811151546420   T   T   T
  0.6097914764925210  0.3616604343592627  0.0667625846694900   T   T   T
  0.1846516987782643  0.5805539104152122  0.1666632779949539   T   T   T
  0.3426879255368326  0.7424413836935226  0.1788414643571664   T   T   T
  0.4168611231609364  0.6206501594135184  0.1964372136895294   T   T   T
  0.2907976012037063  0.1547689722484637  0.1900637921576954   T   T   T
  0.4548733495725364  0.1370628953595767  0.0653591178129748   T   T   T
  0.4841766083611506  0.2866495699973555  0.1623406817349495   T   T   T
  0.6156510731095526  0.3169488896509733  0.1440603922405571   T   T   T
  0.1583130082649044  0.4478289072139863  0.0639716924049355   T   T   T
  0.5915734523429168  0.0590420269519268  0.1447583484396432   T   T   T
  0.2845712734040328  0.6419249031899963  0.1279753896772765   T   T   T
  0.6480786263993876  0.7829629545362288  0.1086294324946055   T   T   T
  0.3416505917273909  0.0518092592570248  0.0485312181425277   T   T   T
  0.7628100197432367  0.5951932824955294  0.0904033030011699   T   T   T
  0.5672198073040635  0.9241221497451348  0.1038743924333308   T   T   T
  0.2433850768786928  0.1602529113118697  0.0570326529027731   T   T   T
  0.9802351980454460  0.5313013662449334  0.2219592770455676   T   T   T
  0.6869524865715304  0.5858822013929460  0.2099968002667191   T   T   T
  0.8089250654495622  0.6815192807355045  0.1495005345186834   T   T   T
  0.2072407565087331  0.6957898868871140  0.0730331810541405   T   T   T
  0.2111554874041551  0.8678096496956975  0.0860113125638380   T   T   T
  0.1370361714595662  0.6740179737783942  0.2260695802547324   T   T   T
  0.4496731552407255  0.8717795796383144  0.0786105040389622   T   T   T
  0.3999489815839667  0.0495144579868446  0.1935695403748938   T   T   T
  0.5041488393083782  0.5266670960552093  0.1776604746758030   T   T   T
  0.8598262420523107  0.4869443571343219  0.0993936272254697   T   T   T
  0.1748526363331355  0.3474266680874576  0.1242560227010320   T   T   T
  0.8227442523160384  0.3242591781892916  0.1036915431384809   T   T   T
  0.2610192764249948  0.7367780948380913  0.2393780466504749   T   T   T
  0.9063421001184980  0.5763996856117612  0.1583765747407419   T   T   T
  0.1490596203323591  0.9650599403366735  0.1351765057783618   T   T   T
  0.0872106005867555  0.1575233566111698  0.1602438809714275   T   T   T
  0.0591063442092834  0.3183850253214188  0.1507294164014851   T   T   T
  0.1156502912161533  0.5838333271030119  0.1015556038785894   T   T   T
  0.4415380425319551  0.5880404958992711  0.1254395763382112   T   T   T
 
  0.00000000E+00  0.00000000E+00  0.00000000E+00
  0.00000000E+00  0.00000000E+00  0.00000000E+00
  0.00000000E+00  0.00000000E+00  0.00000000E+00
  0.00000000E+00  0.00000000E+00  0.00000000E+00
  0.00000000E+00  0.00000000E+00  0.00000000E+00
  0.00000000E+00  0.00000000E+00  0.00000000E+00
  0.00000000E+00  0.00000000E+00  0.00000000E+00
  0.00000000E+00  0.00000000E+00  0.00000000E+00
  0.00000000E+00  0.00000000E+00  0.00000000E+00
  0.00000000E+00  0.00000000E+00  0.00000000E+00
  0.00000000E+00  0.00000000E+00  0.00000000E+00
  0.00000000E+00  0.00000000E+00  0.00000000E+00
  0.00000000E+00  0.00000000E+00  0.00000000E+00
  0.00000000E+00  0.00000000E+00  0.00000000E+00
  0.00000000E+00  0.00000000E+00  0.00000000E+00
  0.00000000E+00  0.00000000E+00  0.00000000E+00
  0.00000000E+00  0.00000000E+00  0.00000000E+00
  0.00000000E+00  0.00000000E+00  0.00000000E+00
  0.00000000E+00  0.00000000E+00  0.00000000E+00
  0.00000000E+00  0.00000000E+00  0.00000000E+00
  0.00000000E+00  0.00000000E+00  0.00000000E+00
  0.00000000E+00  0.00000000E+00  0.00000000E+00
  0.00000000E+00  0.00000000E+00  0.00000000E+00
  0.00000000E+00  0.00000000E+00  0.00000000E+00
  0.00000000E+00  0.00000000E+00  0.00000000E+00
  0.00000000E+00  0.00000000E+00  0.00000000E+00
  0.00000000E+00  0.00000000E+00  0.00000000E+00
  0.00000000E+00  0.00000000E+00  0.00000000E+00
  0.00000000E+00  0.00000000E+00  0.00000000E+00
  0.00000000E+00  0.00000000E+00  0.00000000E+00
  0.00000000E+00  0.00000000E+00  0.00000000E+00
  0.00000000E+00  0.00000000E+00  0.00000000E+00
  0.00000000E+00  0.00000000E+00  0.00000000E+00
  0.00000000E+00  0.00000000E+00  0.00000000E+00
  0.00000000E+00  0.00000000E+00  0.00000000E+00
  0.00000000E+00  0.00000000E+00  0.00000000E+00
  0.00000000E+00  0.00000000E+00  0.00000000E+00
  0.00000000E+00  0.00000000E+00  0.00000000E+00
  0.00000000E+00  0.00000000E+00  0.00000000E+00
  0.00000000E+00  0.00000000E+00  0.00000000E+00
  0.00000000E+00  0.00000000E+00  0.00000000E+00
  0.00000000E+00  0.00000000E+00  0.00000000E+00
  0.00000000E+00  0.00000000E+00  0.00000000E+00
  0.00000000E+00  0.00000000E+00  0.00000000E+00
  0.00000000E+00  0.00000000E+00  0.00000000E+00
  0.00000000E+00  0.00000000E+00  0.00000000E+00
  0.00000000E+00  0.00000000E+00  0.00000000E+00
  0.00000000E+00  0.00000000E+00  0.00000000E+00
  0.00000000E+00  0.00000000E+00  0.00000000E+00
  0.00000000E+00  0.00000000E+00  0.00000000E+00
  0.00000000E+00  0.00000000E+00  0.00000000E+00
  0.00000000E+00  0.00000000E+00  0.00000000E+00
  0.00000000E+00  0.00000000E+00  0.00000000E+00
  0.00000000E+00  0.00000000E+00  0.00000000E+00
  0.00000000E+00  0.00000000E+00  0.00000000E+00
  0.00000000E+00  0.00000000E+00  0.00000000E+00
  0.00000000E+00  0.00000000E+00  0.00000000E+00
  0.00000000E+00  0.00000000E+00  0.00000000E+00
  0.00000000E+00  0.00000000E+00  0.00000000E+00
  0.00000000E+00  0.00000000E+00  0.00000000E+00
  0.00000000E+00  0.00000000E+00  0.00000000E+00
  0.00000000E+00  0.00000000E+00  0.00000000E+00
  0.00000000E+00  0.00000000E+00  0.00000000E+00
  0.00000000E+00  0.00000000E+00  0.00000000E+00
  0.00000000E+00  0.00000000E+00  0.00000000E+00
  0.00000000E+00  0.00000000E+00  0.00000000E+00
  0.00000000E+00  0.00000000E+00  0.00000000E+00
  0.00000000E+00  0.00000000E+00  0.00000000E+00
  0.00000000E+00  0.00000000E+00  0.00000000E+00
  0.00000000E+00  0.00000000E+00  0.00000000E+00
  0.00000000E+00  0.00000000E+00  0.00000000E+00
  0.00000000E+00  0.00000000E+00  0.00000000E+00
  0.00000000E+00  0.00000000E+00  0.00000000E+00
  0.00000000E+00  0.00000000E+00  0.00000000E+00
  0.00000000E+00  0.00000000E+00  0.00000000E+00
  0.00000000E+00  0.00000000E+00  0.00000000E+00
  0.00000000E+00  0.00000000E+00  0.00000000E+00
  0.00000000E+00  0.00000000E+00  0.00000000E+00
  0.00000000E+00  0.00000000E+00  0.00000000E+00
  0.00000000E+00  0.00000000E+00  0.00000000E+00
  0.00000000E+00  0.00000000E+00  0.00000000E+00
  0.00000000E+00  0.00000000E+00  0.00000000E+00
  0.00000000E+00  0.00000000E+00  0.00000000E+00
  0.00000000E+00  0.00000000E+00  0.00000000E+00
  0.00000000E+00  0.00000000E+00  0.00000000E+00
  0.00000000E+00  0.00000000E+00  0.00000000E+00
  0.00000000E+00  0.00000000E+00  0.00000000E+00
  0.00000000E+00  0.00000000E+00  0.00000000E+00
  0.00000000E+00  0.00000000E+00  0.00000000E+00
  0.00000000E+00  0.00000000E+00  0.00000000E+00
  0.00000000E+00  0.00000000E+00  0.00000000E+00
  0.00000000E+00  0.00000000E+00  0.00000000E+00
  0.00000000E+00  0.00000000E+00  0.00000000E+00
  0.00000000E+00  0.00000000E+00  0.00000000E+00
  0.00000000E+00  0.00000000E+00  0.00000000E+00
  0.00000000E+00  0.00000000E+00  0.00000000E+00
  0.00000000E+00  0.00000000E+00  0.00000000E+00
  0.00000000E+00  0.00000000E+00  0.00000000E+00
  0.00000000E+00  0.00000000E+00  0.00000000E+00
  0.00000000E+00  0.00000000E+00  0.00000000E+00
  0.00000000E+00  0.00000000E+00  0.00000000E+00
  0.00000000E+00  0.00000000E+00  0.00000000E+00
  0.00000000E+00  0.00000000E+00  0.00000000E+00
  0.00000000E+00  0.00000000E+00  0.00000000E+00
  0.00000000E+00  0.00000000E+00  0.00000000E+00
  0.00000000E+00  0.00000000E+00  0.00000000E+00
  0.00000000E+00  0.00000000E+00  0.00000000E+00
  0.00000000E+00  0.00000000E+00  0.00000000E+00
  0.00000000E+00  0.00000000E+00  0.00000000E+00
  0.00000000E+00  0.00000000E+00  0.00000000E+00
  0.00000000E+00  0.00000000E+00  0.00000000E+00
  0.00000000E+00  0.00000000E+00  0.00000000E+00
  0.00000000E+00  0.00000000E+00  0.00000000E+00
  0.00000000E+00  0.00000000E+00  0.00000000E+00
  0.00000000E+00  0.00000000E+00  0.00000000E+00
  0.00000000E+00  0.00000000E+00  0.00000000E+00
  0.00000000E+00  0.00000000E+00  0.00000000E+00
  0.00000000E+00  0.00000000E+00  0.00000000E+00
  0.00000000E+00  0.00000000E+00  0.00000000E+00
  0.00000000E+00  0.00000000E+00  0.00000000E+00
  0.00000000E+00  0.00000000E+00  0.00000000E+00
  0.00000000E+00  0.00000000E+00  0.00000000E+00
  0.00000000E+00  0.00000000E+00  0.00000000E+00
  0.00000000E+00  0.00000000E+00  0.00000000E+00
  0.00000000E+00  0.00000000E+00  0.00000000E+00
  0.00000000E+00  0.00000000E+00  0.00000000E+00
  0.00000000E+00  0.00000000E+00  0.00000000E+00
  0.00000000E+00  0.00000000E+00  0.00000000E+00
  0.00000000E+00  0.00000000E+00  0.00000000E+00
  0.00000000E+00  0.00000000E+00  0.00000000E+00
  0.00000000E+00  0.00000000E+00  0.00000000E+00
  0.00000000E+00  0.00000000E+00  0.00000000E+00
  0.00000000E+00  0.00000000E+00  0.00000000E+00
  0.00000000E+00  0.00000000E+00  0.00000000E+00
  0.00000000E+00  0.00000000E+00  0.00000000E+00
  0.00000000E+00  0.00000000E+00  0.00000000E+00
  0.00000000E+00  0.00000000E+00  0.00000000E+00
  0.00000000E+00  0.00000000E+00  0.00000000E+00
  0.00000000E+00  0.00000000E+00  0.00000000E+00
  0.00000000E+00  0.00000000E+00  0.00000000E+00
  0.00000000E+00  0.00000000E+00  0.00000000E+00
  0.00000000E+00  0.00000000E+00  0.00000000E+00
  0.00000000E+00  0.00000000E+00  0.00000000E+00
  0.00000000E+00  0.00000000E+00  0.00000000E+00
  0.00000000E+00  0.00000000E+00  0.00000000E+00
  0.00000000E+00  0.00000000E+00  0.00000000E+00
  0.00000000E+00  0.00000000E+00  0.00000000E+00
  0.00000000E+00  0.00000000E+00  0.00000000E+00
  0.00000000E+00  0.00000000E+00  0.00000000E+00
  0.00000000E+00  0.00000000E+00  0.00000000E+00
  0.00000000E+00  0.00000000E+00  0.00000000E+00
  0.00000000E+00  0.00000000E+00  0.00000000E+00
  0.00000000E+00  0.00000000E+00  0.00000000E+00
  0.00000000E+00  0.00000000E+00  0.00000000E+00
  0.00000000E+00  0.00000000E+00  0.00000000E+00
  0.00000000E+00  0.00000000E+00  0.00000000E+00
  0.00000000E+00  0.00000000E+00  0.00000000E+00
  0.00000000E+00  0.00000000E+00  0.00000000E+00
  0.00000000E+00  0.00000000E+00  0.00000000E+00
  0.00000000E+00  0.00000000E+00  0.00000000E+00
  0.00000000E+00  0.00000000E+00  0.00000000E+00
  0.00000000E+00  0.00000000E+00  0.00000000E+00
  0.00000000E+00  0.00000000E+00  0.00000000E+00
  0.00000000E+00  0.00000000E+00  0.00000000E+00
  0.00000000E+00  0.00000000E+00  0.00000000E+00
  0.00000000E+00  0.00000000E+00  0.00000000E+00
  0.00000000E+00  0.00000000E+00  0.00000000E+00
  0.00000000E+00  0.00000000E+00  0.00000000E+00
  0.00000000E+00  0.00000000E+00  0.00000000E+00
  0.00000000E+00  0.00000000E+00  0.00000000E+00
  0.00000000E+00  0.00000000E+00  0.00000000E+00
  0.00000000E+00  0.00000000E+00  0.00000000E+00
  0.00000000E+00  0.00000000E+00  0.00000000E+00
  0.00000000E+00  0.00000000E+00  0.00000000E+00
  0.00000000E+00  0.00000000E+00  0.00000000E+00
  0.00000000E+00  0.00000000E+00  0.00000000E+00
  0.00000000E+00  0.00000000E+00  0.00000000E+00
  0.00000000E+00  0.00000000E+00  0.00000000E+00
  0.00000000E+00  0.00000000E+00  0.00000000E+00
  0.00000000E+00  0.00000000E+00  0.00000000E+00
  0.00000000E+00  0.00000000E+00  0.00000000E+00
  0.00000000E+00  0.00000000E+00  0.00000000E+00
  0.00000000E+00  0.00000000E+00  0.00000000E+00
  0.00000000E+00  0.00000000E+00  0.00000000E+00
  0.00000000E+00  0.00000000E+00  0.00000000E+00
  0.00000000E+00  0.00000000E+00  0.00000000E+00
  0.00000000E+00  0.00000000E+00  0.00000000E+00
  0.00000000E+00  0.00000000E+00  0.00000000E+00
  0.00000000E+00  0.00000000E+00  0.00000000E+00
  0.00000000E+00  0.00000000E+00  0.00000000E+00
  0.00000000E+00  0.00000000E+00  0.00000000E+00
  0.00000000E+00  0.00000000E+00  0.00000000E+00
  0.00000000E+00  0.00000000E+00  0.00000000E+00
  0.00000000E+00  0.00000000E+00  0.00000000E+00
  0.00000000E+00  0.00000000E+00  0.00000000E+00
  0.00000000E+00  0.00000000E+00  0.00000000E+00
  0.00000000E+00  0.00000000E+00  0.00000000E+00
  0.00000000E+00  0.00000000E+00  0.00000000E+00
  0.00000000E+00  0.00000000E+00  0.00000000E+00
  0.00000000E+00  0.00000000E+00  0.00000000E+00
  0.00000000E+00  0.00000000E+00  0.00000000E+00
  0.00000000E+00  0.00000000E+00  0.00000000E+00
  0.00000000E+00  0.00000000E+00  0.00000000E+00
  0.00000000E+00  0.00000000E+00  0.00000000E+00
  0.00000000E+00  0.00000000E+00  0.00000000E+00
  0.00000000E+00  0.00000000E+00  0.00000000E+00
  0.00000000E+00  0.00000000E+00  0.00000000E+00
  0.00000000E+00  0.00000000E+00  0.00000000E+00
  0.00000000E+00  0.00000000E+00  0.00000000E+00
  0.00000000E+00  0.00000000E+00  0.00000000E+00
  0.00000000E+00  0.00000000E+00  0.00000000E+00
  0.00000000E+00  0.00000000E+00  0.00000000E+00
  0.00000000E+00  0.00000000E+00  0.00000000E+00
  0.00000000E+00  0.00000000E+00  0.00000000E+00
  0.00000000E+00  0.00000000E+00  0.00000000E+00
  0.00000000E+00  0.00000000E+00  0.00000000E+00
  0.00000000E+00  0.00000000E+00  0.00000000E+00
  0.00000000E+00  0.00000000E+00  0.00000000E+00
  0.00000000E+00  0.00000000E+00  0.00000000E+00
  0.00000000E+00  0.00000000E+00  0.00000000E+00
  0.00000000E+00  0.00000000E+00  0.00000000E+00
  0.00000000E+00  0.00000000E+00  0.00000000E+00
  0.00000000E+00  0.00000000E+00  0.00000000E+00
  0.00000000E+00  0.00000000E+00  0.00000000E+00
  0.00000000E+00  0.00000000E+00  0.00000000E+00
  0.00000000E+00  0.00000000E+00  0.00000000E+00
  0.00000000E+00  0.00000000E+00  0.00000000E+00
  0.00000000E+00  0.00000000E+00  0.00000000E+00
  0.00000000E+00  0.00000000E+00  0.00000000E+00
  0.00000000E+00  0.00000000E+00  0.00000000E+00
  0.00000000E+00  0.00000000E+00  0.00000000E+00
  0.00000000E+00  0.00000000E+00  0.00000000E+00
  0.00000000E+00  0.00000000E+00  0.00000000E+00
  0.00000000E+00  0.00000000E+00  0.00000000E+00
  0.00000000E+00  0.00000000E+00  0.00000000E+00
  0.00000000E+00  0.00000000E+00  0.00000000E+00
  0.00000000E+00  0.00000000E+00  0.00000000E+00
  0.00000000E+00  0.00000000E+00  0.00000000E+00
  0.00000000E+00  0.00000000E+00  0.00000000E+00
  0.00000000E+00  0.00000000E+00  0.00000000E+00
  0.00000000E+00  0.00000000E+00  0.00000000E+00
  0.00000000E+00  0.00000000E+00  0.00000000E+00
  0.00000000E+00  0.00000000E+00  0.00000000E+00
  0.00000000E+00  0.00000000E+00  0.00000000E+00
  0.00000000E+00  0.00000000E+00  0.00000000E+00
  0.00000000E+00  0.00000000E+00  0.00000000E+00
  0.00000000E+00  0.00000000E+00  0.00000000E+00
  0.00000000E+00  0.00000000E+00  0.00000000E+00
  0.00000000E+00  0.00000000E+00  0.00000000E+00
  0.00000000E+00  0.00000000E+00  0.00000000E+00
  0.00000000E+00  0.00000000E+00  0.00000000E+00
  0.00000000E+00  0.00000000E+00  0.00000000E+00
  0.00000000E+00  0.00000000E+00  0.00000000E+00
  0.00000000E+00  0.00000000E+00  0.00000000E+00
  0.00000000E+00  0.00000000E+00  0.00000000E+00
  0.00000000E+00  0.00000000E+00  0.00000000E+00
  0.00000000E+00  0.00000000E+00  0.00000000E+00
  0.00000000E+00  0.00000000E+00  0.00000000E+00
  0.00000000E+00  0.00000000E+00  0.00000000E+00
  0.00000000E+00  0.00000000E+00  0.00000000E+00
  0.00000000E+00  0.00000000E+00  0.00000000E+00
  0.00000000E+00  0.00000000E+00  0.00000000E+00
  0.00000000E+00  0.00000000E+00  0.00000000E+00
  0.00000000E+00  0.00000000E+00  0.00000000E+00
  0.00000000E+00  0.00000000E+00  0.00000000E+00
  0.00000000E+00  0.00000000E+00  0.00000000E+00
  0.00000000E+00  0.00000000E+00  0.00000000E+00
  0.00000000E+00  0.00000000E+00  0.00000000E+00
  0.00000000E+00  0.00000000E+00  0.00000000E+00
  0.00000000E+00  0.00000000E+00  0.00000000E+00
  0.00000000E+00  0.00000000E+00  0.00000000E+00
  0.00000000E+00  0.00000000E+00  0.00000000E+00
  0.00000000E+00  0.00000000E+00  0.00000000E+00
  0.00000000E+00  0.00000000E+00  0.00000000E+00
  0.00000000E+00  0.00000000E+00  0.00000000E+00
  0.00000000E+00  0.00000000E+00  0.00000000E+00
  0.00000000E+00  0.00000000E+00  0.00000000E+00
  0.00000000E+00  0.00000000E+00  0.00000000E+00
  0.00000000E+00  0.00000000E+00  0.00000000E+00
  0.00000000E+00  0.00000000E+00  0.00000000E+00
  0.00000000E+00  0.00000000E+00  0.00000000E+00
  0.00000000E+00  0.00000000E+00  0.00000000E+00
  0.00000000E+00  0.00000000E+00  0.00000000E+00
  0.00000000E+00  0.00000000E+00  0.00000000E+00
  0.00000000E+00  0.00000000E+00  0.00000000E+00
  0.00000000E+00  0.00000000E+00  0.00000000E+00
  0.00000000E+00  0.00000000E+00  0.00000000E+00
  0.00000000E+00  0.00000000E+00  0.00000000E+00
  0.00000000E+00  0.00000000E+00  0.00000000E+00
  0.00000000E+00  0.00000000E+00  0.00000000E+00
  0.00000000E+00  0.00000000E+00  0.00000000E+00
  0.00000000E+00  0.00000000E+00  0.00000000E+00
  0.00000000E+00  0.00000000E+00  0.00000000E+00
  0.00000000E+00  0.00000000E+00  0.00000000E+00
  0.00000000E+00  0.00000000E+00  0.00000000E+00
  0.00000000E+00  0.00000000E+00  0.00000000E+00
  0.00000000E+00  0.00000000E+00  0.00000000E+00
  0.00000000E+00  0.00000000E+00  0.00000000E+00
  0.00000000E+00  0.00000000E+00  0.00000000E+00
  0.00000000E+00  0.00000000E+00  0.00000000E+00
  0.00000000E+00  0.00000000E+00  0.00000000E+00
  0.00000000E+00  0.00000000E+00  0.00000000E+00
  0.00000000E+00  0.00000000E+00  0.00000000E+00
  0.00000000E+00  0.00000000E+00  0.00000000E+00
  0.00000000E+00  0.00000000E+00  0.00000000E+00
  0.00000000E+00  0.00000000E+00  0.00000000E+00
  0.00000000E+00  0.00000000E+00  0.00000000E+00
  0.00000000E+00  0.00000000E+00  0.00000000E+00
  0.00000000E+00  0.00000000E+00  0.00000000E+00
  0.00000000E+00  0.00000000E+00  0.00000000E+00
  0.00000000E+00  0.00000000E+00  0.00000000E+00
  0.00000000E+00  0.00000000E+00  0.00000000E+00
