# Supplementary material for: Adsorption of 4-(N,N-Dimethylamino)-4′-nitrostilbene on an Amorphous Silica Glass Surface
Source: J Phys Chem C Nanomater Interfaces. 2023 Nov 17;127(47):22964–74. doi: 10.1021/acs.jpcc.3c05552 (PMC10694811; doi:10.1021/acs.jpcc.3c05552)
Supplement: Supplementary file 2 — jp3c05552_si_002.zip [file jp3c05552_si_002.zip › contcar/B2_CONTCAR]

DANS                                    
   1.00000000000000     
    23.7420005797999991    0.0000000000000000    0.0000000000000000
     0.0000000000000000   18.2761001587000003    0.0000000000000000
     0.0000000000000000    0.0000000000000000   40.4500007628999967
   C    N    O    H    Si
    16     2   164    60    70
Selective dynamics
Direct
  0.4796468984550535  0.6176108733725155  0.3416265815164579   T   T   T
  0.5140860066505255  0.5745369350639639  0.3210401751817529   T   T   T
  0.5641302032366831  0.5431419278390176  0.3329490390911364   T   T   T
  0.5780162511683056  0.5526978600245941  0.3658466146543374   T   T   T
  0.5433551551460633  0.5934779730853810  0.3877009671024556   T   T   T
  0.4944183439976318  0.6269403332129697  0.3743002012248600   T   T   T
  0.5580447330028773  0.5970210675571375  0.4222259386307129   T   T   T
  0.5296749325158595  0.6353498400564507  0.4459350746292630   T   T   T
  0.5403643401693736  0.6364273352707647  0.4809501642442587   T   T   T
  0.5086947417947429  0.6838862821926243  0.5013498593254319   T   T   T
  0.5802180183501058  0.5910180284915163  0.4969269991418447   T   T   T
  0.5159334346893265  0.6866956149812531  0.5352511916449962   T   T   T
  0.5877936468541689  0.5926018953596136  0.5307751353163480   T   T   T
  0.5558609587033795  0.6407516498339014  0.5511023561230284   T   T   T
  0.6022247263649168  0.5922399690922437  0.6005287064740827   T   T   T
  0.5295270406347555  0.6912795973579211  0.6049142495275942   T   T   T
  0.5631510396169623  0.6422977716210164  0.5846857025222694   T   T   T
  0.4958996755698916  0.5594335442371854  0.2883215508378754   T   T   T
  0.4479233523186409  0.5831858095939921  0.2789594881217549   T   T   T
  0.5275080558716632  0.5199401102897127  0.2694569648498002   T   T   T
  0.9366977106790171  0.1916235803613038  0.1445577325672854   T   T   T
  0.8434563353202547  0.0966795836991934  0.0949516739761301   T   T   T
  0.0706832600768063  0.7178548602166361  0.2185558491041490   T   T   T
  0.3572374525593829  0.8317994365175801  0.1821807868247948   T   T   T
  0.5021516026331074  0.5525688734594371  0.1361657162015693   T   T   T
  0.4636635743441674  0.2045286185385562  0.1620027002485158   T   T   T
  0.2272259099099724  0.6417957627131238  0.1562387278481436   T   T   T
  0.1422502114098287  0.4341913737348495  0.2185245042625041   T   T   T
  0.0328312401832006  0.6918307102587583  0.1577540373088245   T   T   T
  0.6078535356233897  0.5850940398448057  0.0701597503986490   T   T   T
  0.4412218053433588  0.3322351061406250  0.1347253141756018   T   T   T
  0.0400217945442008  0.5012965217223001  0.2147215818714438   T   T   T
  0.9611922769931649  0.7392728287685116  0.2049446374582885   T   T   T
  0.8115056724876013  0.8810334184082643  0.1197783653123016   T   T   T
  0.9198774058278827  0.0035425548346394  0.1190654517411690   T   T   T
  0.4893125880157340  0.6025384455582722  0.1987753168866708   T   T   T
  0.4580576001261865  0.7851058162322979  0.0629784850522903   T   T   T
  0.4739223674209446  0.3241900130934123  0.1974660130705874   T   T   T
  0.9199243407167785  0.4684294388327165  0.0733076799789684   T   T   T
  0.1851373569460371  0.4071233125542511  0.0964703116860871   T   T   T
  0.5510486296903733  0.2918876415534423  0.1517738807184668   T   T   T
  0.9551180612734520  0.1065153789028867  0.0779778652043315   T   T   T
  0.3728362495709980  0.3856383217123535  0.2032112176129264   T   T   T
  0.6727777126964651  0.6596440187134955  0.1933194087323313   T   T   T
  0.1853411006910828  0.0028031131643407  0.1650809197790978   T   T   T
  0.1293987681170513  0.1194624283487855  0.1888457507071532   T   T   T
  0.9844894154407948  0.7286891850837847  0.0996696566255030   T   T   T
  0.4072771331147708  0.6054768539790732  0.1570279944374947   T   T   T
  0.6301800652897299  0.4469489606310040  0.0636201273841809   T   T   T
  0.9774074428629758  0.9431191448006632  0.1677275857226301   T   T   T
  0.6859526942453560  0.2037730181235220  0.0887845956044341   T   T   T
  0.0704842943569639  0.1022583973478163  0.0700132186910819   T   T   T
  0.3566510758117493  0.4295313058124358  0.1206260873131167   T   T   T
  0.6316927420537632  0.3904106119427032  0.1641221314477624   T   T   T
  0.8955186123822884  0.9973798402279193  0.0548787825189155   T   T   T
  0.6524719295346317  0.9329555775831059  0.2005581936065590   T   T   T
  0.5455903987647547  0.3488189042127639  0.0521082786253653   T   T   T
  0.6303173741685303  0.5059669017686524  0.1241858218252331   T   T   T
  0.0544747536185911  0.6161531627708964  0.1035981371955956   T   T   T
  0.7314790575734847  0.7651887003346183  0.0209210881303031   T   T   T
  0.2382265311744144  0.1014342517038194  0.2027678453164894   T   T   T
  0.1416593380115961  0.5576383664343464  0.1369327906442961   T   T   T
  0.5824781187738564  0.9743612613222752  0.0701705506631859   T   T   T
  0.2504650715913276  0.3911383243059345  0.2154112393496006   T   T   T
  0.4661318883636321  0.4637215531522255  0.1840387753975606   T   T   T
  0.2809039784004294  0.1939178252962955  0.0893175666537601   T   T   T
  0.8435392178767148  0.7400460055822254  0.1250296617877340   T   T   T
  0.5244391444471372  0.6712028783863245  0.0526314810745324   T   T   T
  0.5735997680863756  0.5090164233025765  0.1818555746104357   T   T   T
  0.6192049738302653  0.8595930114096171  0.1055774666510588   T   T   T
  0.8635139684267922  0.9470022169696273  0.1695675576686470   T   T   T
  0.9615568905275521  0.1907663069899660  0.2075642649818174   T   T   T
  0.3312371046487160  0.2921325791111306  0.1287622137543040   T   T   T
  0.6067298684610761  0.7191981860315370  0.0924630078428571   T   T   T
  0.4598928592328471  0.6727018125434637  0.1057372737030823   T   T   T
  0.7071765793722492  0.7816857591377218  0.0854404672356671   T   T   T
  0.2709202431301140  0.9213404876696093  0.1936571672202877   T   T   T
  0.8236976196043753  0.5469090282936051  0.0773805990350481   T   T   T
  0.7119890674443942  0.5397016216529762  0.0824189739151131   T   T   T
  0.3241200290548855  0.7061931106332282  0.1541840353808449   T   T   T
  0.9376214097649052  0.5366418630320435  0.1863420482097594   T   T   T
  0.1813845703649439  0.7398454030580466  0.2232431788993792   T   T   T
  0.8763557087874748  0.3074734263558857  0.1289227734150569   T   T   T
  0.4618529832966040  0.2212739067764635  0.0530290793203306   T   T   T
  0.5369853180366061  0.1094010315314176  0.1389693008400733   T   T   T
  0.8581987893173563  0.6285874025529605  0.1654373355877745   T   T   T
  0.8238225081998085  0.2685180327849514  0.0706458681628992   T   T   T
  0.6406410579250290  0.0880187789894056  0.1196081235047601   T   T   T
  0.9239818780982155  0.0679158885950692  0.1782231537453883   T   T   T
  0.9530565341083630  0.6082366254715575  0.1296702731080168   T   T   T
  0.1380074959956106  0.0168960155768567  0.1044446017917734   T   T   T
  0.3769604556674307  0.9705725582452243  0.1982946519488408   T   T   T
  0.9919234517596569  0.8358877882383380  0.0534132368777588   T   T   T
  0.0099389564242165  0.1994252730787867  0.0388385412861310   T   T   T
  0.6681197544435046  0.7581746805345162  0.1448531702402203   T   T   T
  0.3482411366610887  0.1122395880927281  0.1966314951076795   T   T   T
  0.2130785780261925  0.4797574343875881  0.0447459311443660   T   T   T
  0.3954118873819103  0.8818396529131176  0.0935986863698857   T   T   T
  0.1591603289669901  0.6514839493507084  0.0872183369450744   T   T   T
  0.1174471968867934  0.5165282971047693  0.0760953220114543   T   T   T
  0.3090847993939235  0.5636663498356544  0.1284053241204764   T   T   T
  0.4441451474895438  0.1348580931591201  0.1053833147351833   T   T   T
  0.8242635549820876  0.4073634241208571  0.0943177598655731   T   T   T
  0.4082360985937540  0.5469850676917394  0.0976165108248493   T   T   T
  0.7548401019617020  0.9063803563208934  0.1750883614237462   T   T   T
  0.0390900068665087  0.8272685823492291  0.1798981628728423   T   T   T
  0.3185711265097112  0.5060127355566149  0.0669603237179680   T   T   T
  0.2847568234492339  0.0957466823550963  0.0434578834354303   T   T   T
  0.8122727918636331  0.7942015850660494  0.0669875605587696   T   T   T
  0.1994517739597930  0.7842209682660262  0.0789281959699109   T   T   T
  0.6661110991964337  0.2556593250503336  0.1482565088224512   T   T   T
  0.0262460599194642  0.1138319335707173  0.1633472969770975   T   T   T
  0.9927424866905897  0.3165079491360022  0.1399290502121451   T   T   T
  0.7588537937257671  0.1599895112542026  0.1328491739271671   T   T   T
  0.7716718251772883  0.6254738062480808  0.1230694366347932   T   T   T
  0.5747620327807749  0.9733663654260211  0.1353093520678728   T   T   T
  0.5145243437176603  0.0905833784617063  0.0583501700898822   T   T   T
  0.7611009731541005  0.3012486326049788  0.1201086727138576   T   T   T
  0.1832952088748276  0.1257586551801837  0.0729029987986643   T   T   T
  0.3837856813668131  0.5678550425824075  0.2196785388985949   T   T   T
  0.2955877286581446  0.2292811030199482  0.2155082221179679   T   T   T
  0.4368443284992848  0.0640493439911295  0.1620447567535107   T   T   T
  0.2146576819207949  0.5133633367115090  0.1839872448204459   T   T   T
  0.0752778034549531  0.2410973765958348  0.1718027486094600   T   T   T
  0.1154737523943529  0.1514122516552334  0.1254548051637097   T   T   T
  0.2932000593612621  0.7384753492330409  0.2159132578534423   T   T   T
  0.7318800803533151  0.0738915580932489  0.0828520042924801   T   T   T
  0.2697736311547588  0.6812739317398656  0.0986786938741533   T   T   T
  0.3320996969688101  0.9418461327595649  0.1403371076242132   T   T   T
  0.8771417842546445  0.5046070031985822  0.1326642457552674   T   T   T
  0.9505330252946206  0.2614373566224566  0.0865082432322409   T   T   T
  0.6827203429610901  0.5157592650431592  0.1825847374602511   T   T   T
  0.1853537729767082  0.8938094147223974  0.1219433258052061   T   T   T
  0.6131135994344392  0.0626662891547472  0.1820889790193014   T   T   T
  0.3925159993256830  0.3343134587974329  0.0754766513995587   T   T   T
  0.5081773987455698  0.8870585955175270  0.0987631283958117   T   T   T
  0.1839906448728029  0.3839597777364187  0.1624469418654555   T   T   T
  0.7826383275951403  0.0170756985968673  0.1362924134448862   T   T   T
  0.1400826484758327  0.6176974867349359  0.1957435245815132   T   T   T
  0.4460037489279290  0.0675916863543815  0.2259385727191066   T   T   T
  0.1584862685567706  0.0155807835033680  0.2297668307638588   T   T   T
  0.1047920842351698  0.3296698034737733  0.1244164857892757   T   T   T
  0.2835482202164122  0.8777343804832332  0.0892152435565404   T   T   T
  0.7683802023700106  0.7166065305761111  0.1726784154088023   T   T   T
  0.4003508260999196  0.1022720117149940  0.0484489411139101   T   T   T
  0.0128858516815634  0.8628978850052825  0.1172209335979793   T   T   T
  0.9085005239934466  0.8365150561679701  0.0940870178091119   T   T   T
  0.0598436809261715  0.3836128149273975  0.1802883696284539   T   T   T
  0.2157707246656659  0.2809488826564928  0.1230757231123333   T   T   T
  0.4019060251855082  0.7073101845202349  0.2019435338372938   T   T   T
  0.2771635306232469  0.1794845328272552  0.1538089868306697   T   T   T
  0.6155267177073617  0.3363858266310034  0.1037221548323134   T   T   T
  0.3386431032904831  0.0060716647325142  0.0834555910378417   T   T   T
  0.0876406096794614  0.9388941329630320  0.1511078284219608   T   T   T
  0.6276949123346941  0.1015686750194344  0.0545306594301730   T   T   T
  0.6982884703986800  0.8010580455971971  0.2047828345157333   T   T   T
  0.0020307713394995  0.0555005836290452  0.0225505655098638   T   T   T
  0.5727928239114833  0.0283519287543815  0.0086643176935695   T   T   T
  0.0094091744866216  0.3456291367842703  0.0440011082230735   T   T   T
  0.9127780220129766  0.2745562412243899  0.0275975297638640   T   T   T
  0.4527793243320227  0.4186988595014367  0.2472340071396819   T   T   T
  0.6216709249240657  0.6963108695894635  0.0263220024055699   T   T   T
  0.5614003971353108  0.9912793613862942  0.2316515615003115   T   T   T
  0.6674464004624761  0.0416993770844079  0.2401911057857948   T   T   T
  0.4118970895985027  0.6611327456887828  0.0450556684875205   T   T   T
  0.7400982800229490  0.9103962047020895  0.2411877109631894   T   T   T
  0.0551155826708900  0.3747614318939191  0.2476567520448975   T   T   T
  0.6511089191920210  0.3099966640430629  0.0422652367408304   T   T   T
  0.1225678890733135  0.3936877029887701  0.0399972178561562   T   T   T
  0.3545824189658499  0.9931602097080718  0.0181765192697573   T   T   T
  0.2248510157573295  0.2185746210505686  0.0316178324345675   T   T   T
  0.9467363343850570  0.4595884747796686  0.2422994501480513   T   T   T
  0.9730006940099537  0.6063553956434122  0.2384099033892428   T   T   T
  0.6514624741964368  0.5647348282367706  0.2432892987362058   T   T   T
  0.7552384303446644  0.5811155390395757  0.2235768484367639   T   T   T
  0.2282962159605610  0.6726835575096575  0.0376294653571994   T   T   T
  0.1908460194826807  0.9187789169781705  0.0561909344197212   T   T   T
  0.1313259419653670  0.6384365310189022  0.2608155533984734   T   T   T
  0.4594313561853242  0.9251377039853781  0.0422848166664931   T   T   T
  0.2431861254496390  0.8497358940539387  0.2480076187096275   T   T   T
  0.2474161656873990  0.7166234400484419  0.2756903822828908   T   T   T
  0.7606061641582338  0.6627237698775599  0.0606419608994258   T   T   T
  0.4414589321678849  0.6417413249705306  0.3314646056395711   T   T   T
  0.5904329516130763  0.5111469677291514  0.3162978044668064   T   T   T
  0.6162985152183361  0.5274282880111643  0.3755141045284703   T   T   T
  0.4669050057405954  0.6593973998372374  0.3901236369457704   T   T   T
  0.5948650950688062  0.5646919717581316  0.4293991124678606   T   T   T
  0.4941733494484281  0.6695254562942313  0.4381680480874279   T   T   T
  0.4773554810916231  0.7195577755714214  0.4898561708816592   T   T   T
  0.6053491317334732  0.5526661902753159  0.4824222485707051   T   T   T
  0.4902547904775635  0.7243301031033179  0.5496732393651982   T   T   T
  0.6185904018259326  0.5558993750593855  0.5418636297279438   T   T   T
  0.6456724197396573  0.6004469228326693  0.5916240884823756   T   T   T
  0.6017571774884682  0.6019300669374573  0.6272441273020669   T   T   T
  0.5905565830004220  0.5346016748032281  0.5961120907791314   T   T   T
  0.5356656109450295  0.7488551548813456  0.5975878580537880   T   T   T
  0.4841435905757892  0.6786750277196305  0.6031596551079755   T   T   T
  0.5423327090783352  0.6856280612540423  0.6308003026933323   T   T   T
  0.9775658858483811  0.1719170417537389  0.2282425220742876   T   T   T
  0.6557394792448774  0.0827292421930100  0.2542702255180438   T   T   T
  0.4831425098158236  0.4542216192650596  0.2532941556065108   T   T   T
  0.9476559323363853  0.5083191273633779  0.0756031243085350   T   T   T
  0.6697107139454901  0.2688812989336724  0.0540401929147254   T   T   T
  0.5169638641922739  0.3861795596581508  0.0570963631014714   T   T   T
  0.8539382016584830  0.2705532377512088  0.0535135395711259   T   T   T
  0.5437453292391301  0.9935856428298526  0.0012816156565351   T   T   T
  0.9872173025356299  0.3900908809950457  0.0493672459105186   T   T   T
  0.9128240339382555  0.2792604570164210  0.0034350598973233   T   T   T
  0.8954921606803589  0.9442940592887560  0.0592967381405682   T   T   T
  0.7817957446669030  0.6162525023834678  0.2138144191785872   T   T   T
  0.9529833767659176  0.6946021600364212  0.2181936790965377   T   T   T
  0.5256875048170404  0.0161138680880093  0.2259098406302479   T   T   T
  0.7268702142955258  0.9579570559249153  0.2499756593207896   T   T   T
  0.9055846167682019  0.4547589696677354  0.2437502832529646   T   T   T
  0.0049773267257082  0.6202073968846865  0.2526157388282184   T   T   T
  0.6111516302921964  0.5528724559888368  0.2412779273180828   T   T   T
  0.7255925043312980  0.8155500450312049  0.0131264934969302   T   T   T
  0.0315898338804525  0.8388181489041919  0.0466967826339649   T   T   T
  0.6609880701646076  0.7129715320556261  0.0233574972947822   T   T   T
  0.0155328960000034  0.3816170690000007  0.2543892794998929   F   F   T
  0.3628096040592987  0.3331858777090466  0.2020138912232596   T   T   T
  0.2902396574928371  0.4072474123952882  0.2123768511314740   T   T   T
  0.2683443662598920  0.2702083073588333  0.2158141047433023   T   T   T
  0.4324440700158466  0.0739741622206511  0.2486951289270662   T   T   T
  0.1805434440947075  0.9752613143732256  0.2393622511078340   T   T   T
  0.4977382731188915  0.2488296220786627  0.0510567609012263   T   T   T
  0.2070935369999987  0.5189726349999972  0.0284398629799632   F   F   T
  0.4152206779999972  0.2915823459999984  0.0675727101129443   F   F   T
  0.9673335810837507  0.0255257901589747  0.0239741001016369   T   T   T
  0.0839153683093470  0.3740667374381856  0.0434757465314148   T   T   T
  0.3216902453016378  0.9672059950459622  0.0091768506489728   T   T   T
  0.2530518551793163  0.2516866124468413  0.0220779065338550   T   T   T
  0.2415098657373538  0.9455051518403255  0.1798127072417448   T   T   T
  0.4000132391980623  0.5593172811725028  0.2419826309129304   T   T   T
  0.1339388721544527  0.5846963001011016  0.2603607564158965   T   T   T
  0.2537533150860307  0.8803219090986765  0.2282569526032966   T   T   T
  0.2147977309899230  0.6858145653266490  0.2815274309061291   T   T   T
  0.4245202463630447  0.9404315622871700  0.0306259285772529   T   T   T
  0.2792163409982308  0.4914669643414520  0.0610783281983973   T   T   T
  0.4017234149999993  0.6103456020000024  0.0509480805676683   F   F   T
  0.2680484181100875  0.6746554168072539  0.0307731541439762   T   T   T
  0.1708866923042115  0.9637714344723288  0.0629056133111535   T   T   T
  0.0092077220306407  0.1144040547591492  0.0525896041016201   T   T   T
  0.5726805745252489  0.0480080863945858  0.0480016096829869   T   T   T
  0.0252246268024038  0.7436396368455197  0.1906693043859731   T   T   T
  0.7531888426581418  0.7513392721296744  0.0590703866272054   T   T   T
  0.6449646339665266  0.5193590521491284  0.0853659956555618   T   T   T
  0.0065506579184249  0.6623691544131747  0.1232092084432478   T   T   T
  0.4706000607649559  0.1279391980230085  0.1422125796722861   T   T   T
  0.7184509742029241  0.2314099771164029  0.1234408366206967   T   T   T
  0.9721240776204422  0.2699231939567970  0.0490738474303804   T   T   T
  0.9752587153197630  0.8151006807878848  0.0914388062388204   T   T   T
  0.1784927190915369  0.0602094208364843  0.1970732757168803   T   T   T
  0.4413887527868786  0.4001191097922613  0.2086400728932910   T   T   T
  0.5915019596751119  0.6685303341418545  0.0601025202366761   T   T   T
  0.3813722970992825  0.3467573586134748  0.1148302460724811   T   T   T
  0.9023500955290791  0.0523668096625787  0.0870749560120752   T   T   T
  0.8025333075192442  0.9378959494606769  0.1506798395621925   T   T   T
  0.6214653409046884  0.0071640314746718  0.2135570363838093   T   T   T
  0.6302293241978865  0.4798786732433512  0.1625635206815639   T   T   T
  0.7006970087666938  0.7338193961699507  0.1785708973071513   T   T   T
  0.9387139909900865  0.2701141248355877  0.1257061148779675   T   T   T
  0.9211299462381554  0.9897169672778350  0.1589083526154587   T   T   T
  0.8436707446260213  0.8132224478290593  0.1020787293936141   T   T   T
  0.0288948470958278  0.8931759375691797  0.1539573895162526   T   T   T
  0.4633335359858711  0.6972116060519503  0.0665295904504623   T   T   T
  0.7117068419176176  0.8886012949928744  0.2057519429578636   T   T   T
  0.7804806097882693  0.0872754824731588  0.1116234287896231   T   T   T
  0.1990279129720829  0.4304361399448567  0.1953174609388649   T   T   T
  0.3456890802437286  0.5096410708559278  0.1036057438078313   T   T   T
  0.3352358848816822  0.9151424359647374  0.1784340866062402   T   T   T
  0.2768188388367439  0.2391375016505551  0.1239255741263856   T   T   T
  0.3377849691532147  0.9260257031255795  0.1011681401622427   T   T   T
  0.9625296333441294  0.1410680044023476  0.1739831671026691   T   T   T
  0.6701957579999984  0.1154124740000029  0.0854162985469696   F   F   T
  0.0743302514349218  0.4224362744067989  0.2154098796311244   T   T   T
  0.1267053045824953  0.1016146284159485  0.0926950658739469   T   T   T
  0.6111176968910210  0.3610880809782797  0.0652207606512059   T   T   T
  0.1810978901436625  0.5824711120312126  0.1680895393417594   T   T   T
  0.3433118432804183  0.7455180081483891  0.1888778614210250   T   T   T
  0.4208610377591050  0.6218188783583173  0.1961136470339301   T   T   T
  0.2893718052415102  0.1566644431717686  0.1920826529378186   T   T   T
  0.4568411474947197  0.1359360125948588  0.0658591279999323   T   T   T
  0.4834707492638144  0.2898901429897024  0.1607461440207352   T   T   T
  0.6153993287728426  0.3175590741502026  0.1426401218086510   T   T   T
  0.1570049134949100  0.4474559539060317  0.0643871418736612   T   T   T
  0.5916997323598193  0.0577860710373433  0.1441048711749819   T   T   T
  0.2852628242216195  0.6466469758383175  0.1347817897873239   T   T   T
  0.6494300264210843  0.7798091785292124  0.1074790202196313   T   T   T
  0.3439131347192251  0.0515259982263565  0.0489765007424912   T   T   T
  0.7661824872860312  0.5926594960312139  0.0855681498378002   T   T   T
  0.5708604645929237  0.9223102013835435  0.1022915853519359   T   T   T
  0.2433745374360435  0.1587567078388901  0.0595055026173251   T   T   T
  0.9744320769172927  0.5258100395157586  0.2198370678198611   T   T   T
  0.6898521088863461  0.5807928282700724  0.2106297234656043   T   T   T
  0.8104756763946224  0.6779799142094928  0.1464323102885788   T   T   T
  0.2147044402824481  0.6974613471086466  0.0758687459703190   T   T   T
  0.2151934113763417  0.8687864549611479  0.0866644343155888   T   T   T
  0.1317497040040146  0.6793232374513292  0.2241939226093722   T   T   T
  0.4550410772320309  0.8699082337191242  0.0742214205599634   T   T   T
  0.4002448713962409  0.0543428163057367  0.1957814343552065   T   T   T
  0.5084344184114588  0.5314400622925833  0.1757134065536409   T   T   T
  0.8610037979044514  0.4817218092236237  0.0945859252254093   T   T   T
  0.1726140158076997  0.3498078976505080  0.1262939589949713   T   T   T
  0.8225514914390941  0.3200673828870780  0.1032352360599241   T   T   T
  0.2418917973143604  0.7618962372295407  0.2408758497625942   T   T   T
  0.9067378201547996  0.5698620569564609  0.1538542252000509   T   T   T
  0.1481519516329845  0.9621373349758472  0.1358865041750070   T   T   T
  0.0869434364989773  0.1560644529208290  0.1621704538429708   T   T   T
  0.0574711767422486  0.3178504047122573  0.1537337077108712   T   T   T
  0.1189279181041285  0.5863199637480954  0.1011039959538048   T   T   T
  0.4451802715876232  0.5955116091070629  0.1237634699665365   T   T   T
 
  0.00000000E+00  0.00000000E+00  0.00000000E+00
  0.00000000E+00  0.00000000E+00  0.00000000E+00
  0.00000000E+00  0.00000000E+00  0.00000000E+00
  0.00000000E+00  0.00000000E+00  0.00000000E+00
  0.00000000E+00  0.00000000E+00  0.00000000E+00
  0.00000000E+00  0.00000000E+00  0.00000000E+00
  0.00000000E+00  0.00000000E+00  0.00000000E+00
  0.00000000E+00  0.00000000E+00  0.00000000E+00
  0.00000000E+00  0.00000000E+00  0.00000000E+00
  0.00000000E+00  0.00000000E+00  0.00000000E+00
  0.00000000E+00  0.00000000E+00  0.00000000E+00
  0.00000000E+00  0.00000000E+00  0.00000000E+00
  0.00000000E+00  0.00000000E+00  0.00000000E+00
  0.00000000E+00  0.00000000E+00  0.00000000E+00
  0.00000000E+00  0.00000000E+00  0.00000000E+00
  0.00000000E+00  0.00000000E+00  0.00000000E+00
  0.00000000E+00  0.00000000E+00  0.00000000E+00
  0.00000000E+00  0.00000000E+00  0.00000000E+00
  0.00000000E+00  0.00000000E+00  0.00000000E+00
  0.00000000E+00  0.00000000E+00  0.00000000E+00
  0.00000000E+00  0.00000000E+00  0.00000000E+00
  0.00000000E+00  0.00000000E+00  0.00000000E+00
  0.00000000E+00  0.00000000E+00  0.00000000E+00
  0.00000000E+00  0.00000000E+00  0.00000000E+00
  0.00000000E+00  0.00000000E+00  0.00000000E+00
  0.00000000E+00  0.00000000E+00  0.00000000E+00
  0.00000000E+00  0.00000000E+00  0.00000000E+00
  0.00000000E+00  0.00000000E+00  0.00000000E+00
  0.00000000E+00  0.00000000E+00  0.00000000E+00
  0.00000000E+00  0.00000000E+00  0.00000000E+00
  0.00000000E+00  0.00000000E+00  0.00000000E+00
  0.00000000E+00  0.00000000E+00  0.00000000E+00
  0.00000000E+00  0.00000000E+00  0.00000000E+00
  0.00000000E+00  0.00000000E+00  0.00000000E+00
  0.00000000E+00  0.00000000E+00  0.00000000E+00
  0.00000000E+00  0.00000000E+00  0.00000000E+00
  0.00000000E+00  0.00000000E+00  0.00000000E+00
  0.00000000E+00  0.00000000E+00  0.00000000E+00
  0.00000000E+00  0.00000000E+00  0.00000000E+00
  0.00000000E+00  0.00000000E+00  0.00000000E+00
  0.00000000E+00  0.00000000E+00  0.00000000E+00
  0.00000000E+00  0.00000000E+00  0.00000000E+00
  0.00000000E+00  0.00000000E+00  0.00000000E+00
  0.00000000E+00  0.00000000E+00  0.00000000E+00
  0.00000000E+00  0.00000000E+00  0.00000000E+00
  0.00000000E+00  0.00000000E+00  0.00000000E+00
  0.00000000E+00  0.00000000E+00  0.00000000E+00
  0.00000000E+00  0.00000000E+00  0.00000000E+00
  0.00000000E+00  0.00000000E+00  0.00000000E+00
  0.00000000E+00  0.00000000E+00  0.00000000E+00
  0.00000000E+00  0.00000000E+00  0.00000000E+00
  0.00000000E+00  0.00000000E+00  0.00000000E+00
  0.00000000E+00  0.00000000E+00  0.00000000E+00
  0.00000000E+00  0.00000000E+00  0.00000000E+00
  0.00000000E+00  0.00000000E+00  0.00000000E+00
  0.00000000E+00  0.00000000E+00  0.00000000E+00
  0.00000000E+00  0.00000000E+00  0.00000000E+00
  0.00000000E+00  0.00000000E+00  0.00000000E+00
  0.00000000E+00  0.00000000E+00  0.00000000E+00
  0.00000000E+00  0.00000000E+00  0.00000000E+00
  0.00000000E+00  0.00000000E+00  0.00000000E+00
  0.00000000E+00  0.00000000E+00  0.00000000E+00
  0.00000000E+00  0.00000000E+00  0.00000000E+00
  0.00000000E+00  0.00000000E+00  0.00000000E+00
  0.00000000E+00  0.00000000E+00  0.00000000E+00
  0.00000000E+00  0.00000000E+00  0.00000000E+00
  0.00000000E+00  0.00000000E+00  0.00000000E+00
  0.00000000E+00  0.00000000E+00  0.00000000E+00
  0.00000000E+00  0.00000000E+00  0.00000000E+00
  0.00000000E+00  0.00000000E+00  0.00000000E+00
  0.00000000E+00  0.00000000E+00  0.00000000E+00
  0.00000000E+00  0.00000000E+00  0.00000000E+00
  0.00000000E+00  0.00000000E+00  0.00000000E+00
  0.00000000E+00  0.00000000E+00  0.00000000E+00
  0.00000000E+00  0.00000000E+00  0.00000000E+00
  0.00000000E+00  0.00000000E+00  0.00000000E+00
  0.00000000E+00  0.00000000E+00  0.00000000E+00
  0.00000000E+00  0.00000000E+00  0.00000000E+00
  0.00000000E+00  0.00000000E+00  0.00000000E+00
  0.00000000E+00  0.00000000E+00  0.00000000E+00
  0.00000000E+00  0.00000000E+00  0.00000000E+00
  0.00000000E+00  0.00000000E+00  0.00000000E+00
  0.00000000E+00  0.00000000E+00  0.00000000E+00
  0.00000000E+00  0.00000000E+00  0.00000000E+00
  0.00000000E+00  0.00000000E+00  0.00000000E+00
  0.00000000E+00  0.00000000E+00  0.00000000E+00
  0.00000000E+00  0.00000000E+00  0.00000000E+00
  0.00000000E+00  0.00000000E+00  0.00000000E+00
  0.00000000E+00  0.00000000E+00  0.00000000E+00
  0.00000000E+00  0.00000000E+00  0.00000000E+00
  0.00000000E+00  0.00000000E+00  0.00000000E+00
  0.00000000E+00  0.00000000E+00  0.00000000E+00
  0.00000000E+00  0.00000000E+00  0.00000000E+00
  0.00000000E+00  0.00000000E+00  0.00000000E+00
  0.00000000E+00  0.00000000E+00  0.00000000E+00
  0.00000000E+00  0.00000000E+00  0.00000000E+00
  0.00000000E+00  0.00000000E+00  0.00000000E+00
  0.00000000E+00  0.00000000E+00  0.00000000E+00
  0.00000000E+00  0.00000000E+00  0.00000000E+00
  0.00000000E+00  0.00000000E+00  0.00000000E+00
  0.00000000E+00  0.00000000E+00  0.00000000E+00
  0.00000000E+00  0.00000000E+00  0.00000000E+00
  0.00000000E+00  0.00000000E+00  0.00000000E+00
  0.00000000E+00  0.00000000E+00  0.00000000E+00
  0.00000000E+00  0.00000000E+00  0.00000000E+00
  0.00000000E+00  0.00000000E+00  0.00000000E+00
  0.00000000E+00  0.00000000E+00  0.00000000E+00
  0.00000000E+00  0.00000000E+00  0.00000000E+00
  0.00000000E+00  0.00000000E+00  0.00000000E+00
  0.00000000E+00  0.00000000E+00  0.00000000E+00
  0.00000000E+00  0.00000000E+00  0.00000000E+00
  0.00000000E+00  0.00000000E+00  0.00000000E+00
  0.00000000E+00  0.00000000E+00  0.00000000E+00
  0.00000000E+00  0.00000000E+00  0.00000000E+00
  0.00000000E+00  0.00000000E+00  0.00000000E+00
  0.00000000E+00  0.00000000E+00  0.00000000E+00
  0.00000000E+00  0.00000000E+00  0.00000000E+00
  0.00000000E+00  0.00000000E+00  0.00000000E+00
  0.00000000E+00  0.00000000E+00  0.00000000E+00
  0.00000000E+00  0.00000000E+00  0.00000000E+00
  0.00000000E+00  0.00000000E+00  0.00000000E+00
  0.00000000E+00  0.00000000E+00  0.00000000E+00
  0.00000000E+00  0.00000000E+00  0.00000000E+00
  0.00000000E+00  0.00000000E+00  0.00000000E+00
  0.00000000E+00  0.00000000E+00  0.00000000E+00
  0.00000000E+00  0.00000000E+00  0.00000000E+00
  0.00000000E+00  0.00000000E+00  0.00000000E+00
  0.00000000E+00  0.00000000E+00  0.00000000E+00
  0.00000000E+00  0.00000000E+00  0.00000000E+00
  0.00000000E+00  0.00000000E+00  0.00000000E+00
  0.00000000E+00  0.00000000E+00  0.00000000E+00
  0.00000000E+00  0.00000000E+00  0.00000000E+00
  0.00000000E+00  0.00000000E+00  0.00000000E+00
  0.00000000E+00  0.00000000E+00  0.00000000E+00
  0.00000000E+00  0.00000000E+00  0.00000000E+00
  0.00000000E+00  0.00000000E+00  0.00000000E+00
  0.00000000E+00  0.00000000E+00  0.00000000E+00
  0.00000000E+00  0.00000000E+00  0.00000000E+00
  0.00000000E+00  0.00000000E+00  0.00000000E+00
  0.00000000E+00  0.00000000E+00  0.00000000E+00
  0.00000000E+00  0.00000000E+00  0.00000000E+00
  0.00000000E+00  0.00000000E+00  0.00000000E+00
  0.00000000E+00  0.00000000E+00  0.00000000E+00
  0.00000000E+00  0.00000000E+00  0.00000000E+00
  0.00000000E+00  0.00000000E+00  0.00000000E+00
  0.00000000E+00  0.00000000E+00  0.00000000E+00
  0.00000000E+00  0.00000000E+00  0.00000000E+00
  0.00000000E+00  0.00000000E+00  0.00000000E+00
  0.00000000E+00  0.00000000E+00  0.00000000E+00
  0.00000000E+00  0.00000000E+00  0.00000000E+00
  0.00000000E+00  0.00000000E+00  0.00000000E+00
  0.00000000E+00  0.00000000E+00  0.00000000E+00
  0.00000000E+00  0.00000000E+00  0.00000000E+00
  0.00000000E+00  0.00000000E+00  0.00000000E+00
  0.00000000E+00  0.00000000E+00  0.00000000E+00
  0.00000000E+00  0.00000000E+00  0.00000000E+00
  0.00000000E+00  0.00000000E+00  0.00000000E+00
  0.00000000E+00  0.00000000E+00  0.00000000E+00
  0.00000000E+00  0.00000000E+00  0.00000000E+00
  0.00000000E+00  0.00000000E+00  0.00000000E+00
  0.00000000E+00  0.00000000E+00  0.00000000E+00
  0.00000000E+00  0.00000000E+00  0.00000000E+00
  0.00000000E+00  0.00000000E+00  0.00000000E+00
  0.00000000E+00  0.00000000E+00  0.00000000E+00
  0.00000000E+00  0.00000000E+00  0.00000000E+00
  0.00000000E+00  0.00000000E+00  0.00000000E+00
  0.00000000E+00  0.00000000E+00  0.00000000E+00
  0.00000000E+00  0.00000000E+00  0.00000000E+00
  0.00000000E+00  0.00000000E+00  0.00000000E+00
  0.00000000E+00  0.00000000E+00  0.00000000E+00
  0.00000000E+00  0.00000000E+00  0.00000000E+00
  0.00000000E+00  0.00000000E+00  0.00000000E+00
  0.00000000E+00  0.00000000E+00  0.00000000E+00
  0.00000000E+00  0.00000000E+00  0.00000000E+00
  0.00000000E+00  0.00000000E+00  0.00000000E+00
  0.00000000E+00  0.00000000E+00  0.00000000E+00
  0.00000000E+00  0.00000000E+00  0.00000000E+00
  0.00000000E+00  0.00000000E+00  0.00000000E+00
  0.00000000E+00  0.00000000E+00  0.00000000E+00
  0.00000000E+00  0.00000000E+00  0.00000000E+00
  0.00000000E+00  0.00000000E+00  0.00000000E+00
  0.00000000E+00  0.00000000E+00  0.00000000E+00
  0.00000000E+00  0.00000000E+00  0.00000000E+00
  0.00000000E+00  0.00000000E+00  0.00000000E+00
  0.00000000E+00  0.00000000E+00  0.00000000E+00
  0.00000000E+00  0.00000000E+00  0.00000000E+00
  0.00000000E+00  0.00000000E+00  0.00000000E+00
  0.00000000E+00  0.00000000E+00  0.00000000E+00
  0.00000000E+00  0.00000000E+00  0.00000000E+00
  0.00000000E+00  0.00000000E+00  0.00000000E+00
  0.00000000E+00  0.00000000E+00  0.00000000E+00
  0.00000000E+00  0.00000000E+00  0.00000000E+00
  0.00000000E+00  0.00000000E+00  0.00000000E+00
  0.00000000E+00  0.00000000E+00  0.00000000E+00
  0.00000000E+00  0.00000000E+00  0.00000000E+00
  0.00000000E+00  0.00000000E+00  0.00000000E+00
  0.00000000E+00  0.00000000E+00  0.00000000E+00
  0.00000000E+00  0.00000000E+00  0.00000000E+00
  0.00000000E+00  0.00000000E+00  0.00000000E+00
  0.00000000E+00  0.00000000E+00  0.00000000E+00
  0.00000000E+00  0.00000000E+00  0.00000000E+00
  0.00000000E+00  0.00000000E+00  0.00000000E+00
  0.00000000E+00  0.00000000E+00  0.00000000E+00
  0.00000000E+00  0.00000000E+00  0.00000000E+00
  0.00000000E+00  0.00000000E+00  0.00000000E+00
  0.00000000E+00  0.00000000E+00  0.00000000E+00
  0.00000000E+00  0.00000000E+00  0.00000000E+00
  0.00000000E+00  0.00000000E+00  0.00000000E+00
  0.00000000E+00  0.00000000E+00  0.00000000E+00
  0.00000000E+00  0.00000000E+00  0.00000000E+00
  0.00000000E+00  0.00000000E+00  0.00000000E+00
  0.00000000E+00  0.00000000E+00  0.00000000E+00
  0.00000000E+00  0.00000000E+00  0.00000000E+00
  0.00000000E+00  0.00000000E+00  0.00000000E+00
  0.00000000E+00  0.00000000E+00  0.00000000E+00
  0.00000000E+00  0.00000000E+00  0.00000000E+00
  0.00000000E+00  0.00000000E+00  0.00000000E+00
  0.00000000E+00  0.00000000E+00  0.00000000E+00
  0.00000000E+00  0.00000000E+00  0.00000000E+00
  0.00000000E+00  0.00000000E+00  0.00000000E+00
  0.00000000E+00  0.00000000E+00  0.00000000E+00
  0.00000000E+00  0.00000000E+00  0.00000000E+00
  0.00000000E+00  0.00000000E+00  0.00000000E+00
  0.00000000E+00  0.00000000E+00  0.00000000E+00
  0.00000000E+00  0.00000000E+00  0.00000000E+00
  0.00000000E+00  0.00000000E+00  0.00000000E+00
  0.00000000E+00  0.00000000E+00  0.00000000E+00
  0.00000000E+00  0.00000000E+00  0.00000000E+00
  0.00000000E+00  0.00000000E+00  0.00000000E+00
  0.00000000E+00  0.00000000E+00  0.00000000E+00
  0.00000000E+00  0.00000000E+00  0.00000000E+00
  0.00000000E+00  0.00000000E+00  0.00000000E+00
  0.00000000E+00  0.00000000E+00  0.00000000E+00
  0.00000000E+00  0.00000000E+00  0.00000000E+00
  0.00000000E+00  0.00000000E+00  0.00000000E+00
  0.00000000E+00  0.00000000E+00  0.00000000E+00
  0.00000000E+00  0.00000000E+00  0.00000000E+00
  0.00000000E+00  0.00000000E+00  0.00000000E+00
  0.00000000E+00  0.00000000E+00  0.00000000E+00
  0.00000000E+00  0.00000000E+00  0.00000000E+00
  0.00000000E+00  0.00000000E+00  0.00000000E+00
  0.00000000E+00  0.00000000E+00  0.00000000E+00
  0.00000000E+00  0.00000000E+00  0.00000000E+00
  0.00000000E+00  0.00000000E+00  0.00000000E+00
  0.00000000E+00  0.00000000E+00  0.00000000E+00
  0.00000000E+00  0.00000000E+00  0.00000000E+00
  0.00000000E+00  0.00000000E+00  0.00000000E+00
  0.00000000E+00  0.00000000E+00  0.00000000E+00
  0.00000000E+00  0.00000000E+00  0.00000000E+00
  0.00000000E+00  0.00000000E+00  0.00000000E+00
  0.00000000E+00  0.00000000E+00  0.00000000E+00
  0.00000000E+00  0.00000000E+00  0.00000000E+00
  0.00000000E+00  0.00000000E+00  0.00000000E+00
  0.00000000E+00  0.00000000E+00  0.00000000E+00
  0.00000000E+00  0.00000000E+00  0.00000000E+00
  0.00000000E+00  0.00000000E+00  0.00000000E+00
  0.00000000E+00  0.00000000E+00  0.00000000E+00
  0.00000000E+00  0.00000000E+00  0.00000000E+00
  0.00000000E+00  0.00000000E+00  0.00000000E+00
  0.00000000E+00  0.00000000E+00  0.00000000E+00
  0.00000000E+00  0.00000000E+00  0.00000000E+00
  0.00000000E+00  0.00000000E+00  0.00000000E+00
  0.00000000E+00  0.00000000E+00  0.00000000E+00
  0.00000000E+00  0.00000000E+00  0.00000000E+00
  0.00000000E+00  0.00000000E+00  0.00000000E+00
  0.00000000E+00  0.00000000E+00  0.00000000E+00
  0.00000000E+00  0.00000000E+00  0.00000000E+00
  0.00000000E+00  0.00000000E+00  0.00000000E+00
  0.00000000E+00  0.00000000E+00  0.00000000E+00
  0.00000000E+00  0.00000000E+00  0.00000000E+00
  0.00000000E+00  0.00000000E+00  0.00000000E+00
  0.00000000E+00  0.00000000E+00  0.00000000E+00
  0.00000000E+00  0.00000000E+00  0.00000000E+00
  0.00000000E+00  0.00000000E+00  0.00000000E+00
  0.00000000E+00  0.00000000E+00  0.00000000E+00
  0.00000000E+00  0.00000000E+00  0.00000000E+00
  0.00000000E+00  0.00000000E+00  0.00000000E+00
  0.00000000E+00  0.00000000E+00  0.00000000E+00
  0.00000000E+00  0.00000000E+00  0.00000000E+00
  0.00000000E+00  0.00000000E+00  0.00000000E+00
  0.00000000E+00  0.00000000E+00  0.00000000E+00
  0.00000000E+00  0.00000000E+00  0.00000000E+00
  0.00000000E+00  0.00000000E+00  0.00000000E+00
  0.00000000E+00  0.00000000E+00  0.00000000E+00
  0.00000000E+00  0.00000000E+00  0.00000000E+00
  0.00000000E+00  0.00000000E+00  0.00000000E+00
  0.00000000E+00  0.00000000E+00  0.00000000E+00
  0.00000000E+00  0.00000000E+00  0.00000000E+00
  0.00000000E+00  0.00000000E+00  0.00000000E+00
  0.00000000E+00  0.00000000E+00  0.00000000E+00
  0.00000000E+00  0.00000000E+00  0.00000000E+00
  0.00000000E+00  0.00000000E+00  0.00000000E+00
  0.00000000E+00  0.00000000E+00  0.00000000E+00
  0.00000000E+00  0.00000000E+00  0.00000000E+00
  0.00000000E+00  0.00000000E+00  0.00000000E+00
  0.00000000E+00  0.00000000E+00  0.00000000E+00
  0.00000000E+00  0.00000000E+00  0.00000000E+00
  0.00000000E+00  0.00000000E+00  0.00000000E+00
  0.00000000E+00  0.00000000E+00  0.00000000E+00
  0.00000000E+00  0.00000000E+00  0.00000000E+00
  0.00000000E+00  0.00000000E+00  0.00000000E+00
  0.00000000E+00  0.00000000E+00  0.00000000E+00
  0.00000000E+00  0.00000000E+00  0.00000000E+00
  0.00000000E+00  0.00000000E+00  0.00000000E+00
  0.00000000E+00  0.00000000E+00  0.00000000E+00
  0.00000000E+00  0.00000000E+00  0.00000000E+00
  0.00000000E+00  0.00000000E+00  0.00000000E+00
  0.00000000E+00  0.00000000E+00  0.00000000E+00
  0.00000000E+00  0.00000000E+00  0.00000000E+00
  0.00000000E+00  0.00000000E+00  0.00000000E+00
  0.00000000E+00  0.00000000E+00  0.00000000E+00
  0.00000000E+00  0.00000000E+00  0.00000000E+00
