# Supplementary material for: Adsorption of 4-(N,N-Dimethylamino)-4′-nitrostilbene on an Amorphous Silica Glass Surface
Source: J Phys Chem C Nanomater Interfaces. 2023 Nov 17;127(47):22964–74. doi: 10.1021/acs.jpcc.3c05552 (PMC10694811; doi:10.1021/acs.jpcc.3c05552)
Supplement: Supplementary file 2 — jp3c05552_si_002.zip [file jp3c05552_si_002.zip › contcar/B3_CONTCAR]

DANS                                    
   1.00000000000000     
    23.7420005797999991    0.0000000000000000    0.0000000000000000
     0.0000000000000000   18.2761001587000003    0.0000000000000000
     0.0000000000000000    0.0000000000000000   40.4500007628999967
   C    N    O    H    Si
    16     2   164    60    70
Selective dynamics
Direct
  0.5675753760343505  0.5451797859309880  0.3042594212234179   T   T   T
  0.5958633255502130  0.5939291492287093  0.3252442767697449   T   T   T
  0.5664131067116658  0.6401626051242634  0.3467454129376588   T   T   T
  0.5081096627050093  0.6370109844547273  0.3470652940420136   T   T   T
  0.4780788866230926  0.5888942925525366  0.3260735089690543   T   T   T
  0.5093427872976977  0.5432115948462728  0.3046220808528453   T   T   T
  0.4170646808057913  0.5890362707660740  0.3272986935537332   T   T   T
  0.3821454177669387  0.5460035289016578  0.3092074107741252   T   T   T
  0.3210026962141062  0.5472732194754439  0.3100734036402756   T   T   T
  0.2902986354952997  0.5000208713540284  0.2891966319928017   T   T   T
  0.2893271230079887  0.5949129923339365  0.3302895475414305   T   T   T
  0.2318368394286795  0.4993215456723482  0.2886794936007374   T   T   T
  0.2307334491490094  0.5948185188889115  0.3298846436757655   T   T   T
  0.2005651622483153  0.5466578110627590  0.3091705085261094   T   T   T
  0.1123404210060908  0.5869213010052661  0.3350754462489138   T   T   T
  0.1133436807372018  0.4770503458005622  0.3009979391668325   T   T   T
  0.1407721602266197  0.5475566935038703  0.3081807771503826   T   T   T
  0.6565031862599043  0.5981158096080089  0.3240155706993099   T   T   T
  0.6825380253358195  0.5534019747838751  0.3049711124176220   T   T   T
  0.6816114058209476  0.6452302229761933  0.3416029920752102   T   T   T
  0.9390730207935086  0.1903568981080975  0.1450640376146223   T   T   T
  0.8434062736820077  0.0969905417555433  0.0966303994823689   T   T   T
  0.0988437516718484  0.7356923149612555  0.2135567049750162   T   T   T
  0.3536607364760718  0.8304781606079633  0.1743355217705645   T   T   T
  0.4926843323881043  0.5341918519583623  0.1405445751403052   T   T   T
  0.4642153833640508  0.2008072694626714  0.1640000933146654   T   T   T
  0.2294773047343244  0.6377980715618793  0.1553359837298051   T   T   T
  0.1436097629902341  0.4295970922299460  0.2174510540364584   T   T   T
  0.0419853858860330  0.6940743044285178  0.1601249513817334   T   T   T
  0.6032618324226399  0.5841314825061760  0.0765966601335775   T   T   T
  0.4427602417287227  0.3305923594722220  0.1387595518780530   T   T   T
  0.0427868533117456  0.4992264068750346  0.2130521822730636   T   T   T
  0.9840716456166180  0.7421197295202061  0.2132918652947763   T   T   T
  0.8108392500558889  0.8782039349303515  0.1242828027925138   T   T   T
  0.9177329569092979  0.0018216065981132  0.1208298561200077   T   T   T
  0.4823515976089273  0.5946589734644875  0.2014236315984863   T   T   T
  0.4520582407804412  0.7834963129855409  0.0752337446298973   T   T   T
  0.4733082875998883  0.3171482286535370  0.2016058844965715   T   T   T
  0.9166972543893973  0.4734940284222175  0.0811979980411691   T   T   T
  0.1881980716483643  0.4062040013748933  0.0971444683999499   T   T   T
  0.5524753729211601  0.2897364588586460  0.1571677685960885   T   T   T
  0.9556361083548017  0.1029698924433147  0.0796998281012785   T   T   T
  0.3670841083048602  0.3684285838099821  0.2098237190291117   T   T   T
  0.6682536030908578  0.6688212228010356  0.1933293855177881   T   T   T
  0.1854893129876678  0.0006873551405786  0.1670759033352291   T   T   T
  0.1323323402784349  0.1215838161922352  0.1884516427204926   T   T   T
  0.9869902716494663  0.7281725237091723  0.1039461215703562   T   T   T
  0.3996490166908720  0.5896923583599568  0.1604908420172439   T   T   T
  0.6281985192121869  0.4472795358960812  0.0698228343494523   T   T   T
  0.9772192750548869  0.9422629474286280  0.1686998340265582   T   T   T
  0.6859602020396912  0.2037438306647444  0.0923625004615177   T   T   T
  0.0709877703465143  0.0988940567857866  0.0707353800086117   T   T   T
  0.3567458463164056  0.4246083936572345  0.1242123952363142   T   T   T
  0.6340446609315217  0.3879110380738069  0.1695070475870467   T   T   T
  0.8940049667514659  0.9966174718612958  0.0563862314604328   T   T   T
  0.6523933024041255  0.9420648953080480  0.2035867957200614   T   T   T
  0.5433923274605815  0.3490039368454356  0.0580578989159198   T   T   T
  0.6218798415469514  0.5041407737468772  0.1307240295636609   T   T   T
  0.0484914316392339  0.6068873525891961  0.1081781141391519   T   T   T
  0.7335978133576950  0.7568787116653058  0.0244622804500586   T   T   T
  0.2402529830480551  0.1000277188173621  0.2040285112354457   T   T   T
  0.1399489774726149  0.5573033285348488  0.1402547467151914   T   T   T
  0.5775562723383943  0.9770640589201330  0.0740575864172845   T   T   T
  0.2503779584939937  0.3866742889363490  0.2168449767086537   T   T   T
  0.4508754394869652  0.4579858433048374  0.1929638979929800   T   T   T
  0.2839844119397871  0.1887521646682272  0.0891094355858701   T   T   T
  0.8418084322186313  0.7370725995894917  0.1296365263929544   T   T   T
  0.5238230390658555  0.6780526082011747  0.0601449273972341   T   T   T
  0.5603087321125075  0.4885938115639971  0.1865625656915360   T   T   T
  0.6135772899441655  0.8603228792336854  0.1072649431046567   T   T   T
  0.8635394011295454  0.9480365266743135  0.1726985021907595   T   T   T
  0.9632380429265778  0.1916274080047117  0.2081668482791437   T   T   T
  0.3346767831822166  0.2850484591145519  0.1296016885672791   T   T   T
  0.6101559345185952  0.7172209037152059  0.0989375208885552   T   T   T
  0.4584892110478401  0.6621646529074722  0.1124699908536773   T   T   T
  0.7044965513272434  0.7906144211720731  0.0867544089031626   T   T   T
  0.2699150242988792  0.9126647014104314  0.1990535142797244   T   T   T
  0.8200001166045076  0.5508451126719930  0.0869789057750728   T   T   T
  0.7074915349821748  0.5404213465181800  0.0919198567193184   T   T   T
  0.3267969194329801  0.7019505979226871  0.1444183616788157   T   T   T
  0.9367302124016369  0.5455403779096611  0.1958340304936017   T   T   T
  0.1984836097514014  0.7053905178747601  0.2419183162439950   T   T   T
  0.8781925943987889  0.3057138451130167  0.1304568526222379   T   T   T
  0.4588563403596318  0.2216252018451588  0.0536695456366363   T   T   T
  0.5370730962161420  0.1095000427878916  0.1378386413333550   T   T   T
  0.8558719557910094  0.6334226882010527  0.1735224887718578   T   T   T
  0.8228615407541771  0.2818118822436089  0.0716236405397007   T   T   T
  0.6426597971082864  0.0869700960368148  0.1233652568042522   T   T   T
  0.9256064780989386  0.0680456961316696  0.1795501736651266   T   T   T
  0.9520058890278754  0.6166767463376186  0.1392419743133753   T   T   T
  0.1457189367967690  0.0207757460898750  0.1046259233917795   T   T   T
  0.3750576869093256  0.9655309460869744  0.1964964300361826   T   T   T
  0.9866387769525277  0.8290547461881792  0.0548556096434635   T   T   T
  0.0087129822238585  0.1941712694485835  0.0391951328820752   T   T   T
  0.6714325738588365  0.7721430993436628  0.1481244240863047   T   T   T
  0.3500947864346355  0.1088680627260205  0.1963514857117694   T   T   T
  0.2123781959220787  0.4830517588864979  0.0466149366773892   T   T   T
  0.3901302734530899  0.8886578673982339  0.0998248031869747   T   T   T
  0.1497043934895047  0.6516791082256587  0.0897913675862125   T   T   T
  0.1160983993556582  0.5128978552263600  0.0796313299327285   T   T   T
  0.3046915039091096  0.5565213060517646  0.1249553489140151   T   T   T
  0.4423515144537096  0.1356997113353127  0.1063984044077539   T   T   T
  0.8223014236867955  0.4128909910129989  0.1038614140095987   T   T   T
  0.4051446023181404  0.5405653375612730  0.0981295684448234   T   T   T
  0.7544944872277610  0.9104406131260758  0.1792780812285661   T   T   T
  0.0466326716614778  0.8330917548163482  0.1784763835413025   T   T   T
  0.3192412271682948  0.4855974351714420  0.0666076504363592   T   T   T
  0.2827777937076366  0.0960352733113646  0.0413737830086968   T   T   T
  0.8116235238890225  0.7914828974532568  0.0714719430431947   T   T   T
  0.1960657608621923  0.7819116860468729  0.0810611325242097   T   T   T
  0.6677386620690191  0.2538144998028554  0.1523636489132327   T   T   T
  0.0281830525126257  0.1134027912953731  0.1645992774954014   T   T   T
  0.9953006735270096  0.3146421646594195  0.1379522961751684   T   T   T
  0.7597625520336097  0.1584790143286575  0.1356198239689555   T   T   T
  0.7666931716271366  0.6268579612716081  0.1326170965483933   T   T   T
  0.5752084362829627  0.9740589392485323  0.1395257023412850   T   T   T
  0.5121487305307716  0.0921808351834345  0.0586470036091890   T   T   T
  0.7622126598835404  0.2996328384198944  0.1235280474485102   T   T   T
  0.1824198957941271  0.1318833500418397  0.0715224659188726   T   T   T
  0.3776607114730011  0.5858813278469919  0.2272881292002949   T   T   T
  0.2987505712149063  0.2280038158529397  0.2145294849546894   T   T   T
  0.4384938904678795  0.0602074537868780  0.1621837550635821   T   T   T
  0.2184582431364268  0.5065324103664092  0.1823022894632886   T   T   T
  0.0765775078912029  0.2417564039606509  0.1716757838759918   T   T   T
  0.1155873833349881  0.1524479794613508  0.1252442991981504   T   T   T
  0.2898781104900147  0.7303587728153781  0.2038405936861530   T   T   T
  0.7317760060491506  0.0741172024803871  0.0851334544781009   T   T   T
  0.2621392500494142  0.6697719066448368  0.0939243447164167   T   T   T
  0.3166111869501451  0.9481374217153259  0.1415885793662106   T   T   T
  0.8781001238021954  0.5101012081090984  0.1413369456855137   T   T   T
  0.9488478432544148  0.2579766956540743  0.0862691134579671   T   T   T
  0.6663308616222404  0.5235037490521466  0.1907453578717614   T   T   T
  0.1829078707292598  0.8930971223479361  0.1230347846158101   T   T   T
  0.6082453409338272  0.0689497586142487  0.1853815059954908   T   T   T
  0.3969150124460488  0.3361422730218788  0.0783418844489663   T   T   T
  0.5029276722359443  0.8933304884480617  0.1047091142464490   T   T   T
  0.1871674724752068  0.3757351119454375  0.1625255659689823   T   T   T
  0.7834221001781879  0.0158024940589355  0.1379993369857530   T   T   T
  0.1505517072796385  0.6117807006429583  0.2005228375759954   T   T   T
  0.4450079801398264  0.0579947450586925  0.2263216886933203   T   T   T
  0.1582815334317625  0.0197853292658010  0.2312108116216687   T   T   T
  0.1079993038146000  0.3253239360531798  0.1227342585776595   T   T   T
  0.2793856781716237  0.8785463734675990  0.0887417950378617   T   T   T
  0.7676818724895256  0.7272023877303576  0.1784535541152988   T   T   T
  0.3978791681725539  0.1018472288182449  0.0496410380363815   T   T   T
  0.0132767157788646  0.8660333998630196  0.1168206137419631   T   T   T
  0.9077662884963252  0.8325354320528833  0.0988074265334018   T   T   T
  0.0629858906094880  0.3853695478325957  0.1767486675740015   T   T   T
  0.2191513868003365  0.2774650823576710  0.1213871147091584   T   T   T
  0.4017095220170774  0.7093317725854904  0.1949142051240721   T   T   T
  0.2774692696327596  0.1749182318341244  0.1536972023346972   T   T   T
  0.6151672691663652  0.3351073979366668  0.1088286293873917   T   T   T
  0.3324712305376041  0.0089862207046627  0.0842720961710712   T   T   T
  0.0856262666809516  0.9492203249269631  0.1489759119044086   T   T   T
  0.6259988396030675  0.1026527005444181  0.0585835902064280   T   T   T
  0.6947704889815087  0.8086322595014037  0.2096555676895561   T   T   T
  0.0017103546819576  0.0492110207379507  0.0245084154559211   T   T   T
  0.5755216384264601  0.0283453017146789  0.0117577714111999   T   T   T
  0.0131050907147666  0.3392560815716850  0.0448651832048057   T   T   T
  0.9138454884759475  0.2755480508875826  0.0274619010857496   T   T   T
  0.4480895162257562  0.3989630254890918  0.2541587256205876   T   T   T
  0.6205403560319076  0.6942681043080124  0.0323788916256432   T   T   T
  0.5603520414367196  0.9970692765571088  0.2357709114022624   T   T   T
  0.6649133968726934  0.0513994859462549  0.2432997175630793   T   T   T
  0.4119711111786223  0.6618355082554898  0.0511322604896632   T   T   T
  0.7384773480927384  0.9186224199900047  0.2451785689896852   T   T   T
  0.0537675677423359  0.3692966673630196  0.2436640390428400   T   T   T
  0.6484375917084771  0.3112981758970846  0.0467184604296803   T   T   T
  0.1241042437128553  0.3941231310177552  0.0410109384871441   T   T   T
  0.3537076501020811  0.9905796911106188  0.0198040277301751   T   T   T
  0.2285967142084952  0.2246931185619979  0.0322036996412835   T   T   T
  0.9573235248841088  0.4691325247600129  0.2506547739170190   T   T   T
  0.9952225787058648  0.6107020604172350  0.2436445386280195   T   T   T
  0.6049341987149837  0.5971350013835131  0.2371778014472522   T   T   T
  0.7168817533406062  0.5897683553154489  0.2413421424982293   T   T   T
  0.2081002101937388  0.6726722873995798  0.0359785180281405   T   T   T
  0.1840410499607722  0.9136485649250978  0.0566118275158952   T   T   T
  0.1031962390177294  0.6353775011267105  0.2594769114067569   T   T   T
  0.4546307121083109  0.9176939043214687  0.0467972114589855   T   T   T
  0.2647623148327621  0.8205578577299953  0.2538552261619115   T   T   T
  0.3037504057177370  0.6813866557455909  0.2628783796730446   T   T   T
  0.7545235248028507  0.6630365762357361  0.0696904599625619   T   T   T
  0.5919326020115826  0.5114271770463578  0.2873809768157007   T   T   T
  0.5897460992252390  0.6776501198841968  0.3625685919768945   T   T   T
  0.4845990902213284  0.6727521143521298  0.3637390376630990   T   T   T
  0.4874364799615874  0.5066376244023227  0.2876260910652292   T   T   T
  0.3989170507031370  0.6286107297536733  0.3445989747153647   T   T   T
  0.4001500679954821  0.5067186814987242  0.2917453584776265   T   T   T
  0.3132446136376611  0.4631624462045231  0.2727610451389755   T   T   T
  0.3106507619817137  0.6325210286127053  0.3471035106605266   T   T   T
  0.2109113766878840  0.4615552566035073  0.2718829653257194   T   T   T
  0.2086086446301604  0.6323768436727161  0.3462290487598252   T   T   T
  0.1239288268758457  0.6450369126581565  0.3347953029241382   T   T   T
  0.0667675399342571  0.5833751087269538  0.3309521219823472   T   T   T
  0.1223040839458853  0.5634526932081555  0.3595495631717576   T   T   T
  0.1288881874805493  0.4538161998459325  0.2778424383218258   T   T   T
  0.1203498682877388  0.4371944541529599  0.3210881996387528   T   T   T
  0.0679342238515225  0.4863740503002688  0.2982225320815947   T   T   T
  0.9779961220529270  0.1730631970275304  0.2292088825295238   T   T   T
  0.6514620669192586  0.0895881313683614  0.2584306598002588   T   T   T
  0.4824413701235639  0.3762385279445735  0.2629874622915040   T   T   T
  0.9472647755603951  0.5091399847461618  0.0847308445202938   T   T   T
  0.6683623598677840  0.2705546245258321  0.0579723352596771   T   T   T
  0.5142496198159302  0.3849002859773875  0.0641297435350788   T   T   T
  0.8539997035274816  0.2820048995941975  0.0552213276915664   T   T   T
  0.5474745705908333  0.9937371510192607  0.0030883146382702   T   T   T
  0.9928586612324480  0.3857123578009813  0.0488541224134773   T   T   T
  0.9140878685064228  0.2798063272289803  0.0032842315918793   T   T   T
  0.8902286279387447  0.9436722444281391  0.0604109293250715   T   T   T
  0.7100843258931334  0.5793040849619725  0.2651512630937485   T   T   T
  0.9796504276205703  0.6959075850504313  0.2264091044286762   T   T   T
  0.5236611728803029  0.0166061018800665  0.2281331593207755   T   T   T
  0.7256004755947337  0.9665209585080682  0.2536915834476106   T   T   T
  0.9168913120778069  0.4691014523475021  0.2558720459455043   T   T   T
  0.0353280126668024  0.6187847786192341  0.2518012692125651   T   T   T
  0.5686849481163875  0.6089619882537908  0.2265909596650137   T   T   T
  0.7276841853243081  0.8053592759063046  0.0145460073918105   T   T   T
  0.0255222313442538  0.8319426458057104  0.0467074463794186   T   T   T
  0.6607656360921531  0.7054858548400345  0.0286549604045248   T   T   T
  0.0155328960000034  0.3816170690000007  0.2516322223987059   F   F   T
  0.3558014442844560  0.3161633722562980  0.2118864339810193   T   T   T
  0.2910682185943050  0.3968432044525669  0.2125111061300419   T   T   T
  0.2684138889098172  0.2651351652315125  0.2157339874618301   T   T   T
  0.4309129372139116  0.0525499910733929  0.2490338633148878   T   T   T
  0.1838088979273652  0.9881757011811644  0.2438701088340681   T   T   T
  0.4949279877994783  0.2490974183607053  0.0525931381566935   T   T   T
  0.2070935369999987  0.5189726349999972  0.0288236155593762   F   F   T
  0.4152206779999972  0.2915823459999984  0.0688077538269387   F   F   T
  0.9664043241875439  0.0204480634154619  0.0259393946713795   T   T   T
  0.0869542930033085  0.3702920264394762  0.0446614687108296   T   T   T
  0.3212710532951702  0.9665323851949409  0.0093010356520832   T   T   T
  0.2585352489224320  0.2544774204737046  0.0222619038681296   T   T   T
  0.2371192387627664  0.9332015970944022  0.1867983612913462   T   T   T
  0.3515186252106990  0.6182411103512304  0.2400531365100417   T   T   T
  0.1215434651401670  0.6010712684533560  0.2764809655752665   T   T   T
  0.2640999605035482  0.8583286267550900  0.2359584832772416   T   T   T
  0.2912742121552415  0.6600908072687416  0.2841292465597823   T   T   T
  0.4204150373784240  0.9333725774357364  0.0346094015191759   T   T   T
  0.2783571514957532  0.4825945972568689  0.0605169168056996   T   T   T
  0.4017234149999993  0.6103456020000024  0.0554543635858212   F   F   T
  0.2414881811037488  0.6887096230849119  0.0235701912944181   T   T   T
  0.1683816928342238  0.9618586743738512  0.0626717046050920   T   T   T
  0.0090355852728605  0.1098450582859065  0.0537855211269192   T   T   T
  0.5713474425487938  0.0494174823910214  0.0508482555987365   T   T   T
  0.0417032635495605  0.7500313230351981  0.1920689464467421   T   T   T
  0.7515219563453834  0.7509762904457397  0.0636828727427053   T   T   T
  0.6404922115317077  0.5191294881106583  0.0925278414030316   T   T   T
  0.0074248768041311  0.6627698176391830  0.1284876928024577   T   T   T
  0.4706640903633021  0.1260956439307504  0.1426226794350829   T   T   T
  0.7194643062020947  0.2302432416370784  0.1268692892817933   T   T   T
  0.9723963303535494  0.2661662415976598  0.0492142582527370   T   T   T
  0.9743283101598820  0.8128832132473415  0.0939133415334469   T   T   T
  0.1796017636583598  0.0610089718342724  0.1977558645760286   T   T   T
  0.4349566664163710  0.3860272119342236  0.2145960024757761   T   T   T
  0.5908146675896814  0.6688542042430591  0.0666782271722970   T   T   T
  0.3836681459793005  0.3432729344006425  0.1176143583856269   T   T   T
  0.9016035908061162  0.0509228198061428  0.0887486117608959   T   T   T
  0.8024089916774362  0.9378011563070665  0.1540625190568047   T   T   T
  0.6196355880615751  0.0144522670327709  0.2169938316544235   T   T   T
  0.6220461264721956  0.4763765401106730  0.1688928577455224   T   T   T
  0.6999294224071513  0.7432906727942167  0.1824586121133858   T   T   T
  0.9399493436043455  0.2681147678993991  0.1256596310180887   T   T   T
  0.9208886900284977  0.9894016870352745  0.1607280843438198   T   T   T
  0.8428319172803079  0.8099792045796282  0.1067086530358887   T   T   T
  0.0300540526201970  0.8975055378628856  0.1532120134770865   T   T   T
  0.4615369978390970  0.6960650644224804  0.0745492792141771   T   T   T
  0.7104573858033647  0.8955996210837515  0.2098174939689869   T   T   T
  0.7808245411007356  0.0864576958235723  0.1137879511899334   T   T   T
  0.2008040501654939  0.4250519624421070  0.1947316677130269   T   T   T
  0.3436145909106691  0.4996378102272584  0.1031971592116040   T   T   T
  0.3294741441185978  0.9132311506167939  0.1777685510601428   T   T   T
  0.2793973701310307  0.2342646977299968  0.1236069558221185   T   T   T
  0.3302100319151245  0.9301742532877447  0.1029655515238263   T   T   T
  0.9643201179323267  0.1408202587066903  0.1749530618745122   T   T   T
  0.6701957579999984  0.1154124740000029  0.0887198286587358   F   F   T
  0.0754116513549730  0.4202725576095746  0.2129129172677657   T   T   T
  0.1282680166863158  0.1033822337102254  0.0924611913681258   T   T   T
  0.6092447128500970  0.3613756698328681  0.0705666931586137   T   T   T
  0.1845392252482368  0.5787446163290511  0.1694654672721473   T   T   T
  0.3431731046161883  0.7430573513737855  0.1791895370984728   T   T   T
  0.4151171304884357  0.6210243039070538  0.1976541959484651   T   T   T
  0.2914386741949934  0.1534807448220638  0.1918504330873350   T   T   T
  0.4543218145536006  0.1363317549943131  0.0666851467166474   T   T   T
  0.4845110631658595  0.2859004754613492  0.1642133710338367   T   T   T
  0.6169787787533977  0.3157246875169907  0.1476049387770815   T   T   T
  0.1574323073518473  0.4474628761579179  0.0660800440011251   T   T   T
  0.5914428463453680  0.0592843174022634  0.1468052049778036   T   T   T
  0.2828937046639438  0.6404516924897222  0.1299755520852527   T   T   T
  0.6493025425135239  0.7850596837150799  0.1107717670326781   T   T   T
  0.3412149067976259  0.0515730677595605  0.0492528505973023   T   T   T
  0.7614333935989578  0.5941954636505475  0.0951166966523692   T   T   T
  0.5669757575508373  0.9248738430806016  0.1061821486866012   T   T   T
  0.2440799680567085  0.1605348193149768  0.0586753952509435   T   T   T
  0.9823972307976865  0.5324698021712559  0.2252473462265338   T   T   T
  0.6639693738000358  0.5948018258403160  0.2160786802568713   T   T   T
  0.8079878598741728  0.6808260730493176  0.1540148167125765   T   T   T
  0.2044519560589698  0.6944742178269036  0.0753490829850217   T   T   T
  0.2109545456331660  0.8670512928308308  0.0874170656874618   T   T   T
  0.1389498924322403  0.6724692251415287  0.2289751601289446   T   T   T
  0.4497103634785851  0.8707005934532488  0.0812200817513818   T   T   T
  0.4005169036222171  0.0484321203790006  0.1952021164411525   T   T   T
  0.4971995989870434  0.5179274441990841  0.1804924811105111   T   T   T
  0.8593882843391373  0.4870912804871704  0.1036544324438330   T   T   T
  0.1756453291253360  0.3456579119837310  0.1256093892274411   T   T   T
  0.8226756558161863  0.3239301114877005  0.1068959847750618   T   T   T
  0.2630710569843182  0.7360473590591535  0.2408502374680444   T   T   T
  0.9058217708647529  0.5765991108429475  0.1628502374937907   T   T   T
  0.1490919191638920  0.9650435673792610  0.1362393004612524   T   T   T
  0.0882329305474978  0.1566339466189945  0.1622529254574765   T   T   T
  0.0597999024831296  0.3167471422436117  0.1518384827617146   T   T   T
  0.1142465415528963  0.5827402167430701  0.1046214230412064   T   T   T
  0.4394082302428204  0.5834137514788166  0.1272913025993682   T   T   T
 
  0.00000000E+00  0.00000000E+00  0.00000000E+00
  0.00000000E+00  0.00000000E+00  0.00000000E+00
  0.00000000E+00  0.00000000E+00  0.00000000E+00
  0.00000000E+00  0.00000000E+00  0.00000000E+00
  0.00000000E+00  0.00000000E+00  0.00000000E+00
  0.00000000E+00  0.00000000E+00  0.00000000E+00
  0.00000000E+00  0.00000000E+00  0.00000000E+00
  0.00000000E+00  0.00000000E+00  0.00000000E+00
  0.00000000E+00  0.00000000E+00  0.00000000E+00
  0.00000000E+00  0.00000000E+00  0.00000000E+00
  0.00000000E+00  0.00000000E+00  0.00000000E+00
  0.00000000E+00  0.00000000E+00  0.00000000E+00
  0.00000000E+00  0.00000000E+00  0.00000000E+00
  0.00000000E+00  0.00000000E+00  0.00000000E+00
  0.00000000E+00  0.00000000E+00  0.00000000E+00
  0.00000000E+00  0.00000000E+00  0.00000000E+00
  0.00000000E+00  0.00000000E+00  0.00000000E+00
  0.00000000E+00  0.00000000E+00  0.00000000E+00
  0.00000000E+00  0.00000000E+00  0.00000000E+00
  0.00000000E+00  0.00000000E+00  0.00000000E+00
  0.00000000E+00  0.00000000E+00  0.00000000E+00
  0.00000000E+00  0.00000000E+00  0.00000000E+00
  0.00000000E+00  0.00000000E+00  0.00000000E+00
  0.00000000E+00  0.00000000E+00  0.00000000E+00
  0.00000000E+00  0.00000000E+00  0.00000000E+00
  0.00000000E+00  0.00000000E+00  0.00000000E+00
  0.00000000E+00  0.00000000E+00  0.00000000E+00
  0.00000000E+00  0.00000000E+00  0.00000000E+00
  0.00000000E+00  0.00000000E+00  0.00000000E+00
  0.00000000E+00  0.00000000E+00  0.00000000E+00
  0.00000000E+00  0.00000000E+00  0.00000000E+00
  0.00000000E+00  0.00000000E+00  0.00000000E+00
  0.00000000E+00  0.00000000E+00  0.00000000E+00
  0.00000000E+00  0.00000000E+00  0.00000000E+00
  0.00000000E+00  0.00000000E+00  0.00000000E+00
  0.00000000E+00  0.00000000E+00  0.00000000E+00
  0.00000000E+00  0.00000000E+00  0.00000000E+00
  0.00000000E+00  0.00000000E+00  0.00000000E+00
  0.00000000E+00  0.00000000E+00  0.00000000E+00
  0.00000000E+00  0.00000000E+00  0.00000000E+00
  0.00000000E+00  0.00000000E+00  0.00000000E+00
  0.00000000E+00  0.00000000E+00  0.00000000E+00
  0.00000000E+00  0.00000000E+00  0.00000000E+00
  0.00000000E+00  0.00000000E+00  0.00000000E+00
  0.00000000E+00  0.00000000E+00  0.00000000E+00
  0.00000000E+00  0.00000000E+00  0.00000000E+00
  0.00000000E+00  0.00000000E+00  0.00000000E+00
  0.00000000E+00  0.00000000E+00  0.00000000E+00
  0.00000000E+00  0.00000000E+00  0.00000000E+00
  0.00000000E+00  0.00000000E+00  0.00000000E+00
  0.00000000E+00  0.00000000E+00  0.00000000E+00
  0.00000000E+00  0.00000000E+00  0.00000000E+00
  0.00000000E+00  0.00000000E+00  0.00000000E+00
  0.00000000E+00  0.00000000E+00  0.00000000E+00
  0.00000000E+00  0.00000000E+00  0.00000000E+00
  0.00000000E+00  0.00000000E+00  0.00000000E+00
  0.00000000E+00  0.00000000E+00  0.00000000E+00
  0.00000000E+00  0.00000000E+00  0.00000000E+00
  0.00000000E+00  0.00000000E+00  0.00000000E+00
  0.00000000E+00  0.00000000E+00  0.00000000E+00
  0.00000000E+00  0.00000000E+00  0.00000000E+00
  0.00000000E+00  0.00000000E+00  0.00000000E+00
  0.00000000E+00  0.00000000E+00  0.00000000E+00
  0.00000000E+00  0.00000000E+00  0.00000000E+00
  0.00000000E+00  0.00000000E+00  0.00000000E+00
  0.00000000E+00  0.00000000E+00  0.00000000E+00
  0.00000000E+00  0.00000000E+00  0.00000000E+00
  0.00000000E+00  0.00000000E+00  0.00000000E+00
  0.00000000E+00  0.00000000E+00  0.00000000E+00
  0.00000000E+00  0.00000000E+00  0.00000000E+00
  0.00000000E+00  0.00000000E+00  0.00000000E+00
  0.00000000E+00  0.00000000E+00  0.00000000E+00
  0.00000000E+00  0.00000000E+00  0.00000000E+00
  0.00000000E+00  0.00000000E+00  0.00000000E+00
  0.00000000E+00  0.00000000E+00  0.00000000E+00
  0.00000000E+00  0.00000000E+00  0.00000000E+00
  0.00000000E+00  0.00000000E+00  0.00000000E+00
  0.00000000E+00  0.00000000E+00  0.00000000E+00
  0.00000000E+00  0.00000000E+00  0.00000000E+00
  0.00000000E+00  0.00000000E+00  0.00000000E+00
  0.00000000E+00  0.00000000E+00  0.00000000E+00
  0.00000000E+00  0.00000000E+00  0.00000000E+00
  0.00000000E+00  0.00000000E+00  0.00000000E+00
  0.00000000E+00  0.00000000E+00  0.00000000E+00
  0.00000000E+00  0.00000000E+00  0.00000000E+00
  0.00000000E+00  0.00000000E+00  0.00000000E+00
  0.00000000E+00  0.00000000E+00  0.00000000E+00
  0.00000000E+00  0.00000000E+00  0.00000000E+00
  0.00000000E+00  0.00000000E+00  0.00000000E+00
  0.00000000E+00  0.00000000E+00  0.00000000E+00
  0.00000000E+00  0.00000000E+00  0.00000000E+00
  0.00000000E+00  0.00000000E+00  0.00000000E+00
  0.00000000E+00  0.00000000E+00  0.00000000E+00
  0.00000000E+00  0.00000000E+00  0.00000000E+00
  0.00000000E+00  0.00000000E+00  0.00000000E+00
  0.00000000E+00  0.00000000E+00  0.00000000E+00
  0.00000000E+00  0.00000000E+00  0.00000000E+00
  0.00000000E+00  0.00000000E+00  0.00000000E+00
  0.00000000E+00  0.00000000E+00  0.00000000E+00
  0.00000000E+00  0.00000000E+00  0.00000000E+00
  0.00000000E+00  0.00000000E+00  0.00000000E+00
  0.00000000E+00  0.00000000E+00  0.00000000E+00
  0.00000000E+00  0.00000000E+00  0.00000000E+00
  0.00000000E+00  0.00000000E+00  0.00000000E+00
  0.00000000E+00  0.00000000E+00  0.00000000E+00
  0.00000000E+00  0.00000000E+00  0.00000000E+00
  0.00000000E+00  0.00000000E+00  0.00000000E+00
  0.00000000E+00  0.00000000E+00  0.00000000E+00
  0.00000000E+00  0.00000000E+00  0.00000000E+00
  0.00000000E+00  0.00000000E+00  0.00000000E+00
  0.00000000E+00  0.00000000E+00  0.00000000E+00
  0.00000000E+00  0.00000000E+00  0.00000000E+00
  0.00000000E+00  0.00000000E+00  0.00000000E+00
  0.00000000E+00  0.00000000E+00  0.00000000E+00
  0.00000000E+00  0.00000000E+00  0.00000000E+00
  0.00000000E+00  0.00000000E+00  0.00000000E+00
  0.00000000E+00  0.00000000E+00  0.00000000E+00
  0.00000000E+00  0.00000000E+00  0.00000000E+00
  0.00000000E+00  0.00000000E+00  0.00000000E+00
  0.00000000E+00  0.00000000E+00  0.00000000E+00
  0.00000000E+00  0.00000000E+00  0.00000000E+00
  0.00000000E+00  0.00000000E+00  0.00000000E+00
  0.00000000E+00  0.00000000E+00  0.00000000E+00
  0.00000000E+00  0.00000000E+00  0.00000000E+00
  0.00000000E+00  0.00000000E+00  0.00000000E+00
  0.00000000E+00  0.00000000E+00  0.00000000E+00
  0.00000000E+00  0.00000000E+00  0.00000000E+00
  0.00000000E+00  0.00000000E+00  0.00000000E+00
  0.00000000E+00  0.00000000E+00  0.00000000E+00
  0.00000000E+00  0.00000000E+00  0.00000000E+00
  0.00000000E+00  0.00000000E+00  0.00000000E+00
  0.00000000E+00  0.00000000E+00  0.00000000E+00
  0.00000000E+00  0.00000000E+00  0.00000000E+00
  0.00000000E+00  0.00000000E+00  0.00000000E+00
  0.00000000E+00  0.00000000E+00  0.00000000E+00
  0.00000000E+00  0.00000000E+00  0.00000000E+00
  0.00000000E+00  0.00000000E+00  0.00000000E+00
  0.00000000E+00  0.00000000E+00  0.00000000E+00
  0.00000000E+00  0.00000000E+00  0.00000000E+00
  0.00000000E+00  0.00000000E+00  0.00000000E+00
  0.00000000E+00  0.00000000E+00  0.00000000E+00
  0.00000000E+00  0.00000000E+00  0.00000000E+00
  0.00000000E+00  0.00000000E+00  0.00000000E+00
  0.00000000E+00  0.00000000E+00  0.00000000E+00
  0.00000000E+00  0.00000000E+00  0.00000000E+00
  0.00000000E+00  0.00000000E+00  0.00000000E+00
  0.00000000E+00  0.00000000E+00  0.00000000E+00
  0.00000000E+00  0.00000000E+00  0.00000000E+00
  0.00000000E+00  0.00000000E+00  0.00000000E+00
  0.00000000E+00  0.00000000E+00  0.00000000E+00
  0.00000000E+00  0.00000000E+00  0.00000000E+00
  0.00000000E+00  0.00000000E+00  0.00000000E+00
  0.00000000E+00  0.00000000E+00  0.00000000E+00
  0.00000000E+00  0.00000000E+00  0.00000000E+00
  0.00000000E+00  0.00000000E+00  0.00000000E+00
  0.00000000E+00  0.00000000E+00  0.00000000E+00
  0.00000000E+00  0.00000000E+00  0.00000000E+00
  0.00000000E+00  0.00000000E+00  0.00000000E+00
  0.00000000E+00  0.00000000E+00  0.00000000E+00
  0.00000000E+00  0.00000000E+00  0.00000000E+00
  0.00000000E+00  0.00000000E+00  0.00000000E+00
  0.00000000E+00  0.00000000E+00  0.00000000E+00
  0.00000000E+00  0.00000000E+00  0.00000000E+00
  0.00000000E+00  0.00000000E+00  0.00000000E+00
  0.00000000E+00  0.00000000E+00  0.00000000E+00
  0.00000000E+00  0.00000000E+00  0.00000000E+00
  0.00000000E+00  0.00000000E+00  0.00000000E+00
  0.00000000E+00  0.00000000E+00  0.00000000E+00
  0.00000000E+00  0.00000000E+00  0.00000000E+00
  0.00000000E+00  0.00000000E+00  0.00000000E+00
  0.00000000E+00  0.00000000E+00  0.00000000E+00
  0.00000000E+00  0.00000000E+00  0.00000000E+00
  0.00000000E+00  0.00000000E+00  0.00000000E+00
  0.00000000E+00  0.00000000E+00  0.00000000E+00
  0.00000000E+00  0.00000000E+00  0.00000000E+00
  0.00000000E+00  0.00000000E+00  0.00000000E+00
  0.00000000E+00  0.00000000E+00  0.00000000E+00
  0.00000000E+00  0.00000000E+00  0.00000000E+00
  0.00000000E+00  0.00000000E+00  0.00000000E+00
  0.00000000E+00  0.00000000E+00  0.00000000E+00
  0.00000000E+00  0.00000000E+00  0.00000000E+00
  0.00000000E+00  0.00000000E+00  0.00000000E+00
  0.00000000E+00  0.00000000E+00  0.00000000E+00
  0.00000000E+00  0.00000000E+00  0.00000000E+00
  0.00000000E+00  0.00000000E+00  0.00000000E+00
  0.00000000E+00  0.00000000E+00  0.00000000E+00
  0.00000000E+00  0.00000000E+00  0.00000000E+00
  0.00000000E+00  0.00000000E+00  0.00000000E+00
  0.00000000E+00  0.00000000E+00  0.00000000E+00
  0.00000000E+00  0.00000000E+00  0.00000000E+00
  0.00000000E+00  0.00000000E+00  0.00000000E+00
  0.00000000E+00  0.00000000E+00  0.00000000E+00
  0.00000000E+00  0.00000000E+00  0.00000000E+00
  0.00000000E+00  0.00000000E+00  0.00000000E+00
  0.00000000E+00  0.00000000E+00  0.00000000E+00
  0.00000000E+00  0.00000000E+00  0.00000000E+00
  0.00000000E+00  0.00000000E+00  0.00000000E+00
  0.00000000E+00  0.00000000E+00  0.00000000E+00
  0.00000000E+00  0.00000000E+00  0.00000000E+00
  0.00000000E+00  0.00000000E+00  0.00000000E+00
  0.00000000E+00  0.00000000E+00  0.00000000E+00
  0.00000000E+00  0.00000000E+00  0.00000000E+00
  0.00000000E+00  0.00000000E+00  0.00000000E+00
  0.00000000E+00  0.00000000E+00  0.00000000E+00
  0.00000000E+00  0.00000000E+00  0.00000000E+00
  0.00000000E+00  0.00000000E+00  0.00000000E+00
  0.00000000E+00  0.00000000E+00  0.00000000E+00
  0.00000000E+00  0.00000000E+00  0.00000000E+00
  0.00000000E+00  0.00000000E+00  0.00000000E+00
  0.00000000E+00  0.00000000E+00  0.00000000E+00
  0.00000000E+00  0.00000000E+00  0.00000000E+00
  0.00000000E+00  0.00000000E+00  0.00000000E+00
  0.00000000E+00  0.00000000E+00  0.00000000E+00
  0.00000000E+00  0.00000000E+00  0.00000000E+00
  0.00000000E+00  0.00000000E+00  0.00000000E+00
  0.00000000E+00  0.00000000E+00  0.00000000E+00
  0.00000000E+00  0.00000000E+00  0.00000000E+00
  0.00000000E+00  0.00000000E+00  0.00000000E+00
  0.00000000E+00  0.00000000E+00  0.00000000E+00
  0.00000000E+00  0.00000000E+00  0.00000000E+00
  0.00000000E+00  0.00000000E+00  0.00000000E+00
  0.00000000E+00  0.00000000E+00  0.00000000E+00
  0.00000000E+00  0.00000000E+00  0.00000000E+00
  0.00000000E+00  0.00000000E+00  0.00000000E+00
  0.00000000E+00  0.00000000E+00  0.00000000E+00
  0.00000000E+00  0.00000000E+00  0.00000000E+00
  0.00000000E+00  0.00000000E+00  0.00000000E+00
  0.00000000E+00  0.00000000E+00  0.00000000E+00
  0.00000000E+00  0.00000000E+00  0.00000000E+00
  0.00000000E+00  0.00000000E+00  0.00000000E+00
  0.00000000E+00  0.00000000E+00  0.00000000E+00
  0.00000000E+00  0.00000000E+00  0.00000000E+00
  0.00000000E+00  0.00000000E+00  0.00000000E+00
  0.00000000E+00  0.00000000E+00  0.00000000E+00
  0.00000000E+00  0.00000000E+00  0.00000000E+00
  0.00000000E+00  0.00000000E+00  0.00000000E+00
  0.00000000E+00  0.00000000E+00  0.00000000E+00
  0.00000000E+00  0.00000000E+00  0.00000000E+00
  0.00000000E+00  0.00000000E+00  0.00000000E+00
  0.00000000E+00  0.00000000E+00  0.00000000E+00
  0.00000000E+00  0.00000000E+00  0.00000000E+00
  0.00000000E+00  0.00000000E+00  0.00000000E+00
  0.00000000E+00  0.00000000E+00  0.00000000E+00
  0.00000000E+00  0.00000000E+00  0.00000000E+00
  0.00000000E+00  0.00000000E+00  0.00000000E+00
  0.00000000E+00  0.00000000E+00  0.00000000E+00
  0.00000000E+00  0.00000000E+00  0.00000000E+00
  0.00000000E+00  0.00000000E+00  0.00000000E+00
  0.00000000E+00  0.00000000E+00  0.00000000E+00
  0.00000000E+00  0.00000000E+00  0.00000000E+00
  0.00000000E+00  0.00000000E+00  0.00000000E+00
  0.00000000E+00  0.00000000E+00  0.00000000E+00
  0.00000000E+00  0.00000000E+00  0.00000000E+00
  0.00000000E+00  0.00000000E+00  0.00000000E+00
  0.00000000E+00  0.00000000E+00  0.00000000E+00
  0.00000000E+00  0.00000000E+00  0.00000000E+00
  0.00000000E+00  0.00000000E+00  0.00000000E+00
  0.00000000E+00  0.00000000E+00  0.00000000E+00
  0.00000000E+00  0.00000000E+00  0.00000000E+00
  0.00000000E+00  0.00000000E+00  0.00000000E+00
  0.00000000E+00  0.00000000E+00  0.00000000E+00
  0.00000000E+00  0.00000000E+00  0.00000000E+00
  0.00000000E+00  0.00000000E+00  0.00000000E+00
  0.00000000E+00  0.00000000E+00  0.00000000E+00
  0.00000000E+00  0.00000000E+00  0.00000000E+00
  0.00000000E+00  0.00000000E+00  0.00000000E+00
  0.00000000E+00  0.00000000E+00  0.00000000E+00
  0.00000000E+00  0.00000000E+00  0.00000000E+00
  0.00000000E+00  0.00000000E+00  0.00000000E+00
  0.00000000E+00  0.00000000E+00  0.00000000E+00
  0.00000000E+00  0.00000000E+00  0.00000000E+00
  0.00000000E+00  0.00000000E+00  0.00000000E+00
  0.00000000E+00  0.00000000E+00  0.00000000E+00
  0.00000000E+00  0.00000000E+00  0.00000000E+00
  0.00000000E+00  0.00000000E+00  0.00000000E+00
  0.00000000E+00  0.00000000E+00  0.00000000E+00
  0.00000000E+00  0.00000000E+00  0.00000000E+00
  0.00000000E+00  0.00000000E+00  0.00000000E+00
  0.00000000E+00  0.00000000E+00  0.00000000E+00
  0.00000000E+00  0.00000000E+00  0.00000000E+00
  0.00000000E+00  0.00000000E+00  0.00000000E+00
  0.00000000E+00  0.00000000E+00  0.00000000E+00
  0.00000000E+00  0.00000000E+00  0.00000000E+00
  0.00000000E+00  0.00000000E+00  0.00000000E+00
  0.00000000E+00  0.00000000E+00  0.00000000E+00
  0.00000000E+00  0.00000000E+00  0.00000000E+00
  0.00000000E+00  0.00000000E+00  0.00000000E+00
  0.00000000E+00  0.00000000E+00  0.00000000E+00
  0.00000000E+00  0.00000000E+00  0.00000000E+00
  0.00000000E+00  0.00000000E+00  0.00000000E+00
  0.00000000E+00  0.00000000E+00  0.00000000E+00
  0.00000000E+00  0.00000000E+00  0.00000000E+00
  0.00000000E+00  0.00000000E+00  0.00000000E+00
  0.00000000E+00  0.00000000E+00  0.00000000E+00
  0.00000000E+00  0.00000000E+00  0.00000000E+00
  0.00000000E+00  0.00000000E+00  0.00000000E+00
  0.00000000E+00  0.00000000E+00  0.00000000E+00
  0.00000000E+00  0.00000000E+00  0.00000000E+00
  0.00000000E+00  0.00000000E+00  0.00000000E+00
  0.00000000E+00  0.00000000E+00  0.00000000E+00
  0.00000000E+00  0.00000000E+00  0.00000000E+00
  0.00000000E+00  0.00000000E+00  0.00000000E+00
  0.00000000E+00  0.00000000E+00  0.00000000E+00
  0.00000000E+00  0.00000000E+00  0.00000000E+00
  0.00000000E+00  0.00000000E+00  0.00000000E+00
  0.00000000E+00  0.00000000E+00  0.00000000E+00
  0.00000000E+00  0.00000000E+00  0.00000000E+00
  0.00000000E+00  0.00000000E+00  0.00000000E+00
  0.00000000E+00  0.00000000E+00  0.00000000E+00
  0.00000000E+00  0.00000000E+00  0.00000000E+00
  0.00000000E+00  0.00000000E+00  0.00000000E+00
  0.00000000E+00  0.00000000E+00  0.00000000E+00
