# Supplementary material for: Adsorption of 4-(N,N-Dimethylamino)-4′-nitrostilbene on an Amorphous Silica Glass Surface
Source: J Phys Chem C Nanomater Interfaces. 2023 Nov 17;127(47):22964–74. doi: 10.1021/acs.jpcc.3c05552 (PMC10694811; doi:10.1021/acs.jpcc.3c05552)
Supplement: Supplementary file 2 — jp3c05552_si_002.zip [file jp3c05552_si_002.zip › contcar/B4_CONTCAR]

DANS                                    
   1.00000000000000     
    23.7420005797999991    0.0000000000000000    0.0000000000000000
     0.0000000000000000   18.2761001587000003    0.0000000000000000
     0.0000000000000000    0.0000000000000000   40.4500007628999967
   C    N    O    H    Si
    16     2   164    60    70
Selective dynamics
Direct
  0.7255499563134795  0.6931711255056724  0.2770992944920058   T   T   T
  0.7658682238290070  0.6426670944229803  0.2886365484196125   T   T   T
  0.7510446850583689  0.5884296435401161  0.3116848543646699   T   T   T
  0.6951888060209349  0.5809658806844474  0.3205926738443273   T   T   T
  0.6522926488312634  0.6266411797300742  0.3072567851933176   T   T   T
  0.6699098036382296  0.6856482059198179  0.2866817432655323   T   T   T
  0.5943450383340589  0.6061817437256971  0.3126685582346743   T   T   T
  0.5474607841504826  0.6376739102760192  0.2990778511457864   T   T   T
  0.4908316519497829  0.6093258665513924  0.3002836004709804   T   T   T
  0.4453829164465004  0.6516266036812068  0.2881852301099049   T   T   T
  0.4774089107979713  0.5380712330563587  0.3116503583666968   T   T   T
  0.3905757975325050  0.6255486121414260  0.2870030652222059   T   T   T
  0.4232897823884682  0.5102180461836172  0.3100354753884929   T   T   T
  0.3777735463109933  0.5528448398431849  0.2972531736046238   T   T   T
  0.3155155262042131  0.4464137113792328  0.3004655470643723   T   T   T
  0.2790103750995030  0.5671508540883408  0.2804728903118803   T   T   T
  0.3250307309091896  0.5239537631427403  0.2942257882572200   T   T   T
  0.8208061654978086  0.6427858637830475  0.2745969136961286   T   T   T
  0.8290403693562153  0.6773017935518878  0.2474499236512407   T   T   T
  0.8604137754931246  0.6056133614618986  0.2884744563089349   T   T   T
  0.9351976240143332  0.1900679572048793  0.1507115984268260   T   T   T
  0.8427764717670455  0.0955070675280883  0.0988333940657091   T   T   T
  0.0774980913775914  0.7264100560877506  0.2233483719534738   T   T   T
  0.3626955143327125  0.8351237112603147  0.1931459787159317   T   T   T
  0.5025187499041838  0.5534013893958959  0.1410784464746547   T   T   T
  0.4635883222044314  0.2046209483882337  0.1667083542188940   T   T   T
  0.2275704743067652  0.6415059445859945  0.1663032951260640   T   T   T
  0.1366544618755260  0.4412988600143037  0.2265443981935392   T   T   T
  0.0299794745263109  0.6864697031432612  0.1664998070045891   T   T   T
  0.6054963509637638  0.5820769589268971  0.0693108060474856   T   T   T
  0.4395482381013291  0.3337549132841720  0.1413783925714983   T   T   T
  0.0312209137021997  0.5020018270132378  0.2230185777209461   T   T   T
  0.9649145394264632  0.7307703532676140  0.2173405244824407   T   T   T
  0.8117805201264823  0.8807158835292700  0.1224117559004604   T   T   T
  0.9201175603868155  0.0067864805082041  0.1247602648675462   T   T   T
  0.4917914207596811  0.6030881719218486  0.2036423042570095   T   T   T
  0.4619524514315757  0.7839252732574503  0.0617949044987689   T   T   T
  0.4804279535325590  0.3230973482381410  0.2021358063860311   T   T   T
  0.9208646337032150  0.4681987696187385  0.0764697827744443   T   T   T
  0.1829135413168536  0.4126126795268442  0.1091492812216000   T   T   T
  0.5502234933627203  0.2896654520389970  0.1526615615165736   T   T   T
  0.9546761860563613  0.1092471130165483  0.0831130427310185   T   T   T
  0.3821392881090103  0.3909605795152424  0.2142767681296208   T   T   T
  0.6795579549686238  0.6531084403695057  0.1933719928209448   T   T   T
  0.1842251720876572  0.0024280634133387  0.1707481574533969   T   T   T
  0.1270750001300458  0.1150144417934623  0.1976374289757720   T   T   T
  0.9796996131284021  0.7315703751173473  0.1100397417613988   T   T   T
  0.4185925531020384  0.6367402028313754  0.1582891521430085   T   T   T
  0.6336443961375665  0.4446648686779317  0.0639504833347840   T   T   T
  0.9756616299518894  0.9448496556278148  0.1736804870115930   T   T   T
  0.6872873654906209  0.2032832688651781  0.0911585594063783   T   T   T
  0.0703576865808130  0.1054845606837005  0.0775329237874698   T   T   T
  0.3590577865183671  0.4343562857144521  0.1269845285759231   T   T   T
  0.6289762430374730  0.3896848814659993  0.1645611749947081   T   T   T
  0.8986396157648330  0.9964156019498003  0.0604079170066925   T   T   T
  0.6518510932712265  0.9272528781085526  0.2048208079269308   T   T   T
  0.5483074763748552  0.3480175072349101  0.0519084831836324   T   T   T
  0.6258941823374086  0.5041509913271817  0.1235900249765464   T   T   T
  0.0594011351010501  0.6312031574888298  0.1088587991679728   T   T   T
  0.7340836709451949  0.7639472091634976  0.0221847276832188   T   T   T
  0.2374427068562675  0.0993160104849512  0.2084246232402189   T   T   T
  0.1366947887667015  0.5672334983798331  0.1476997645401948   T   T   T
  0.5842003177819705  0.9732234438410311  0.0719588037721597   T   T   T
  0.2448008593865915  0.3981936589623602  0.2281912779430836   T   T   T
  0.4719434690267016  0.4643581979849585  0.1899806204899680   T   T   T
  0.2802354612509100  0.1948416332377638  0.0978481711673524   T   T   T
  0.8458330092431925  0.7398510071735029  0.1246077659128747   T   T   T
  0.5287105301266553  0.6734992708771618  0.0472398058869897   T   T   T
  0.5785605797212097  0.5127585000745867  0.1837459263193350   T   T   T
  0.6196897938229999  0.8566975323230341  0.1071835869341033   T   T   T
  0.8616811563922860  0.9457378542032335  0.1733860651776237   T   T   T
  0.9568224473409987  0.1907852472429351  0.2142132049164715   T   T   T
  0.3284067915567201  0.2986565236502725  0.1354488201353231   T   T   T
  0.6090962796615391  0.7182256109659070  0.0894873825753910   T   T   T
  0.4741220742420780  0.6707697108855855  0.1035525191464845   T   T   T
  0.7092807733161968  0.7819913009694701  0.0866713325167566   T   T   T
  0.2731050068327271  0.9188575728649057  0.1923233287778800   T   T   T
  0.8224869194048865  0.5426759465220714  0.0788804973395230   T   T   T
  0.7105356004451856  0.5435623403526566  0.0843081597463534   T   T   T
  0.3225581793314097  0.7078012916784697  0.1701905379743254   T   T   T
  0.9350236248522240  0.5322841450924299  0.1894709104159053   T   T   T
  0.1900348153389804  0.7431377692766620  0.2281231550593490   T   T   T
  0.8753389192004583  0.3069762668913917  0.1353208564774555   T   T   T
  0.4622093414456948  0.2211199148960899  0.0609310942525620   T   T   T
  0.5360759103908819  0.1053001229410962  0.1460170138184858   T   T   T
  0.8633617604909063  0.6329925805943530  0.1658675603811794   T   T   T
  0.8260315203697487  0.2632490350033729  0.0767044264727912   T   T   T
  0.6378746600711400  0.0899129064076104  0.1215907547465207   T   T   T
  0.9203866704556314  0.0674567698079702  0.1847394151931497   T   T   T
  0.9586151951029560  0.5999927980845842  0.1330109563998771   T   T   T
  0.1332843767295083  0.0137361232877525  0.1113182165890651   T   T   T
  0.3744374419106029  0.9760506554420465  0.2069849820541748   T   T   T
  0.9979109985138042  0.8268455342422119  0.0593763290992707   T   T   T
  0.0120778129132560  0.2041468791489670  0.0461059804243081   T   T   T
  0.6667336500301329  0.7506559915921563  0.1446344940812587   T   T   T
  0.3477676161329531  0.1175319317748158  0.2049456365448814   T   T   T
  0.2126063463979800  0.4801775250591431  0.0560798842254556   T   T   T
  0.3967675265750010  0.8758334409105925  0.0934378250449875   T   T   T
  0.1681557081578048  0.6503629225997962  0.0965826301991629   T   T   T
  0.1174064214567888  0.5209721409096191  0.0865906159044363   T   T   T
  0.3155432142043886  0.5681795489479361  0.1414847923503870   T   T   T
  0.4442473341224331  0.1298022038256573  0.1113478155253922   T   T   T
  0.8260681045682152  0.4040968183237849  0.0973559708891734   T   T   T
  0.4080283901375583  0.5550939114705279  0.1044018950478647   T   T   T
  0.7533386845970382  0.9035591783664245  0.1775479569927280   T   T   T
  0.0304233685813669  0.8243898414365296  0.1851900247207863   T   T   T
  0.3139961486314697  0.5193896885274095  0.0780975714163876   T   T   T
  0.2849840105076246  0.0956912662887174  0.0523604173754758   T   T   T
  0.8136496087564794  0.7977864470329713  0.0679788777364889   T   T   T
  0.2050086800220443  0.7836944883413127  0.0864238081899122   T   T   T
  0.6647199510237594  0.2545817765511539  0.1502377824790970   T   T   T
  0.0238038051084423  0.1126372181947910  0.1717131222131009   T   T   T
  0.9909781029025043  0.3148733748774341  0.1492100362284583   T   T   T
  0.7577391798269747  0.1586643604067676  0.1363135933972958   T   T   T
  0.7745436154964406  0.6241257947740618  0.1249443609880774   T   T   T
  0.5758151844273367  0.9713083216275090  0.1369230893133773   T   T   T
  0.5155500184272669  0.0904149905675112  0.0638225731142285   T   T   T
  0.7609167424655935  0.3006136011384543  0.1242010839250842   T   T   T
  0.1838100736373890  0.1229104520450494  0.0826499924038113   T   T   T
  0.3814828726419206  0.5697955517486628  0.2131683080428168   T   T   T
  0.2896266248298951  0.2277647234938921  0.2259419093689435   T   T   T
  0.4349530484709854  0.0660005609766470  0.1696039560874392   T   T   T
  0.2124283671815684  0.5106354531432895  0.1900655739559798   T   T   T
  0.0740820725984476  0.2385767085348185  0.1807247060793146   T   T   T
  0.1142993348881354  0.1479781545800770  0.1343991579570266   T   T   T
  0.3025059437524816  0.7490122679326390  0.2326442322499711   T   T   T
  0.7312372181759806  0.0722869866725399  0.0863307783370580   T   T   T
  0.2761158299270857  0.6869038746758435  0.1116538066774966   T   T   T
  0.3516949645413807  0.9378963115572978  0.1460573542210926   T   T   T
  0.8760267752319032  0.5051362412107074  0.1349357460623941   T   T   T
  0.9521108562646770  0.2639711378522158  0.0939356368048693   T   T   T
  0.6891959589860878  0.5097614688535640  0.1773421452940684   T   T   T
  0.1834088108345477  0.8919701789909801  0.1287415701761214   T   T   T
  0.6179322529452372  0.0576907027542020  0.1841528403494256   T   T   T
  0.3914144200584607  0.3342473513743271  0.0821204993943360   T   T   T
  0.5093338275935624  0.8852692397365862  0.0996657623786647   T   T   T
  0.1830384343627602  0.3763387409275649  0.1742634938099782   T   T   T
  0.7812560492799911  0.0156875036483269  0.1398469546141202   T   T   T
  0.1448264092064989  0.6170766999107448  0.2090358063099131   T   T   T
  0.4460599483218731  0.0724500911941715  0.2333039844337852   T   T   T
  0.1618352357828489  0.0084695269855181  0.2362439218929387   T   T   T
  0.1026725879360553  0.3306034922458223  0.1346802750396395   T   T   T
  0.2857279058042702  0.8786393726907401  0.1006843340331940   T   T   T
  0.7706329929467091  0.7219426642687903  0.1714806384426185   T   T   T
  0.4010028043444314  0.1017624682099052  0.0540667469025861   T   T   T
  0.0115946306806739  0.8672266071879354  0.1224037192231228   T   T   T
  0.9093513271480060  0.8412476440014928  0.0957636212117935   T   T   T
  0.0560087876999372  0.3806096522788360  0.1910709570059088   T   T   T
  0.2134840791639593  0.2819524783656954  0.1304767413994709   T   T   T
  0.4074963343281241  0.7111353680369898  0.2132753013632834   T   T   T
  0.2774308032066385  0.1857093618239579  0.1625503358072302   T   T   T
  0.6151690878203345  0.3340476357776773  0.1044422006611129   T   T   T
  0.3422008145083352  0.0039379704372163  0.0896894508714285   T   T   T
  0.0866599795941612  0.9345921294579669  0.1593825318084693   T   T   T
  0.6283712794006329  0.1014329933693929  0.0566799248298553   T   T   T
  0.6955742686966212  0.7948955499454723  0.2048874224497485   T   T   T
  0.0047981484989544  0.0614049807993324  0.0280449465032728   T   T   T
  0.5691421694346801  0.0312634857257655  0.0115476118807926   T   T   T
  0.0083537624284648  0.3510917794081974  0.0517401674984696   T   T   T
  0.9140704981074618  0.2762713033621071  0.0346859889020755   T   T   T
  0.4756420328102584  0.4120364373452717  0.2526152238005865   T   T   T
  0.6302086932207459  0.6871820712597235  0.0244533331206561   T   T   T
  0.5651017382369362  0.9939737838126524  0.2356519601592342   T   T   T
  0.6735705855631554  0.0382237432990922  0.2418437540685564   T   T   T
  0.4146617261174033  0.6577111575472635  0.0468447332734035   T   T   T
  0.7399987231557779  0.8954092307964945  0.2439714629563794   T   T   T
  0.0548956256169106  0.3802398373947753  0.2585313981826927   T   T   T
  0.6540848911101559  0.3070337778686945  0.0438059646604094   T   T   T
  0.1216389515789447  0.3948964902768992  0.0524195326137082   T   T   T
  0.3525910775062938  0.9946915141463738  0.0238538451846097   T   T   T
  0.2223171515306072  0.2160272963539531  0.0404601982381266   T   T   T
  0.9355372161460760  0.4469416612690782  0.2434906195189812   T   T   T
  0.9553697516927986  0.5940501908641493  0.2481614052024642   T   T   T
  0.6702065831349180  0.5456553793401800  0.2385062041516889   T   T   T
  0.7719605661478035  0.5720811453969242  0.2083690329461016   T   T   T
  0.2421512940297715  0.6705933399985057  0.0490578841637446   T   T   T
  0.1976236774133222  0.9194102634962021  0.0637654636798960   T   T   T
  0.1375953941118500  0.6646644278700365  0.2721314076531410   T   T   T
  0.4604672042739146  0.9257144834420856  0.0434294038714719   T   T   T
  0.2393406898144844  0.8670871565107438  0.2488965372585015   T   T   T
  0.2401974706753267  0.7463799423980956  0.2872340131787443   T   T   T
  0.7642635766756614  0.6634012097921425  0.0627899467470820   T   T   T
  0.7381848707142739  0.7368395600448572  0.2603153831929864   T   T   T
  0.7832194618358866  0.5509479911024797  0.3207056628598033   T   T   T
  0.6829147022781815  0.5362830765759752  0.3369948369618931   T   T   T
  0.6390916451464721  0.7242205773723462  0.2768588413068624   T   T   T
  0.5888929587497435  0.5568690572983983  0.3276691037231860   T   T   T
  0.5522381951818678  0.6883658886793282  0.2849043978471119   T   T   T
  0.4536252680109220  0.7068045683862929  0.2790062351501265   T   T   T
  0.5106489821491114  0.5025555152680111  0.3211367994073568   T   T   T
  0.3574915956573436  0.6614451803736877  0.2777160081337582   T   T   T
  0.4155371748409405  0.4548732394646439  0.3189263562853704   T   T   T
  0.3211692352639952  0.4329175328086168  0.3268256501115295   T   T   T
  0.2724102276109759  0.4325157307354393  0.2932061549805584   T   T   T
  0.3444151739548030  0.4122126540296494  0.2857470392809699   T   T   T
  0.2773323910143057  0.6217908362611368  0.2917205727949219   T   T   T
  0.2829688887775969  0.5738657705435619  0.2534109117163751   T   T   T
  0.2390817809904851  0.5392250233929594  0.2854687695793028   T   T   T
  0.9711826142583539  0.1718182238490444  0.2352852787345737   T   T   T
  0.6664398799679053  0.0845232539696263  0.2534120646100240   T   T   T
  0.4630813384689033  0.4536235229135249  0.2663422918854118   T   T   T
  0.9477901461502960  0.5086810103803122  0.0799486628489423   T   T   T
  0.6724139544830381  0.2665609830939711  0.0561724543678149   T   T   T
  0.5212070591153571  0.3883894686049004  0.0542194420342601   T   T   T
  0.8557717755110146  0.2666057485942415  0.0593406933655742   T   T   T
  0.5398142602794032  0.9962080264384636  0.0048018384726860   T   T   T
  0.9841402474257973  0.3941809687747569  0.0567420695668967   T   T   T
  0.9144798491043189  0.2817335897656980  0.0105536529830542   T   T   T
  0.8995607394573707  0.9436043722021420  0.0656629952649725   T   T   T
  0.7921750055302655  0.6149694690841996  0.2176546108595768   T   T   T
  0.9577401727220088  0.6838061910335359  0.2293627466293816   T   T   T
  0.5301134548361676  0.0207477500527108  0.2303691098941941   T   T   T
  0.7325561876702299  0.9442608769271513  0.2534831006673113   T   T   T
  0.8977781910604491  0.4308460400034483  0.2367216514218069   T   T   T
  0.9209367073127244  0.5985548332888975  0.2626881481969381   T   T   T
  0.6590350512826791  0.5824929171047948  0.2549667720797200   T   T   T
  0.7303981112340648  0.8138751504226709  0.0134199664274947   T   T   T
  0.0383239245854105  0.8249783353662341  0.0543372970419365   T   T   T
  0.6674904051238343  0.7111850431164572  0.0225937237512013   T   T   T
  0.0155328960000034  0.3816170690000007  0.2660127804567475   F   F   T
  0.3693213205448126  0.3395627784374315  0.2149112605985629   T   T   T
  0.2838625425144649  0.4122401190401329  0.2224077031589405   T   T   T
  0.2612702023694531  0.2671958209702656  0.2256725857010160   T   T   T
  0.4334739232079761  0.0768827818527583  0.2563434459547519   T   T   T
  0.1834557122620188  0.9653667531620987  0.2438123058342620   T   T   T
  0.4978272291876943  0.2474188975514471  0.0561584124992450   T   T   T
  0.2070935369999987  0.5189726349999972  0.0394880710117243   F   F   T
  0.4152206779999972  0.2915823459999984  0.0751341631168385   F   F   T
  0.9712053397735638  0.0293607957024381  0.0288742719117132   T   T   T
  0.0817838580680932  0.3783969647473664  0.0544199085920445   T   T   T
  0.3190530238581716  0.9696027421685138  0.0151782467248218   T   T   T
  0.2496417954020846  0.2487730902240261  0.0298546931430640   T   T   T
  0.2453887473561359  0.9493665265400467  0.1799199319169905   T   T   T
  0.3784503197817262  0.5705923652064854  0.2375334659578043   T   T   T
  0.1037039132538460  0.6418655201088427  0.2815417085607501   T   T   T
  0.2525485712614804  0.8898331523880445  0.2273953506808779   T   T   T
  0.2047022584326901  0.7201614448655322  0.2923513251864595   T   T   T
  0.4247980604728218  0.9419986504189867  0.0328665641361751   T   T   T
  0.2761626122882169  0.4983633674575246  0.0725310772152705   T   T   T
  0.4017234149999993  0.6103456020000024  0.0559559727945089   F   F   T
  0.2826835712199394  0.6632439676922691  0.0451177551391283   T   T   T
  0.1738563813315156  0.9618629208572524  0.0694611228140642   T   T   T
  0.0102184333192157  0.1184384418853707  0.0589209809698011   T   T   T
  0.5727282262974006  0.0484126919879610  0.0510251209399129   T   T   T
  0.0245663368239122  0.7411319793484694  0.1986119425129324   T   T   T
  0.7557877714774375  0.7517755100574324  0.0604904853641017   T   T   T
  0.6442739681105022  0.5187763299450440  0.0854265340424646   T   T   T
  0.0069488136614811  0.6632444746518383  0.1302335852341935   T   T   T
  0.4701253863742625  0.1261645526063550  0.1483843465219106   T   T   T
  0.7182947658410769  0.2305578826986655  0.1263648061409137   T   T   T
  0.9732242672132293  0.2736208337848907  0.0564484784186406   T   T   T
  0.9756259653028687  0.8156913311187127  0.0972109957326513   T   T   T
  0.1778703092697790  0.0565846260091671  0.2039374687013774   T   T   T
  0.4519682190633395  0.3995796080175812  0.2151301143947286   T   T   T
  0.5949081771343389  0.6661261111272462  0.0573379062677662   T   T   T
  0.3803698383901905  0.3499894434077883  0.1212339817198369   T   T   T
  0.9029452160166168  0.0532770724897621  0.0920227350288737   T   T   T
  0.8015744388777098  0.9361819149675742  0.1536489336825605   T   T   T
  0.6250228061942991  0.0050625043563414  0.2165687085163827   T   T   T
  0.6307726786899976  0.4787873562194057  0.1619746718016109   T   T   T
  0.7024791665545762  0.7295484602195502  0.1777998337214111   T   T   T
  0.9379869907992709  0.2698734176913863  0.1329588497671950   T   T   T
  0.9192462454452509  0.9904451847429790  0.1643425539404754   T   T   T
  0.8447263883797603  0.8151595600587680  0.1033820064110970   T   T   T
  0.0259119533696388  0.8925476013142570  0.1601968665447772   T   T   T
  0.4693187057958057  0.6959487602030692  0.0645827356208898   T   T   T
  0.7107975177682049  0.8816998810899882  0.2078353582263470   T   T   T
  0.7797014069478261  0.0859640957209641  0.1151655909310977   T   T   T
  0.1941071038262010  0.4315906937845193  0.2048801756226834   T   T   T
  0.3468317773049528  0.5169657932029371  0.1131067327394522   T   T   T
  0.3410884469472061  0.9167456397709236  0.1842344941536457   T   T   T
  0.2755024581712683  0.2426613619598874  0.1316952333220889   T   T   T
  0.3440566321846892  0.9234308686048989  0.1068703403638768   T   T   T
  0.9595120696208573  0.1402864507910366  0.1808726891296887   T   T   T
  0.6701957579999984  0.1154124740000029  0.0879255787237296   F   F   T
  0.0688364431123736  0.4262123381327934  0.2248319532259032   T   T   T
  0.1253983097878894  0.1001060023710402  0.1009794035009233   T   T   T
  0.6134607332091038  0.3591793700452623  0.0658427591199817   T   T   T
  0.1799371581379250  0.5843743856049283  0.1781070469441609   T   T   T
  0.3476571492502988  0.7506593514830485  0.2022911177826095   T   T   T
  0.4257664718692592  0.6307869314395287  0.1982853076836220   T   T   T
  0.2873525128319481  0.1582556469567834  0.2003047704981977   T   T   T
  0.4574572576036591  0.1344794599868838  0.0719327414453921   T   T   T
  0.4843642056403078  0.2893350701938347  0.1648375037467457   T   T   T
  0.6143091441664820  0.3161079855188600  0.1434560751346412   T   T   T
  0.1559312650366214  0.4502650938054227  0.0759986402714833   T   T   T
  0.5922313098357402  0.0552878524614024  0.1470314311059998   T   T   T
  0.2879520958840592  0.6493678716142606  0.1476546987982134   T   T   T
  0.6502519955661837  0.7768800079965840  0.1073480400746933   T   T   T
  0.3444268458750406  0.0511762590801209  0.0555591431829486   T   T   T
  0.7670761809772397  0.5923894240377560  0.0874418529595667   T   T   T
  0.5720637245077742  0.9204059718175417  0.1037774077073772   T   T   T
  0.2427863935454082  0.1576026790357783  0.0684637930166675   T   T   T
  0.9635145850517580  0.5197805630517299  0.2257190982118818   T   T   T
  0.7033428888578712  0.5720194184562094  0.2051273745117809   T   T   T
  0.8136859228766276  0.6787684122600701  0.1471978661597760   T   T   T
  0.2234879388877857  0.6976975348380779  0.0861104912857104   T   T   T
  0.2182190513909058  0.8686432977055977  0.0949179885087617   T   T   T
  0.1368213859082499  0.6883281097229186  0.2326035407669289   T   T   T
  0.4571080952105528  0.8677109819852692  0.0744273786048119   T   T   T
  0.3993206153839751  0.0589680879159866  0.2037456615221713   T   T   T
  0.5125564788475312  0.5328449238948909  0.1802694652321886   T   T   T
  0.8608925166528522  0.4800215223492714  0.0971432409943438   T   T   T
  0.1704665948373003  0.3498882041637947  0.1367171943401860   T   T   T
  0.8233332194125701  0.3179680005823033  0.1081826433845069   T   T   T
  0.2429924869792681  0.7777334964711006  0.2492551281599356   T   T   T
  0.9079675758310159  0.5679516999996440  0.1564977546529884   T   T   T
  0.1456545305645114  0.9596616088375487  0.1427401582763296   T   T   T
  0.0851642461336397  0.1533404824721566  0.1709623376804546   T   T   T
  0.0552165350915145  0.3163471096499971  0.1637736216661360   T   T   T
  0.1212223311277836  0.5931644424772138  0.1101035114218913   T   T   T
  0.4517319051368128  0.6041477214080992  0.1262999960013865   T   T   T
 
  0.00000000E+00  0.00000000E+00  0.00000000E+00
  0.00000000E+00  0.00000000E+00  0.00000000E+00
  0.00000000E+00  0.00000000E+00  0.00000000E+00
  0.00000000E+00  0.00000000E+00  0.00000000E+00
  0.00000000E+00  0.00000000E+00  0.00000000E+00
  0.00000000E+00  0.00000000E+00  0.00000000E+00
  0.00000000E+00  0.00000000E+00  0.00000000E+00
  0.00000000E+00  0.00000000E+00  0.00000000E+00
  0.00000000E+00  0.00000000E+00  0.00000000E+00
  0.00000000E+00  0.00000000E+00  0.00000000E+00
  0.00000000E+00  0.00000000E+00  0.00000000E+00
  0.00000000E+00  0.00000000E+00  0.00000000E+00
  0.00000000E+00  0.00000000E+00  0.00000000E+00
  0.00000000E+00  0.00000000E+00  0.00000000E+00
  0.00000000E+00  0.00000000E+00  0.00000000E+00
  0.00000000E+00  0.00000000E+00  0.00000000E+00
  0.00000000E+00  0.00000000E+00  0.00000000E+00
  0.00000000E+00  0.00000000E+00  0.00000000E+00
  0.00000000E+00  0.00000000E+00  0.00000000E+00
  0.00000000E+00  0.00000000E+00  0.00000000E+00
  0.00000000E+00  0.00000000E+00  0.00000000E+00
  0.00000000E+00  0.00000000E+00  0.00000000E+00
  0.00000000E+00  0.00000000E+00  0.00000000E+00
  0.00000000E+00  0.00000000E+00  0.00000000E+00
  0.00000000E+00  0.00000000E+00  0.00000000E+00
  0.00000000E+00  0.00000000E+00  0.00000000E+00
  0.00000000E+00  0.00000000E+00  0.00000000E+00
  0.00000000E+00  0.00000000E+00  0.00000000E+00
  0.00000000E+00  0.00000000E+00  0.00000000E+00
  0.00000000E+00  0.00000000E+00  0.00000000E+00
  0.00000000E+00  0.00000000E+00  0.00000000E+00
  0.00000000E+00  0.00000000E+00  0.00000000E+00
  0.00000000E+00  0.00000000E+00  0.00000000E+00
  0.00000000E+00  0.00000000E+00  0.00000000E+00
  0.00000000E+00  0.00000000E+00  0.00000000E+00
  0.00000000E+00  0.00000000E+00  0.00000000E+00
  0.00000000E+00  0.00000000E+00  0.00000000E+00
  0.00000000E+00  0.00000000E+00  0.00000000E+00
  0.00000000E+00  0.00000000E+00  0.00000000E+00
  0.00000000E+00  0.00000000E+00  0.00000000E+00
  0.00000000E+00  0.00000000E+00  0.00000000E+00
  0.00000000E+00  0.00000000E+00  0.00000000E+00
  0.00000000E+00  0.00000000E+00  0.00000000E+00
  0.00000000E+00  0.00000000E+00  0.00000000E+00
  0.00000000E+00  0.00000000E+00  0.00000000E+00
  0.00000000E+00  0.00000000E+00  0.00000000E+00
  0.00000000E+00  0.00000000E+00  0.00000000E+00
  0.00000000E+00  0.00000000E+00  0.00000000E+00
  0.00000000E+00  0.00000000E+00  0.00000000E+00
  0.00000000E+00  0.00000000E+00  0.00000000E+00
  0.00000000E+00  0.00000000E+00  0.00000000E+00
  0.00000000E+00  0.00000000E+00  0.00000000E+00
  0.00000000E+00  0.00000000E+00  0.00000000E+00
  0.00000000E+00  0.00000000E+00  0.00000000E+00
  0.00000000E+00  0.00000000E+00  0.00000000E+00
  0.00000000E+00  0.00000000E+00  0.00000000E+00
  0.00000000E+00  0.00000000E+00  0.00000000E+00
  0.00000000E+00  0.00000000E+00  0.00000000E+00
  0.00000000E+00  0.00000000E+00  0.00000000E+00
  0.00000000E+00  0.00000000E+00  0.00000000E+00
  0.00000000E+00  0.00000000E+00  0.00000000E+00
  0.00000000E+00  0.00000000E+00  0.00000000E+00
  0.00000000E+00  0.00000000E+00  0.00000000E+00
  0.00000000E+00  0.00000000E+00  0.00000000E+00
  0.00000000E+00  0.00000000E+00  0.00000000E+00
  0.00000000E+00  0.00000000E+00  0.00000000E+00
  0.00000000E+00  0.00000000E+00  0.00000000E+00
  0.00000000E+00  0.00000000E+00  0.00000000E+00
  0.00000000E+00  0.00000000E+00  0.00000000E+00
  0.00000000E+00  0.00000000E+00  0.00000000E+00
  0.00000000E+00  0.00000000E+00  0.00000000E+00
  0.00000000E+00  0.00000000E+00  0.00000000E+00
  0.00000000E+00  0.00000000E+00  0.00000000E+00
  0.00000000E+00  0.00000000E+00  0.00000000E+00
  0.00000000E+00  0.00000000E+00  0.00000000E+00
  0.00000000E+00  0.00000000E+00  0.00000000E+00
  0.00000000E+00  0.00000000E+00  0.00000000E+00
  0.00000000E+00  0.00000000E+00  0.00000000E+00
  0.00000000E+00  0.00000000E+00  0.00000000E+00
  0.00000000E+00  0.00000000E+00  0.00000000E+00
  0.00000000E+00  0.00000000E+00  0.00000000E+00
  0.00000000E+00  0.00000000E+00  0.00000000E+00
  0.00000000E+00  0.00000000E+00  0.00000000E+00
  0.00000000E+00  0.00000000E+00  0.00000000E+00
  0.00000000E+00  0.00000000E+00  0.00000000E+00
  0.00000000E+00  0.00000000E+00  0.00000000E+00
  0.00000000E+00  0.00000000E+00  0.00000000E+00
  0.00000000E+00  0.00000000E+00  0.00000000E+00
  0.00000000E+00  0.00000000E+00  0.00000000E+00
  0.00000000E+00  0.00000000E+00  0.00000000E+00
  0.00000000E+00  0.00000000E+00  0.00000000E+00
  0.00000000E+00  0.00000000E+00  0.00000000E+00
  0.00000000E+00  0.00000000E+00  0.00000000E+00
  0.00000000E+00  0.00000000E+00  0.00000000E+00
  0.00000000E+00  0.00000000E+00  0.00000000E+00
  0.00000000E+00  0.00000000E+00  0.00000000E+00
  0.00000000E+00  0.00000000E+00  0.00000000E+00
  0.00000000E+00  0.00000000E+00  0.00000000E+00
  0.00000000E+00  0.00000000E+00  0.00000000E+00
  0.00000000E+00  0.00000000E+00  0.00000000E+00
  0.00000000E+00  0.00000000E+00  0.00000000E+00
  0.00000000E+00  0.00000000E+00  0.00000000E+00
  0.00000000E+00  0.00000000E+00  0.00000000E+00
  0.00000000E+00  0.00000000E+00  0.00000000E+00
  0.00000000E+00  0.00000000E+00  0.00000000E+00
  0.00000000E+00  0.00000000E+00  0.00000000E+00
  0.00000000E+00  0.00000000E+00  0.00000000E+00
  0.00000000E+00  0.00000000E+00  0.00000000E+00
  0.00000000E+00  0.00000000E+00  0.00000000E+00
  0.00000000E+00  0.00000000E+00  0.00000000E+00
  0.00000000E+00  0.00000000E+00  0.00000000E+00
  0.00000000E+00  0.00000000E+00  0.00000000E+00
  0.00000000E+00  0.00000000E+00  0.00000000E+00
  0.00000000E+00  0.00000000E+00  0.00000000E+00
  0.00000000E+00  0.00000000E+00  0.00000000E+00
  0.00000000E+00  0.00000000E+00  0.00000000E+00
  0.00000000E+00  0.00000000E+00  0.00000000E+00
  0.00000000E+00  0.00000000E+00  0.00000000E+00
  0.00000000E+00  0.00000000E+00  0.00000000E+00
  0.00000000E+00  0.00000000E+00  0.00000000E+00
  0.00000000E+00  0.00000000E+00  0.00000000E+00
  0.00000000E+00  0.00000000E+00  0.00000000E+00
  0.00000000E+00  0.00000000E+00  0.00000000E+00
  0.00000000E+00  0.00000000E+00  0.00000000E+00
  0.00000000E+00  0.00000000E+00  0.00000000E+00
  0.00000000E+00  0.00000000E+00  0.00000000E+00
  0.00000000E+00  0.00000000E+00  0.00000000E+00
  0.00000000E+00  0.00000000E+00  0.00000000E+00
  0.00000000E+00  0.00000000E+00  0.00000000E+00
  0.00000000E+00  0.00000000E+00  0.00000000E+00
  0.00000000E+00  0.00000000E+00  0.00000000E+00
  0.00000000E+00  0.00000000E+00  0.00000000E+00
  0.00000000E+00  0.00000000E+00  0.00000000E+00
  0.00000000E+00  0.00000000E+00  0.00000000E+00
  0.00000000E+00  0.00000000E+00  0.00000000E+00
  0.00000000E+00  0.00000000E+00  0.00000000E+00
  0.00000000E+00  0.00000000E+00  0.00000000E+00
  0.00000000E+00  0.00000000E+00  0.00000000E+00
  0.00000000E+00  0.00000000E+00  0.00000000E+00
  0.00000000E+00  0.00000000E+00  0.00000000E+00
  0.00000000E+00  0.00000000E+00  0.00000000E+00
  0.00000000E+00  0.00000000E+00  0.00000000E+00
  0.00000000E+00  0.00000000E+00  0.00000000E+00
  0.00000000E+00  0.00000000E+00  0.00000000E+00
  0.00000000E+00  0.00000000E+00  0.00000000E+00
  0.00000000E+00  0.00000000E+00  0.00000000E+00
  0.00000000E+00  0.00000000E+00  0.00000000E+00
  0.00000000E+00  0.00000000E+00  0.00000000E+00
  0.00000000E+00  0.00000000E+00  0.00000000E+00
  0.00000000E+00  0.00000000E+00  0.00000000E+00
  0.00000000E+00  0.00000000E+00  0.00000000E+00
  0.00000000E+00  0.00000000E+00  0.00000000E+00
  0.00000000E+00  0.00000000E+00  0.00000000E+00
  0.00000000E+00  0.00000000E+00  0.00000000E+00
  0.00000000E+00  0.00000000E+00  0.00000000E+00
  0.00000000E+00  0.00000000E+00  0.00000000E+00
  0.00000000E+00  0.00000000E+00  0.00000000E+00
  0.00000000E+00  0.00000000E+00  0.00000000E+00
  0.00000000E+00  0.00000000E+00  0.00000000E+00
  0.00000000E+00  0.00000000E+00  0.00000000E+00
  0.00000000E+00  0.00000000E+00  0.00000000E+00
  0.00000000E+00  0.00000000E+00  0.00000000E+00
  0.00000000E+00  0.00000000E+00  0.00000000E+00
  0.00000000E+00  0.00000000E+00  0.00000000E+00
  0.00000000E+00  0.00000000E+00  0.00000000E+00
  0.00000000E+00  0.00000000E+00  0.00000000E+00
  0.00000000E+00  0.00000000E+00  0.00000000E+00
  0.00000000E+00  0.00000000E+00  0.00000000E+00
  0.00000000E+00  0.00000000E+00  0.00000000E+00
  0.00000000E+00  0.00000000E+00  0.00000000E+00
  0.00000000E+00  0.00000000E+00  0.00000000E+00
  0.00000000E+00  0.00000000E+00  0.00000000E+00
  0.00000000E+00  0.00000000E+00  0.00000000E+00
  0.00000000E+00  0.00000000E+00  0.00000000E+00
  0.00000000E+00  0.00000000E+00  0.00000000E+00
  0.00000000E+00  0.00000000E+00  0.00000000E+00
  0.00000000E+00  0.00000000E+00  0.00000000E+00
  0.00000000E+00  0.00000000E+00  0.00000000E+00
  0.00000000E+00  0.00000000E+00  0.00000000E+00
  0.00000000E+00  0.00000000E+00  0.00000000E+00
  0.00000000E+00  0.00000000E+00  0.00000000E+00
  0.00000000E+00  0.00000000E+00  0.00000000E+00
  0.00000000E+00  0.00000000E+00  0.00000000E+00
  0.00000000E+00  0.00000000E+00  0.00000000E+00
  0.00000000E+00  0.00000000E+00  0.00000000E+00
  0.00000000E+00  0.00000000E+00  0.00000000E+00
  0.00000000E+00  0.00000000E+00  0.00000000E+00
  0.00000000E+00  0.00000000E+00  0.00000000E+00
  0.00000000E+00  0.00000000E+00  0.00000000E+00
  0.00000000E+00  0.00000000E+00  0.00000000E+00
  0.00000000E+00  0.00000000E+00  0.00000000E+00
  0.00000000E+00  0.00000000E+00  0.00000000E+00
  0.00000000E+00  0.00000000E+00  0.00000000E+00
  0.00000000E+00  0.00000000E+00  0.00000000E+00
  0.00000000E+00  0.00000000E+00  0.00000000E+00
  0.00000000E+00  0.00000000E+00  0.00000000E+00
  0.00000000E+00  0.00000000E+00  0.00000000E+00
  0.00000000E+00  0.00000000E+00  0.00000000E+00
  0.00000000E+00  0.00000000E+00  0.00000000E+00
  0.00000000E+00  0.00000000E+00  0.00000000E+00
  0.00000000E+00  0.00000000E+00  0.00000000E+00
  0.00000000E+00  0.00000000E+00  0.00000000E+00
  0.00000000E+00  0.00000000E+00  0.00000000E+00
  0.00000000E+00  0.00000000E+00  0.00000000E+00
  0.00000000E+00  0.00000000E+00  0.00000000E+00
  0.00000000E+00  0.00000000E+00  0.00000000E+00
  0.00000000E+00  0.00000000E+00  0.00000000E+00
  0.00000000E+00  0.00000000E+00  0.00000000E+00
  0.00000000E+00  0.00000000E+00  0.00000000E+00
  0.00000000E+00  0.00000000E+00  0.00000000E+00
  0.00000000E+00  0.00000000E+00  0.00000000E+00
  0.00000000E+00  0.00000000E+00  0.00000000E+00
  0.00000000E+00  0.00000000E+00  0.00000000E+00
  0.00000000E+00  0.00000000E+00  0.00000000E+00
  0.00000000E+00  0.00000000E+00  0.00000000E+00
  0.00000000E+00  0.00000000E+00  0.00000000E+00
  0.00000000E+00  0.00000000E+00  0.00000000E+00
  0.00000000E+00  0.00000000E+00  0.00000000E+00
  0.00000000E+00  0.00000000E+00  0.00000000E+00
  0.00000000E+00  0.00000000E+00  0.00000000E+00
  0.00000000E+00  0.00000000E+00  0.00000000E+00
  0.00000000E+00  0.00000000E+00  0.00000000E+00
  0.00000000E+00  0.00000000E+00  0.00000000E+00
  0.00000000E+00  0.00000000E+00  0.00000000E+00
  0.00000000E+00  0.00000000E+00  0.00000000E+00
  0.00000000E+00  0.00000000E+00  0.00000000E+00
  0.00000000E+00  0.00000000E+00  0.00000000E+00
  0.00000000E+00  0.00000000E+00  0.00000000E+00
  0.00000000E+00  0.00000000E+00  0.00000000E+00
  0.00000000E+00  0.00000000E+00  0.00000000E+00
  0.00000000E+00  0.00000000E+00  0.00000000E+00
  0.00000000E+00  0.00000000E+00  0.00000000E+00
  0.00000000E+00  0.00000000E+00  0.00000000E+00
  0.00000000E+00  0.00000000E+00  0.00000000E+00
  0.00000000E+00  0.00000000E+00  0.00000000E+00
  0.00000000E+00  0.00000000E+00  0.00000000E+00
  0.00000000E+00  0.00000000E+00  0.00000000E+00
  0.00000000E+00  0.00000000E+00  0.00000000E+00
  0.00000000E+00  0.00000000E+00  0.00000000E+00
  0.00000000E+00  0.00000000E+00  0.00000000E+00
  0.00000000E+00  0.00000000E+00  0.00000000E+00
  0.00000000E+00  0.00000000E+00  0.00000000E+00
  0.00000000E+00  0.00000000E+00  0.00000000E+00
  0.00000000E+00  0.00000000E+00  0.00000000E+00
  0.00000000E+00  0.00000000E+00  0.00000000E+00
  0.00000000E+00  0.00000000E+00  0.00000000E+00
  0.00000000E+00  0.00000000E+00  0.00000000E+00
  0.00000000E+00  0.00000000E+00  0.00000000E+00
  0.00000000E+00  0.00000000E+00  0.00000000E+00
  0.00000000E+00  0.00000000E+00  0.00000000E+00
  0.00000000E+00  0.00000000E+00  0.00000000E+00
  0.00000000E+00  0.00000000E+00  0.00000000E+00
  0.00000000E+00  0.00000000E+00  0.00000000E+00
  0.00000000E+00  0.00000000E+00  0.00000000E+00
  0.00000000E+00  0.00000000E+00  0.00000000E+00
  0.00000000E+00  0.00000000E+00  0.00000000E+00
  0.00000000E+00  0.00000000E+00  0.00000000E+00
  0.00000000E+00  0.00000000E+00  0.00000000E+00
  0.00000000E+00  0.00000000E+00  0.00000000E+00
  0.00000000E+00  0.00000000E+00  0.00000000E+00
  0.00000000E+00  0.00000000E+00  0.00000000E+00
  0.00000000E+00  0.00000000E+00  0.00000000E+00
  0.00000000E+00  0.00000000E+00  0.00000000E+00
  0.00000000E+00  0.00000000E+00  0.00000000E+00
  0.00000000E+00  0.00000000E+00  0.00000000E+00
  0.00000000E+00  0.00000000E+00  0.00000000E+00
  0.00000000E+00  0.00000000E+00  0.00000000E+00
  0.00000000E+00  0.00000000E+00  0.00000000E+00
  0.00000000E+00  0.00000000E+00  0.00000000E+00
  0.00000000E+00  0.00000000E+00  0.00000000E+00
  0.00000000E+00  0.00000000E+00  0.00000000E+00
  0.00000000E+00  0.00000000E+00  0.00000000E+00
  0.00000000E+00  0.00000000E+00  0.00000000E+00
  0.00000000E+00  0.00000000E+00  0.00000000E+00
  0.00000000E+00  0.00000000E+00  0.00000000E+00
  0.00000000E+00  0.00000000E+00  0.00000000E+00
  0.00000000E+00  0.00000000E+00  0.00000000E+00
  0.00000000E+00  0.00000000E+00  0.00000000E+00
  0.00000000E+00  0.00000000E+00  0.00000000E+00
  0.00000000E+00  0.00000000E+00  0.00000000E+00
  0.00000000E+00  0.00000000E+00  0.00000000E+00
  0.00000000E+00  0.00000000E+00  0.00000000E+00
  0.00000000E+00  0.00000000E+00  0.00000000E+00
  0.00000000E+00  0.00000000E+00  0.00000000E+00
  0.00000000E+00  0.00000000E+00  0.00000000E+00
  0.00000000E+00  0.00000000E+00  0.00000000E+00
  0.00000000E+00  0.00000000E+00  0.00000000E+00
  0.00000000E+00  0.00000000E+00  0.00000000E+00
  0.00000000E+00  0.00000000E+00  0.00000000E+00
  0.00000000E+00  0.00000000E+00  0.00000000E+00
  0.00000000E+00  0.00000000E+00  0.00000000E+00
  0.00000000E+00  0.00000000E+00  0.00000000E+00
  0.00000000E+00  0.00000000E+00  0.00000000E+00
  0.00000000E+00  0.00000000E+00  0.00000000E+00
  0.00000000E+00  0.00000000E+00  0.00000000E+00
  0.00000000E+00  0.00000000E+00  0.00000000E+00
  0.00000000E+00  0.00000000E+00  0.00000000E+00
  0.00000000E+00  0.00000000E+00  0.00000000E+00
  0.00000000E+00  0.00000000E+00  0.00000000E+00
  0.00000000E+00  0.00000000E+00  0.00000000E+00
  0.00000000E+00  0.00000000E+00  0.00000000E+00
  0.00000000E+00  0.00000000E+00  0.00000000E+00
  0.00000000E+00  0.00000000E+00  0.00000000E+00
  0.00000000E+00  0.00000000E+00  0.00000000E+00
  0.00000000E+00  0.00000000E+00  0.00000000E+00
  0.00000000E+00  0.00000000E+00  0.00000000E+00
  0.00000000E+00  0.00000000E+00  0.00000000E+00
  0.00000000E+00  0.00000000E+00  0.00000000E+00
  0.00000000E+00  0.00000000E+00  0.00000000E+00
  0.00000000E+00  0.00000000E+00  0.00000000E+00
  0.00000000E+00  0.00000000E+00  0.00000000E+00
  0.00000000E+00  0.00000000E+00  0.00000000E+00
