# Supplementary material for: Adsorption of 4-(N,N-Dimethylamino)-4′-nitrostilbene on an Amorphous Silica Glass Surface
Source: J Phys Chem C Nanomater Interfaces. 2023 Nov 17;127(47):22964–74. doi: 10.1021/acs.jpcc.3c05552 (PMC10694811; doi:10.1021/acs.jpcc.3c05552)
Supplement: Supplementary file 2 — jp3c05552_si_002.zip [file jp3c05552_si_002.zip › contcar/B5_CONTCAR]

DANS                                    
   1.00000000000000     
    23.7420005797999991    0.0000000000000000    0.0000000000000000
     0.0000000000000000   18.2761001587000003    0.0000000000000000
     0.0000000000000000    0.0000000000000000   40.4500007628999967
   C    N    O    H    Si
    16     2   164    60    70
Selective dynamics
Direct
  0.6810882307027786  0.4997722136624128  0.3009027062929402   T   T   T
  0.7139609237440668  0.4388523200333675  0.2919237206221030   T   T   T
  0.6904763337342860  0.3681631677561467  0.2920347966769684   T   T   T
  0.6343000521245113  0.3596328482905510  0.3000768338146328   T   T   T
  0.5993796720032066  0.4201238257446213  0.3084439685900900   T   T   T
  0.6251738579291715  0.4901238113576079  0.3092723601634800   T   T   T
  0.5401428457071578  0.4075218012542201  0.3142295886109827   T   T   T
  0.4994328513018994  0.4596061055786177  0.3195690749380944   T   T   T
  0.4396240441153222  0.4481158806258257  0.3215623515536293   T   T   T
  0.4030518382995841  0.5087095524891996  0.3177124315815333   T   T   T
  0.4140173689037832  0.3781885331091996  0.3231874586311323   T   T   T
  0.3457733083742385  0.5005441599304061  0.3129539583049884   T   T   T
  0.3569191082755481  0.3688647710160829  0.3187405303214574   T   T   T
  0.3211412934044474  0.4296650512755095  0.3119526669862522   T   T   T
  0.2419756871732841  0.3466768067405416  0.3018420449841924   T   T   T
  0.2302184283618365  0.4823658081051971  0.2964147471283731   T   T   T
  0.2654997249501219  0.4199217567982060  0.3045487299241244   T   T   T
  0.7711002175904733  0.4486335239628453  0.2819431699378310   T   T   T
  0.7899108984413785  0.5142351446816839  0.2773997854169865   T   T   T
  0.8027484501135556  0.3930945135407523  0.2775230090318846   T   T   T
  0.9385883978382310  0.1929673020265770  0.1467800631648548   T   T   T
  0.8429893479349229  0.0955982933647257  0.0960334268857887   T   T   T
  0.0747249454008694  0.7233761548603251  0.2215208343316659   T   T   T
  0.3558401979160567  0.8324992408135574  0.1829159907451602   T   T   T
  0.5010149125813897  0.5444842836132401  0.1394336781707295   T   T   T
  0.4635102357668812  0.2022061489244939  0.1634575469846007   T   T   T
  0.2306173291172099  0.6434788885161056  0.1581284447885351   T   T   T
  0.1391899767718161  0.4413558889322455  0.2219193526165560   T   T   T
  0.0311603536525618  0.6887999441689072  0.1627586995181316   T   T   T
  0.6013686691905280  0.5833216232471786  0.0738284658770517   T   T   T
  0.4413797174650193  0.3313669372583028  0.1374450266072108   T   T   T
  0.0337645346014900  0.5022181483564745  0.2197091879864177   T   T   T
  0.9632172295776543  0.7376055808236750  0.2114616511760685   T   T   T
  0.8125789422153971  0.8779437209430890  0.1217314438970287   T   T   T
  0.9198882454547993  0.0041821089115859  0.1209454091423246   T   T   T
  0.4882075079276398  0.5968366342324353  0.2020756656332730   T   T   T
  0.4536290770497827  0.7851980801806360  0.0697003237523370   T   T   T
  0.4747478924085403  0.3198211316504931  0.1998068843875458   T   T   T
  0.9171318327828630  0.4706708250078424  0.0756320622199376   T   T   T
  0.1856401461478799  0.4089056552075828  0.1001931941528046   T   T   T
  0.5513799044190999  0.2896388079507767  0.1538256409363233   T   T   T
  0.9542260598083934  0.1069848136799263  0.0794858283684302   T   T   T
  0.3714070733423413  0.3793277642469647  0.2069246364137645   T   T   T
  0.6738948276876591  0.6614262297232480  0.1887939479193783   T   T   T
  0.1840456479146975  0.0011817619208419  0.1697334779496459   T   T   T
  0.1310015460563460  0.1231347181518828  0.1904459452159473   T   T   T
  0.9836722763831250  0.7275213333866465  0.1047944625186391   T   T   T
  0.4077885804104957  0.6005216273000741  0.1595034544131414   T   T   T
  0.6288568684046214  0.4469863369362927  0.0664299004416658   T   T   T
  0.9765843549852647  0.9437932818133284  0.1699042848033484   T   T   T
  0.6864434052500850  0.2035533535967746  0.0902770923893409   T   T   T
  0.0694659317091902  0.1000356096313788  0.0727073602042456   T   T   T
  0.3568845906636908  0.4288522054183066  0.1236935062090802   T   T   T
  0.6323347558653412  0.3874043912195508  0.1668027707792467   T   T   T
  0.8964179094519917  0.9956607783708930  0.0567743468369326   T   T   T
  0.6531955363086126  0.9346292908579582  0.2028060735903458   T   T   T
  0.5448485874695713  0.3480144829388833  0.0549598753965081   T   T   T
  0.6256860189395228  0.5034594771417962  0.1273033789505686   T   T   T
  0.0552455259659947  0.6167406249342386  0.1078556618854523   T   T   T
  0.7344284057788283  0.7604955953602595  0.0209491558127265   T   T   T
  0.2391303276231416  0.1013171565926725  0.2055053975453677   T   T   T
  0.1448805088727461  0.5587756217619930  0.1391910132224219   T   T   T
  0.5789189021089213  0.9766244776097176  0.0717475861279732   T   T   T
  0.2466313968568349  0.3961618162300121  0.2209666454649401   T   T   T
  0.4618765561231301  0.4600428676669903  0.1887349687587986   T   T   T
  0.2778422233963829  0.1979895199959660  0.0916287494614237   T   T   T
  0.8458993129439327  0.7367545271454803  0.1250815712320771   T   T   T
  0.5245307053281838  0.6783968302135758  0.0548351882677410   T   T   T
  0.5707730268707653  0.5012514073277431  0.1857802129885335   T   T   T
  0.6166054293328307  0.8602091597061413  0.1046664675283444   T   T   T
  0.8628804579703399  0.9474524986147086  0.1711849149571432   T   T   T
  0.9591851513918650  0.1907285962656608  0.2103827437914280   T   T   T
  0.3311401045491130  0.2917440252213367  0.1317747563222405   T   T   T
  0.6102903973485294  0.7181051625617854  0.0940309492673760   T   T   T
  0.4632186210188949  0.6675381837301392  0.1090028339025737   T   T   T
  0.7066164774104359  0.7883523796655177  0.0839702699067874   T   T   T
  0.2695792320211221  0.9176792248969642  0.1998244630540129   T   T   T
  0.8192364793079313  0.5457931652108537  0.0801034502187239   T   T   T
  0.7073632155456764  0.5433720775338247  0.0865136849180139   T   T   T
  0.3280912423659791  0.7067355370843059  0.1525249963863750   T   T   T
  0.9348322234279176  0.5325649058227940  0.1891092670555004   T   T   T
  0.1867475588496219  0.7416342113953587  0.2261511374197953   T   T   T
  0.8766262446686264  0.3075629324881028  0.1310609351048527   T   T   T
  0.4602057749415862  0.2228276852869719  0.0558391879354033   T   T   T
  0.5369007207066491  0.1074536575490624  0.1404317749200381   T   T   T
  0.8593138409167574  0.6302040761135448  0.1676351800034782   T   T   T
  0.8246867601378148  0.2676375053234025  0.0729276437492789   T   T   T
  0.6409127565406679  0.0884071043074178  0.1210349845692045   T   T   T
  0.9231310643607116  0.0685711130001475  0.1800705571489731   T   T   T
  0.9540057814305569  0.6036631776323793  0.1329814017826692   T   T   T
  0.1373343471860366  0.0194535161567989  0.1091631047247672   T   T   T
  0.3749192404761443  0.9704803092021875  0.2004740928486348   T   T   T
  0.9954750637200872  0.8286261030671906  0.0561075943511745   T   T   T
  0.0111792343506330  0.1997039789562664  0.0414411186283138   T   T   T
  0.6714602261937878  0.7670824204697682  0.1446509521099469   T   T   T
  0.3492003625124496  0.1130184624315312  0.1986472020239176   T   T   T
  0.2132294318026003  0.4812921475221570  0.0482942527897003   T   T   T
  0.3927017946488019  0.8852477888421788  0.0994082881566013   T   T   T
  0.1582837614489508  0.6523025119734475  0.0890197802771163   T   T   T
  0.1168886614784930  0.5167038789058443  0.0791993254542919   T   T   T
  0.3096061922208460  0.5633596790661617  0.1291633204762164   T   T   T
  0.4437881104494052  0.1322647225076466  0.1070113218691541   T   T   T
  0.8228322858952417  0.4065114512669941  0.0966185417893445   T   T   T
  0.4089681236666809  0.5442636259211109  0.0993797655304365   T   T   T
  0.7544814359598894  0.9063246431232372  0.1765486892883396   T   T   T
  0.0360506228502674  0.8264413910981827  0.1823678419137483   T   T   T
  0.3196760538607973  0.5013188885265834  0.0686063070439587   T   T   T
  0.2828635033497642  0.0973283124548500  0.0467166712021652   T   T   T
  0.8131509711808872  0.7936769726558219  0.0679499815674551   T   T   T
  0.1987844398472957  0.7853752127993058  0.0822310130176638   T   T   T
  0.6663365784625611  0.2530943325933800  0.1501753405366828   T   T   T
  0.0262745135661906  0.1147180856860478  0.1672090259420383   T   T   T
  0.9921702575074444  0.3197758048346753  0.1431513113092999   T   T   T
  0.7586475937378508  0.1575511964647175  0.1343273989520092   T   T   T
  0.7709097333789748  0.6255950113925324  0.1266822337357275   T   T   T
  0.5765997435799964  0.9727780294032112  0.1372085184395467   T   T   T
  0.5131955633142461  0.0929676762790539  0.0584603297756931   T   T   T
  0.7614722310621659  0.2993218045425227  0.1224236461526762   T   T   T
  0.1815560442575257  0.1265848947649198  0.0760334734322725   T   T   T
  0.3834391286146662  0.5765482928859917  0.2245806172019547   T   T   T
  0.2957408053720827  0.2299532408259058  0.2173567662504030   T   T   T
  0.4366396462562560  0.0621506439224753  0.1638897529778655   T   T   T
  0.2151497662832202  0.5177408723042594  0.1881650833616373   T   T   T
  0.0739582957203774  0.2433836397443545  0.1750518992830542   T   T   T
  0.1124717475157493  0.1552888973611943  0.1276180619487176   T   T   T
  0.2978209771448102  0.7280695297543575  0.2148676483677839   T   T   T
  0.7314569221400035  0.0732053580339805  0.0837359848456587   T   T   T
  0.2692514194954746  0.6798804247900173  0.0988919435112167   T   T   T
  0.3237503529941839  0.9442349805335865  0.1439075181901783   T   T   T
  0.8742995697164977  0.5047475163923103  0.1351252115793072   T   T   T
  0.9529386890427732  0.2635318720022982  0.0891853066855354   T   T   T
  0.6798749466704258  0.5157247596839915  0.1850814370920260   T   T   T
  0.1846139886428505  0.8951074986094996  0.1251123984244614   T   T   T
  0.6139224897403645  0.0638024212156144  0.1836591774268978   T   T   T
  0.3921256661353880  0.3338737986832321  0.0783473387978913   T   T   T
  0.5055834932377659  0.8905199231003088  0.1021706528494617   T   T   T
  0.1834609031979900  0.3887335995940746  0.1664825950244440   T   T   T
  0.7821885060657262  0.0143414805763884  0.1366391017404861   T   T   T
  0.1413968218134621  0.6243159940464390  0.1966757420035729   T   T   T
  0.4461194826870161  0.0652383632713075  0.2278076467067203   T   T   T
  0.1568172944521707  0.0229397559874844  0.2338272347547068   T   T   T
  0.1044732927035062  0.3338406828705399  0.1287035704148047   T   T   T
  0.2812803041004547  0.8821101842309514  0.0907023756616189   T   T   T
  0.7707746341831092  0.7256220779513700  0.1727108048036867   T   T   T
  0.3984239260118839  0.1036587259298841  0.0503229681629607   T   T   T
  0.0127432072807291  0.8633107374892978  0.1194753735567526   T   T   T
  0.9094640614926279  0.8359963070744533  0.0949664774417290   T   T   T
  0.0581643159142067  0.3855221473359769  0.1847140417324780   T   T   T
  0.2152917908053677  0.2838012244327414  0.1281715092906721   T   T   T
  0.4063346458287754  0.7099103856091606  0.2006418961721894   T   T   T
  0.2767571472185208  0.1787651212737692  0.1559526993693281   T   T   T
  0.6158620345751884  0.3351475829989378  0.1060185339482952   T   T   T
  0.3377360209997975  0.0099833458711651  0.0874434430593806   T   T   T
  0.0868582844154599  0.9376989145153768  0.1545225754819572   T   T   T
  0.6268375076446324  0.1024199441743537  0.0561359455476908   T   T   T
  0.6970697759376093  0.8014918250929209  0.2061715427040965   T   T   T
  0.0020096061014172  0.0567446085916291  0.0240865489414836   T   T   T
  0.5732546960211464  0.0298692965262406  0.0098408798815405   T   T   T
  0.0114963903539251  0.3456909166818445  0.0457254863248912   T   T   T
  0.9141194313144583  0.2753367249189361  0.0303177026761560   T   T   T
  0.4502575985409856  0.4068731733949292  0.2510933190175434   T   T   T
  0.6229494037568781  0.6889631630047942  0.0281212445971466   T   T   T
  0.5642177540194644  0.9969439348851638  0.2349617812488450   T   T   T
  0.6709150079723858  0.0449492520352740  0.2411831158510191   T   T   T
  0.4118210790731671  0.6614945610862496  0.0490289563501644   T   T   T
  0.7411669721911954  0.9091763672908121  0.2428163648451271   T   T   T
  0.0553768714780517  0.3778176800775018  0.2523477401647080   T   T   T
  0.6505508855755281  0.3106361942104373  0.0442957466056292   T   T   T
  0.1240418673923558  0.3931447917415544  0.0435386725831653   T   T   T
  0.3510494278144228  0.9923854881975399  0.0221824545015121   T   T   T
  0.2215897482082207  0.2184684181274869  0.0337858394764396   T   T   T
  0.9412578574111945  0.4546711607476273  0.2465897607252595   T   T   T
  0.9605515530102673  0.6022855030038277  0.2429565560500681   T   T   T
  0.6373809954222814  0.5800127536614356  0.2396848272943470   T   T   T
  0.7477703889704697  0.5925555669217210  0.2258400773295118   T   T   T
  0.2244572689099249  0.6769696917943905  0.0385235187094579   T   T   T
  0.1859281809620804  0.9184726018791163  0.0590520184259180   T   T   T
  0.1389547235840500  0.6414064004978732  0.2626280612983364   T   T   T
  0.4540540364642152  0.9233761391145645  0.0460876146811394   T   T   T
  0.2592785995427370  0.8337782423032342  0.2551435951111444   T   T   T
  0.2562208963252297  0.6906235396545277  0.2728890405598903   T   T   T
  0.7583525500311814  0.6636240941256574  0.0642407580974005   T   T   T
  0.6998560609785417  0.5540806546151648  0.3007810232060208   T   T   T
  0.7168024202530163  0.3217793256047974  0.2851771041406961   T   T   T
  0.6156160758722597  0.3050360599687140  0.2994833203374378   T   T   T
  0.6004532857929881  0.5382564533046720  0.3158377781130934   T   T   T
  0.5270916612598274  0.3501255532304430  0.3128364527101136   T   T   T
  0.5123590997335057  0.5171535965293099  0.3200496874006700   T   T   T
  0.4210736714593397  0.5637080713975656  0.3170733230571803   T   T   T
  0.4399737554948547  0.3297834317610009  0.3274034522339745   T   T   T
  0.3199376540809827  0.5490938497072747  0.3091814526731440   T   T   T
  0.3393783498782381  0.3138555098108027  0.3197366876946919   T   T   T
  0.2426222141795497  0.3178677748017175  0.3258070019248713   T   T   T
  0.1982028327096377  0.3506324460219307  0.2934905572371500   T   T   T
  0.2653590164399138  0.3135656434412351  0.2836603416098554   T   T   T
  0.2252351879257333  0.5194444670103733  0.3177480820148679   T   T   T
  0.2479653461066601  0.5140292847605212  0.2756768823656301   T   T   T
  0.1885673331810200  0.4626068563625608  0.2889404300090415   T   T   T
  0.9646788424740418  0.1676811235732225  0.2320474638086702   T   T   T
  0.6598002421081768  0.0860712127484800  0.2553604046188798   T   T   T
  0.4869262625873452  0.4174974961746916  0.2613313511162960   T   T   T
  0.9450703350298212  0.5099132868806984  0.0790462393543643   T   T   T
  0.6698628655713611  0.2697095444459789  0.0558020377040211   T   T   T
  0.5166407423307022  0.3863558375607606  0.0591766576318114   T   T   T
  0.8549720901251673  0.2702592710623348  0.0559115902092684   T   T   T
  0.5441060660534751  0.9963754780880592  0.0015283968131770   T   T   T
  0.9894944826237518  0.3908249355442851  0.0499176229397151   T   T   T
  0.9139147104771184  0.2779170690416419  0.0060842921398173   T   T   T
  0.8962979613365132  0.9427202694463211  0.0616100879150435   T   T   T
  0.7613872341272861  0.5636636765394131  0.2452172457506390   T   T   T
  0.9544813301876061  0.6916953196943512  0.2237565413524864   T   T   T
  0.5280200175423361  0.0183139322891103  0.2276886094374049   T   T   T
  0.7299015467469810  0.9575451567362390  0.2515692529981036   T   T   T
  0.9007556604011560  0.4495439205749555  0.2517095566590519   T   T   T
  0.9622304255960339  0.6040387132564226  0.2672096245070670   T   T   T
  0.5992647315734545  0.5661567414905238  0.2324060180076752   T   T   T
  0.7283958152165319  0.8095524272532538  0.0116594060151056   T   T   T
  0.0355622820192367  0.8297435957133614  0.0501888899724016   T   T   T
  0.6622907891819012  0.7051518580804370  0.0250172755943646   T   T   T
  0.0155328960000034  0.3816170690000007  0.2591595306936207   F   F   T
  0.3596086004881357  0.3274128538101528  0.2081264239191245   T   T   T
  0.2868076260618008  0.4076162807666942  0.2162197839181269   T   T   T
  0.2659067877346244  0.2676467568189171  0.2176124229594918   T   T   T
  0.4333470855349674  0.0617520837525518  0.2508563497618412   T   T   T
  0.1798986388608971  0.9859495359354497  0.2450674596499613   T   T   T
  0.4962778795473464  0.2498514307121636  0.0533589790018346   T   T   T
  0.2070935369999987  0.5189726349999972  0.0312881424132431   F   F   T
  0.4152206779999972  0.2915823459999984  0.0701903330172461   F   F   T
  0.9679472083706183  0.0255781029705125  0.0253805534585493   T   T   T
  0.0851689925764905  0.3736009557514546  0.0463254205197609   T   T   T
  0.3175106036936612  0.9681644183826597  0.0130300049563381   T   T   T
  0.2491839479164404  0.2514234695864047  0.0235626872583894   T   T   T
  0.2382493593907961  0.9403531290796946  0.1869565296861965   T   T   T
  0.3514145083709878  0.6012746989589125  0.2352465284401434   T   T   T
  0.1179351938158111  0.5953120361503088  0.2649081801442925   T   T   T
  0.2616986789106061  0.8704863647261889  0.2367930623223681   T   T   T
  0.2200923283506970  0.6673641907960958  0.2791866713756850   T   T   T
  0.4190376683694095  0.9381164698090179  0.0344018942238211   T   T   T
  0.2795452216493666  0.4898700675768164  0.0629616847380730   T   T   T
  0.4017234149999993  0.6103456020000024  0.0542273401550809   F   F   T
  0.2631531097846145  0.6825328650864958  0.0301973070710783   T   T   T
  0.1673237030015730  0.9646182591834833  0.0653891636183687   T   T   T
  0.0089727320366556  0.1143285294668274  0.0546171562536610   T   T   T
  0.5715500115295226  0.0497678155987727  0.0491131476758211   T   T   T
  0.0253012743176455  0.7432835615747012  0.1949147453065574   T   T   T
  0.7536243443865228  0.7519849287627662  0.0598458137421020   T   T   T
  0.6410902438823471  0.5195069096765318  0.0887175994057938   T   T   T
  0.0061220833142539  0.6604058727315731  0.1277024440218023   T   T   T
  0.4705497068544618  0.1255526468532832  0.1437175169129166   T   T   T
  0.7187888561115507  0.2295771396506438  0.1252361910389839   T   T   T
  0.9736895728558141  0.2706022975882781  0.0515429943749696   T   T   T
  0.9760811986979241  0.8128522598944637  0.0941680250543969   T   T   T
  0.1781721202988371  0.0626369670127384  0.2000451621437227   T   T   T
  0.4399218134656278  0.3927919879164842  0.2120105517816616   T   T   T
  0.5912313102081163  0.6678120911884157  0.0623767106835180   T   T   T
  0.3813511561389592  0.3459763010837859  0.1176677304786868   T   T   T
  0.9021903007688494  0.0517420641904021  0.0886209594936880   T   T   T
  0.8024469872574113  0.9361114450932250  0.1519460858135632   T   T   T
  0.6236434816528080  0.0098533131824990  0.2155552876908209   T   T   T
  0.6283356385819916  0.4767695474513305  0.1655214421801336   T   T   T
  0.7028248746560710  0.7381194177923709  0.1780774790879001   T   T   T
  0.9394739718655851  0.2717994969475774  0.1282268581620100   T   T   T
  0.9204572240992709  0.9902865219831296  0.1607589060705078   T   T   T
  0.8448247735294575  0.8112312745198090  0.1031378490874883   T   T   T
  0.0276253634666249  0.8926787093601454  0.1565133841129192   T   T   T
  0.4632197543005964  0.6976837891742020  0.0704566771611691   T   T   T
  0.7118831808831615  0.8885818588376385  0.2074745565176375   T   T   T
  0.7800892521114279  0.0854310646104149  0.1126173872867507   T   T   T
  0.1966773965636588  0.4356785072237671  0.1994156215177642   T   T   T
  0.3461781655832953  0.5074359035495573  0.1052397476076702   T   T   T
  0.3317268605141573  0.9154292054311892  0.1814994797353928   T   T   T
  0.2757325628162529  0.2406232857289718  0.1268656268922757   T   T   T
  0.3344228135529038  0.9296261328589411  0.1048345881500356   T   T   T
  0.9618765405984221  0.1417147803774430  0.1766497686401330   T   T   T
  0.6701957579999984  0.1154124740000029  0.0866791974460892   F   F   T
  0.0713078665030149  0.4261079704532625  0.2195855206125189   T   T   T
  0.1249916090359956  0.1027204008811987  0.0958998615229229   T   T   T
  0.6106120110513783  0.3608332458746178  0.0676491345818119   T   T   T
  0.1831504817244237  0.5860695071116372  0.1703369771178245   T   T   T
  0.3463789538362810  0.7450027907083060  0.1875779612530603   T   T   T
  0.4215342462853889  0.6223839409367030  0.1980195523065446   T   T   T
  0.2899399538318132  0.1562448782589816  0.1940832517547053   T   T   T
  0.4554950051513634  0.1365666848230972  0.0674185066134138   T   T   T
  0.4838652840648078  0.2872302075986666  0.1626466100711412   T   T   T
  0.6159317197047092  0.3152667561826621  0.1447797878745318   T   T   T
  0.1572941315074200  0.4481622353753104  0.0678386788568909   T   T   T
  0.5926023864768494  0.0575172567195647  0.1457226142512748   T   T   T
  0.2867242888539734  0.6468301580155333  0.1348873859344307   T   T   T
  0.6505948251117073  0.7833699772467514  0.1073122097264485   T   T   T
  0.3419534798809716  0.0530707904879091  0.0522060813537740   T   T   T
  0.7632217862476031  0.5937101580835152  0.0892342296684506   T   T   T
  0.5691141666305642  0.9238081746355999  0.1037508250964703   T   T   T
  0.2409379008606817  0.1603853255456046  0.0621615786162868   T   T   T
  0.9666425995283706  0.5220123041122278  0.2241879864239947   T   T   T
  0.6851480438066593  0.5867744435018992  0.2104215962499933   T   T   T
  0.8116373741830747  0.6791210404996777  0.1486517027514856   T   T   T
  0.2132022673263420  0.6988648852135982  0.0773351257145336   T   T   T
  0.2129881355311967  0.8705688986804463  0.0894059565510156   T   T   T
  0.1350804241275005  0.6835007263229335  0.2263681803783424   T   T   T
  0.4512412562095682  0.8711008127749033  0.0789928155229771   T   T   T
  0.4001514447087237  0.0532801844579291  0.1976656375945859   T   T   T
  0.5059567391127140  0.5247641543723245  0.1790702079353167   T   T   T
  0.8582003053138773  0.4820589761208281  0.0970634980250653   T   T   T
  0.1723364363728554  0.3531479683235998  0.1304962911119742   T   T   T
  0.8226327907536635  0.3193270616796698  0.1054657131050583   T   T   T
  0.2501445251012169  0.7499228526653532  0.2425289436687191   T   T   T
  0.9053284482512328  0.5682686460957952  0.1566881783161815   T   T   T
  0.1472099882884832  0.9625660529464557  0.1397579740614316   T   T   T
  0.0860120642342058  0.1587569671552122  0.1649127287265684   T   T   T
  0.0564351390784334  0.3208779420051551  0.1575405188417923   T   T   T
  0.1192389093225201  0.5870091171452960  0.1039236435698578   T   T   T
  0.4460331844842097  0.5905122619868607  0.1262035335838524   T   T   T
 
  0.00000000E+00  0.00000000E+00  0.00000000E+00
  0.00000000E+00  0.00000000E+00  0.00000000E+00
  0.00000000E+00  0.00000000E+00  0.00000000E+00
  0.00000000E+00  0.00000000E+00  0.00000000E+00
  0.00000000E+00  0.00000000E+00  0.00000000E+00
  0.00000000E+00  0.00000000E+00  0.00000000E+00
  0.00000000E+00  0.00000000E+00  0.00000000E+00
  0.00000000E+00  0.00000000E+00  0.00000000E+00
  0.00000000E+00  0.00000000E+00  0.00000000E+00
  0.00000000E+00  0.00000000E+00  0.00000000E+00
  0.00000000E+00  0.00000000E+00  0.00000000E+00
  0.00000000E+00  0.00000000E+00  0.00000000E+00
  0.00000000E+00  0.00000000E+00  0.00000000E+00
  0.00000000E+00  0.00000000E+00  0.00000000E+00
  0.00000000E+00  0.00000000E+00  0.00000000E+00
  0.00000000E+00  0.00000000E+00  0.00000000E+00
  0.00000000E+00  0.00000000E+00  0.00000000E+00
  0.00000000E+00  0.00000000E+00  0.00000000E+00
  0.00000000E+00  0.00000000E+00  0.00000000E+00
  0.00000000E+00  0.00000000E+00  0.00000000E+00
  0.00000000E+00  0.00000000E+00  0.00000000E+00
  0.00000000E+00  0.00000000E+00  0.00000000E+00
  0.00000000E+00  0.00000000E+00  0.00000000E+00
  0.00000000E+00  0.00000000E+00  0.00000000E+00
  0.00000000E+00  0.00000000E+00  0.00000000E+00
  0.00000000E+00  0.00000000E+00  0.00000000E+00
  0.00000000E+00  0.00000000E+00  0.00000000E+00
  0.00000000E+00  0.00000000E+00  0.00000000E+00
  0.00000000E+00  0.00000000E+00  0.00000000E+00
  0.00000000E+00  0.00000000E+00  0.00000000E+00
  0.00000000E+00  0.00000000E+00  0.00000000E+00
  0.00000000E+00  0.00000000E+00  0.00000000E+00
  0.00000000E+00  0.00000000E+00  0.00000000E+00
  0.00000000E+00  0.00000000E+00  0.00000000E+00
  0.00000000E+00  0.00000000E+00  0.00000000E+00
  0.00000000E+00  0.00000000E+00  0.00000000E+00
  0.00000000E+00  0.00000000E+00  0.00000000E+00
  0.00000000E+00  0.00000000E+00  0.00000000E+00
  0.00000000E+00  0.00000000E+00  0.00000000E+00
  0.00000000E+00  0.00000000E+00  0.00000000E+00
  0.00000000E+00  0.00000000E+00  0.00000000E+00
  0.00000000E+00  0.00000000E+00  0.00000000E+00
  0.00000000E+00  0.00000000E+00  0.00000000E+00
  0.00000000E+00  0.00000000E+00  0.00000000E+00
  0.00000000E+00  0.00000000E+00  0.00000000E+00
  0.00000000E+00  0.00000000E+00  0.00000000E+00
  0.00000000E+00  0.00000000E+00  0.00000000E+00
  0.00000000E+00  0.00000000E+00  0.00000000E+00
  0.00000000E+00  0.00000000E+00  0.00000000E+00
  0.00000000E+00  0.00000000E+00  0.00000000E+00
  0.00000000E+00  0.00000000E+00  0.00000000E+00
  0.00000000E+00  0.00000000E+00  0.00000000E+00
  0.00000000E+00  0.00000000E+00  0.00000000E+00
  0.00000000E+00  0.00000000E+00  0.00000000E+00
  0.00000000E+00  0.00000000E+00  0.00000000E+00
  0.00000000E+00  0.00000000E+00  0.00000000E+00
  0.00000000E+00  0.00000000E+00  0.00000000E+00
  0.00000000E+00  0.00000000E+00  0.00000000E+00
  0.00000000E+00  0.00000000E+00  0.00000000E+00
  0.00000000E+00  0.00000000E+00  0.00000000E+00
  0.00000000E+00  0.00000000E+00  0.00000000E+00
  0.00000000E+00  0.00000000E+00  0.00000000E+00
  0.00000000E+00  0.00000000E+00  0.00000000E+00
  0.00000000E+00  0.00000000E+00  0.00000000E+00
  0.00000000E+00  0.00000000E+00  0.00000000E+00
  0.00000000E+00  0.00000000E+00  0.00000000E+00
  0.00000000E+00  0.00000000E+00  0.00000000E+00
  0.00000000E+00  0.00000000E+00  0.00000000E+00
  0.00000000E+00  0.00000000E+00  0.00000000E+00
  0.00000000E+00  0.00000000E+00  0.00000000E+00
  0.00000000E+00  0.00000000E+00  0.00000000E+00
  0.00000000E+00  0.00000000E+00  0.00000000E+00
  0.00000000E+00  0.00000000E+00  0.00000000E+00
  0.00000000E+00  0.00000000E+00  0.00000000E+00
  0.00000000E+00  0.00000000E+00  0.00000000E+00
  0.00000000E+00  0.00000000E+00  0.00000000E+00
  0.00000000E+00  0.00000000E+00  0.00000000E+00
  0.00000000E+00  0.00000000E+00  0.00000000E+00
  0.00000000E+00  0.00000000E+00  0.00000000E+00
  0.00000000E+00  0.00000000E+00  0.00000000E+00
  0.00000000E+00  0.00000000E+00  0.00000000E+00
  0.00000000E+00  0.00000000E+00  0.00000000E+00
  0.00000000E+00  0.00000000E+00  0.00000000E+00
  0.00000000E+00  0.00000000E+00  0.00000000E+00
  0.00000000E+00  0.00000000E+00  0.00000000E+00
  0.00000000E+00  0.00000000E+00  0.00000000E+00
  0.00000000E+00  0.00000000E+00  0.00000000E+00
  0.00000000E+00  0.00000000E+00  0.00000000E+00
  0.00000000E+00  0.00000000E+00  0.00000000E+00
  0.00000000E+00  0.00000000E+00  0.00000000E+00
  0.00000000E+00  0.00000000E+00  0.00000000E+00
  0.00000000E+00  0.00000000E+00  0.00000000E+00
  0.00000000E+00  0.00000000E+00  0.00000000E+00
  0.00000000E+00  0.00000000E+00  0.00000000E+00
  0.00000000E+00  0.00000000E+00  0.00000000E+00
  0.00000000E+00  0.00000000E+00  0.00000000E+00
  0.00000000E+00  0.00000000E+00  0.00000000E+00
  0.00000000E+00  0.00000000E+00  0.00000000E+00
  0.00000000E+00  0.00000000E+00  0.00000000E+00
  0.00000000E+00  0.00000000E+00  0.00000000E+00
  0.00000000E+00  0.00000000E+00  0.00000000E+00
  0.00000000E+00  0.00000000E+00  0.00000000E+00
  0.00000000E+00  0.00000000E+00  0.00000000E+00
  0.00000000E+00  0.00000000E+00  0.00000000E+00
  0.00000000E+00  0.00000000E+00  0.00000000E+00
  0.00000000E+00  0.00000000E+00  0.00000000E+00
  0.00000000E+00  0.00000000E+00  0.00000000E+00
  0.00000000E+00  0.00000000E+00  0.00000000E+00
  0.00000000E+00  0.00000000E+00  0.00000000E+00
  0.00000000E+00  0.00000000E+00  0.00000000E+00
  0.00000000E+00  0.00000000E+00  0.00000000E+00
  0.00000000E+00  0.00000000E+00  0.00000000E+00
  0.00000000E+00  0.00000000E+00  0.00000000E+00
  0.00000000E+00  0.00000000E+00  0.00000000E+00
  0.00000000E+00  0.00000000E+00  0.00000000E+00
  0.00000000E+00  0.00000000E+00  0.00000000E+00
  0.00000000E+00  0.00000000E+00  0.00000000E+00
  0.00000000E+00  0.00000000E+00  0.00000000E+00
  0.00000000E+00  0.00000000E+00  0.00000000E+00
  0.00000000E+00  0.00000000E+00  0.00000000E+00
  0.00000000E+00  0.00000000E+00  0.00000000E+00
  0.00000000E+00  0.00000000E+00  0.00000000E+00
  0.00000000E+00  0.00000000E+00  0.00000000E+00
  0.00000000E+00  0.00000000E+00  0.00000000E+00
  0.00000000E+00  0.00000000E+00  0.00000000E+00
  0.00000000E+00  0.00000000E+00  0.00000000E+00
  0.00000000E+00  0.00000000E+00  0.00000000E+00
  0.00000000E+00  0.00000000E+00  0.00000000E+00
  0.00000000E+00  0.00000000E+00  0.00000000E+00
  0.00000000E+00  0.00000000E+00  0.00000000E+00
  0.00000000E+00  0.00000000E+00  0.00000000E+00
  0.00000000E+00  0.00000000E+00  0.00000000E+00
  0.00000000E+00  0.00000000E+00  0.00000000E+00
  0.00000000E+00  0.00000000E+00  0.00000000E+00
  0.00000000E+00  0.00000000E+00  0.00000000E+00
  0.00000000E+00  0.00000000E+00  0.00000000E+00
  0.00000000E+00  0.00000000E+00  0.00000000E+00
  0.00000000E+00  0.00000000E+00  0.00000000E+00
  0.00000000E+00  0.00000000E+00  0.00000000E+00
  0.00000000E+00  0.00000000E+00  0.00000000E+00
  0.00000000E+00  0.00000000E+00  0.00000000E+00
  0.00000000E+00  0.00000000E+00  0.00000000E+00
  0.00000000E+00  0.00000000E+00  0.00000000E+00
  0.00000000E+00  0.00000000E+00  0.00000000E+00
  0.00000000E+00  0.00000000E+00  0.00000000E+00
  0.00000000E+00  0.00000000E+00  0.00000000E+00
  0.00000000E+00  0.00000000E+00  0.00000000E+00
  0.00000000E+00  0.00000000E+00  0.00000000E+00
  0.00000000E+00  0.00000000E+00  0.00000000E+00
  0.00000000E+00  0.00000000E+00  0.00000000E+00
  0.00000000E+00  0.00000000E+00  0.00000000E+00
  0.00000000E+00  0.00000000E+00  0.00000000E+00
  0.00000000E+00  0.00000000E+00  0.00000000E+00
  0.00000000E+00  0.00000000E+00  0.00000000E+00
  0.00000000E+00  0.00000000E+00  0.00000000E+00
  0.00000000E+00  0.00000000E+00  0.00000000E+00
  0.00000000E+00  0.00000000E+00  0.00000000E+00
  0.00000000E+00  0.00000000E+00  0.00000000E+00
  0.00000000E+00  0.00000000E+00  0.00000000E+00
  0.00000000E+00  0.00000000E+00  0.00000000E+00
  0.00000000E+00  0.00000000E+00  0.00000000E+00
  0.00000000E+00  0.00000000E+00  0.00000000E+00
  0.00000000E+00  0.00000000E+00  0.00000000E+00
  0.00000000E+00  0.00000000E+00  0.00000000E+00
  0.00000000E+00  0.00000000E+00  0.00000000E+00
  0.00000000E+00  0.00000000E+00  0.00000000E+00
  0.00000000E+00  0.00000000E+00  0.00000000E+00
  0.00000000E+00  0.00000000E+00  0.00000000E+00
  0.00000000E+00  0.00000000E+00  0.00000000E+00
  0.00000000E+00  0.00000000E+00  0.00000000E+00
  0.00000000E+00  0.00000000E+00  0.00000000E+00
  0.00000000E+00  0.00000000E+00  0.00000000E+00
  0.00000000E+00  0.00000000E+00  0.00000000E+00
  0.00000000E+00  0.00000000E+00  0.00000000E+00
  0.00000000E+00  0.00000000E+00  0.00000000E+00
  0.00000000E+00  0.00000000E+00  0.00000000E+00
  0.00000000E+00  0.00000000E+00  0.00000000E+00
  0.00000000E+00  0.00000000E+00  0.00000000E+00
  0.00000000E+00  0.00000000E+00  0.00000000E+00
  0.00000000E+00  0.00000000E+00  0.00000000E+00
  0.00000000E+00  0.00000000E+00  0.00000000E+00
  0.00000000E+00  0.00000000E+00  0.00000000E+00
  0.00000000E+00  0.00000000E+00  0.00000000E+00
  0.00000000E+00  0.00000000E+00  0.00000000E+00
  0.00000000E+00  0.00000000E+00  0.00000000E+00
  0.00000000E+00  0.00000000E+00  0.00000000E+00
  0.00000000E+00  0.00000000E+00  0.00000000E+00
  0.00000000E+00  0.00000000E+00  0.00000000E+00
  0.00000000E+00  0.00000000E+00  0.00000000E+00
  0.00000000E+00  0.00000000E+00  0.00000000E+00
  0.00000000E+00  0.00000000E+00  0.00000000E+00
  0.00000000E+00  0.00000000E+00  0.00000000E+00
  0.00000000E+00  0.00000000E+00  0.00000000E+00
  0.00000000E+00  0.00000000E+00  0.00000000E+00
  0.00000000E+00  0.00000000E+00  0.00000000E+00
  0.00000000E+00  0.00000000E+00  0.00000000E+00
  0.00000000E+00  0.00000000E+00  0.00000000E+00
  0.00000000E+00  0.00000000E+00  0.00000000E+00
  0.00000000E+00  0.00000000E+00  0.00000000E+00
  0.00000000E+00  0.00000000E+00  0.00000000E+00
  0.00000000E+00  0.00000000E+00  0.00000000E+00
  0.00000000E+00  0.00000000E+00  0.00000000E+00
  0.00000000E+00  0.00000000E+00  0.00000000E+00
  0.00000000E+00  0.00000000E+00  0.00000000E+00
  0.00000000E+00  0.00000000E+00  0.00000000E+00
  0.00000000E+00  0.00000000E+00  0.00000000E+00
  0.00000000E+00  0.00000000E+00  0.00000000E+00
  0.00000000E+00  0.00000000E+00  0.00000000E+00
  0.00000000E+00  0.00000000E+00  0.00000000E+00
  0.00000000E+00  0.00000000E+00  0.00000000E+00
  0.00000000E+00  0.00000000E+00  0.00000000E+00
  0.00000000E+00  0.00000000E+00  0.00000000E+00
  0.00000000E+00  0.00000000E+00  0.00000000E+00
  0.00000000E+00  0.00000000E+00  0.00000000E+00
  0.00000000E+00  0.00000000E+00  0.00000000E+00
  0.00000000E+00  0.00000000E+00  0.00000000E+00
  0.00000000E+00  0.00000000E+00  0.00000000E+00
  0.00000000E+00  0.00000000E+00  0.00000000E+00
  0.00000000E+00  0.00000000E+00  0.00000000E+00
  0.00000000E+00  0.00000000E+00  0.00000000E+00
  0.00000000E+00  0.00000000E+00  0.00000000E+00
  0.00000000E+00  0.00000000E+00  0.00000000E+00
  0.00000000E+00  0.00000000E+00  0.00000000E+00
  0.00000000E+00  0.00000000E+00  0.00000000E+00
  0.00000000E+00  0.00000000E+00  0.00000000E+00
  0.00000000E+00  0.00000000E+00  0.00000000E+00
  0.00000000E+00  0.00000000E+00  0.00000000E+00
  0.00000000E+00  0.00000000E+00  0.00000000E+00
  0.00000000E+00  0.00000000E+00  0.00000000E+00
  0.00000000E+00  0.00000000E+00  0.00000000E+00
  0.00000000E+00  0.00000000E+00  0.00000000E+00
  0.00000000E+00  0.00000000E+00  0.00000000E+00
  0.00000000E+00  0.00000000E+00  0.00000000E+00
  0.00000000E+00  0.00000000E+00  0.00000000E+00
  0.00000000E+00  0.00000000E+00  0.00000000E+00
  0.00000000E+00  0.00000000E+00  0.00000000E+00
  0.00000000E+00  0.00000000E+00  0.00000000E+00
  0.00000000E+00  0.00000000E+00  0.00000000E+00
  0.00000000E+00  0.00000000E+00  0.00000000E+00
  0.00000000E+00  0.00000000E+00  0.00000000E+00
  0.00000000E+00  0.00000000E+00  0.00000000E+00
  0.00000000E+00  0.00000000E+00  0.00000000E+00
  0.00000000E+00  0.00000000E+00  0.00000000E+00
  0.00000000E+00  0.00000000E+00  0.00000000E+00
  0.00000000E+00  0.00000000E+00  0.00000000E+00
  0.00000000E+00  0.00000000E+00  0.00000000E+00
  0.00000000E+00  0.00000000E+00  0.00000000E+00
  0.00000000E+00  0.00000000E+00  0.00000000E+00
  0.00000000E+00  0.00000000E+00  0.00000000E+00
  0.00000000E+00  0.00000000E+00  0.00000000E+00
  0.00000000E+00  0.00000000E+00  0.00000000E+00
  0.00000000E+00  0.00000000E+00  0.00000000E+00
  0.00000000E+00  0.00000000E+00  0.00000000E+00
  0.00000000E+00  0.00000000E+00  0.00000000E+00
  0.00000000E+00  0.00000000E+00  0.00000000E+00
  0.00000000E+00  0.00000000E+00  0.00000000E+00
  0.00000000E+00  0.00000000E+00  0.00000000E+00
  0.00000000E+00  0.00000000E+00  0.00000000E+00
  0.00000000E+00  0.00000000E+00  0.00000000E+00
  0.00000000E+00  0.00000000E+00  0.00000000E+00
  0.00000000E+00  0.00000000E+00  0.00000000E+00
  0.00000000E+00  0.00000000E+00  0.00000000E+00
  0.00000000E+00  0.00000000E+00  0.00000000E+00
  0.00000000E+00  0.00000000E+00  0.00000000E+00
  0.00000000E+00  0.00000000E+00  0.00000000E+00
  0.00000000E+00  0.00000000E+00  0.00000000E+00
  0.00000000E+00  0.00000000E+00  0.00000000E+00
  0.00000000E+00  0.00000000E+00  0.00000000E+00
  0.00000000E+00  0.00000000E+00  0.00000000E+00
  0.00000000E+00  0.00000000E+00  0.00000000E+00
  0.00000000E+00  0.00000000E+00  0.00000000E+00
  0.00000000E+00  0.00000000E+00  0.00000000E+00
  0.00000000E+00  0.00000000E+00  0.00000000E+00
  0.00000000E+00  0.00000000E+00  0.00000000E+00
  0.00000000E+00  0.00000000E+00  0.00000000E+00
  0.00000000E+00  0.00000000E+00  0.00000000E+00
  0.00000000E+00  0.00000000E+00  0.00000000E+00
  0.00000000E+00  0.00000000E+00  0.00000000E+00
  0.00000000E+00  0.00000000E+00  0.00000000E+00
  0.00000000E+00  0.00000000E+00  0.00000000E+00
  0.00000000E+00  0.00000000E+00  0.00000000E+00
  0.00000000E+00  0.00000000E+00  0.00000000E+00
  0.00000000E+00  0.00000000E+00  0.00000000E+00
  0.00000000E+00  0.00000000E+00  0.00000000E+00
  0.00000000E+00  0.00000000E+00  0.00000000E+00
  0.00000000E+00  0.00000000E+00  0.00000000E+00
  0.00000000E+00  0.00000000E+00  0.00000000E+00
  0.00000000E+00  0.00000000E+00  0.00000000E+00
  0.00000000E+00  0.00000000E+00  0.00000000E+00
  0.00000000E+00  0.00000000E+00  0.00000000E+00
  0.00000000E+00  0.00000000E+00  0.00000000E+00
  0.00000000E+00  0.00000000E+00  0.00000000E+00
  0.00000000E+00  0.00000000E+00  0.00000000E+00
  0.00000000E+00  0.00000000E+00  0.00000000E+00
  0.00000000E+00  0.00000000E+00  0.00000000E+00
  0.00000000E+00  0.00000000E+00  0.00000000E+00
  0.00000000E+00  0.00000000E+00  0.00000000E+00
  0.00000000E+00  0.00000000E+00  0.00000000E+00
  0.00000000E+00  0.00000000E+00  0.00000000E+00
  0.00000000E+00  0.00000000E+00  0.00000000E+00
  0.00000000E+00  0.00000000E+00  0.00000000E+00
  0.00000000E+00  0.00000000E+00  0.00000000E+00
  0.00000000E+00  0.00000000E+00  0.00000000E+00
  0.00000000E+00  0.00000000E+00  0.00000000E+00
  0.00000000E+00  0.00000000E+00  0.00000000E+00
  0.00000000E+00  0.00000000E+00  0.00000000E+00
  0.00000000E+00  0.00000000E+00  0.00000000E+00
  0.00000000E+00  0.00000000E+00  0.00000000E+00
  0.00000000E+00  0.00000000E+00  0.00000000E+00
  0.00000000E+00  0.00000000E+00  0.00000000E+00
  0.00000000E+00  0.00000000E+00  0.00000000E+00
  0.00000000E+00  0.00000000E+00  0.00000000E+00
