# Supplementary material for: Adsorption of 4-(N,N-Dimethylamino)-4′-nitrostilbene on an Amorphous Silica Glass Surface
Source: J Phys Chem C Nanomater Interfaces. 2023 Nov 17;127(47):22964–74. doi: 10.1021/acs.jpcc.3c05552 (PMC10694811; doi:10.1021/acs.jpcc.3c05552)
Supplement: Supplementary file 2 — jp3c05552_si_002.zip [file jp3c05552_si_002.zip › contcar/B6_CONTCAR]

DANS                                    
   1.00000000000000     
    23.7420005797999991    0.0000000000000000    0.0000000000000000
     0.0000000000000000   18.2761001587000003    0.0000000000000000
     0.0000000000000000    0.0000000000000000   40.4500007628999967
   C    N    O    H    Si
    16     2   164    60    70
Selective dynamics
Direct
  0.7611894183903682  0.7742579395580701  0.2791701128396139   T   T   T
  0.8063539300399012  0.7254263296225169  0.2757986769696519   T   T   T
  0.8010251718376630  0.6517915812055378  0.2854064627195425   T   T   T
  0.7492253582477941  0.6271340209694254  0.2966315456857639   T   T   T
  0.7012244735695111  0.6736747677064845  0.2976316766509227   T   T   T
  0.7095601358594025  0.7484048478528015  0.2897119186341804   T   T   T
  0.6464670855337914  0.6422427357318382  0.3042297327329337   T   T   T
  0.5959734285272935  0.6746592903443238  0.2965290865307728   T   T   T
  0.5403672721289546  0.6437982718110619  0.2980066239534926   T   T   T
  0.4939414984885745  0.6871941220413267  0.2879768611526317   T   T   T
  0.5281877554087010  0.5710304008986201  0.3077778841895015   T   T   T
  0.4393764662042288  0.6612897127166651  0.2879831497263636   T   T   T
  0.4738819178125750  0.5437806458366310  0.3077049643152779   T   T   T
  0.4272762959795616  0.5883024445284480  0.2979399868108408   T   T   T
  0.3622417075791153  0.4860701054369675  0.3066504661280546   T   T   T
  0.3267430889873194  0.6085033000047483  0.2880110743319845   T   T   T
  0.3735979025985995  0.5620712204502677  0.2981184411331775   T   T   T
  0.8571267456711010  0.7512107671377054  0.2608196161649944   T   T   T
  0.8627224622916324  0.8184094678024243  0.2539130186131285   T   T   T
  0.8955331763455104  0.7033418615654278  0.2539106226950670   T   T   T
  0.9370689763557895  0.1824765322606566  0.1493651351901283   T   T   T
  0.8434086551345270  0.0961370204376653  0.0987737432945470   T   T   T
  0.0639591341448961  0.7126208583686653  0.2239094750653046   T   T   T
  0.3601841369611618  0.8274255845793363  0.1916153867408026   T   T   T
  0.4945496460384510  0.5486994010460976  0.1406993894577852   T   T   T
  0.4618492069164645  0.2002935021145821  0.1643869768661255   T   T   T
  0.2227184766591974  0.6343184767599724  0.1648738065847664   T   T   T
  0.1419376712684052  0.4202870911014061  0.2252787124172579   T   T   T
  0.0378069867512138  0.6952084037950782  0.1603306272974278   T   T   T
  0.6135822594633741  0.5820203875397738  0.0703423211004019   T   T   T
  0.4400797406573072  0.3303472898532414  0.1396093682823165   T   T   T
  0.0416937054761860  0.4917101757270668  0.2185544515905395   T   T   T
  0.9583925413840566  0.7323407495326004  0.2018208255104922   T   T   T
  0.8106848304292547  0.8772018243000175  0.1232672199342333   T   T   T
  0.9187828198169862  0.0022823694158945  0.1238537694869999   T   T   T
  0.4785943792083375  0.5923172009555902  0.2039071248615580   T   T   T
  0.4678129876446309  0.7796320754768120  0.0587920057429879   T   T   T
  0.4731010864913038  0.3165378874634391  0.2019702260310903   T   T   T
  0.9231267944164340  0.4674556712218408  0.0855832467507740   T   T   T
  0.1859762754667001  0.4000956386814667  0.1026968757663778   T   T   T
  0.5496081426991019  0.2875976893463495  0.1553097673731981   T   T   T
  0.9556636885986464  0.1032932335738732  0.0824113708080749   T   T   T
  0.3714448431811284  0.3759384304672983  0.2100455259630469   T   T   T
  0.6718363688425009  0.6605809085942991  0.1950608667755332   T   T   T
  0.1879639228010978  0.9991441063969823  0.1661110329882102   T   T   T
  0.1295455643293903  0.1081975916882287  0.1944151157875850   T   T   T
  0.9843042500144451  0.7238824603952435  0.1030270299893610   T   T   T
  0.4167273827429816  0.6435525509135724  0.1558549074870204   T   T   T
  0.6359350894331093  0.4427499414129021  0.0671541598108390   T   T   T
  0.9762871105244373  0.9374285880772190  0.1712818432996830   T   T   T
  0.6867100349947644  0.2032726194818469  0.0925807501149307   T   T   T
  0.0708903108977064  0.0994581869946231  0.0739883750476864   T   T   T
  0.3604323696844676  0.4321603852101208  0.1253437615442861   T   T   T
  0.6281235870858551  0.3887038974569330  0.1659790609368268   T   T   T
  0.8946457755822164  0.9950767938091926  0.0595820101095185   T   T   T
  0.6467086581608952  0.9343186281831660  0.1999988980333620   T   T   T
  0.5480877081030726  0.3515121230665478  0.0524865552897720   T   T   T
  0.6209300443284078  0.5044523102194386  0.1258954547212562   T   T   T
  0.0526526833620487  0.6100131139637127  0.1087732636311975   T   T   T
  0.7414073808003018  0.7530653412790325  0.0238272168941912   T   T   T
  0.2398266713098847  0.0979827194956125  0.2039618321419178   T   T   T
  0.1355967908754295  0.5534149703886960  0.1463615431197711   T   T   T
  0.5833921254262747  0.9732431502421406  0.0710495646662934   T   T   T
  0.2505904618794981  0.3842851959013374  0.2218972450350817   T   T   T
  0.4612724249137695  0.4553420002448710  0.1875628827779359   T   T   T
  0.2816584758096916  0.1941072053657366  0.0915508787713257   T   T   T
  0.8447425339107700  0.7371300602973765  0.1304618984361526   T   T   T
  0.5335310523787190  0.6670426340086029  0.0468378986869982   T   T   T
  0.5674275965624567  0.5042412418870603  0.1845232505441067   T   T   T
  0.6190856059628141  0.8574192402277743  0.1066110979818413   T   T   T
  0.8617207566270030  0.9424848143172762  0.1732973853210603   T   T   T
  0.9618096815424106  0.1851191334677183  0.2124018819853084   T   T   T
  0.3297211414624478  0.2949000964569955  0.1310333619210307   T   T   T
  0.6101504783588854  0.7177882917759399  0.0904524196909636   T   T   T
  0.4750337652327978  0.6673686288579643  0.1014906791145996   T   T   T
  0.7093486339024790  0.7834796124632326  0.0862904094229562   T   T   T
  0.2743013827464973  0.9163154480911259  0.1885740840509358   T   T   T
  0.8261342155428691  0.5450711653741458  0.0879978659693615   T   T   T
  0.7135847930847062  0.5357586764333685  0.0914422610505909   T   T   T
  0.3161038634914728  0.7044832158661518  0.1666161704995580   T   T   T
  0.9413457446585738  0.5459466241018658  0.1969457708852337   T   T   T
  0.1760426283618398  0.7415972741172462  0.2261291111420030   T   T   T
  0.8765635260781232  0.2995312246032812  0.1360680481086597   T   T   T
  0.4581075712671582  0.2169341281692942  0.0560594978407133   T   T   T
  0.5345098630710795  0.1075982097762897  0.1380454176399796   T   T   T
  0.8592709291252788  0.6328836404255083  0.1737866094063394   T   T   T
  0.8239886212820978  0.2738943713938627  0.0762357392243176   T   T   T
  0.6401479444318304  0.0864741746835914  0.1224447769447180   T   T   T
  0.9232730914658926  0.0611122346644147  0.1842264426126655   T   T   T
  0.9536594840711811  0.6089898321094854  0.1379918015266072   T   T   T
  0.1385511120919383  0.0085458498194429  0.1058524922136391   T   T   T
  0.3776221822881624  0.9686631930385001  0.2023033032937899   T   T   T
  0.9916905504203781  0.8343182232224045  0.0583926029076487   T   T   T
  0.0100624299527928  0.1985294116989608  0.0442504878077749   T   T   T
  0.6682848522052064  0.7554193958983884  0.1451513197530597   T   T   T
  0.3505361602011349  0.1103382704196200  0.2011335574420346   T   T   T
  0.2126747396145462  0.4756056447986364  0.0516381227753504   T   T   T
  0.3966264650496718  0.8667215735144757  0.0886126950232103   T   T   T
  0.1593888968466091  0.6451200598584605  0.0967622617020689   T   T   T
  0.1183696607643507  0.5104882939987740  0.0845352387999542   T   T   T
  0.3130529687931455  0.5617881878015105  0.1417298432666035   T   T   T
  0.4391377774537036  0.1305776698792605  0.1078829865155489   T   T   T
  0.8266926969711736  0.4074256340889096  0.1058841491653944   T   T   T
  0.4029959068374049  0.5579755463328328  0.1027346903091806   T   T   T
  0.7515467801827922  0.9057302824079871  0.1773751969489904   T   T   T
  0.0425360957045637  0.8271546273686047  0.1859466690602368   T   T   T
  0.3098418607377587  0.5156453131941946  0.0774195804938350   T   T   T
  0.2840637423822725  0.0871827380108982  0.0494249954342171   T   T   T
  0.8166663151134731  0.7881750160114569  0.0715042728497200   T   T   T
  0.2026812257071048  0.7751858460630332  0.0840481064428949   T   T   T
  0.6643980969391428  0.2536962699864105  0.1516248639290287   T   T   T
  0.0259662235716492  0.1044182976546014  0.1692027314068704   T   T   T
  0.9936498652033332  0.3067539247926366  0.1457007823709889   T   T   T
  0.7577479507624659  0.1569642790305656  0.1369506260453064   T   T   T
  0.7713307604691282  0.6241701948084029  0.1319321591123891   T   T   T
  0.5727588587564488  0.9713219673132866  0.1358208786248585   T   T   T
  0.5136460862851512  0.0886469919665053  0.0616630192359518   T   T   T
  0.7612965060361049  0.2987338359480708  0.1262977234441440   T   T   T
  0.1838362934335208  0.1227120536900363  0.0782802060684374   T   T   T
  0.3678935179898422  0.5608173611073684  0.2045510525519242   T   T   T
  0.2959077389605773  0.2268198814678553  0.2177835339170384   T   T   T
  0.4375975549663205  0.0601191332947420  0.1652244642586571   T   T   T
  0.2107991506518067  0.5066865117583993  0.1919855876779155   T   T   T
  0.0766705058544720  0.2303139343722853  0.1769603884734963   T   T   T
  0.1155313662221999  0.1392781643624070  0.1309724423840948   T   T   T
  0.2890836743390917  0.7475770493242623  0.2277094483390306   T   T   T
  0.7317220382633980  0.0734356773986603  0.0859794606182436   T   T   T
  0.2698476244640468  0.6739609193125239  0.1085432474516340   T   T   T
  0.3535807685433867  0.9261119111142904  0.1422084825837203   T   T   T
  0.8792373100287664  0.5057052095099035  0.1443489571309289   T   T   T
  0.9487652604012196  0.2564875704184515  0.0921238923987870   T   T   T
  0.6779712195538901  0.5152377771093491  0.1818928978756362   T   T   T
  0.1837323996030292  0.8858334021976039  0.1256176708792748   T   T   T
  0.6050884260647296  0.0629287257658221  0.1838073983607685   T   T   T
  0.3949269702716967  0.3364888689701585  0.0794795116766312   T   T   T
  0.5085184995919297  0.8838189469446170  0.0977911084562205   T   T   T
  0.1860004576801107  0.3772268776290643  0.1682412412420827   T   T   T
  0.7826236760137041  0.0142890278781840  0.1389587228958146   T   T   T
  0.1377032048505437  0.6124703993797772  0.2061578892517872   T   T   T
  0.4483343129741965  0.0646050247268476  0.2292329896306319   T   T   T
  0.1678363351373262  0.0022368411393234  0.2321085431035012   T   T   T
  0.1054260229132309  0.3221074413355490  0.1306325066487034   T   T   T
  0.2857051648078764  0.8680520178430884  0.0974037186569157   T   T   T
  0.7678560800351181  0.7246205814942979  0.1771228307089790   T   T   T
  0.3995048588115062  0.0940137778915949  0.0508212097298346   T   T   T
  0.0156536316576503  0.8557739638100145  0.1223883185631697   T   T   T
  0.9101255941357332  0.8347915222931680  0.1003351118664686   T   T   T
  0.0604035873787100  0.3710477183063134  0.1871619076133066   T   T   T
  0.2155756527575947  0.2731693277438325  0.1287931585932543   T   T   T
  0.3942152557850653  0.6995196132446764  0.2139069308248960   T   T   T
  0.2843747102885619  0.1749985020052975  0.1558260391741868   T   T   T
  0.6119605633369640  0.3317237511545535  0.1061018850092550   T   T   T
  0.3412139965313511 -0.0055251834378286  0.0863563506218824   T   T   T
  0.0877106420530551  0.9381618490585237  0.1549683528601980   T   T   T
  0.6270833384580415  0.1028954663394561  0.0577850463638238   T   T   T
  0.6908471937241289  0.8027746586627598  0.2060452306307546   T   T   T
  0.0020534231543946  0.0556662290457568  0.0261952039763754   T   T   T
  0.5725980532732042  0.0331867131078343  0.0106629111888391   T   T   T
  0.0100422177757120  0.3441377442221603  0.0522814451128159   T   T   T
  0.9136348687177699  0.2758655851912221  0.0332022724614908   T   T   T
  0.4540479601321051  0.4129126577642320  0.2514390218915175   T   T   T
  0.6339729206237626  0.6892050033883828  0.0253806527864375   T   T   T
  0.5554196930305234  0.9867991503409974  0.2327791157045463   T   T   T
  0.6605889313155934  0.0405460091471719  0.2413904242688707   T   T   T
  0.4193860729759676  0.6537003742264208  0.0435809391036350   T   T   T
  0.7301954020241549  0.9150556705161202  0.2426228044668469   T   T   T
  0.0529742911244635  0.3675324603717364  0.2545036876875149   T   T   T
  0.6520954550630204  0.3053487083987874  0.0454380662422543   T   T   T
  0.1219598655977178  0.3899056113786535  0.0467004822046120   T   T   T
  0.3518797146822062  0.9866478699060842  0.0205428580919949   T   T   T
  0.2246389329575456  0.2081689280055390  0.0336624113225033   T   T   T
  0.9497448830072686  0.4615730294595035  0.2510877402279991   T   T   T
  0.9918619297921378  0.5964008266646870  0.2530660075736997   T   T   T
  0.6490968308074940  0.5592881388208528  0.2410543095163438   T   T   T
  0.7569933080872159  0.5740943976916810  0.2165726227016818   T   T   T
  0.2299831314902116  0.6556326657869035  0.0472773304612914   T   T   T
  0.1981043787998661  0.9102678590062859  0.0603837538795276   T   T   T
  0.1306299550947602  0.6548865092939118  0.2701832065512885   T   T   T
  0.4619993969271212  0.9213584516802504  0.0404907501439358   T   T   T
  0.2284679561896062  0.8669510769041993  0.2421400884191153   T   T   T
  0.2299526658337396  0.7515327965882329  0.2838336872299135   T   T   T
  0.7618120132205438  0.6577363842631315  0.0687823696320384   T   T   T
  0.7664759918494849  0.8312978923388578  0.2720502953401747   T   T   T
  0.8373940324116265  0.6156012569082689  0.2836462852087092   T   T   T
  0.7442525138393566  0.5696728136578644  0.3034247328574613   T   T   T
  0.6745130307743912  0.7868319462446346  0.2911640090568439   T   T   T
  0.6467356406346879  0.5860165237419995  0.3135425061463474   T   T   T
  0.5973085140241227  0.7302986838108846  0.2864519466709534   T   T   T
  0.5017565710468448  0.7431954986278111  0.2796633785718371   T   T   T
  0.5623325757269877  0.5347981638731413  0.3154574013297387   T   T   T
  0.4056700044626116  0.6969577932771553  0.2795332285036126   T   T   T
  0.4666435836012540  0.4876594772918806  0.3157249823431988   T   T   T
  0.3736045363269784  0.4744690361892976  0.3325792836327732   T   T   T
  0.3171434314406659  0.4755358908726068  0.3035862147819242   T   T   T
  0.3854937677237190  0.4483378695236154  0.2904021642652519   T   T   T
  0.3266372710183494  0.6607586619519972  0.3015036760675853   T   T   T
  0.3279678154571368  0.6201881744100716  0.2613178125747667   T   T   T
  0.2871597378714857  0.5802399501662804  0.2935098462217431   T   T   T
  0.9805468458250494  0.1698253408597133  0.2328822200738516   T   T   T
  0.6487913568963574  0.0803329145993257  0.2561470528875985   T   T   T
  0.4797899868796558  0.4534166678573783  0.2568212331944171   T   T   T
  0.9521460937772647  0.5050644685194531  0.0896574930793392   T   T   T
  0.6714130562159831  0.2658230914924308  0.0579067839258938   T   T   T
  0.5205944283905610  0.3906219151524637  0.0567385863803028   T   T   T
  0.8546339742379097  0.2755199987103806  0.0594585558650864   T   T   T
  0.5446322165997908  0.9975897161115087  0.0026611645948053   T   T   T
  0.9884402520654194  0.3882978609466505  0.0588535918809416   T   T   T
  0.9142758624431664  0.2839877427105204  0.0092305431517136   T   T   T
  0.8962262602529723  0.9420683055352426  0.0640497122001952   T   T   T
  0.7724327598524684  0.6032137308288308  0.2349784497420093   T   T   T
  0.9364311189028027  0.7296182096648235  0.2232371295756918   T   T   T
  0.5197567470512792  0.0140013527971672  0.2290132388394581   T   T   T
  0.7157957512396941  0.9637295807056836  0.2496538766156075   T   T   T
  0.9085471089426620  0.4572480902872224  0.2505938945391766   T   T   T
  0.0053881582785756  0.6431945171591853  0.2437713498184882   T   T   T
  0.6373619512188100  0.5978575119937574  0.2567671405411026   T   T   T
  0.7392378354684954  0.8018504058333430  0.0136869948830954   T   T   T
  0.0306929604414377  0.8321091644279260  0.0504274582446543   T   T   T
  0.6735852530436626  0.7059027632950082  0.0235574117976735   T   T   T
  0.0155328960000034  0.3816170690000007  0.2628777071491560   F   F   T
  0.3607769141070764  0.3235438551261292  0.2091844228554733   T   T   T
  0.2904532863462169  0.3985097260702359  0.2178438526623591   T   T   T
  0.2668267178819247  0.2654911541811015  0.2190900483860770   T   T   T
  0.4349551524979006  0.0746321261414588  0.2517631927937001   T   T   T
  0.1859050912241599  0.9550868078374075  0.2383989060471059   T   T   T
  0.4943037262387592  0.2418776737669851  0.0515528334892009   T   T   T
  0.2070935369999987  0.5189726349999972  0.0375231146588826   F   F   T
  0.4152206779999972  0.2915823459999984  0.0716733199641814   F   F   T
  0.9674351178933399  0.0255556442562166  0.0271327532506766   T   T   T
  0.0831307882712998  0.3706648475439316  0.0502760837991188   T   T   T
  0.3186187132683578  0.9607170176590015  0.0120169701836156   T   T   T
  0.2525077056385147  0.2396472069891410  0.0227796360310469   T   T   T
  0.2473100031642790  0.9467354338370425  0.1754843870397280   T   T   T
  0.3448731337464292  0.5421810497418940  0.1859279060028061   T   T   T
  0.1006190507944903  0.6231518344496806  0.2789372294614572   T   T   T
  0.2481659668380363  0.8867099901543449  0.2216678503357132   T   T   T
  0.1984369843185631  0.7187745904954580  0.2899008350150578   T   T   T
  0.4263648068715435  0.9361086457739303  0.0294907979984153   T   T   T
  0.2732354496288742  0.4926402707774630  0.0705427549102599   T   T   T
  0.4017234149999993  0.6103456020000024  0.0539497397392541   F   F   T
  0.2698815023996995  0.6547425956295014  0.0406777457693610   T   T   T
  0.1754181742279054  0.9537390179801645  0.0662184194142768   T   T   T
  0.0093621969038474  0.1126965338653121  0.0569405119370318   T   T   T
  0.5726836144664499  0.0488106012598216  0.0503247484750063   T   T   T
  0.0240414910615528  0.7429838557097106  0.1937148076955288   T   T   T
  0.7576048070989632  0.7458013608007233  0.0633217177245099   T   T   T
  0.6463455996905225  0.5164492681177330  0.0888190934691152   T   T   T
  0.0067719989257884  0.6604937216793926  0.1281252091966498   T   T   T
  0.4684406594362566  0.1243759455322699  0.1440036420604384   T   T   T
  0.7181624430466621  0.2293699916601100  0.1278388606936947   T   T   T
  0.9721024275129744  0.2683570504312150  0.0552473618333769   T   T   T
  0.9761894103124465  0.8112204277512728  0.0963246474628739   T   T   T
  0.1816067505976565  0.0515670726852244  0.2000839874716688   T   T   T
  0.4401389674594018  0.3918133291734199  0.2129892617453060   T   T   T
  0.5994479895056156  0.6647453399021835  0.0580464174560580   T   T   T
  0.3819580089444570  0.3477888122596533  0.1186815621435170   T   T   T
  0.9021092920873368  0.0505116358774705  0.0915455715584156   T   T   T
  0.8013083522988836  0.9349712100084034  0.1536798246760211   T   T   T
  0.6146188960454109  0.0062179803819726  0.2145577183542277   T   T   T
  0.6239093317930455  0.4779074606964291  0.1642233165854414   T   T   T
  0.6991705268542997  0.7351827805780795  0.1801372391713356   T   T   T
  0.9386610809576281  0.2622361004848305  0.1316034175763404   T   T   T
  0.9199427503098985  0.9848267590960053  0.1634065491882313   T   T   T
  0.8453384432405785  0.8093710354492620  0.1071398158728755   T   T   T
  0.0299656354019808  0.8901027939785137  0.1586335395610860   T   T   T
  0.4732354788527586  0.6914559518453299  0.0622946178055191   T   T   T
  0.7055301216096829  0.8900087753475623  0.2065438195410478   T   T   T
  0.7801606796592503  0.0855848403683657  0.1150081209744956   T   T   T
  0.1979635296893917  0.4219104561046308  0.2020637840012159   T   T   T
  0.3445540270384585  0.5137431188761282  0.1115120195699698   T   T   T
  0.3420947635545971  0.9093900298876548  0.1807308632611037   T   T   T
  0.2783817409509470  0.2364951032083324  0.1268964254827553   T   T   T
  0.3441355118783664  0.9133428234481541  0.1030319217659455   T   T   T
  0.9625470980491166  0.1334642385903829  0.1794781576766613   T   T   T
  0.6701957579999984  0.1154124740000029  0.0885473968834097   F   F   T
  0.0736374190499659  0.4124874685633870  0.2217994168607124   T   T   T
  0.1269053356111055  0.0950335392810021  0.0966968875299925   T   T   T
  0.6125945763000804  0.3585359129773278  0.0676441898457862   T   T   T
  0.1759750211745524  0.5762761787419169  0.1774186248921662   T   T   T
  0.3387649584505222  0.7449235641811632  0.2001670578919676   T   T   T
  0.4147181182721093  0.6239564818215350  0.1954926114314916   T   T   T
  0.2914182171924534  0.1532529196830071  0.1946610401012943   T   T   T
  0.4543877713858003  0.1310010844984960  0.0685514812360912   T   T   T
  0.4824511860068887  0.2852276618582930  0.1644422585341106   T   T   T
  0.6133239466006358  0.3145125205765862  0.1451600477468689   T   T   T
  0.1570094110875150  0.4421608882429297  0.0713340087977634   T   T   T
  0.5887086708494703  0.0560082822608098  0.1449978555519428   T   T   T
  0.2821637518176479  0.6430423488051278  0.1455666094296930   T   T   T
  0.6508357262627409  0.7783650014892459  0.1075620077178977   T   T   T
  0.3434088889004882  0.0425711367013656  0.0523873582017891   T   T   T
  0.7675273065426395  0.5894929751387465  0.0947596956348273   T   T   T
  0.5707954303392949  0.9200397869055816  0.1026896519424473   T   T   T
  0.2435321799085433  0.1532342874819452  0.0634231474406755   T   T   T
  0.9805622577309361  0.5262544800811466  0.2289726009842425   T   T   T
  0.6890544501173320  0.5789542806726300  0.2094312913729219   T   T   T
  0.8111185262579003  0.6787814024087913  0.1539111159411787   T   T   T
  0.2157037146126574  0.6876944529761959  0.0843096473489205   T   T   T
  0.2178676303696515  0.8600258780639530  0.0918806562213004   T   T   T
  0.1272530531649055  0.6805588336379697  0.2311933967094593   T   T   T
  0.4588086197640769  0.8629140405931386  0.0713101236514193   T   T   T
  0.4018586282537961  0.0518152670407069  0.1993184165197064   T   T   T
  0.5018612019426120  0.5250620764407988  0.1796546333881394   T   T   T
  0.8637268896092374  0.4815457609012124  0.1063414870986784   T   T   T
  0.1729876898748000  0.3425631061544885  0.1323768388659362   T   T   T
  0.8235399047576868  0.3189454569643581  0.1107355266241389   T   T   T
  0.2308139638769417  0.7776073963793281  0.2451280072238967   T   T   T
  0.9085216834594573  0.5739860607227185  0.1641658056730822   T   T   T
  0.1482765642021399  0.9567911163463096  0.1384833329883426   T   T   T
  0.0872447867231127  0.1449944082235080  0.1676851138230507   T   T   T
  0.0581092347147329  0.3076519133046305  0.1597937665442635   T   T   T
  0.1172464360184071  0.5804235260765852  0.1093183871266833   T   T   T
  0.4482904293487450  0.6048339850475957  0.1247319227513420   T   T   T
 
  0.00000000E+00  0.00000000E+00  0.00000000E+00
  0.00000000E+00  0.00000000E+00  0.00000000E+00
  0.00000000E+00  0.00000000E+00  0.00000000E+00
  0.00000000E+00  0.00000000E+00  0.00000000E+00
  0.00000000E+00  0.00000000E+00  0.00000000E+00
  0.00000000E+00  0.00000000E+00  0.00000000E+00
  0.00000000E+00  0.00000000E+00  0.00000000E+00
  0.00000000E+00  0.00000000E+00  0.00000000E+00
  0.00000000E+00  0.00000000E+00  0.00000000E+00
  0.00000000E+00  0.00000000E+00  0.00000000E+00
  0.00000000E+00  0.00000000E+00  0.00000000E+00
  0.00000000E+00  0.00000000E+00  0.00000000E+00
  0.00000000E+00  0.00000000E+00  0.00000000E+00
  0.00000000E+00  0.00000000E+00  0.00000000E+00
  0.00000000E+00  0.00000000E+00  0.00000000E+00
  0.00000000E+00  0.00000000E+00  0.00000000E+00
  0.00000000E+00  0.00000000E+00  0.00000000E+00
  0.00000000E+00  0.00000000E+00  0.00000000E+00
  0.00000000E+00  0.00000000E+00  0.00000000E+00
  0.00000000E+00  0.00000000E+00  0.00000000E+00
  0.00000000E+00  0.00000000E+00  0.00000000E+00
  0.00000000E+00  0.00000000E+00  0.00000000E+00
  0.00000000E+00  0.00000000E+00  0.00000000E+00
  0.00000000E+00  0.00000000E+00  0.00000000E+00
  0.00000000E+00  0.00000000E+00  0.00000000E+00
  0.00000000E+00  0.00000000E+00  0.00000000E+00
  0.00000000E+00  0.00000000E+00  0.00000000E+00
  0.00000000E+00  0.00000000E+00  0.00000000E+00
  0.00000000E+00  0.00000000E+00  0.00000000E+00
  0.00000000E+00  0.00000000E+00  0.00000000E+00
  0.00000000E+00  0.00000000E+00  0.00000000E+00
  0.00000000E+00  0.00000000E+00  0.00000000E+00
  0.00000000E+00  0.00000000E+00  0.00000000E+00
  0.00000000E+00  0.00000000E+00  0.00000000E+00
  0.00000000E+00  0.00000000E+00  0.00000000E+00
  0.00000000E+00  0.00000000E+00  0.00000000E+00
  0.00000000E+00  0.00000000E+00  0.00000000E+00
  0.00000000E+00  0.00000000E+00  0.00000000E+00
  0.00000000E+00  0.00000000E+00  0.00000000E+00
  0.00000000E+00  0.00000000E+00  0.00000000E+00
  0.00000000E+00  0.00000000E+00  0.00000000E+00
  0.00000000E+00  0.00000000E+00  0.00000000E+00
  0.00000000E+00  0.00000000E+00  0.00000000E+00
  0.00000000E+00  0.00000000E+00  0.00000000E+00
  0.00000000E+00  0.00000000E+00  0.00000000E+00
  0.00000000E+00  0.00000000E+00  0.00000000E+00
  0.00000000E+00  0.00000000E+00  0.00000000E+00
  0.00000000E+00  0.00000000E+00  0.00000000E+00
  0.00000000E+00  0.00000000E+00  0.00000000E+00
  0.00000000E+00  0.00000000E+00  0.00000000E+00
  0.00000000E+00  0.00000000E+00  0.00000000E+00
  0.00000000E+00  0.00000000E+00  0.00000000E+00
  0.00000000E+00  0.00000000E+00  0.00000000E+00
  0.00000000E+00  0.00000000E+00  0.00000000E+00
  0.00000000E+00  0.00000000E+00  0.00000000E+00
  0.00000000E+00  0.00000000E+00  0.00000000E+00
  0.00000000E+00  0.00000000E+00  0.00000000E+00
  0.00000000E+00  0.00000000E+00  0.00000000E+00
  0.00000000E+00  0.00000000E+00  0.00000000E+00
  0.00000000E+00  0.00000000E+00  0.00000000E+00
  0.00000000E+00  0.00000000E+00  0.00000000E+00
  0.00000000E+00  0.00000000E+00  0.00000000E+00
  0.00000000E+00  0.00000000E+00  0.00000000E+00
  0.00000000E+00  0.00000000E+00  0.00000000E+00
  0.00000000E+00  0.00000000E+00  0.00000000E+00
  0.00000000E+00  0.00000000E+00  0.00000000E+00
  0.00000000E+00  0.00000000E+00  0.00000000E+00
  0.00000000E+00  0.00000000E+00  0.00000000E+00
  0.00000000E+00  0.00000000E+00  0.00000000E+00
  0.00000000E+00  0.00000000E+00  0.00000000E+00
  0.00000000E+00  0.00000000E+00  0.00000000E+00
  0.00000000E+00  0.00000000E+00  0.00000000E+00
  0.00000000E+00  0.00000000E+00  0.00000000E+00
  0.00000000E+00  0.00000000E+00  0.00000000E+00
  0.00000000E+00  0.00000000E+00  0.00000000E+00
  0.00000000E+00  0.00000000E+00  0.00000000E+00
  0.00000000E+00  0.00000000E+00  0.00000000E+00
  0.00000000E+00  0.00000000E+00  0.00000000E+00
  0.00000000E+00  0.00000000E+00  0.00000000E+00
  0.00000000E+00  0.00000000E+00  0.00000000E+00
  0.00000000E+00  0.00000000E+00  0.00000000E+00
  0.00000000E+00  0.00000000E+00  0.00000000E+00
  0.00000000E+00  0.00000000E+00  0.00000000E+00
  0.00000000E+00  0.00000000E+00  0.00000000E+00
  0.00000000E+00  0.00000000E+00  0.00000000E+00
  0.00000000E+00  0.00000000E+00  0.00000000E+00
  0.00000000E+00  0.00000000E+00  0.00000000E+00
  0.00000000E+00  0.00000000E+00  0.00000000E+00
  0.00000000E+00  0.00000000E+00  0.00000000E+00
  0.00000000E+00  0.00000000E+00  0.00000000E+00
  0.00000000E+00  0.00000000E+00  0.00000000E+00
  0.00000000E+00  0.00000000E+00  0.00000000E+00
  0.00000000E+00  0.00000000E+00  0.00000000E+00
  0.00000000E+00  0.00000000E+00  0.00000000E+00
  0.00000000E+00  0.00000000E+00  0.00000000E+00
  0.00000000E+00  0.00000000E+00  0.00000000E+00
  0.00000000E+00  0.00000000E+00  0.00000000E+00
  0.00000000E+00  0.00000000E+00  0.00000000E+00
  0.00000000E+00  0.00000000E+00  0.00000000E+00
  0.00000000E+00  0.00000000E+00  0.00000000E+00
  0.00000000E+00  0.00000000E+00  0.00000000E+00
  0.00000000E+00  0.00000000E+00  0.00000000E+00
  0.00000000E+00  0.00000000E+00  0.00000000E+00
  0.00000000E+00  0.00000000E+00  0.00000000E+00
  0.00000000E+00  0.00000000E+00  0.00000000E+00
  0.00000000E+00  0.00000000E+00  0.00000000E+00
  0.00000000E+00  0.00000000E+00  0.00000000E+00
  0.00000000E+00  0.00000000E+00  0.00000000E+00
  0.00000000E+00  0.00000000E+00  0.00000000E+00
  0.00000000E+00  0.00000000E+00  0.00000000E+00
  0.00000000E+00  0.00000000E+00  0.00000000E+00
  0.00000000E+00  0.00000000E+00  0.00000000E+00
  0.00000000E+00  0.00000000E+00  0.00000000E+00
  0.00000000E+00  0.00000000E+00  0.00000000E+00
  0.00000000E+00  0.00000000E+00  0.00000000E+00
  0.00000000E+00  0.00000000E+00  0.00000000E+00
  0.00000000E+00  0.00000000E+00  0.00000000E+00
  0.00000000E+00  0.00000000E+00  0.00000000E+00
  0.00000000E+00  0.00000000E+00  0.00000000E+00
  0.00000000E+00  0.00000000E+00  0.00000000E+00
  0.00000000E+00  0.00000000E+00  0.00000000E+00
  0.00000000E+00  0.00000000E+00  0.00000000E+00
  0.00000000E+00  0.00000000E+00  0.00000000E+00
  0.00000000E+00  0.00000000E+00  0.00000000E+00
  0.00000000E+00  0.00000000E+00  0.00000000E+00
  0.00000000E+00  0.00000000E+00  0.00000000E+00
  0.00000000E+00  0.00000000E+00  0.00000000E+00
  0.00000000E+00  0.00000000E+00  0.00000000E+00
  0.00000000E+00  0.00000000E+00  0.00000000E+00
  0.00000000E+00  0.00000000E+00  0.00000000E+00
  0.00000000E+00  0.00000000E+00  0.00000000E+00
  0.00000000E+00  0.00000000E+00  0.00000000E+00
  0.00000000E+00  0.00000000E+00  0.00000000E+00
  0.00000000E+00  0.00000000E+00  0.00000000E+00
  0.00000000E+00  0.00000000E+00  0.00000000E+00
  0.00000000E+00  0.00000000E+00  0.00000000E+00
  0.00000000E+00  0.00000000E+00  0.00000000E+00
  0.00000000E+00  0.00000000E+00  0.00000000E+00
  0.00000000E+00  0.00000000E+00  0.00000000E+00
  0.00000000E+00  0.00000000E+00  0.00000000E+00
  0.00000000E+00  0.00000000E+00  0.00000000E+00
  0.00000000E+00  0.00000000E+00  0.00000000E+00
  0.00000000E+00  0.00000000E+00  0.00000000E+00
  0.00000000E+00  0.00000000E+00  0.00000000E+00
  0.00000000E+00  0.00000000E+00  0.00000000E+00
  0.00000000E+00  0.00000000E+00  0.00000000E+00
  0.00000000E+00  0.00000000E+00  0.00000000E+00
  0.00000000E+00  0.00000000E+00  0.00000000E+00
  0.00000000E+00  0.00000000E+00  0.00000000E+00
  0.00000000E+00  0.00000000E+00  0.00000000E+00
  0.00000000E+00  0.00000000E+00  0.00000000E+00
  0.00000000E+00  0.00000000E+00  0.00000000E+00
  0.00000000E+00  0.00000000E+00  0.00000000E+00
  0.00000000E+00  0.00000000E+00  0.00000000E+00
  0.00000000E+00  0.00000000E+00  0.00000000E+00
  0.00000000E+00  0.00000000E+00  0.00000000E+00
  0.00000000E+00  0.00000000E+00  0.00000000E+00
  0.00000000E+00  0.00000000E+00  0.00000000E+00
  0.00000000E+00  0.00000000E+00  0.00000000E+00
  0.00000000E+00  0.00000000E+00  0.00000000E+00
  0.00000000E+00  0.00000000E+00  0.00000000E+00
  0.00000000E+00  0.00000000E+00  0.00000000E+00
  0.00000000E+00  0.00000000E+00  0.00000000E+00
  0.00000000E+00  0.00000000E+00  0.00000000E+00
  0.00000000E+00  0.00000000E+00  0.00000000E+00
  0.00000000E+00  0.00000000E+00  0.00000000E+00
  0.00000000E+00  0.00000000E+00  0.00000000E+00
  0.00000000E+00  0.00000000E+00  0.00000000E+00
  0.00000000E+00  0.00000000E+00  0.00000000E+00
  0.00000000E+00  0.00000000E+00  0.00000000E+00
  0.00000000E+00  0.00000000E+00  0.00000000E+00
  0.00000000E+00  0.00000000E+00  0.00000000E+00
  0.00000000E+00  0.00000000E+00  0.00000000E+00
  0.00000000E+00  0.00000000E+00  0.00000000E+00
  0.00000000E+00  0.00000000E+00  0.00000000E+00
  0.00000000E+00  0.00000000E+00  0.00000000E+00
  0.00000000E+00  0.00000000E+00  0.00000000E+00
  0.00000000E+00  0.00000000E+00  0.00000000E+00
  0.00000000E+00  0.00000000E+00  0.00000000E+00
  0.00000000E+00  0.00000000E+00  0.00000000E+00
  0.00000000E+00  0.00000000E+00  0.00000000E+00
  0.00000000E+00  0.00000000E+00  0.00000000E+00
  0.00000000E+00  0.00000000E+00  0.00000000E+00
  0.00000000E+00  0.00000000E+00  0.00000000E+00
  0.00000000E+00  0.00000000E+00  0.00000000E+00
  0.00000000E+00  0.00000000E+00  0.00000000E+00
  0.00000000E+00  0.00000000E+00  0.00000000E+00
  0.00000000E+00  0.00000000E+00  0.00000000E+00
  0.00000000E+00  0.00000000E+00  0.00000000E+00
  0.00000000E+00  0.00000000E+00  0.00000000E+00
  0.00000000E+00  0.00000000E+00  0.00000000E+00
  0.00000000E+00  0.00000000E+00  0.00000000E+00
  0.00000000E+00  0.00000000E+00  0.00000000E+00
  0.00000000E+00  0.00000000E+00  0.00000000E+00
  0.00000000E+00  0.00000000E+00  0.00000000E+00
  0.00000000E+00  0.00000000E+00  0.00000000E+00
  0.00000000E+00  0.00000000E+00  0.00000000E+00
  0.00000000E+00  0.00000000E+00  0.00000000E+00
  0.00000000E+00  0.00000000E+00  0.00000000E+00
  0.00000000E+00  0.00000000E+00  0.00000000E+00
  0.00000000E+00  0.00000000E+00  0.00000000E+00
  0.00000000E+00  0.00000000E+00  0.00000000E+00
  0.00000000E+00  0.00000000E+00  0.00000000E+00
  0.00000000E+00  0.00000000E+00  0.00000000E+00
  0.00000000E+00  0.00000000E+00  0.00000000E+00
  0.00000000E+00  0.00000000E+00  0.00000000E+00
  0.00000000E+00  0.00000000E+00  0.00000000E+00
  0.00000000E+00  0.00000000E+00  0.00000000E+00
  0.00000000E+00  0.00000000E+00  0.00000000E+00
  0.00000000E+00  0.00000000E+00  0.00000000E+00
  0.00000000E+00  0.00000000E+00  0.00000000E+00
  0.00000000E+00  0.00000000E+00  0.00000000E+00
  0.00000000E+00  0.00000000E+00  0.00000000E+00
  0.00000000E+00  0.00000000E+00  0.00000000E+00
  0.00000000E+00  0.00000000E+00  0.00000000E+00
  0.00000000E+00  0.00000000E+00  0.00000000E+00
  0.00000000E+00  0.00000000E+00  0.00000000E+00
  0.00000000E+00  0.00000000E+00  0.00000000E+00
  0.00000000E+00  0.00000000E+00  0.00000000E+00
  0.00000000E+00  0.00000000E+00  0.00000000E+00
  0.00000000E+00  0.00000000E+00  0.00000000E+00
  0.00000000E+00  0.00000000E+00  0.00000000E+00
  0.00000000E+00  0.00000000E+00  0.00000000E+00
  0.00000000E+00  0.00000000E+00  0.00000000E+00
  0.00000000E+00  0.00000000E+00  0.00000000E+00
  0.00000000E+00  0.00000000E+00  0.00000000E+00
  0.00000000E+00  0.00000000E+00  0.00000000E+00
  0.00000000E+00  0.00000000E+00  0.00000000E+00
  0.00000000E+00  0.00000000E+00  0.00000000E+00
  0.00000000E+00  0.00000000E+00  0.00000000E+00
  0.00000000E+00  0.00000000E+00  0.00000000E+00
  0.00000000E+00  0.00000000E+00  0.00000000E+00
  0.00000000E+00  0.00000000E+00  0.00000000E+00
  0.00000000E+00  0.00000000E+00  0.00000000E+00
  0.00000000E+00  0.00000000E+00  0.00000000E+00
  0.00000000E+00  0.00000000E+00  0.00000000E+00
  0.00000000E+00  0.00000000E+00  0.00000000E+00
  0.00000000E+00  0.00000000E+00  0.00000000E+00
  0.00000000E+00  0.00000000E+00  0.00000000E+00
  0.00000000E+00  0.00000000E+00  0.00000000E+00
  0.00000000E+00  0.00000000E+00  0.00000000E+00
  0.00000000E+00  0.00000000E+00  0.00000000E+00
  0.00000000E+00  0.00000000E+00  0.00000000E+00
  0.00000000E+00  0.00000000E+00  0.00000000E+00
  0.00000000E+00  0.00000000E+00  0.00000000E+00
  0.00000000E+00  0.00000000E+00  0.00000000E+00
  0.00000000E+00  0.00000000E+00  0.00000000E+00
  0.00000000E+00  0.00000000E+00  0.00000000E+00
  0.00000000E+00  0.00000000E+00  0.00000000E+00
  0.00000000E+00  0.00000000E+00  0.00000000E+00
  0.00000000E+00  0.00000000E+00  0.00000000E+00
  0.00000000E+00  0.00000000E+00  0.00000000E+00
  0.00000000E+00  0.00000000E+00  0.00000000E+00
  0.00000000E+00  0.00000000E+00  0.00000000E+00
  0.00000000E+00  0.00000000E+00  0.00000000E+00
  0.00000000E+00  0.00000000E+00  0.00000000E+00
  0.00000000E+00  0.00000000E+00  0.00000000E+00
  0.00000000E+00  0.00000000E+00  0.00000000E+00
  0.00000000E+00  0.00000000E+00  0.00000000E+00
  0.00000000E+00  0.00000000E+00  0.00000000E+00
  0.00000000E+00  0.00000000E+00  0.00000000E+00
  0.00000000E+00  0.00000000E+00  0.00000000E+00
  0.00000000E+00  0.00000000E+00  0.00000000E+00
  0.00000000E+00  0.00000000E+00  0.00000000E+00
  0.00000000E+00  0.00000000E+00  0.00000000E+00
  0.00000000E+00  0.00000000E+00  0.00000000E+00
  0.00000000E+00  0.00000000E+00  0.00000000E+00
  0.00000000E+00  0.00000000E+00  0.00000000E+00
  0.00000000E+00  0.00000000E+00  0.00000000E+00
  0.00000000E+00  0.00000000E+00  0.00000000E+00
  0.00000000E+00  0.00000000E+00  0.00000000E+00
  0.00000000E+00  0.00000000E+00  0.00000000E+00
  0.00000000E+00  0.00000000E+00  0.00000000E+00
  0.00000000E+00  0.00000000E+00  0.00000000E+00
  0.00000000E+00  0.00000000E+00  0.00000000E+00
  0.00000000E+00  0.00000000E+00  0.00000000E+00
  0.00000000E+00  0.00000000E+00  0.00000000E+00
  0.00000000E+00  0.00000000E+00  0.00000000E+00
  0.00000000E+00  0.00000000E+00  0.00000000E+00
  0.00000000E+00  0.00000000E+00  0.00000000E+00
  0.00000000E+00  0.00000000E+00  0.00000000E+00
  0.00000000E+00  0.00000000E+00  0.00000000E+00
  0.00000000E+00  0.00000000E+00  0.00000000E+00
  0.00000000E+00  0.00000000E+00  0.00000000E+00
  0.00000000E+00  0.00000000E+00  0.00000000E+00
  0.00000000E+00  0.00000000E+00  0.00000000E+00
  0.00000000E+00  0.00000000E+00  0.00000000E+00
  0.00000000E+00  0.00000000E+00  0.00000000E+00
  0.00000000E+00  0.00000000E+00  0.00000000E+00
  0.00000000E+00  0.00000000E+00  0.00000000E+00
  0.00000000E+00  0.00000000E+00  0.00000000E+00
  0.00000000E+00  0.00000000E+00  0.00000000E+00
  0.00000000E+00  0.00000000E+00  0.00000000E+00
  0.00000000E+00  0.00000000E+00  0.00000000E+00
  0.00000000E+00  0.00000000E+00  0.00000000E+00
  0.00000000E+00  0.00000000E+00  0.00000000E+00
  0.00000000E+00  0.00000000E+00  0.00000000E+00
  0.00000000E+00  0.00000000E+00  0.00000000E+00
  0.00000000E+00  0.00000000E+00  0.00000000E+00
  0.00000000E+00  0.00000000E+00  0.00000000E+00
  0.00000000E+00  0.00000000E+00  0.00000000E+00
  0.00000000E+00  0.00000000E+00  0.00000000E+00
  0.00000000E+00  0.00000000E+00  0.00000000E+00
  0.00000000E+00  0.00000000E+00  0.00000000E+00
  0.00000000E+00  0.00000000E+00  0.00000000E+00
  0.00000000E+00  0.00000000E+00  0.00000000E+00
  0.00000000E+00  0.00000000E+00  0.00000000E+00
  0.00000000E+00  0.00000000E+00  0.00000000E+00
  0.00000000E+00  0.00000000E+00  0.00000000E+00
  0.00000000E+00  0.00000000E+00  0.00000000E+00
  0.00000000E+00  0.00000000E+00  0.00000000E+00
  0.00000000E+00  0.00000000E+00  0.00000000E+00
