# Supplementary material for: Adsorption of 4-(N,N-Dimethylamino)-4′-nitrostilbene on an Amorphous Silica Glass Surface
Source: J Phys Chem C Nanomater Interfaces. 2023 Nov 17;127(47):22964–74. doi: 10.1021/acs.jpcc.3c05552 (PMC10694811; doi:10.1021/acs.jpcc.3c05552)
Supplement: Supplementary file 2 — jp3c05552_si_002.zip [file jp3c05552_si_002.zip › contcar/B7_CONTCAR]

DANS                                    
   1.00000000000000     
    23.7420005797999991    0.0000000000000000    0.0000000000000000
     0.0000000000000000   18.2761001587000003    0.0000000000000000
     0.0000000000000000    0.0000000000000000   40.4500007628999967
   C    N    O    H    Si
    16     2   164    60    70
Selective dynamics
Direct
  0.4218696183985442  0.4352027914881004  0.3572043853540435   T   T   T
  0.3670037528308985  0.4213770651737835  0.3459879782932813   T   T   T
  0.3476627608099050  0.4511255426415497  0.3162389413804053   T   T   T
  0.3832483430681067  0.4963226360398147  0.2982054899673062   T   T   T
  0.4383655180375562  0.5140594637761231  0.3093979503488073   T   T   T
  0.4568615630062037  0.4807487390634218  0.3391336930925605   T   T   T
  0.4730081446306378  0.5595423744895530  0.2881064667114207   T   T   T
  0.5223468787092621  0.5961026793732286  0.2933717864832638   T   T   T
  0.5536705286572884  0.6127411757233303  0.3231952747469304   T   T   T
  0.6123010478063804  0.6249391061614874  0.3208514501675151   T   T   T
  0.5288549270405133  0.6220761522886552  0.3546109547213334   T   T   T
  0.6448081070133829  0.6408348837072724  0.3483484895143533   T   T   T
  0.5605717973735855  0.6391725713363432  0.3822677882179872   T   T   T
  0.6199634120581846  0.6473733310319428  0.3800909432143766   T   T   T
  0.6251144739309512  0.6731002708457653  0.4394130290021550   T   T   T
  0.7119541670010883  0.6749751804858197  0.4043170983560797   T   T   T
  0.6519529965264828  0.6619434057444360  0.4076189504237224   T   T   T
  0.3300821249066881  0.3748512772868511  0.3652534302797551   T   T   T
  0.3486343897999751  0.3488950178934815  0.3923255627112617   T   T   T
  0.2808503060245321  0.3623170188411078  0.3542006050148833   T   T   T
  0.9395933670066486  0.1927510030917640  0.1432375901251753   T   T   T
  0.8429617889571539  0.0976538974068270  0.0956072153122776   T   T   T
  0.0948599059771928  0.7348751357377743  0.2133568794309155   T   T   T
  0.3524682924505002  0.8310831832343563  0.1735379568573016   T   T   T
  0.4955757546573457  0.5341183157349055  0.1413289682895371   T   T   T
  0.4631540122722209  0.2005623285543209  0.1609323472988419   T   T   T
  0.2299534704502796  0.6375775008005349  0.1525920078428070   T   T   T
  0.1433232137795866  0.4329070690237751  0.2160753966422669   T   T   T
  0.0406907899836567  0.6954429577508238  0.1586736051077903   T   T   T
  0.6027155190329442  0.5848037957171455  0.0714091071594426   T   T   T
  0.4418486185866689  0.3309827564402449  0.1363464804965323   T   T   T
  0.0416175818741924  0.5009733676869899  0.2119484630820233   T   T   T
  0.9804076188704692  0.7411922792076967  0.2113366876494115   T   T   T
  0.8125535601715896  0.8804544415239274  0.1231401559524497   T   T   T
  0.9178226262895768  0.0035585254460785  0.1201819394364805   T   T   T
  0.4815842362910225  0.5983632509967901  0.2010598406591338   T   T   T
  0.4502141602339582  0.7830208576857864  0.0766226193499845   T   T   T
  0.4753609090249260  0.3153254180388949  0.1988444747314415   T   T   T
  0.9162418203935334  0.4747444593435864  0.0787789882166191   T   T   T
  0.1884918225193253  0.4097303617293270  0.0967585217219516   T   T   T
  0.5515333358516457  0.2887388261985134  0.1526830905332973   T   T   T
  0.9546565385691628  0.1036703701769686  0.0781664139719285   T   T   T
  0.3722499687675360  0.3740516050923003  0.2078074493496790   T   T   T
  0.6756251413185630  0.6642659729261948  0.1947820871290263   T   T   T
  0.1848482383355185  0.0033800588100875  0.1665397011383477   T   T   T
  0.1325403787853164  0.1252070337235077  0.1870710383889659   T   T   T
  0.9868280677902319  0.7311590989073125  0.1023307498490774   T   T   T
  0.4002425364936866  0.5885079227181291  0.1589606770120540   T   T   T
  0.6306736876379173  0.4484871388527646  0.0660585524746110   T   T   T
  0.9769133384707700  0.9450625334405196  0.1684248181314590   T   T   T
  0.6859678841711069  0.2038914222041801  0.0900524462720218   T   T   T
  0.0699319941056433  0.0984033768402944  0.0696499978812875   T   T   T
  0.3548473493238314  0.4238729274168607  0.1216519150537283   T   T   T
  0.6292293813305490  0.3910076768733009  0.1656767811099442   T   T   T
  0.8929317236970178  0.9953549211214211  0.0561133308869167   T   T   T
  0.6521997462908774  0.9402799411555959  0.2021158716271490   T   T   T
  0.5454877373684150  0.3515698535821025  0.0533131144253133   T   T   T
  0.6200184210035441  0.5070839073409719  0.1264377420693972   T   T   T
  0.0477296448643179  0.6089534277253480  0.1064928101831544   T   T   T
  0.7295890697204099  0.7653990334825927  0.0242076415574475   T   T   T
  0.2391692307149827  0.1043033828630466  0.2041025917627691   T   T   T
  0.1389903200255266  0.5587739047633109  0.1385559210129650   T   T   T
  0.5778802709796910  0.9749553491425706  0.0727792862554191   T   T   T
  0.2511402579501069  0.3891280536098722  0.2154164824611660   T   T   T
  0.4622319472456674  0.4580630773072449  0.1952069046589173   T   T   T
  0.2824412205721381  0.1878362893550587  0.0882524950913434   T   T   T
  0.8450365595410997  0.7396023578583116  0.1271010640580024   T   T   T
  0.5224385621471113  0.6803954390166423  0.0582169364171288   T   T   T
  0.5694555507441338  0.5053241543490073  0.1869299038436640   T   T   T
  0.6128021911949796  0.8577071079949466  0.1065119015991231   T   T   T
  0.8633179831074304  0.9505985665900831  0.1721197803563305   T   T   T
  0.9620198600902790  0.1958492007051540  0.2064813339872987   T   T   T
  0.3339450346292269  0.2846567620437924  0.1279275209612892   T   T   T
  0.6100725690590927  0.7148345431172807  0.0970731132796459   T   T   T
  0.4609431378301754  0.6596104109821465  0.1117094012114490   T   T   T
  0.7056294991371124  0.7884621744681477  0.0885199025722857   T   T   T
  0.2705008157342420  0.9113483747248138  0.2002539709795074   T   T   T
  0.8196564237989629  0.5522910523067637  0.0841840929663419   T   T   T
  0.7069320340697371  0.5446314054712694  0.0888783307326910   T   T   T
  0.3266963241893137  0.7031751799428495  0.1424535457336952   T   T   T
  0.9355730368386269  0.5475284136832627  0.1934862408228844   T   T   T
  0.1973348299692894  0.7102026765990421  0.2393446027871309   T   T   T
  0.8783578369487984  0.3075116992204875  0.1278854656048287   T   T   T
  0.4586842818579908  0.2189748952011651  0.0515688676235440   T   T   T
  0.5363600629528168  0.1072723386829113  0.1367164617976347   T   T   T
  0.8535854578477879  0.6339268428893552  0.1714211672227485   T   T   T
  0.8237043367463619  0.2835502174085354  0.0689145141938163   T   T   T
  0.6423316561567648  0.0886145215489183  0.1220430852993762   T   T   T
  0.9250414818433470  0.0713012307197839  0.1785098559888924   T   T   T
  0.9504094488077763  0.6199245605968366  0.1370704434980185   T   T   T
  0.1441487752417208  0.0214948599894275  0.1042656320004580   T   T   T
  0.3746405667484634  0.9664606296299987  0.1956742830268728   T   T   T
  0.9905740715563637  0.8329956194506940  0.0536818028837207   T   T   T
  0.0085139881831317  0.1933067287559683  0.0372973221234327   T   T   T
  0.6667380592806640  0.7667068095689885  0.1484336932380291   T   T   T
  0.3488218060458845  0.1097587584197984  0.1949368935629639   T   T   T
  0.2131434473333439  0.4865649471924804  0.0460940417658605   T   T   T
  0.3896482966699822  0.8901107691728399  0.1007004761780000   T   T   T
  0.1492769361629595  0.6530120660362065  0.0881355647409995   T   T   T
  0.1153175759682363  0.5142762254285242  0.0779855231539860   T   T   T
  0.3069474000924802  0.5582211381276727  0.1222992735255157   T   T   T
  0.4425551713597225  0.1323668756715196  0.1041074623959087   T   T   T
  0.8218081105987700  0.4143534549152493  0.1014203196474237   T   T   T
  0.4091396959676118  0.5368672749785516  0.0974487545465323   T   T   T
  0.7546170828847407  0.9097349905924832  0.1778213333330097   T   T   T
  0.0441975881299174  0.8337479014367916  0.1780957194294526   T   T   T
  0.3225626251019084  0.4899550571643363  0.0638213961263755   T   T   T
  0.2820536400182006  0.0946592891212546  0.0406375892614346   T   T   T
  0.8108642939628609  0.7952614025972538  0.0698309077257110   T   T   T
  0.1954971296951346  0.7833591390590654  0.0810616201170321   T   T   T
  0.6672248609804314  0.2573773298285759  0.1494416161446781   T   T   T
  0.0279017398449929  0.1157473902620393  0.1639571287718285   T   T   T
  0.9950039616325598  0.3178946694304206  0.1363720957440658   T   T   T
  0.7589805635907567  0.1600456932849243  0.1340057071571507   T   T   T
  0.7670936955967681  0.6314643123421443  0.1288959234383515   T   T   T
  0.5771687042236536  0.9732932971368264  0.1381960363293925   T   T   T
  0.5121902845653263  0.0895410734949493  0.0562304284001941   T   T   T
  0.7623854290800787  0.3005088380750566  0.1206851074534849   T   T   T
  0.1812830118124129  0.1309674606912073  0.0702105631021656   T   T   T
  0.3753363217303188  0.5855456746750063  0.2247809554160510   T   T   T
  0.2998663488867628  0.2307265053250246  0.2133125342775884   T   T   T
  0.4367204670613828  0.0598119737542590  0.1603604555440955   T   T   T
  0.2181459790885875  0.5077612305104666  0.1804143885049540   T   T   T
  0.0758486352267559  0.2443696036884625  0.1700853657842200   T   T   T
  0.1143450393496276  0.1542337097080467  0.1237657173535657   T   T   T
  0.2885104707202042  0.7291633036751571  0.2019702329306335   T   T   T
  0.7316733795136885  0.0737877613894018  0.0840120853743269   T   T   T
  0.2621753453349253  0.6705423700259986  0.0915513689296893   T   T   T
  0.3141893670448437  0.9489315237001754  0.1416364629070972   T   T   T
  0.8772266019150659  0.5121895179323767  0.1387268832741475   T   T   T
  0.9505142104938790  0.2597316181873977  0.0844123149397915   T   T   T
  0.6784199099029131  0.5197455782995176  0.1821747929977623   T   T   T
  0.1827413923945919  0.8947146491222880  0.1228033785180500   T   T   T
  0.6089788656857489  0.0681872894297697  0.1840617867648972   T   T   T
  0.3952471645777117  0.3350295921591618  0.0761074786077771   T   T   T
  0.5027227284221643  0.8936133132311811  0.1043616071631385   T   T   T
  0.1869579610777596  0.3758949476246352  0.1618831950876566   T   T   T
  0.7828950322438123  0.0172493622227620  0.1373330226733977   T   T   T
  0.1512273877971253  0.6148490111031080  0.1981274002303381   T   T   T
  0.4447939123300979  0.0607614636550904  0.2244122240153665   T   T   T
  0.1606470974618833  0.0157550400845278  0.2288786710645532   T   T   T
  0.1077128385825526  0.3284718303217709  0.1214176221397151   T   T   T
  0.2791094258515097  0.8797348861056249  0.0882957560329915   T   T   T
  0.7686551614047689  0.7306193344223371  0.1750508406799469   T   T   T
  0.3975489241041416  0.0992038219597277  0.0475563722410231   T   T   T
  0.0125206080295076  0.8686892744558656  0.1164604975756196   T   T   T
  0.9084112721250325  0.8362517162448931  0.0953569448830601   T   T   T
  0.0625104433031622  0.3877912691767380  0.1757000538557601   T   T   T
  0.2184200972169257  0.2792377789113425  0.1196070231572283   T   T   T
  0.4003432825909722  0.7094221671379712  0.1933505784796614   T   T   T
  0.2754617611036439  0.1767039685825371  0.1529284691548823   T   T   T
  0.6151266509753738  0.3367027965511353  0.1050645242080553   T   T   T
  0.3322994914887523  0.0100756010902474  0.0843630873935726   T   T   T
  0.0856289154163419  0.9495148465664230  0.1492512605791754   T   T   T
  0.6260654608784348  0.1009205800204039  0.0571666666277193   T   T   T
  0.6959364707837313  0.8073825904928478  0.2085763763490287   T   T   T
  0.0010268662111766  0.0481778915393475  0.0233602726438856   T   T   T
  0.5772521612144934  0.0252418270285130  0.0103200147431932   T   T   T
  0.0156432354459021  0.3382092508986901  0.0423002281182200   T   T   T
  0.9151063166527755  0.2773917928757026  0.0255862774480818   T   T   T
  0.4569748663884269  0.3854353105126563  0.2536114704376239   T   T   T
  0.6185377389628662  0.7003959640542874  0.0300240055283326   T   T   T
  0.5589177444849895  0.9934598457328304  0.2330703886115224   T   T   T
  0.6632728346039202  0.0484816327797837  0.2424727501844928   T   T   T
  0.4102253220841616  0.6629000880193781  0.0513602118833539   T   T   T
  0.7385646629993019  0.9185124488347940  0.2437364380892071   T   T   T
  0.0539859037987816  0.3711079998112140  0.2426256837845183   T   T   T
  0.6506850257874808  0.3121208993389430  0.0434865920836523   T   T   T
  0.1265745119117548  0.3952142122934285  0.0398342069195665   T   T   T
  0.3512984110382613  0.9866448219184415  0.0199259284650809   T   T   T
  0.2282004620281449  0.2232462926211414  0.0308918733297810   T   T   T
  0.9540446478272404  0.4681416323738227  0.2475800961491312   T   T   T
  0.9917236374252294  0.6106907848623688  0.2423060460406171   T   T   T
  0.6534695505019230  0.5679093050993784  0.2432567687631499   T   T   T
  0.7570629104763643  0.5789421162975127  0.2219984898773846   T   T   T
  0.2066393384328679  0.6775675015980772  0.0342225765150605   T   T   T
  0.1836032839500175  0.9148984034404004  0.0563583191644561   T   T   T
  0.1049845202738116  0.6338689285511024  0.2578222726679945   T   T   T
  0.4529004426765310  0.9158730320315726  0.0467811466952101   T   T   T
  0.2698533796343944  0.8181820203971384  0.2543786938196772   T   T   T
  0.3001474153480947  0.6767082144301804  0.2615120245502783   T   T   T
  0.7559374395299272  0.6655520424624670  0.0658555587471833   T   T   T
  0.4360280667285186  0.4092645127459736  0.3799803049214186   T   T   T
  0.3052529158035431  0.4381685648561507  0.3077662079461421   T   T   T
  0.3687701074289185  0.5194001130194779  0.2747994661565105   T   T   T
  0.4996932490614481  0.4902507282034860  0.3477533896461439   T   T   T
  0.4569366795166490  0.5627615440449327  0.2628373587604259   T   T   T
  0.5416765699224896  0.6182490940021870  0.2708570909355050   T   T   T
  0.6327254287846714  0.6202747288282932  0.2967278266707923   T   T   T
  0.4832439874082691  0.6175342240483450  0.3572057334060323   T   T   T
  0.6899163583411794  0.6488369451656555  0.3451054297576868   T   T   T
  0.5391071812646132  0.6472304641862617  0.4057824617190121   T   T   T
  0.5996307312909782  0.6252237727470205  0.4465898922942410   T   T   T
  0.6576289707806228  0.6809917062188610  0.4583021755604259   T   T   T
  0.5973540663138354  0.7216660121238918  0.4395078154991147   T   T   T
  0.7332786468890909  0.6279120713627641  0.3927288201400116   T   T   T
  0.7211104022412369  0.7240286529593316  0.3892739774176702   T   T   T
  0.7302423732912446  0.6829784107129930  0.4289227153991660   T   T   T
  0.9750353523778180  0.1776416521448120  0.2279733557255524   T   T   T
  0.6496960413284838  0.0871653881821239  0.2573128840050532   T   T   T
  0.4348536810687538  0.4145169145481568  0.2695602137212829   T   T   T
  0.9470213212766414  0.5101316083446865  0.0821218498908102   T   T   T
  0.6696095633789778  0.2709357591162034  0.0549932587649153   T   T   T
  0.5164168972766959  0.3876743704113755  0.0592168171200161   T   T   T
  0.8552016828315695  0.2838309745730190  0.0527245153539319   T   T   T
  0.5487788239381778  0.9918420644460162  0.0011863082824282   T   T   T
  0.9960473827499685  0.3854723452103495  0.0451855391449568   T   T   T
  0.9151410899054726  0.2794791813965903  0.0013493585829287   T   T   T
  0.8926684232419093  0.9424331466329886  0.0609111505059666   T   T   T
  0.7879153684761929  0.5997978435346809  0.2087517929764536   T   T   T
  0.9764803540174324  0.6952955837392827  0.2247285374481263   T   T   T
  0.5224961484195737  0.0155693226302985  0.2265012167071064   T   T   T
  0.7244003092572959  0.9657466043654254  0.2523691910342850   T   T   T
  0.9135182783215621  0.4676607673890192  0.2524838338092375   T   T   T
  0.0308356398510141  0.6178308414652793  0.2513303821696030   T   T   T
  0.6170659110799310  0.5432775904855808  0.2398501697461422   T   T   T
  0.7243252417947029  0.8151179688944067  0.0154831691899236   T   T   T
  0.0299663013033069  0.8367094428587430  0.0464902640184733   T   T   T
  0.6584479103885231  0.7139703552566159  0.0265962552322712   T   T   T
  0.0155328960000034  0.3816170690000007  0.2506796327943233   F   F   T
  0.3591775511281846  0.3225241882415966  0.2095824790708597   T   T   T
  0.2913078637954661  0.4026777520455452  0.2118010167798352   T   T   T
  0.2705354556127632  0.2691732397550693  0.2147646163856936   T   T   T
  0.4309709848143005  0.0677084007354989  0.2470840987315093   T   T   T
  0.1703297962694292  0.0319863457973386  0.2512774189992384   T   T   T
  0.4950496113962594  0.2450985613376751  0.0492504615365562   T   T   T
  0.2070935369999987  0.5189726349999972  0.0270456287293645   F   F   T
  0.4152206779999972  0.2915823459999984  0.0668296640453472   F   F   T
  0.9657149701899720  0.0194566669334037  0.0247239484291171   T   T   T
  0.0899008809846455  0.3700525532929483  0.0432154346190217   T   T   T
  0.3182648601656562  0.9619007925421134  0.0104322828772301   T   T   T
  0.2583974633202542  0.2527818456179340  0.0210642887654764   T   T   T
  0.2363696111377696  0.9339240323662930  0.1904492625049721   T   T   T
  0.3487597032696355  0.6176339508036426  0.2373108097285984   T   T   T
  0.1247596047392460  0.5954759848925062  0.2702938019017382   T   T   T
  0.2668577188204438  0.8591154910475259  0.2380114208294322   T   T   T
  0.3126381645406962  0.6910446156369271  0.2837424643252199   T   T   T
  0.4184665725817380  0.9307824225075544  0.0345981291419390   T   T   T
  0.2815216134598336  0.4864169432862093  0.0582519112136190   T   T   T
  0.4017234149999993  0.6103456020000024  0.0537601528545463   F   F   T
  0.2406256254056140  0.6922631682895278  0.0220454916288756   T   T   T
  0.1678822618537870  0.9630884343700850  0.0623910658135717   T   T   T
  0.0082987883860263  0.1094459343301569  0.0523790678948922   T   T   T
  0.5718341315286862  0.0470314952969158  0.0492921409719101   T   T   T
  0.0388499900992437  0.7502992568792172  0.1909704725139999   T   T   T
  0.7507967593717821  0.7541556343369502  0.0626008664034888   T   T   T
  0.6402643493231623  0.5213765252069680  0.0884228278079852   T   T   T
  0.0066705004354229  0.6650598952996267  0.1266452142335349   T   T   T
  0.4698944080783416  0.1246203480822374  0.1406635942634314   T   T   T
  0.7190617899283551  0.2318485745695636  0.1244781962720709   T   T   T
  0.9736621088803276  0.2665404327489790  0.0472186637679613   T   T   T
  0.9754198819122022  0.8162118101373508  0.0923033583967581   T   T   T
  0.1794026100741723  0.0640131212247806  0.1967743582217399   T   T   T
  0.4409486593482604  0.3846491694090006  0.2145034689499227   T   T   T
  0.5896009687424982  0.6706597025627108  0.0638152769701259   T   T   T
  0.3825879127368254  0.3428019456312250  0.1154774085091740   T   T   T
  0.9010740245576915  0.0514168194666461  0.0877984472997727   T   T   T
  0.8026368298033597  0.9393051010030007  0.1531241602677529   T   T   T
  0.6187945564696271  0.0124510401891106  0.2154283677624085   T   T   T
  0.6247662808419138  0.4804526640460266  0.1646616828629867   T   T   T
  0.7006033817413087  0.7416901954859574  0.1816035587720883   T   T   T
  0.9404426728162378  0.2703894913913184  0.1236820672148940   T   T   T
  0.9206623217110793  0.9921417376958260  0.1601310102011892   T   T   T
  0.8439610635960214  0.8134250951750189  0.1044436094000854   T   T   T
  0.0293024285991829  0.8992793522009626  0.1530120917234993   T   T   T
  0.4608711992281717  0.6959868537980672  0.0743156546255524   T   T   T
  0.7106069147537700  0.8948705556395129  0.2084346846955038   T   T   T
  0.7803662971106257  0.0873779790157927  0.1127339993202049   T   T   T
  0.2006992160965893  0.4266754620499745  0.1937002958919708   T   T   T
  0.3457420705853189  0.5002629498338074  0.1010571004589522   T   T   T
  0.3284048715374708  0.9138937513554518  0.1776748643696906   T   T   T
  0.2781259813048020  0.2347928447467006  0.1223695674558051   T   T   T
  0.3294672294012132  0.9313798765171000  0.1031794507431572   T   T   T
  0.9639514630767535  0.1439388226036368  0.1736350055617994   T   T   T
  0.6701957579999984  0.1154124740000029  0.0872031834919262   F   F   T
  0.0752892556261334  0.4223221677585335  0.2119938649812338   T   T   T
  0.1270920563052657  0.1037108519377164  0.0914434344471989   T   T   T
  0.6108347433084608  0.3627982519108077  0.0667230804503417   T   T   T
  0.1846845163645052  0.5797750919106701  0.1672055083208138   T   T   T
  0.3421566602214881  0.7435410926829479  0.1775312250550267   T   T   T
  0.4144213001237601  0.6213825434255373  0.1958691887583541   T   T   T
  0.2908563649008685  0.1562699430019938  0.1910515110191989   T   T   T
  0.4542491514207470  0.1334829114786081  0.0644708501563454   T   T   T
  0.4839754663794029  0.2854686411957532  0.1613057851081943   T   T   T
  0.6153444639668957  0.3175103624848040  0.1438855105412964   T   T   T
  0.1582900720165045  0.4496571932115325  0.0651769891735655   T   T   T
  0.5917195467700993  0.0590156659202478  0.1455130832388946   T   T   T
  0.2836553329384242  0.6412452993396291  0.1274661923243328   T   T   T
  0.6480203245340954  0.7822057595726166  0.1105361720256130   T   T   T
  0.3403323617881485  0.0499357834894957  0.0486011272986918   T   T   T
  0.7615498049991928  0.5970442378202545  0.0916135334759546   T   T   T
  0.5671875971316465  0.9236703363925550  0.1052254933927886   T   T   T
  0.2431931442658416  0.1593995098014141  0.0576286836564099   T   T   T
  0.9803309720025605  0.5323588171557823  0.2233175843510594   T   T   T
  0.6914189710330656  0.5832607472842178  0.2101174757760424   T   T   T
  0.8087346032141368  0.6843821523583463  0.1504379987404852   T   T   T
  0.2039430439421928  0.6964668396762348  0.0738950023001633   T   T   T
  0.2106448298820048  0.8684810640778278  0.0872029507067812   T   T   T
  0.1387948795989742  0.6742685532213611  0.2267736413690100   T   T   T
  0.4485807174002736  0.8705577012314721  0.0816756374035795   T   T   T
  0.3995174721310723  0.0496794056938620  0.1938368664838592   T   T   T
  0.5028440089607286  0.5229185030151221  0.1815766400926056   T   T   T
  0.8588381751765776  0.4884876029714167  0.1010045644366426   T   T   T
  0.1755383024943795  0.3478182484336804  0.1246390565267909   T   T   T
  0.8228523271029078  0.3252233101799550  0.1042608997076515   T   T   T
  0.2631110509837685  0.7362592539913559  0.2392332945167034   T   T   T
  0.9049351276817520  0.5781624841505855  0.1604157739484867   T   T   T
  0.1487084618355635  0.9664162845613992  0.1360443654970442   T   T   T
  0.0878303495360846  0.1592539267308612  0.1609762966854326   T   T   T
  0.0594437474604962  0.3197447934096077  0.1504888258239968   T   T   T
  0.1135203972209726  0.5843175859999247  0.1028820719703413   T   T   T
  0.4421031537223938  0.5808943309098842  0.1267656705631750   T   T   T
 
  0.00000000E+00  0.00000000E+00  0.00000000E+00
  0.00000000E+00  0.00000000E+00  0.00000000E+00
  0.00000000E+00  0.00000000E+00  0.00000000E+00
  0.00000000E+00  0.00000000E+00  0.00000000E+00
  0.00000000E+00  0.00000000E+00  0.00000000E+00
  0.00000000E+00  0.00000000E+00  0.00000000E+00
  0.00000000E+00  0.00000000E+00  0.00000000E+00
  0.00000000E+00  0.00000000E+00  0.00000000E+00
  0.00000000E+00  0.00000000E+00  0.00000000E+00
  0.00000000E+00  0.00000000E+00  0.00000000E+00
  0.00000000E+00  0.00000000E+00  0.00000000E+00
  0.00000000E+00  0.00000000E+00  0.00000000E+00
  0.00000000E+00  0.00000000E+00  0.00000000E+00
  0.00000000E+00  0.00000000E+00  0.00000000E+00
  0.00000000E+00  0.00000000E+00  0.00000000E+00
  0.00000000E+00  0.00000000E+00  0.00000000E+00
  0.00000000E+00  0.00000000E+00  0.00000000E+00
  0.00000000E+00  0.00000000E+00  0.00000000E+00
  0.00000000E+00  0.00000000E+00  0.00000000E+00
  0.00000000E+00  0.00000000E+00  0.00000000E+00
  0.00000000E+00  0.00000000E+00  0.00000000E+00
  0.00000000E+00  0.00000000E+00  0.00000000E+00
  0.00000000E+00  0.00000000E+00  0.00000000E+00
  0.00000000E+00  0.00000000E+00  0.00000000E+00
  0.00000000E+00  0.00000000E+00  0.00000000E+00
  0.00000000E+00  0.00000000E+00  0.00000000E+00
  0.00000000E+00  0.00000000E+00  0.00000000E+00
  0.00000000E+00  0.00000000E+00  0.00000000E+00
  0.00000000E+00  0.00000000E+00  0.00000000E+00
  0.00000000E+00  0.00000000E+00  0.00000000E+00
  0.00000000E+00  0.00000000E+00  0.00000000E+00
  0.00000000E+00  0.00000000E+00  0.00000000E+00
  0.00000000E+00  0.00000000E+00  0.00000000E+00
  0.00000000E+00  0.00000000E+00  0.00000000E+00
  0.00000000E+00  0.00000000E+00  0.00000000E+00
  0.00000000E+00  0.00000000E+00  0.00000000E+00
  0.00000000E+00  0.00000000E+00  0.00000000E+00
  0.00000000E+00  0.00000000E+00  0.00000000E+00
  0.00000000E+00  0.00000000E+00  0.00000000E+00
  0.00000000E+00  0.00000000E+00  0.00000000E+00
  0.00000000E+00  0.00000000E+00  0.00000000E+00
  0.00000000E+00  0.00000000E+00  0.00000000E+00
  0.00000000E+00  0.00000000E+00  0.00000000E+00
  0.00000000E+00  0.00000000E+00  0.00000000E+00
  0.00000000E+00  0.00000000E+00  0.00000000E+00
  0.00000000E+00  0.00000000E+00  0.00000000E+00
  0.00000000E+00  0.00000000E+00  0.00000000E+00
  0.00000000E+00  0.00000000E+00  0.00000000E+00
  0.00000000E+00  0.00000000E+00  0.00000000E+00
  0.00000000E+00  0.00000000E+00  0.00000000E+00
  0.00000000E+00  0.00000000E+00  0.00000000E+00
  0.00000000E+00  0.00000000E+00  0.00000000E+00
  0.00000000E+00  0.00000000E+00  0.00000000E+00
  0.00000000E+00  0.00000000E+00  0.00000000E+00
  0.00000000E+00  0.00000000E+00  0.00000000E+00
  0.00000000E+00  0.00000000E+00  0.00000000E+00
  0.00000000E+00  0.00000000E+00  0.00000000E+00
  0.00000000E+00  0.00000000E+00  0.00000000E+00
  0.00000000E+00  0.00000000E+00  0.00000000E+00
  0.00000000E+00  0.00000000E+00  0.00000000E+00
  0.00000000E+00  0.00000000E+00  0.00000000E+00
  0.00000000E+00  0.00000000E+00  0.00000000E+00
  0.00000000E+00  0.00000000E+00  0.00000000E+00
  0.00000000E+00  0.00000000E+00  0.00000000E+00
  0.00000000E+00  0.00000000E+00  0.00000000E+00
  0.00000000E+00  0.00000000E+00  0.00000000E+00
  0.00000000E+00  0.00000000E+00  0.00000000E+00
  0.00000000E+00  0.00000000E+00  0.00000000E+00
  0.00000000E+00  0.00000000E+00  0.00000000E+00
  0.00000000E+00  0.00000000E+00  0.00000000E+00
  0.00000000E+00  0.00000000E+00  0.00000000E+00
  0.00000000E+00  0.00000000E+00  0.00000000E+00
  0.00000000E+00  0.00000000E+00  0.00000000E+00
  0.00000000E+00  0.00000000E+00  0.00000000E+00
  0.00000000E+00  0.00000000E+00  0.00000000E+00
  0.00000000E+00  0.00000000E+00  0.00000000E+00
  0.00000000E+00  0.00000000E+00  0.00000000E+00
  0.00000000E+00  0.00000000E+00  0.00000000E+00
  0.00000000E+00  0.00000000E+00  0.00000000E+00
  0.00000000E+00  0.00000000E+00  0.00000000E+00
  0.00000000E+00  0.00000000E+00  0.00000000E+00
  0.00000000E+00  0.00000000E+00  0.00000000E+00
  0.00000000E+00  0.00000000E+00  0.00000000E+00
  0.00000000E+00  0.00000000E+00  0.00000000E+00
  0.00000000E+00  0.00000000E+00  0.00000000E+00
  0.00000000E+00  0.00000000E+00  0.00000000E+00
  0.00000000E+00  0.00000000E+00  0.00000000E+00
  0.00000000E+00  0.00000000E+00  0.00000000E+00
  0.00000000E+00  0.00000000E+00  0.00000000E+00
  0.00000000E+00  0.00000000E+00  0.00000000E+00
  0.00000000E+00  0.00000000E+00  0.00000000E+00
  0.00000000E+00  0.00000000E+00  0.00000000E+00
  0.00000000E+00  0.00000000E+00  0.00000000E+00
  0.00000000E+00  0.00000000E+00  0.00000000E+00
  0.00000000E+00  0.00000000E+00  0.00000000E+00
  0.00000000E+00  0.00000000E+00  0.00000000E+00
  0.00000000E+00  0.00000000E+00  0.00000000E+00
  0.00000000E+00  0.00000000E+00  0.00000000E+00
  0.00000000E+00  0.00000000E+00  0.00000000E+00
  0.00000000E+00  0.00000000E+00  0.00000000E+00
  0.00000000E+00  0.00000000E+00  0.00000000E+00
  0.00000000E+00  0.00000000E+00  0.00000000E+00
  0.00000000E+00  0.00000000E+00  0.00000000E+00
  0.00000000E+00  0.00000000E+00  0.00000000E+00
  0.00000000E+00  0.00000000E+00  0.00000000E+00
  0.00000000E+00  0.00000000E+00  0.00000000E+00
  0.00000000E+00  0.00000000E+00  0.00000000E+00
  0.00000000E+00  0.00000000E+00  0.00000000E+00
  0.00000000E+00  0.00000000E+00  0.00000000E+00
  0.00000000E+00  0.00000000E+00  0.00000000E+00
  0.00000000E+00  0.00000000E+00  0.00000000E+00
  0.00000000E+00  0.00000000E+00  0.00000000E+00
  0.00000000E+00  0.00000000E+00  0.00000000E+00
  0.00000000E+00  0.00000000E+00  0.00000000E+00
  0.00000000E+00  0.00000000E+00  0.00000000E+00
  0.00000000E+00  0.00000000E+00  0.00000000E+00
  0.00000000E+00  0.00000000E+00  0.00000000E+00
  0.00000000E+00  0.00000000E+00  0.00000000E+00
  0.00000000E+00  0.00000000E+00  0.00000000E+00
  0.00000000E+00  0.00000000E+00  0.00000000E+00
  0.00000000E+00  0.00000000E+00  0.00000000E+00
  0.00000000E+00  0.00000000E+00  0.00000000E+00
  0.00000000E+00  0.00000000E+00  0.00000000E+00
  0.00000000E+00  0.00000000E+00  0.00000000E+00
  0.00000000E+00  0.00000000E+00  0.00000000E+00
  0.00000000E+00  0.00000000E+00  0.00000000E+00
  0.00000000E+00  0.00000000E+00  0.00000000E+00
  0.00000000E+00  0.00000000E+00  0.00000000E+00
  0.00000000E+00  0.00000000E+00  0.00000000E+00
  0.00000000E+00  0.00000000E+00  0.00000000E+00
  0.00000000E+00  0.00000000E+00  0.00000000E+00
  0.00000000E+00  0.00000000E+00  0.00000000E+00
  0.00000000E+00  0.00000000E+00  0.00000000E+00
  0.00000000E+00  0.00000000E+00  0.00000000E+00
  0.00000000E+00  0.00000000E+00  0.00000000E+00
  0.00000000E+00  0.00000000E+00  0.00000000E+00
  0.00000000E+00  0.00000000E+00  0.00000000E+00
  0.00000000E+00  0.00000000E+00  0.00000000E+00
  0.00000000E+00  0.00000000E+00  0.00000000E+00
  0.00000000E+00  0.00000000E+00  0.00000000E+00
  0.00000000E+00  0.00000000E+00  0.00000000E+00
  0.00000000E+00  0.00000000E+00  0.00000000E+00
  0.00000000E+00  0.00000000E+00  0.00000000E+00
  0.00000000E+00  0.00000000E+00  0.00000000E+00
  0.00000000E+00  0.00000000E+00  0.00000000E+00
  0.00000000E+00  0.00000000E+00  0.00000000E+00
  0.00000000E+00  0.00000000E+00  0.00000000E+00
  0.00000000E+00  0.00000000E+00  0.00000000E+00
  0.00000000E+00  0.00000000E+00  0.00000000E+00
  0.00000000E+00  0.00000000E+00  0.00000000E+00
  0.00000000E+00  0.00000000E+00  0.00000000E+00
  0.00000000E+00  0.00000000E+00  0.00000000E+00
  0.00000000E+00  0.00000000E+00  0.00000000E+00
  0.00000000E+00  0.00000000E+00  0.00000000E+00
  0.00000000E+00  0.00000000E+00  0.00000000E+00
  0.00000000E+00  0.00000000E+00  0.00000000E+00
  0.00000000E+00  0.00000000E+00  0.00000000E+00
  0.00000000E+00  0.00000000E+00  0.00000000E+00
  0.00000000E+00  0.00000000E+00  0.00000000E+00
  0.00000000E+00  0.00000000E+00  0.00000000E+00
  0.00000000E+00  0.00000000E+00  0.00000000E+00
  0.00000000E+00  0.00000000E+00  0.00000000E+00
  0.00000000E+00  0.00000000E+00  0.00000000E+00
  0.00000000E+00  0.00000000E+00  0.00000000E+00
  0.00000000E+00  0.00000000E+00  0.00000000E+00
  0.00000000E+00  0.00000000E+00  0.00000000E+00
  0.00000000E+00  0.00000000E+00  0.00000000E+00
  0.00000000E+00  0.00000000E+00  0.00000000E+00
  0.00000000E+00  0.00000000E+00  0.00000000E+00
  0.00000000E+00  0.00000000E+00  0.00000000E+00
  0.00000000E+00  0.00000000E+00  0.00000000E+00
  0.00000000E+00  0.00000000E+00  0.00000000E+00
  0.00000000E+00  0.00000000E+00  0.00000000E+00
  0.00000000E+00  0.00000000E+00  0.00000000E+00
  0.00000000E+00  0.00000000E+00  0.00000000E+00
  0.00000000E+00  0.00000000E+00  0.00000000E+00
  0.00000000E+00  0.00000000E+00  0.00000000E+00
  0.00000000E+00  0.00000000E+00  0.00000000E+00
  0.00000000E+00  0.00000000E+00  0.00000000E+00
  0.00000000E+00  0.00000000E+00  0.00000000E+00
  0.00000000E+00  0.00000000E+00  0.00000000E+00
  0.00000000E+00  0.00000000E+00  0.00000000E+00
  0.00000000E+00  0.00000000E+00  0.00000000E+00
  0.00000000E+00  0.00000000E+00  0.00000000E+00
  0.00000000E+00  0.00000000E+00  0.00000000E+00
  0.00000000E+00  0.00000000E+00  0.00000000E+00
  0.00000000E+00  0.00000000E+00  0.00000000E+00
  0.00000000E+00  0.00000000E+00  0.00000000E+00
  0.00000000E+00  0.00000000E+00  0.00000000E+00
  0.00000000E+00  0.00000000E+00  0.00000000E+00
  0.00000000E+00  0.00000000E+00  0.00000000E+00
  0.00000000E+00  0.00000000E+00  0.00000000E+00
  0.00000000E+00  0.00000000E+00  0.00000000E+00
  0.00000000E+00  0.00000000E+00  0.00000000E+00
  0.00000000E+00  0.00000000E+00  0.00000000E+00
  0.00000000E+00  0.00000000E+00  0.00000000E+00
  0.00000000E+00  0.00000000E+00  0.00000000E+00
  0.00000000E+00  0.00000000E+00  0.00000000E+00
  0.00000000E+00  0.00000000E+00  0.00000000E+00
  0.00000000E+00  0.00000000E+00  0.00000000E+00
  0.00000000E+00  0.00000000E+00  0.00000000E+00
  0.00000000E+00  0.00000000E+00  0.00000000E+00
  0.00000000E+00  0.00000000E+00  0.00000000E+00
  0.00000000E+00  0.00000000E+00  0.00000000E+00
  0.00000000E+00  0.00000000E+00  0.00000000E+00
  0.00000000E+00  0.00000000E+00  0.00000000E+00
  0.00000000E+00  0.00000000E+00  0.00000000E+00
  0.00000000E+00  0.00000000E+00  0.00000000E+00
  0.00000000E+00  0.00000000E+00  0.00000000E+00
  0.00000000E+00  0.00000000E+00  0.00000000E+00
  0.00000000E+00  0.00000000E+00  0.00000000E+00
  0.00000000E+00  0.00000000E+00  0.00000000E+00
  0.00000000E+00  0.00000000E+00  0.00000000E+00
  0.00000000E+00  0.00000000E+00  0.00000000E+00
  0.00000000E+00  0.00000000E+00  0.00000000E+00
  0.00000000E+00  0.00000000E+00  0.00000000E+00
  0.00000000E+00  0.00000000E+00  0.00000000E+00
  0.00000000E+00  0.00000000E+00  0.00000000E+00
  0.00000000E+00  0.00000000E+00  0.00000000E+00
  0.00000000E+00  0.00000000E+00  0.00000000E+00
  0.00000000E+00  0.00000000E+00  0.00000000E+00
  0.00000000E+00  0.00000000E+00  0.00000000E+00
  0.00000000E+00  0.00000000E+00  0.00000000E+00
  0.00000000E+00  0.00000000E+00  0.00000000E+00
  0.00000000E+00  0.00000000E+00  0.00000000E+00
  0.00000000E+00  0.00000000E+00  0.00000000E+00
  0.00000000E+00  0.00000000E+00  0.00000000E+00
  0.00000000E+00  0.00000000E+00  0.00000000E+00
  0.00000000E+00  0.00000000E+00  0.00000000E+00
  0.00000000E+00  0.00000000E+00  0.00000000E+00
  0.00000000E+00  0.00000000E+00  0.00000000E+00
  0.00000000E+00  0.00000000E+00  0.00000000E+00
  0.00000000E+00  0.00000000E+00  0.00000000E+00
  0.00000000E+00  0.00000000E+00  0.00000000E+00
  0.00000000E+00  0.00000000E+00  0.00000000E+00
  0.00000000E+00  0.00000000E+00  0.00000000E+00
  0.00000000E+00  0.00000000E+00  0.00000000E+00
  0.00000000E+00  0.00000000E+00  0.00000000E+00
  0.00000000E+00  0.00000000E+00  0.00000000E+00
  0.00000000E+00  0.00000000E+00  0.00000000E+00
  0.00000000E+00  0.00000000E+00  0.00000000E+00
  0.00000000E+00  0.00000000E+00  0.00000000E+00
  0.00000000E+00  0.00000000E+00  0.00000000E+00
  0.00000000E+00  0.00000000E+00  0.00000000E+00
  0.00000000E+00  0.00000000E+00  0.00000000E+00
  0.00000000E+00  0.00000000E+00  0.00000000E+00
  0.00000000E+00  0.00000000E+00  0.00000000E+00
  0.00000000E+00  0.00000000E+00  0.00000000E+00
  0.00000000E+00  0.00000000E+00  0.00000000E+00
  0.00000000E+00  0.00000000E+00  0.00000000E+00
  0.00000000E+00  0.00000000E+00  0.00000000E+00
  0.00000000E+00  0.00000000E+00  0.00000000E+00
  0.00000000E+00  0.00000000E+00  0.00000000E+00
  0.00000000E+00  0.00000000E+00  0.00000000E+00
  0.00000000E+00  0.00000000E+00  0.00000000E+00
  0.00000000E+00  0.00000000E+00  0.00000000E+00
  0.00000000E+00  0.00000000E+00  0.00000000E+00
  0.00000000E+00  0.00000000E+00  0.00000000E+00
  0.00000000E+00  0.00000000E+00  0.00000000E+00
  0.00000000E+00  0.00000000E+00  0.00000000E+00
  0.00000000E+00  0.00000000E+00  0.00000000E+00
  0.00000000E+00  0.00000000E+00  0.00000000E+00
  0.00000000E+00  0.00000000E+00  0.00000000E+00
  0.00000000E+00  0.00000000E+00  0.00000000E+00
  0.00000000E+00  0.00000000E+00  0.00000000E+00
  0.00000000E+00  0.00000000E+00  0.00000000E+00
  0.00000000E+00  0.00000000E+00  0.00000000E+00
  0.00000000E+00  0.00000000E+00  0.00000000E+00
  0.00000000E+00  0.00000000E+00  0.00000000E+00
  0.00000000E+00  0.00000000E+00  0.00000000E+00
  0.00000000E+00  0.00000000E+00  0.00000000E+00
  0.00000000E+00  0.00000000E+00  0.00000000E+00
  0.00000000E+00  0.00000000E+00  0.00000000E+00
  0.00000000E+00  0.00000000E+00  0.00000000E+00
  0.00000000E+00  0.00000000E+00  0.00000000E+00
  0.00000000E+00  0.00000000E+00  0.00000000E+00
  0.00000000E+00  0.00000000E+00  0.00000000E+00
  0.00000000E+00  0.00000000E+00  0.00000000E+00
  0.00000000E+00  0.00000000E+00  0.00000000E+00
  0.00000000E+00  0.00000000E+00  0.00000000E+00
  0.00000000E+00  0.00000000E+00  0.00000000E+00
  0.00000000E+00  0.00000000E+00  0.00000000E+00
  0.00000000E+00  0.00000000E+00  0.00000000E+00
  0.00000000E+00  0.00000000E+00  0.00000000E+00
  0.00000000E+00  0.00000000E+00  0.00000000E+00
  0.00000000E+00  0.00000000E+00  0.00000000E+00
  0.00000000E+00  0.00000000E+00  0.00000000E+00
  0.00000000E+00  0.00000000E+00  0.00000000E+00
  0.00000000E+00  0.00000000E+00  0.00000000E+00
  0.00000000E+00  0.00000000E+00  0.00000000E+00
  0.00000000E+00  0.00000000E+00  0.00000000E+00
  0.00000000E+00  0.00000000E+00  0.00000000E+00
  0.00000000E+00  0.00000000E+00  0.00000000E+00
  0.00000000E+00  0.00000000E+00  0.00000000E+00
  0.00000000E+00  0.00000000E+00  0.00000000E+00
  0.00000000E+00  0.00000000E+00  0.00000000E+00
  0.00000000E+00  0.00000000E+00  0.00000000E+00
  0.00000000E+00  0.00000000E+00  0.00000000E+00
  0.00000000E+00  0.00000000E+00  0.00000000E+00
  0.00000000E+00  0.00000000E+00  0.00000000E+00
  0.00000000E+00  0.00000000E+00  0.00000000E+00
  0.00000000E+00  0.00000000E+00  0.00000000E+00
  0.00000000E+00  0.00000000E+00  0.00000000E+00
  0.00000000E+00  0.00000000E+00  0.00000000E+00
  0.00000000E+00  0.00000000E+00  0.00000000E+00
  0.00000000E+00  0.00000000E+00  0.00000000E+00
  0.00000000E+00  0.00000000E+00  0.00000000E+00
  0.00000000E+00  0.00000000E+00  0.00000000E+00
  0.00000000E+00  0.00000000E+00  0.00000000E+00
  0.00000000E+00  0.00000000E+00  0.00000000E+00
  0.00000000E+00  0.00000000E+00  0.00000000E+00
  0.00000000E+00  0.00000000E+00  0.00000000E+00
