# Supplementary material for: Adsorption of 4-(N,N-Dimethylamino)-4′-nitrostilbene on an Amorphous Silica Glass Surface
Source: J Phys Chem C Nanomater Interfaces. 2023 Nov 17;127(47):22964–74. doi: 10.1021/acs.jpcc.3c05552 (PMC10694811; doi:10.1021/acs.jpcc.3c05552)
Supplement: Supplementary file 2 — jp3c05552_si_002.zip [file jp3c05552_si_002.zip › contcar/B8_CONTCAR]

DANS                                    
   1.00000000000000     
    23.7420005797999991    0.0000000000000000    0.0000000000000000
     0.0000000000000000   18.2761001587000003    0.0000000000000000
     0.0000000000000000    0.0000000000000000   40.4500007628999967
   C    N    O    H    Si
    16     2   164    60    70
Selective dynamics
Direct
  0.5288873425858632  0.5241290086072901  0.3030441501275252   T   T   T
  0.4701123243633318  0.5210787542226986  0.3071541101087532   T   T   T
  0.4450848470075094  0.4668897724438530  0.3268648307119996   T   T   T
  0.4791245855765639  0.4149956090504088  0.3416594536636863   T   T   T
  0.5382114473839413  0.4130205376153736  0.3362342079391068   T   T   T
  0.5620545623812321  0.4702262558778809  0.3170931911925820   T   T   T
  0.5706506362878561  0.3558682857376016  0.3519856801314821   T   T   T
  0.6227844844579671  0.3269183903438999  0.3454937281934618   T   T   T
  0.6615376991454356  0.3321833453041756  0.3180749560046575   T   T   T
  0.7174768027260571  0.3075157563604367  0.3229889432181712   T   T   T
  0.6478484379375842  0.3553746185467609  0.2856298262109632   T   T   T
  0.7577117178654398  0.3090248741255182  0.2982884879427341   T   T   T
  0.6872495134572665  0.3569952275072350  0.2605118113619990   T   T   T
  0.7440614525101218  0.3351729658216580  0.2661765784867854   T   T   T
  0.7686930514518376  0.3667250258716340  0.2091212167176651   T   T   T
  0.8395069229396137  0.3084386739269091  0.2468379170387654   T   T   T
  0.7834567722443296  0.3381869868542720  0.2416128860572574   T   T   T
  0.4355387498490062  0.5705393036766095  0.2889337487778469   T   T   T
  0.4586236417836170  0.6226412178624823  0.2729220510722397   T   T   T
  0.3820802731985860  0.5589895926490254  0.2877806326425265   T   T   T
  0.9386090573208108  0.1829155057463614  0.1500247006212563   T   T   T
  0.8431605560203609  0.0952699488442606  0.0997854626119463   T   T   T
  0.0910098807660369  0.7330585033509408  0.2213957006712924   T   T   T
  0.3612315681462606  0.8294454240961827  0.1921020060026672   T   T   T
  0.4969210670101141  0.5429499665202057  0.1420144489375724   T   T   T
  0.4629390790712872  0.2013536459746187  0.1664584193806634   T   T   T
  0.2270653364981872  0.6341155399463734  0.1700355212071059   T   T   T
  0.1405389418157037  0.4167447859088109  0.2258294833060867   T   T   T
  0.0384160673495926  0.6910945342764006  0.1669640690002201   T   T   T
  0.6115955138544230  0.5832524719039514  0.0802293789904657   T   T   T
  0.4428544793562825  0.3306051688079044  0.1402473593924435   T   T   T
  0.0410997686899805  0.4905832474129951  0.2207738216951119   T   T   T
  0.9768164734138580  0.7407108472324431  0.2182676087236962   T   T   T
  0.8098619813951389  0.8740733420927275  0.1266812425254407   T   T   T
  0.9180446228673800  0.0024445292822308  0.1249110259229230   T   T   T
  0.4867842082468229  0.5895963789527595  0.2056969875161734   T   T   T
  0.4680745335105395  0.7799192558984496  0.0655453112826097   T   T   T
  0.4729669823088117  0.3190175251789889  0.2032287133000448   T   T   T
  0.9228209261712971  0.4654686245316561  0.0866652160403884   T   T   T
  0.1858749336319960  0.3986220788586299  0.1028543856648830   T   T   T
  0.5518136216574241  0.2881790510931825  0.1588439151739332   T   T   T
  0.9556565726105981  0.1035251228038400  0.0834878910641705   T   T   T
  0.3668642786191644  0.3697156833180849  0.2100265701657484   T   T   T
  0.6645768459196117  0.6627139443743866  0.1953939137855699   T   T   T
  0.1881091773351529  0.0016269503654025  0.1675431674901783   T   T   T
  0.1306318249023633  0.1122579519265877  0.1953629769084486   T   T   T
  0.9867868256526381  0.7248419153770499  0.1095761259602864   T   T   T
  0.4124967851047582  0.6198759958207622  0.1622727124388780   T   T   T
  0.6301951030041889  0.4443771119910528  0.0720883833080814   T   T   T
  0.9768152956379552  0.9407960391646785  0.1721974403087983   T   T   T
  0.6871593021381854  0.2031580791577951  0.0950471411950552   T   T   T
  0.0710265168180289  0.1026141333890405  0.0754396317696109   T   T   T
  0.3593749090522504  0.4296912186988675  0.1271135257432352   T   T   T
  0.6353206161764317  0.3830969516870920  0.1723972379065553   T   T   T
  0.8958069086072862  0.9957508258087453  0.0602052090610205   T   T   T
  0.6508506329339430  0.9361129669762562  0.2061597818336220   T   T   T
  0.5449254293157367  0.3466693033349440  0.0608895854348693   T   T   T
  0.6288160824782589  0.5001544145420551  0.1332150313406039   T   T   T
  0.0534746232628785  0.6089659667708839  0.1142577062828443   T   T   T
  0.7412590651253333  0.7492333560629310  0.0259536240024066   T   T   T
  0.2402366412062570  0.0992139982922979  0.2063548194890897   T   T   T
  0.1392590514764391  0.5550055276387852  0.1500593898121966   T   T   T
  0.5833277232720203  0.9756238199706792  0.0746440715174187   T   T   T
  0.2488517336924298  0.3755822477397970  0.2218953676159391   T   T   T
  0.4522456463100039  0.4565279252152843  0.1893394817108943   T   T   T
  0.2835820779331824  0.1923241934451652  0.0932027069568527   T   T   T
  0.8423386382785101  0.7337582460743368  0.1337496628982242   T   T   T
  0.5303133332456091  0.6633407847431793  0.0545159525812460   T   T   T
  0.5620780221848755  0.4858451230758149  0.1869735857567853   T   T   T
  0.6207067523500222  0.8608055098550963  0.1091784751460341   T   T   T
  0.8624416090502434  0.9437997348917972  0.1751449466245578   T   T   T
  0.9634679712704884  0.1801871475926179  0.2153339146796428   T   T   T
  0.3328508550097466  0.2913622843917043  0.1327327623480463   T   T   T
  0.6078400449135377  0.7216734369661366  0.0945984621180935   T   T   T
  0.4696172333264755  0.6681010761040188  0.1089916335392905   T   T   T
  0.7080290767482169  0.7835946396292423  0.0874198932107719   T   T   T
  0.2722895512624400  0.9144553196433086  0.1918662657847586   T   T   T
  0.8262695462041614  0.5440207090136113  0.0894322956559721   T   T   T
  0.7139820220348426  0.5318361821054505  0.0932812605209168   T   T   T
  0.3216321026148881  0.7029452751542509  0.1683734698302956   T   T   T
  0.9376718262303744  0.5402452727185821  0.2000468590987797   T   T   T
  0.1930681732427363  0.7092212905243080  0.2477722098212622   T   T   T
  0.8764576950198659  0.2989487040653082  0.1374811727190158   T   T   T
  0.4589302525718527  0.2181805697330474  0.0591563758340771   T   T   T
  0.5361105986687789  0.1075197567475420  0.1425575707012639   T   T   T
  0.8574169792900451  0.6284420639177747  0.1768640184291979   T   T   T
  0.8227188923919756  0.2729164648442515  0.0777430545841110   T   T   T
  0.6407266457753046  0.0872046795183032  0.1248017790142643   T   T   T
  0.9229671371516714  0.0638104982437615  0.1850695065454898   T   T   T
  0.9539335480304143  0.6090184066898715  0.1426982321425084   T   T   T
  0.1408449439455156  0.0130896668519475  0.1067735802505386   T   T   T
  0.3751875027000443  0.9704924653371018  0.2050868545941888   T   T   T
  0.9874143100324935  0.8241307883146630  0.0598307233207879   T   T   T
  0.0087955089917857  0.1988675137025640  0.0447947227869016   T   T   T
  0.6706568331379988  0.7590015041367024  0.1471819537664942   T   T   T
  0.3509438786963665  0.1127042800082818  0.2036843163833187   T   T   T
  0.2118769575748508  0.4760844218641343  0.0525682373737861   T   T   T
  0.3971553522345111  0.8709102553401211  0.0933301961843070   T   T   T
  0.1585557876442857  0.6490831114302555  0.1006292203655705   T   T   T
  0.1203307700072209  0.5131205878496030  0.0881389833523145   T   T   T
  0.3107101832789614  0.5605426475709253  0.1412961439136030   T   T   T
  0.4413621152140370  0.1289042248858253  0.1106677341029946   T   T   T
  0.8261282671685635  0.4063923689537287  0.1074057478499750   T   T   T
  0.4036603460581796  0.5532766268652445  0.1044506658205997   T   T   T
  0.7530741751763851  0.9066051556331052  0.1812170094672486   T   T   T
  0.0426921235604325  0.8303430736648439  0.1843232653120321   T   T   T
  0.3115893959367839  0.5118310783972950  0.0778404107644791   T   T   T
  0.2841226109935385  0.0883424407810391  0.0498446417593069   T   T   T
  0.8159636934663400  0.7855257220536677  0.0745546720499330   T   T   T
  0.2023807704111097  0.7771966728434874  0.0856276301649953   T   T   T
  0.6666476337356184  0.2491112487604605  0.1555057678618942   T   T   T
  0.0270087294941990  0.1052629657216609  0.1696967296820428   T   T   T
  0.9936788117098738  0.3077617136222102  0.1448749279669856   T   T   T
  0.7592858534880798  0.1552936323894432  0.1388524174116237   T   T   T
  0.7708660879477619  0.6188418298769115  0.1345499021677893   T   T   T
  0.5749052152434416  0.9721317686696923  0.1398624686833469   T   T   T
  0.5137902132319137  0.0897549468308787  0.0634473202066835   T   T   T
  0.7615821772679493  0.2975331452350463  0.1286759495242881   T   T   T
  0.1838231308311879  0.1275714650495892  0.0784881896169724   T   T   T
  0.3743959621255178  0.5667925530119775  0.2195436461199746   T   T   T
  0.2955204731459053  0.2293164655765969  0.2191013032239507   T   T   T
  0.4378638288082512  0.0608881586290614  0.1683843337932086   T   T   T
  0.2133857555081249  0.5019556303668070  0.1941953388012944   T   T   T
  0.0738594347699683  0.2323237433117182  0.1783546619307956   T   T   T
  0.1164732372122502  0.1434846084058365  0.1319471421586358   T   T   T
  0.2988925187481944  0.7430667890972271  0.2302287033042687   T   T   T
  0.7314627684862779  0.0729259567290803  0.0877387838073532   T   T   T
  0.2687412336868439  0.6782942617736327  0.1127457233140878   T   T   T
  0.3487992493590933  0.9326754710805107  0.1448808256156536   T   T   T
  0.8795257709793728  0.5037064494143892  0.1456054605561641   T   T   T
  0.9462101562902663  0.2561730592613952  0.0922422985339234   T   T   T
  0.6682135619475329  0.5160875643528301  0.1946499540673450   T   T   T
  0.1837589555010658  0.8889562096799937  0.1266940080611478   T   T   T
  0.6106277016894422  0.0638082612725188  0.1869544435782364   T   T   T
  0.3957528271240275  0.3370040733272200  0.0808272360318937   T   T   T
  0.5091681743814593  0.8866417232686366  0.1022935626650051   T   T   T
  0.1833309360655484  0.3761007897398595  0.1685409115862720   T   T   T
  0.7827325395047535  0.0122007162605079  0.1401720824834221   T   T   T
  0.1431544426780622  0.6073148559400923  0.2112051328554736   T   T   T
  0.4477999636700016  0.0643508420115350  0.2322190704343637   T   T   T
  0.1661765009416272  0.0045870664426623  0.2331728415637354   T   T   T
  0.1063094695032431  0.3181477845629466  0.1300714659999333   T   T   T
  0.2857304673489117  0.8699675956356140  0.0988356195575834   T   T   T
  0.7654328824797249  0.7172273357153842  0.1807132570244969   T   T   T
  0.3994668943179360  0.0967570340442950  0.0533744902744037   T   T   T
  0.0151715150816369  0.8625697324342388  0.1215470343030713   T   T   T
  0.9091829011841258  0.8305273224566454  0.1041646873364771   T   T   T
  0.0600568744180117  0.3751918495999478  0.1849622321428153   T   T   T
  0.2178742487130517  0.2734626947956211  0.1295474212654310   T   T   T
  0.4056154681185030  0.7063352798564750  0.2127826412804870   T   T   T
  0.2841562857818746  0.1741894406119933  0.1576360761340508   T   T   T
  0.6174127334706974  0.3328050177096413  0.1114158509962207   T   T   T
  0.3402618347575776  0.9970846179584419  0.0880746965178240   T   T   T
  0.0874705998622474  0.9433082510553262  0.1548522852174791   T   T   T
  0.6270774922795918  0.1040367516282162  0.0599244773718497   T   T   T
  0.6917353174255291  0.8021381630850852  0.2087420115808266   T   T   T
  0.0032322003679090  0.0550927023597166  0.0277899555092567   T   T   T
  0.5734274998066019  0.0313561198552404  0.0133711038433359   T   T   T
  0.0068901977677933  0.3447971857316562  0.0526627832977422   T   T   T
  0.9113624981144570  0.2742581068060002  0.0334465386987785   T   T   T
  0.4453165132869535  0.4088185976355367  0.2530589674187736   T   T   T
  0.6305106321025813  0.6809032971919866  0.0307778716828045   T   T   T
  0.5622050041844551  0.9972032257334922  0.2388377903147823   T   T   T
  0.6688397770238973  0.0467473846294267  0.2442557794019385   T   T   T
  0.4165650638842720  0.6567035469099521  0.0500575726168802   T   T   T
  0.7365954280232038  0.9052910592787321  0.2471930748618312   T   T   T
  0.0473779330040003  0.3595203774130881  0.2509452364706232   T   T   T
  0.6497573786972373  0.3083441686065563  0.0491221886850838   T   T   T
  0.1184701945005980  0.3961941781385530  0.0479854806559733   T   T   T
  0.3542117040033124  0.9881520314071065  0.0225345799634737   T   T   T
  0.2281334321829523  0.2127990038265186  0.0350714182671286   T   T   T
  0.9529589417939525  0.4671578885353241  0.2566757646147840   T   T   T
  0.9924167005998924  0.6073565653553556  0.2479988910572849   T   T   T
  0.6049004254580137  0.5903116877580199  0.2404533034560523   T   T   T
  0.7172140439675532  0.5820986357268935  0.2431793072680519   T   T   T
  0.2310015816759473  0.6548921776144190  0.0514094166112808   T   T   T
  0.1984733849778497  0.9117115322677971  0.0613865498056405   T   T   T
  0.0991474957462821  0.6402890080285055  0.2696601668595675   T   T   T
  0.4631384941029089  0.9199211819557291  0.0443319335997326   T   T   T
  0.2242232120578416  0.8503967025189337  0.2419747805735644   T   T   T
  0.2587450036101491  0.7615539874746526  0.2920397498250610   T   T   T
  0.7602950504541310  0.6562600868739598  0.0718065840421974   T   T   T
  0.5477078918666238  0.5673620672456666  0.2881854237130313   T   T   T
  0.3994575469807341  0.4658456448060709  0.3294858407240757   T   T   T
  0.4600056689294018  0.3727091831717219  0.3570809919057500   T   T   T
  0.6075127118115898  0.4725268672700639  0.3135612728753812   T   T   T
  0.5494732324189472  0.3321494192845384  0.3735261926115891   T   T   T
  0.6379716094080043  0.2898699923598863  0.3648758656463367   T   T   T
  0.7293544438507789  0.2869926586211188  0.3474017788427793   T   T   T
  0.6046193675595303  0.3707637315628205  0.2797914480751207   T   T   T
  0.8001052164529519  0.2897379646347594  0.3037421784189974   T   T   T
  0.6741233856126154  0.3741014010259441  0.2359036460134945   T   T   T
  0.7509739035441904  0.4222407687711792  0.2109888140609118   T   T   T
  0.8067462691226082  0.3690816841181964  0.1938492644923137   T   T   T
  0.7376593595044942  0.3317247474088089  0.1964891264494186   T   T   T
  0.8622502939854408  0.3379525696081864  0.2665758575883427   T   T   T
  0.8381503727569972  0.2500168067270653  0.2536320597401208   T   T   T
  0.8638416248349283  0.3134635283546223  0.2239557766526296   T   T   T
  0.9955860639021351  0.2117168110976231  0.2210880579669677   T   T   T
  0.6581694839094825  0.0881424654934528  0.2584112541739235   T   T   T
  0.4832784429053952  0.4206316968255286  0.2611384265599504   T   T   T
  0.9522402922962406  0.5027138497413175  0.0903945001002747   T   T   T
  0.6701752401181490  0.2681454203719013  0.0604716987970396   T   T   T
  0.5159617843911032  0.3829692132259375  0.0667271203596992   T   T   T
  0.8528420752816498  0.2741418610703293  0.0606366842473323   T   T   T
  0.5454224314620501  0.9955589599383436  0.0056071458389389   T   T   T
  0.9844488911441971  0.3882693628312443  0.0592548212220186   T   T   T
  0.9116974097593269  0.2818039939217208  0.0094339923085831   T   T   T
  0.8925897734483447  0.9427672190656253  0.0642157522336724   T   T   T
  0.7227943213673638  0.6199998563329355  0.2600627924998420   T   T   T
  0.9728760600905755  0.6945994255465615  0.2313876643814056   T   T   T
  0.5256010334777510  0.0193339418240391  0.2326475550810790   T   T   T
  0.7273343690024723  0.9540412547915340  0.2562634087461838   T   T   T
  0.9149274700185341  0.4757080659960014  0.2654234616191256   T   T   T
  0.0296033839080116  0.6157068862185688  0.2593972282543097   T   T   T
  0.5681619029410305  0.6033130328466666  0.2305295700085370   T   T   T
  0.7365744629771993  0.7974172359990793  0.0155286093894732   T   T   T
  0.0260136560978853  0.8231062428610334  0.0511581988338961   T   T   T
  0.6699606279470545  0.6972939193081820  0.0282480718446735   T   T   T
  0.0155328960000034  0.3816170690000007  0.2630329085949012   F   F   T
  0.3568241732473310  0.3171675851447777  0.2122591503974237   T   T   T
  0.2885832396878117  0.3920693393079042  0.2186117427328078   T   T   T
  0.2669391588825485  0.2690677360767328  0.2198465641979063   T   T   T
  0.4346096495081561  0.0698661620354533  0.2551008379776584   T   T   T
  0.1828700079804737  0.9566545279483208  0.2388723198976822   T   T   T
  0.4952043303700021  0.2446578472105337  0.0568653110965235   T   T   T
  0.2070935369999987  0.5189726349999972  0.0381260820745691   F   F   T
  0.4152206779999972  0.2915823459999984  0.0728863335065081   F   F   T
  0.9687150401715925  0.0247570073859540  0.0287557022984394   T   T   T
  0.0803923805126558  0.3752308709810782  0.0519537378763921   T   T   T
  0.3215576060822948  0.9615852079876180  0.0135992404539276   T   T   T
  0.2573991771320789  0.2422066409743156  0.0242546570000217   T   T   T
  0.2457575650813242  0.9449584090272927  0.1785561491409944   T   T   T
  0.3694926400392594  0.5684058140716404  0.2441494918577522   T   T   T
  0.1206583235687986  0.6159205267145743  0.2872491119899566   T   T   T
  0.2432128048584035  0.8725542203132749  0.2219133691235023   T   T   T
  0.2919556867697877  0.7869846499953806  0.3007637272551876   T   T   T
  0.4277496589867863  0.9351270823777756  0.0332010279716446   T   T   T
  0.2742105672450819  0.4908401360486331  0.0713534151643308   T   T   T
  0.4017234149999993  0.6103456020000024  0.0592610925840833   F   F   T
  0.2713587212369727  0.6474236805403574  0.0468690152102315   T   T   T
  0.1767255262140848  0.9561130768489355  0.0669536616255801   T   T   T
  0.0094975550968124  0.1134273225284349  0.0581053168235432   T   T   T
  0.5727774619946737  0.0494776852196892  0.0528116547375249   T   T   T
  0.0360116838709302  0.7480537080707864  0.1983846273323282   T   T   T
  0.7567582653890111  0.7441594217869159  0.0655441426641246   T   T   T
  0.6462229157454259  0.5148471912826024  0.0947685263175007   T   T   T
  0.0082773557819916  0.6597835175694959  0.1339361347131766   T   T   T
  0.4696662397970857  0.1241607297949167  0.1470984789945286   T   T   T
  0.7191697532663888  0.2271989057450419  0.1302951393593762   T   T   T
  0.9700175740500282  0.2681747468796831  0.0554155772981752   T   T   T
  0.9754812983558802  0.8095390181381135  0.0990436816467548   T   T   T
  0.1817675730338372  0.0541381947364001  0.2013634919028752   T   T   T
  0.4343387322827132  0.3898271132277906  0.2141790445893322   T   T   T
  0.5965947423110759  0.6628012108860863  0.0646069788851017   T   T   T
  0.3832448004557011  0.3469657991495985  0.1201941993410108   T   T   T
  0.9022222335594209  0.0505114631310315  0.0924890909726954   T   T   T
  0.8014847589257417  0.9341874318696757  0.1563005410658202   T   T   T
  0.6210581350149113  0.0111013740592325  0.2191714518313707   T   T   T
  0.6243964419837014  0.4716188722357165  0.1710394611372363   T   T   T
  0.6975876727909123  0.7350683676989335  0.1825961068614449   T   T   T
  0.9385461284789623  0.2619161178339289  0.1318289044678097   T   T   T
  0.9199125235110552  0.9869851627678414  0.1646209900651066   T   T   T
  0.8441708082416657  0.8061512086826428  0.1104091978984231   T   T   T
  0.0300449137797542  0.8945834940749945  0.1582060706196451   T   T   T
  0.4705691751387431  0.6917791888415313  0.0695613029012027   T   T   T
  0.7084899119981987  0.8885948136963817  0.2110971177780812   T   T   T
  0.7804257784405534  0.0838998139352265  0.1165059701748992   T   T   T
  0.1973689715426332  0.4177186053634128  0.2028626499000781   T   T   T
  0.3438135665127864  0.5112869559601660  0.1129945298881206   T   T   T
  0.3401179734718798  0.9110847430555781  0.1832276541314631   T   T   T
  0.2802538361829962  0.2352432433808537  0.1284181575856992   T   T   T
  0.3429159396550087  0.9169897493765196  0.1057072088678925   T   T   T
  0.9639101696747934  0.1344343323988720  0.1806156734600159   T   T   T
  0.6701957579999984  0.1154124740000029  0.0907124079045332   F   F   T
  0.0724647487412417  0.4105149874866361  0.2210954304581694   T   T   T
  0.1278166431672129  0.0990850063381813  0.0975698845058029   T   T   T
  0.6108730207040458  0.3585616857837732  0.0730515561523354   T   T   T
  0.1805604822109627  0.5745584919477404  0.1812249261132884   T   T   T
  0.3460941180172686  0.7446760033273755  0.2011279710935196   T   T   T
  0.4203894513063134  0.6212662847128949  0.2026986487701802   T   T   T
  0.2916824311939979  0.1547415313445912  0.1967031378697308   T   T   T
  0.4548894514655864  0.1320581410384610  0.0711984488262415   T   T   T
  0.4836760151108701  0.2861409611690237  0.1662323825738274   T   T   T
  0.6167233409179987  0.3119347616710581  0.1500493376345949   T   T   T
  0.1563405459090856  0.4445917175318720  0.0728330917182920   T   T   T
  0.5910620135577652  0.0567767113693754  0.1487542765009480   T   T   T
  0.2847215722378358  0.6422735169142132  0.1485152256342640   T   T   T
  0.6510179225106469  0.7811741976015767  0.1100405185583654   T   T   T
  0.3437467421241783  0.0444974760590986  0.0540239002073771   T   T   T
  0.7670938858772365  0.5868933594517425  0.0968870165359792   T   T   T
  0.5716267543355151  0.9224829533909112  0.1063388961645902   T   T   T
  0.2448725703716611  0.1553333212502392  0.0643087591674566   T   T   T
  0.9809235708018051  0.5273644584416668  0.2308081682248901   T   T   T
  0.6627850269107400  0.5890405278943364  0.2184756727716465   T   T   T
  0.8091820367116074  0.6745068143240114  0.1568388837354928   T   T   T
  0.2156788226755340  0.6897822488008609  0.0878132170906476   T   T   T
  0.2179423425224332  0.8619710718171451  0.0931133589363974   T   T   T
  0.1336895016832452  0.6738370384609191  0.2371952762806711   T   T   T
  0.4592209619612604  0.8644013465655681  0.0762240934452335   T   T   T
  0.4013739772448319  0.0527027638797192  0.2022454198744691   T   T   T
  0.4996553278589814  0.5181741648027844  0.1810776601906238   T   T   T
  0.8636678504683313  0.4801333364406074  0.1075336812697535   T   T   T
  0.1736405769352362  0.3410205915648907  0.1324672766578333   T   T   T
  0.8231110213553813  0.3178370135276794  0.1122209586425082   T   T   T
  0.2444164827742100  0.7678290402020554  0.2525050793343594   T   T   T
  0.9074289816032959  0.5708370248222864  0.1667709852307462   T   T   T
  0.1489449702939876  0.9605327683173687  0.1392748470682716   T   T   T
  0.0876828301610873  0.1472649260660002  0.1685527461227039   T   T   T
  0.0581602787754010  0.3086737743865015  0.1589410590948444   T   T   T
  0.1189212917740916  0.5820993308189358  0.1134610757674235   T   T   T
  0.4464322037758259  0.5974817143170372  0.1290426805927060   T   T   T
 
  0.00000000E+00  0.00000000E+00  0.00000000E+00
  0.00000000E+00  0.00000000E+00  0.00000000E+00
  0.00000000E+00  0.00000000E+00  0.00000000E+00
  0.00000000E+00  0.00000000E+00  0.00000000E+00
  0.00000000E+00  0.00000000E+00  0.00000000E+00
  0.00000000E+00  0.00000000E+00  0.00000000E+00
  0.00000000E+00  0.00000000E+00  0.00000000E+00
  0.00000000E+00  0.00000000E+00  0.00000000E+00
  0.00000000E+00  0.00000000E+00  0.00000000E+00
  0.00000000E+00  0.00000000E+00  0.00000000E+00
  0.00000000E+00  0.00000000E+00  0.00000000E+00
  0.00000000E+00  0.00000000E+00  0.00000000E+00
  0.00000000E+00  0.00000000E+00  0.00000000E+00
  0.00000000E+00  0.00000000E+00  0.00000000E+00
  0.00000000E+00  0.00000000E+00  0.00000000E+00
  0.00000000E+00  0.00000000E+00  0.00000000E+00
  0.00000000E+00  0.00000000E+00  0.00000000E+00
  0.00000000E+00  0.00000000E+00  0.00000000E+00
  0.00000000E+00  0.00000000E+00  0.00000000E+00
  0.00000000E+00  0.00000000E+00  0.00000000E+00
  0.00000000E+00  0.00000000E+00  0.00000000E+00
  0.00000000E+00  0.00000000E+00  0.00000000E+00
  0.00000000E+00  0.00000000E+00  0.00000000E+00
  0.00000000E+00  0.00000000E+00  0.00000000E+00
  0.00000000E+00  0.00000000E+00  0.00000000E+00
  0.00000000E+00  0.00000000E+00  0.00000000E+00
  0.00000000E+00  0.00000000E+00  0.00000000E+00
  0.00000000E+00  0.00000000E+00  0.00000000E+00
  0.00000000E+00  0.00000000E+00  0.00000000E+00
  0.00000000E+00  0.00000000E+00  0.00000000E+00
  0.00000000E+00  0.00000000E+00  0.00000000E+00
  0.00000000E+00  0.00000000E+00  0.00000000E+00
  0.00000000E+00  0.00000000E+00  0.00000000E+00
  0.00000000E+00  0.00000000E+00  0.00000000E+00
  0.00000000E+00  0.00000000E+00  0.00000000E+00
  0.00000000E+00  0.00000000E+00  0.00000000E+00
  0.00000000E+00  0.00000000E+00  0.00000000E+00
  0.00000000E+00  0.00000000E+00  0.00000000E+00
  0.00000000E+00  0.00000000E+00  0.00000000E+00
  0.00000000E+00  0.00000000E+00  0.00000000E+00
  0.00000000E+00  0.00000000E+00  0.00000000E+00
  0.00000000E+00  0.00000000E+00  0.00000000E+00
  0.00000000E+00  0.00000000E+00  0.00000000E+00
  0.00000000E+00  0.00000000E+00  0.00000000E+00
  0.00000000E+00  0.00000000E+00  0.00000000E+00
  0.00000000E+00  0.00000000E+00  0.00000000E+00
  0.00000000E+00  0.00000000E+00  0.00000000E+00
  0.00000000E+00  0.00000000E+00  0.00000000E+00
  0.00000000E+00  0.00000000E+00  0.00000000E+00
  0.00000000E+00  0.00000000E+00  0.00000000E+00
  0.00000000E+00  0.00000000E+00  0.00000000E+00
  0.00000000E+00  0.00000000E+00  0.00000000E+00
  0.00000000E+00  0.00000000E+00  0.00000000E+00
  0.00000000E+00  0.00000000E+00  0.00000000E+00
  0.00000000E+00  0.00000000E+00  0.00000000E+00
  0.00000000E+00  0.00000000E+00  0.00000000E+00
  0.00000000E+00  0.00000000E+00  0.00000000E+00
  0.00000000E+00  0.00000000E+00  0.00000000E+00
  0.00000000E+00  0.00000000E+00  0.00000000E+00
  0.00000000E+00  0.00000000E+00  0.00000000E+00
  0.00000000E+00  0.00000000E+00  0.00000000E+00
  0.00000000E+00  0.00000000E+00  0.00000000E+00
  0.00000000E+00  0.00000000E+00  0.00000000E+00
  0.00000000E+00  0.00000000E+00  0.00000000E+00
  0.00000000E+00  0.00000000E+00  0.00000000E+00
  0.00000000E+00  0.00000000E+00  0.00000000E+00
  0.00000000E+00  0.00000000E+00  0.00000000E+00
  0.00000000E+00  0.00000000E+00  0.00000000E+00
  0.00000000E+00  0.00000000E+00  0.00000000E+00
  0.00000000E+00  0.00000000E+00  0.00000000E+00
  0.00000000E+00  0.00000000E+00  0.00000000E+00
  0.00000000E+00  0.00000000E+00  0.00000000E+00
  0.00000000E+00  0.00000000E+00  0.00000000E+00
  0.00000000E+00  0.00000000E+00  0.00000000E+00
  0.00000000E+00  0.00000000E+00  0.00000000E+00
  0.00000000E+00  0.00000000E+00  0.00000000E+00
  0.00000000E+00  0.00000000E+00  0.00000000E+00
  0.00000000E+00  0.00000000E+00  0.00000000E+00
  0.00000000E+00  0.00000000E+00  0.00000000E+00
  0.00000000E+00  0.00000000E+00  0.00000000E+00
  0.00000000E+00  0.00000000E+00  0.00000000E+00
  0.00000000E+00  0.00000000E+00  0.00000000E+00
  0.00000000E+00  0.00000000E+00  0.00000000E+00
  0.00000000E+00  0.00000000E+00  0.00000000E+00
  0.00000000E+00  0.00000000E+00  0.00000000E+00
  0.00000000E+00  0.00000000E+00  0.00000000E+00
  0.00000000E+00  0.00000000E+00  0.00000000E+00
  0.00000000E+00  0.00000000E+00  0.00000000E+00
  0.00000000E+00  0.00000000E+00  0.00000000E+00
  0.00000000E+00  0.00000000E+00  0.00000000E+00
  0.00000000E+00  0.00000000E+00  0.00000000E+00
  0.00000000E+00  0.00000000E+00  0.00000000E+00
  0.00000000E+00  0.00000000E+00  0.00000000E+00
  0.00000000E+00  0.00000000E+00  0.00000000E+00
  0.00000000E+00  0.00000000E+00  0.00000000E+00
  0.00000000E+00  0.00000000E+00  0.00000000E+00
  0.00000000E+00  0.00000000E+00  0.00000000E+00
  0.00000000E+00  0.00000000E+00  0.00000000E+00
  0.00000000E+00  0.00000000E+00  0.00000000E+00
  0.00000000E+00  0.00000000E+00  0.00000000E+00
  0.00000000E+00  0.00000000E+00  0.00000000E+00
  0.00000000E+00  0.00000000E+00  0.00000000E+00
  0.00000000E+00  0.00000000E+00  0.00000000E+00
  0.00000000E+00  0.00000000E+00  0.00000000E+00
  0.00000000E+00  0.00000000E+00  0.00000000E+00
  0.00000000E+00  0.00000000E+00  0.00000000E+00
  0.00000000E+00  0.00000000E+00  0.00000000E+00
  0.00000000E+00  0.00000000E+00  0.00000000E+00
  0.00000000E+00  0.00000000E+00  0.00000000E+00
  0.00000000E+00  0.00000000E+00  0.00000000E+00
  0.00000000E+00  0.00000000E+00  0.00000000E+00
  0.00000000E+00  0.00000000E+00  0.00000000E+00
  0.00000000E+00  0.00000000E+00  0.00000000E+00
  0.00000000E+00  0.00000000E+00  0.00000000E+00
  0.00000000E+00  0.00000000E+00  0.00000000E+00
  0.00000000E+00  0.00000000E+00  0.00000000E+00
  0.00000000E+00  0.00000000E+00  0.00000000E+00
  0.00000000E+00  0.00000000E+00  0.00000000E+00
  0.00000000E+00  0.00000000E+00  0.00000000E+00
  0.00000000E+00  0.00000000E+00  0.00000000E+00
  0.00000000E+00  0.00000000E+00  0.00000000E+00
  0.00000000E+00  0.00000000E+00  0.00000000E+00
  0.00000000E+00  0.00000000E+00  0.00000000E+00
  0.00000000E+00  0.00000000E+00  0.00000000E+00
  0.00000000E+00  0.00000000E+00  0.00000000E+00
  0.00000000E+00  0.00000000E+00  0.00000000E+00
  0.00000000E+00  0.00000000E+00  0.00000000E+00
  0.00000000E+00  0.00000000E+00  0.00000000E+00
  0.00000000E+00  0.00000000E+00  0.00000000E+00
  0.00000000E+00  0.00000000E+00  0.00000000E+00
  0.00000000E+00  0.00000000E+00  0.00000000E+00
  0.00000000E+00  0.00000000E+00  0.00000000E+00
  0.00000000E+00  0.00000000E+00  0.00000000E+00
  0.00000000E+00  0.00000000E+00  0.00000000E+00
  0.00000000E+00  0.00000000E+00  0.00000000E+00
  0.00000000E+00  0.00000000E+00  0.00000000E+00
  0.00000000E+00  0.00000000E+00  0.00000000E+00
  0.00000000E+00  0.00000000E+00  0.00000000E+00
  0.00000000E+00  0.00000000E+00  0.00000000E+00
  0.00000000E+00  0.00000000E+00  0.00000000E+00
  0.00000000E+00  0.00000000E+00  0.00000000E+00
  0.00000000E+00  0.00000000E+00  0.00000000E+00
  0.00000000E+00  0.00000000E+00  0.00000000E+00
  0.00000000E+00  0.00000000E+00  0.00000000E+00
  0.00000000E+00  0.00000000E+00  0.00000000E+00
  0.00000000E+00  0.00000000E+00  0.00000000E+00
  0.00000000E+00  0.00000000E+00  0.00000000E+00
  0.00000000E+00  0.00000000E+00  0.00000000E+00
  0.00000000E+00  0.00000000E+00  0.00000000E+00
  0.00000000E+00  0.00000000E+00  0.00000000E+00
  0.00000000E+00  0.00000000E+00  0.00000000E+00
  0.00000000E+00  0.00000000E+00  0.00000000E+00
  0.00000000E+00  0.00000000E+00  0.00000000E+00
  0.00000000E+00  0.00000000E+00  0.00000000E+00
  0.00000000E+00  0.00000000E+00  0.00000000E+00
  0.00000000E+00  0.00000000E+00  0.00000000E+00
  0.00000000E+00  0.00000000E+00  0.00000000E+00
  0.00000000E+00  0.00000000E+00  0.00000000E+00
  0.00000000E+00  0.00000000E+00  0.00000000E+00
  0.00000000E+00  0.00000000E+00  0.00000000E+00
  0.00000000E+00  0.00000000E+00  0.00000000E+00
  0.00000000E+00  0.00000000E+00  0.00000000E+00
  0.00000000E+00  0.00000000E+00  0.00000000E+00
  0.00000000E+00  0.00000000E+00  0.00000000E+00
  0.00000000E+00  0.00000000E+00  0.00000000E+00
  0.00000000E+00  0.00000000E+00  0.00000000E+00
  0.00000000E+00  0.00000000E+00  0.00000000E+00
  0.00000000E+00  0.00000000E+00  0.00000000E+00
  0.00000000E+00  0.00000000E+00  0.00000000E+00
  0.00000000E+00  0.00000000E+00  0.00000000E+00
  0.00000000E+00  0.00000000E+00  0.00000000E+00
  0.00000000E+00  0.00000000E+00  0.00000000E+00
  0.00000000E+00  0.00000000E+00  0.00000000E+00
  0.00000000E+00  0.00000000E+00  0.00000000E+00
  0.00000000E+00  0.00000000E+00  0.00000000E+00
  0.00000000E+00  0.00000000E+00  0.00000000E+00
  0.00000000E+00  0.00000000E+00  0.00000000E+00
  0.00000000E+00  0.00000000E+00  0.00000000E+00
  0.00000000E+00  0.00000000E+00  0.00000000E+00
  0.00000000E+00  0.00000000E+00  0.00000000E+00
  0.00000000E+00  0.00000000E+00  0.00000000E+00
  0.00000000E+00  0.00000000E+00  0.00000000E+00
  0.00000000E+00  0.00000000E+00  0.00000000E+00
  0.00000000E+00  0.00000000E+00  0.00000000E+00
  0.00000000E+00  0.00000000E+00  0.00000000E+00
  0.00000000E+00  0.00000000E+00  0.00000000E+00
  0.00000000E+00  0.00000000E+00  0.00000000E+00
  0.00000000E+00  0.00000000E+00  0.00000000E+00
  0.00000000E+00  0.00000000E+00  0.00000000E+00
  0.00000000E+00  0.00000000E+00  0.00000000E+00
  0.00000000E+00  0.00000000E+00  0.00000000E+00
  0.00000000E+00  0.00000000E+00  0.00000000E+00
  0.00000000E+00  0.00000000E+00  0.00000000E+00
  0.00000000E+00  0.00000000E+00  0.00000000E+00
  0.00000000E+00  0.00000000E+00  0.00000000E+00
  0.00000000E+00  0.00000000E+00  0.00000000E+00
  0.00000000E+00  0.00000000E+00  0.00000000E+00
  0.00000000E+00  0.00000000E+00  0.00000000E+00
  0.00000000E+00  0.00000000E+00  0.00000000E+00
  0.00000000E+00  0.00000000E+00  0.00000000E+00
  0.00000000E+00  0.00000000E+00  0.00000000E+00
  0.00000000E+00  0.00000000E+00  0.00000000E+00
  0.00000000E+00  0.00000000E+00  0.00000000E+00
  0.00000000E+00  0.00000000E+00  0.00000000E+00
  0.00000000E+00  0.00000000E+00  0.00000000E+00
  0.00000000E+00  0.00000000E+00  0.00000000E+00
  0.00000000E+00  0.00000000E+00  0.00000000E+00
  0.00000000E+00  0.00000000E+00  0.00000000E+00
  0.00000000E+00  0.00000000E+00  0.00000000E+00
  0.00000000E+00  0.00000000E+00  0.00000000E+00
  0.00000000E+00  0.00000000E+00  0.00000000E+00
  0.00000000E+00  0.00000000E+00  0.00000000E+00
  0.00000000E+00  0.00000000E+00  0.00000000E+00
  0.00000000E+00  0.00000000E+00  0.00000000E+00
  0.00000000E+00  0.00000000E+00  0.00000000E+00
  0.00000000E+00  0.00000000E+00  0.00000000E+00
  0.00000000E+00  0.00000000E+00  0.00000000E+00
  0.00000000E+00  0.00000000E+00  0.00000000E+00
  0.00000000E+00  0.00000000E+00  0.00000000E+00
  0.00000000E+00  0.00000000E+00  0.00000000E+00
  0.00000000E+00  0.00000000E+00  0.00000000E+00
  0.00000000E+00  0.00000000E+00  0.00000000E+00
  0.00000000E+00  0.00000000E+00  0.00000000E+00
  0.00000000E+00  0.00000000E+00  0.00000000E+00
  0.00000000E+00  0.00000000E+00  0.00000000E+00
  0.00000000E+00  0.00000000E+00  0.00000000E+00
  0.00000000E+00  0.00000000E+00  0.00000000E+00
  0.00000000E+00  0.00000000E+00  0.00000000E+00
  0.00000000E+00  0.00000000E+00  0.00000000E+00
  0.00000000E+00  0.00000000E+00  0.00000000E+00
  0.00000000E+00  0.00000000E+00  0.00000000E+00
  0.00000000E+00  0.00000000E+00  0.00000000E+00
  0.00000000E+00  0.00000000E+00  0.00000000E+00
  0.00000000E+00  0.00000000E+00  0.00000000E+00
  0.00000000E+00  0.00000000E+00  0.00000000E+00
  0.00000000E+00  0.00000000E+00  0.00000000E+00
  0.00000000E+00  0.00000000E+00  0.00000000E+00
  0.00000000E+00  0.00000000E+00  0.00000000E+00
  0.00000000E+00  0.00000000E+00  0.00000000E+00
  0.00000000E+00  0.00000000E+00  0.00000000E+00
  0.00000000E+00  0.00000000E+00  0.00000000E+00
  0.00000000E+00  0.00000000E+00  0.00000000E+00
  0.00000000E+00  0.00000000E+00  0.00000000E+00
  0.00000000E+00  0.00000000E+00  0.00000000E+00
  0.00000000E+00  0.00000000E+00  0.00000000E+00
  0.00000000E+00  0.00000000E+00  0.00000000E+00
  0.00000000E+00  0.00000000E+00  0.00000000E+00
  0.00000000E+00  0.00000000E+00  0.00000000E+00
  0.00000000E+00  0.00000000E+00  0.00000000E+00
  0.00000000E+00  0.00000000E+00  0.00000000E+00
  0.00000000E+00  0.00000000E+00  0.00000000E+00
  0.00000000E+00  0.00000000E+00  0.00000000E+00
  0.00000000E+00  0.00000000E+00  0.00000000E+00
  0.00000000E+00  0.00000000E+00  0.00000000E+00
  0.00000000E+00  0.00000000E+00  0.00000000E+00
  0.00000000E+00  0.00000000E+00  0.00000000E+00
  0.00000000E+00  0.00000000E+00  0.00000000E+00
  0.00000000E+00  0.00000000E+00  0.00000000E+00
  0.00000000E+00  0.00000000E+00  0.00000000E+00
  0.00000000E+00  0.00000000E+00  0.00000000E+00
  0.00000000E+00  0.00000000E+00  0.00000000E+00
  0.00000000E+00  0.00000000E+00  0.00000000E+00
  0.00000000E+00  0.00000000E+00  0.00000000E+00
  0.00000000E+00  0.00000000E+00  0.00000000E+00
  0.00000000E+00  0.00000000E+00  0.00000000E+00
  0.00000000E+00  0.00000000E+00  0.00000000E+00
  0.00000000E+00  0.00000000E+00  0.00000000E+00
  0.00000000E+00  0.00000000E+00  0.00000000E+00
  0.00000000E+00  0.00000000E+00  0.00000000E+00
  0.00000000E+00  0.00000000E+00  0.00000000E+00
  0.00000000E+00  0.00000000E+00  0.00000000E+00
  0.00000000E+00  0.00000000E+00  0.00000000E+00
  0.00000000E+00  0.00000000E+00  0.00000000E+00
  0.00000000E+00  0.00000000E+00  0.00000000E+00
  0.00000000E+00  0.00000000E+00  0.00000000E+00
  0.00000000E+00  0.00000000E+00  0.00000000E+00
  0.00000000E+00  0.00000000E+00  0.00000000E+00
  0.00000000E+00  0.00000000E+00  0.00000000E+00
  0.00000000E+00  0.00000000E+00  0.00000000E+00
  0.00000000E+00  0.00000000E+00  0.00000000E+00
  0.00000000E+00  0.00000000E+00  0.00000000E+00
  0.00000000E+00  0.00000000E+00  0.00000000E+00
  0.00000000E+00  0.00000000E+00  0.00000000E+00
  0.00000000E+00  0.00000000E+00  0.00000000E+00
  0.00000000E+00  0.00000000E+00  0.00000000E+00
  0.00000000E+00  0.00000000E+00  0.00000000E+00
  0.00000000E+00  0.00000000E+00  0.00000000E+00
  0.00000000E+00  0.00000000E+00  0.00000000E+00
  0.00000000E+00  0.00000000E+00  0.00000000E+00
  0.00000000E+00  0.00000000E+00  0.00000000E+00
  0.00000000E+00  0.00000000E+00  0.00000000E+00
  0.00000000E+00  0.00000000E+00  0.00000000E+00
  0.00000000E+00  0.00000000E+00  0.00000000E+00
  0.00000000E+00  0.00000000E+00  0.00000000E+00
  0.00000000E+00  0.00000000E+00  0.00000000E+00
  0.00000000E+00  0.00000000E+00  0.00000000E+00
  0.00000000E+00  0.00000000E+00  0.00000000E+00
  0.00000000E+00  0.00000000E+00  0.00000000E+00
  0.00000000E+00  0.00000000E+00  0.00000000E+00
  0.00000000E+00  0.00000000E+00  0.00000000E+00
  0.00000000E+00  0.00000000E+00  0.00000000E+00
  0.00000000E+00  0.00000000E+00  0.00000000E+00
  0.00000000E+00  0.00000000E+00  0.00000000E+00
  0.00000000E+00  0.00000000E+00  0.00000000E+00
  0.00000000E+00  0.00000000E+00  0.00000000E+00
  0.00000000E+00  0.00000000E+00  0.00000000E+00
  0.00000000E+00  0.00000000E+00  0.00000000E+00
  0.00000000E+00  0.00000000E+00  0.00000000E+00
  0.00000000E+00  0.00000000E+00  0.00000000E+00
  0.00000000E+00  0.00000000E+00  0.00000000E+00
  0.00000000E+00  0.00000000E+00  0.00000000E+00
  0.00000000E+00  0.00000000E+00  0.00000000E+00
