# Supplementary material for: Adsorption of 4-(N,N-Dimethylamino)-4′-nitrostilbene on an Amorphous Silica Glass Surface
Source: J Phys Chem C Nanomater Interfaces. 2023 Nov 17;127(47):22964–74. doi: 10.1021/acs.jpcc.3c05552 (PMC10694811; doi:10.1021/acs.jpcc.3c05552)
Supplement: Supplementary file 2 — jp3c05552_si_002.zip [file jp3c05552_si_002.zip › contcar/B9_CONTCAR]

DANS                                    
   1.00000000000000     
    23.7420005797999991    0.0000000000000000    0.0000000000000000
     0.0000000000000000   18.2761001587000003    0.0000000000000000
     0.0000000000000000    0.0000000000000000   40.4500007628999967
   C    N    O    H    Si
    16     2   164    60    70
Selective dynamics
Direct
  0.4682070511519700  0.5879219878582999  0.3424843282843843   T   T   T
  0.4092818378984475  0.5948031223087022  0.3441669226464843   T   T   T
  0.3779592718701359  0.5569200677014237  0.3680953623367478   T   T   T
  0.4058077554580106  0.5105239028600022  0.3896866741853289   T   T   T
  0.4645880910566245  0.4986007134212831  0.3872806294734062   T   T   T
  0.4950496869016631  0.5401727393961981  0.3636542176186969   T   T   T
  0.4927590857573712  0.4484018555954598  0.4096866622567585   T   T   T
  0.5403958711849799  0.4089856330744093  0.4033742742158568   T   T   T
  0.5657450785492739  0.3963604753627858  0.3712748966328053   T   T   T
  0.6247443887618154  0.3925071361334144  0.3673952911561939   T   T   T
  0.5327203986870623  0.3880891533142531  0.3424413409962342   T   T   T
  0.6495461460113434  0.3871189969755015  0.3364945499595691   T   T   T
  0.5564956556500126  0.3802772341403072  0.3115027215789220   T   T   T
  0.6160292327475225  0.3815277831894790  0.3074749170235649   T   T   T
  0.6042322848423813  0.3700752114059384  0.2477330240088729   T   T   T
  0.6997016120964441  0.3894766254026184  0.2723171979914791   T   T   T
  0.6397999591656849  0.3764531697432407  0.2767947423205306   T   T   T
  0.3815818324129412  0.6404232788734546  0.3207046032060658   T   T   T
  0.4102321123714552  0.6741654304389962  0.2990440317844778   T   T   T
  0.3270984189904152  0.6447605075440707  0.3218699730135910   T   T   T
  0.9376913645051899  0.1911930755522410  0.1452389367637217   T   T   T
  0.8430889178787482  0.0982798494874060  0.0972712810609184   T   T   T
  0.0916354402733807  0.7332785049372668  0.2147388884619930   T   T   T
  0.3536642160983017  0.8288195616435517  0.1759226946274280   T   T   T
  0.4979994005835692  0.5460916977327321  0.1402819617777736   T   T   T
  0.4645123278604625  0.2004556116385497  0.1655817276002352   T   T   T
  0.2289325360349416  0.6377663623789239  0.1539217345726074   T   T   T
  0.1434603549194360  0.4316398070985440  0.2179290063328394   T   T   T
  0.0400758512300378  0.6935114743565569  0.1591223419766677   T   T   T
  0.6057443091189526  0.5853910773427107  0.0725199279592840   T   T   T
  0.4417700781086139  0.3288756355165025  0.1391039129313846   T   T   T
  0.0419348952607912  0.4994670395211749  0.2132180551506300   T   T   T
  0.9774597344875791  0.7384649321548831  0.2109099221299216   T   T   T
  0.8108002368152356  0.8811981839931071  0.1232928044479062   T   T   T
  0.9170920423967431  0.0023198202562684  0.1209439956255594   T   T   T
  0.4817853133927742  0.5964819937590682  0.2028643773435858   T   T   T
  0.4515238951544290  0.7853158947731534  0.0730416451959601   T   T   T
  0.4739232255015088  0.3190351118722413  0.2021203402667080   T   T   T
  0.9177648196887184  0.4730926967858430  0.0795931199510439   T   T   T
  0.1875439509323508  0.4056914081424283  0.0973565598603047   T   T   T
  0.5516443092400883  0.2899563760810411  0.1567253394937538   T   T   T
  0.9551211919788460  0.1038741899500330  0.0799640594834769   T   T   T
  0.3699594982726610  0.3764023719701307  0.2053738559129322   T   T   T
  0.6716484672647653  0.6642087536637223  0.1972294471789794   T   T   T
  0.1850098112775952  0.0003975332724539  0.1671920933303292   T   T   T
  0.1307450445412081  0.1198687682684571  0.1887161422967971   T   T   T
  0.9863114663543993  0.7296057491649039  0.1027656208324677   T   T   T
  0.4007174861753175  0.5892622169628395  0.1608280805105014   T   T   T
  0.6289890616532607  0.4471981324172698  0.0678289754615049   T   T   T
  0.9768197955069726  0.9439166672092705  0.1688765798984455   T   T   T
  0.6854659746906201  0.2040698806192519  0.0919177063043300   T   T   T
  0.0703817360428445  0.0981325363470801  0.0708515277644520   T   T   T
  0.3570403647160397  0.4249399196753004  0.1238690981851424   T   T   T
  0.6306890391190630  0.3915187425968628  0.1668203177078326   T   T   T
  0.8926974945696143  0.9979888081808919  0.0566199775142537   T   T   T
  0.6521392515045868  0.9388083888631464  0.2033720409676789   T   T   T
  0.5437438264748009  0.3504672087943166  0.0547093766790732   T   T   T
  0.6228717953081989  0.5080652512663214  0.1277824640065685   T   T   T
  0.0487498095262312  0.6086650184013519  0.1065085037871435   T   T   T
  0.7289191680119158  0.7628863559978110  0.0251135526905007   T   T   T
  0.2393022257603991  0.1011087439089707  0.2038080064748911   T   T   T
  0.1389649741010876  0.5578295999455440  0.1395038404680332   T   T   T
  0.5789685711084060  0.9746368728230896  0.0743963312516281   T   T   T
  0.2511849130341789  0.3884272614637279  0.2160806187501922   T   T   T
  0.4602971518637477  0.4585495759098342  0.1885288111477766   T   T   T
  0.2825663170588470  0.1911197158793874  0.0886777695816720   T   T   T
  0.8411532833821709  0.7399897595220201  0.1288406480276198   T   T   T
  0.5212149118872461  0.6751814053260821  0.0605127805403716   T   T   T
  0.5681516794984862  0.5048947687041399  0.1864312529840323   T   T   T
  0.6143334335719340  0.8583101750790491  0.1087974164270667   T   T   T
  0.8630580350526083  0.9481150876285467  0.1727326724106016   T   T   T
  0.9624496588873150  0.1923636866091166  0.2082721737821395   T   T   T
  0.3334854259345587  0.2858934660324808  0.1295388362885465   T   T   T
  0.6075173096773524  0.7155075504865351  0.0990082714750255   T   T   T
  0.4540526755985745  0.6676502595709169  0.1123974557401165   T   T   T
  0.7046248724834353  0.7853131845286935  0.0893370945160196   T   T   T
  0.2710785225417440  0.9116699972739463  0.2016515737518921   T   T   T
  0.8213578238977461  0.5510984251502161  0.0848642650816399   T   T   T
  0.7089485894365087  0.5405383695775823  0.0889619222965125   T   T   T
  0.3269079282973357  0.7019750995928226  0.1447386417379215   T   T   T
  0.9366989009187772  0.5462065413908017  0.1937908558346218   T   T   T
  0.1945253129528089  0.7116170488548748  0.2403034458065753   T   T   T
  0.8776246892381548  0.3070182070057597  0.1301589340081056   T   T   T
  0.4589325080817931  0.2195843808085981  0.0535291022205837   T   T   T
  0.5372388100235954  0.1091838850723195  0.1391901862765851   T   T   T
  0.8551675122086225  0.6326307105837383  0.1715163747969081   T   T   T
  0.8232448922233360  0.2794736570735496  0.0712823671449466   T   T   T
  0.6425219259290815  0.0877899650625347  0.1236462758407150   T   T   T
  0.9240440335355404  0.0691116609749030  0.1796215720405581   T   T   T
  0.9510797803981326  0.6164751602902762  0.1366754511673866   T   T   T
  0.1439654194661908  0.0192022219558035  0.1049831724352542   T   T   T
  0.3757853634512047  0.9645334997453219  0.1972305829276713   T   T   T
  0.9872549290244164  0.8319763684177586  0.0543101281459839   T   T   T
  0.0088871650979274  0.1946554646630478  0.0395831269607586   T   T   T
  0.6676719548829814  0.7643997022334500  0.1496049579010072   T   T   T
  0.3491731769003823  0.1074726697600597  0.1963949953998345   T   T   T
  0.2131585801085050  0.4832361633193912  0.0470596569230966   T   T   T
  0.3909097588330935  0.8882673762107519  0.1010480764478582   T   T   T
  0.1509447618620469  0.6508253497371747  0.0886747057040323   T   T   T
  0.1158065535888875  0.5124521904585800  0.0789915035759218   T   T   T
  0.3064345583460371  0.5575001974276348  0.1246175912786835   T   T   T
  0.4431837891612321  0.1374636008229492  0.1074466877872849   T   T   T
  0.8227302282314610  0.4127000699294439  0.1015397067600166   T   T   T
  0.4083020459691379  0.5400703087305727  0.0989232893039907   T   T   T
  0.7541712918208345  0.9084555826229210  0.1785163792912542   T   T   T
  0.0425164799726781  0.8315644405762935  0.1785640582542874   T   T   T
  0.3222429098641846  0.4887561210558191  0.0661513882599910   T   T   T
  0.2828274342829349  0.0942653529649039  0.0426315733205965   T   T   T
  0.8099325724941216  0.7939785110753820  0.0707238036435888   T   T   T
  0.1961483354336117  0.7817378263155729  0.0809357390969348   T   T   T
  0.6668319552796464  0.2575375820903406  0.1511780579511824   T   T   T
  0.0267841494671979  0.1133515484398143  0.1645748893716127   T   T   T
  0.9945208988275490  0.3152932071541086  0.1389273201680717   T   T   T
  0.7589136203310632  0.1605163105692206  0.1356846562355598   T   T   T
  0.7669878867422902  0.6281731687173534  0.1297745262661864   T   T   T
  0.5757554049867694  0.9737052830359602  0.1396800272117627   T   T   T
  0.5124254945055688  0.0902093529610610  0.0602643102273305   T   T   T
  0.7617799979000681  0.3012155448594290  0.1225542199325494   T   T   T
  0.1820064983419699  0.1300522798070498  0.0721098754888987   T   T   T
  0.3771316375676624  0.5783880398202194  0.2272503490777986   T   T   T
  0.2992951467064813  0.2282612343592423  0.2137009378214756   T   T   T
  0.4382391917202533  0.0598032000092183  0.1626368530985504   T   T   T
  0.2173527084996242  0.5084754745995439  0.1822782193742263   T   T   T
  0.0758657191182392  0.2408599823206428  0.1719966578593282   T   T   T
  0.1147006129796374  0.1515202658798196  0.1254640148060548   T   T   T
  0.2860717773576308  0.7293907365740464  0.2032583804265056   T   T   T
  0.7318975740166720  0.0744866338285796  0.0855745888951685   T   T   T
  0.2635435831086604  0.6704665314712562  0.0933252176403006   T   T   T
  0.3159929151604347  0.9454114187456968  0.1430308514508818   T   T   T
  0.8777747596463408  0.5094229734240857  0.1395342391763446   T   T   T
  0.9494462817163678  0.2593027026967487  0.0866314026205872   T   T   T
  0.6773161568424449  0.5195086674378055  0.1853286201978685   T   T   T
  0.1828898198746818  0.8922889433128450  0.1232684356753318   T   T   T
  0.6098156861498819  0.0671120922479179  0.1857628601972632   T   T   T
  0.3970186183724203  0.3360388993582269  0.0784663532371594   T   T   T
  0.5038853290586223  0.8911564699028248  0.1049805354457675   T   T   T
  0.1858630798355491  0.3776974696416861  0.1628928227790422   T   T   T
  0.7828014888809429  0.0178126203662346  0.1389846869659893   T   T   T
  0.1491906112671716  0.6150546656393923  0.1989978103441141   T   T   T
  0.4448169834159297  0.0586992232584876  0.2266635077351956   T   T   T
  0.1590794916811429  0.0187533581828260  0.2314003977676489   T   T   T
  0.1069376177534660  0.3260229432170692  0.1235368881852023   T   T   T
  0.2801843399379005  0.8767617023835759  0.0896785662156242   T   T   T
  0.7673691766852676  0.7229638285304121  0.1779156186739990   T   T   T
  0.3979596523073937  0.0999459513052363  0.0512500431576850   T   T   T
  0.0118252658455411  0.8672588250713297  0.1168119659156508   T   T   T
  0.9070726805893068  0.8340146678186563  0.0972875015943561   T   T   T
  0.0622939867713663  0.3839848694700274  0.1783831965675148   T   T   T
  0.2178661573479109  0.2775000645512020  0.1225002535464465   T   T   T
  0.3983017323884128  0.7062366998904294  0.1970306958584503   T   T   T
  0.2777414780511221  0.1738381662350854  0.1531448507314553   T   T   T
  0.6117024269559648  0.3354201393103607  0.1069526843763078   T   T   T
  0.3321385124208329  0.0079483772327444  0.0860311817013790   T   T   T
  0.0856665761282349  0.9465539048134752  0.1498273691119636   T   T   T
  0.6261150137094149  0.1010902867096187  0.0588190553387533   T   T   T
  0.6962957602450773  0.8062164110182359  0.2097385419669583   T   T   T
  0.0005215765102231  0.0500060020037151  0.0245898107848002   T   T   T
  0.5742564005491799  0.0270936533411490  0.0123751778061691   T   T   T
  0.0134404312332423  0.3398102140440956  0.0447828565792768   T   T   T
  0.9141086484564139  0.2757330933109168  0.0277594003864798   T   T   T
  0.4509103317597499  0.4102888032594413  0.2510864430524318   T   T   T
  0.6161012160546051  0.7031429568857243  0.0319760916455400   T   T   T
  0.5590038402006744  0.9925352707623556  0.2346295376376608   T   T   T
  0.6633073861973507  0.0463064708295383  0.2443490991497483   T   T   T
  0.4096648774973362  0.6629455161606117  0.0504933594288761   T   T   T
  0.7392602473614980  0.9176265523420984  0.2445036780054998   T   T   T
  0.0543471811845068  0.3714057118355163  0.2454255820691048   T   T   T
  0.6490491753899803  0.3107783448370545  0.0456415504610160   T   T   T
  0.1252735834102916  0.3935716163201122  0.0406232661931380   T   T   T
  0.3537299349271999  0.9887746125602139  0.0215243694780232   T   T   T
  0.2268493340230856  0.2205632447829632  0.0311955733302469   T   T   T
  0.9534014196658616  0.4670102069905303  0.2481130026755296   T   T   T
  0.9913372703494691  0.6094116398484999  0.2431864302287765   T   T   T
  0.6463236549728892  0.5677700056981272  0.2455730399044615   T   T   T
  0.7513863710206088  0.5790521779534306  0.2268780273129024   T   T   T
  0.2100953264182892  0.6737811204666958  0.0353090364459831   T   T   T
  0.1860329886567475  0.9145130967651216  0.0570529727971556   T   T   T
  0.1034368216252647  0.6326274215246633  0.2589684278310553   T   T   T
  0.4545972531954458  0.9221124449432835  0.0480747798906507   T   T   T
  0.2713377265628155  0.8109668362121614  0.2576569078774454   T   T   T
  0.2956634342752408  0.6643007939594295  0.2602765710568795   T   T   T
  0.7562735179703322  0.6633825723710441  0.0667886544947982   T   T   T
  0.4914058831539828  0.6202483532519082  0.3244338771797236   T   T   T
  0.3324747892546892  0.5641911701270351  0.3690445840357219   T   T   T
  0.3817591343824877  0.4806834873971833  0.4083310033355023   T   T   T
  0.5406558077201857  0.5344234636194106  0.3623703983844340   T   T   T
  0.4740833166750468  0.4437478445214538  0.4343459444440803   T   T   T
  0.5611091262559997  0.3829277492187322  0.4245407161237546   T   T   T
  0.6516550604327328  0.3968007566594370  0.3892307067478379   T   T   T
  0.4869338456954277  0.3872989721810016  0.3446992371853670   T   T   T
  0.6953016046594210  0.3870911168568727  0.3346377824038395   T   T   T
  0.5288748545371642  0.3741070312814573  0.2901812225021486   T   T   T
  0.5787013265198677  0.4196891682505544  0.2435845894042497   T   T   T
  0.6308151596563376  0.3615400874241316  0.2259984467707215   T   T   T
  0.5751327637365772  0.3234092934417465  0.2498401150188701   T   T   T
  0.7118759351346479  0.4441756754347660  0.2813709166123787   T   T   T
  0.7252725869100981  0.3479325271916845  0.2852049749343981   T   T   T
  0.7096102241424498  0.3867841419598892  0.2458973192373409   T   T   T
  0.9813970722831820  0.1764245295642708  0.2285848544947754   T   T   T
  0.6483690627366288  0.0808132587557879  0.2607610168360720   T   T   T
  0.4324041907748437  0.4540332452809337  0.2602754502453681   T   T   T
  0.9479385762168524  0.5094272187597826  0.0828714964253321   T   T   T
  0.6680616220683933  0.2698242542745858  0.0572776026734594   T   T   T
  0.5143259373092594  0.3861682084550357  0.0605430732937568   T   T   T
  0.8543277971955388  0.2799408659819501  0.0548019860660492   T   T   T
  0.5456471904310012  0.9929375781078260  0.0039593229181463   T   T   T
  0.9933395291424983  0.3863318970958597  0.0488693911602012   T   T   T
  0.9144115785783138  0.2793389250527095  0.0035580491982107   T   T   T
  0.8903868117362144  0.9448890031100969  0.0606445284692651   T   T   T
  0.7796103573731535  0.6141599118781003  0.2188692725573566   T   T   T
  0.9743726228932447  0.6934856049626607  0.2249908264722298   T   T   T
  0.5225679740272521  0.0143037174555509  0.2278314075547160   T   T   T
  0.7248338236260242  0.9645588071305355  0.2533232429879267   T   T   T
  0.9126784571399892  0.4666851891221120  0.2523777388633106   T   T   T
  0.0304275126985533  0.6168009190405854  0.2523193639542176   T   T   T
  0.6054992105887211  0.5649484699917131  0.2416313149848835   T   T   T
  0.7242728912496378  0.8125886388406591  0.0162469421570574   T   T   T
  0.0263060629324365  0.8353555785990687  0.0464823008976090   T   T   T
  0.6562610718214741  0.7146612095946201  0.0280168451785752   T   T   T
  0.0155328960000034  0.3816170690000007  0.2529391967530100   F   F   T
  0.3587430911658164  0.3241693350966530  0.2069117307690098   T   T   T
  0.2912372576979226  0.4022533170518184  0.2121105833630749   T   T   T
  0.2698122639483634  0.2664524912406359  0.2151667610099945   T   T   T
  0.4307865207381717  0.0554311473972942  0.2494742566259128   T   T   T
  0.1865378357253417  0.9932000896792873  0.2453818354858560   T   T   T
  0.4949560515174006  0.2467599425545802  0.0516251887532083   T   T   T
  0.2070935369999987  0.5189726349999972  0.0292529564929931   F   F   T
  0.4152206779999972  0.2915823459999984  0.0689288648533472   F   F   T
  0.9649090195867956  0.0218802407726147  0.0259197162745166   T   T   T
  0.0879506752982928  0.3701388345569663  0.0441388218529153   T   T   T
  0.3213257001746090  0.9634459359047995  0.0116057714669579   T   T   T
  0.2562828732967877  0.2508744190323119  0.0210678158206085   T   T   T
  0.2372428251146835  0.9290612309034659  0.1895468981752940   T   T   T
  0.3475268377008667  0.6077238877391715  0.2391730322396877   T   T   T
  0.1243852184824366  0.5966877903442004  0.2722351765734123   T   T   T
  0.2689639150996937  0.8519998407544052  0.2415489198503639   T   T   T
  0.3060485571739863  0.6647419146873027  0.2846663920227787   T   T   T
  0.4202164195387653  0.9366297674130977  0.0356702623197001   T   T   T
  0.2813443128541595  0.4842774596172286  0.0604452212916044   T   T   T
  0.4017234149999993  0.6103456020000024  0.0535522899043514   F   F   T
  0.2449253758956976  0.6873359769373704  0.0236778430296217   T   T   T
  0.1693347360025712  0.9619257806409077  0.0634565654064690   T   T   T
  0.0085524607931301  0.1102043669362858  0.0539926461864883   T   T   T
  0.5713444418565178  0.0475866469949580  0.0515727772532207   T   T   T
  0.0368217703543623  0.7481615955726851  0.1914630700193040   T   T   T
  0.7502818206350330  0.7518539316810298  0.0634976487242833   T   T   T
  0.6416903435547729  0.5204299950904461  0.0894009613856676   T   T   T
  0.0068437089122519  0.6633178316997672  0.1268025264678481   T   T   T
  0.4708218670699479  0.1262576927654512  0.1437736921055119   T   T   T
  0.7188100544145475  0.2320785070398100  0.1262125195209524   T   T   T
  0.9727834823155761  0.2668612197610267  0.0495052964949568   T   T   T
  0.9739270101189386  0.8146412735980427  0.0931266129537935   T   T   T
  0.1792248522446073  0.0606144843009510  0.1978407636233979   T   T   T
  0.4378467022983991  0.3924194368111416  0.2120611135808048   T   T   T
  0.5887121146802585  0.6703032380457936  0.0656565271877777   T   T   T
  0.3832061741166964  0.3431189531868816  0.1177129724425729   T   T   T
  0.9010417641281739  0.0519965687598090  0.0890272411333671   T   T   T
  0.8020748991829419  0.9387913798125903  0.1538922196238137   T   T   T
  0.6189862821017269  0.0108939270805699  0.2169953382206647   T   T   T
  0.6253049534106987  0.4809654688800730  0.1658952299060724   T   T   T
  0.6996379734464955  0.7393963486704872  0.1833246180636943   T   T   T
  0.9395364521304024  0.2691181753545805  0.1259625281458253   T   T   T
  0.9202269551768242  0.9903513709408475  0.1608781083871536   T   T   T
  0.8421363124919816  0.8126770790701940  0.1056046040125649   T   T   T
  0.0287810479009348  0.8973461932001323  0.1534382838767371   T   T   T
  0.4590331463013505  0.6975532324234575  0.0739764064120694   T   T   T
  0.7107822204990456  0.8937107103599461  0.2094054191416535   T   T   T
  0.7805162129395022  0.0879359945748009  0.1143513530404088   T   T   T
  0.2003726205314826  0.4268916860348111  0.1950737673024799   T   T   T
  0.3459546809388516  0.5008003659128278  0.1031710533394623   T   T   T
  0.3295615042588860  0.9115893236544963  0.1794027185519313   T   T   T
  0.2783840081804628  0.2347289557214161  0.1236840911580720   T   T   T
  0.3304414120645485  0.9286431969962388  0.1044427987524584   T   T   T
  0.9632413453592195  0.1415771779486277  0.1750555890891674   T   T   T
  0.6701957579999984  0.1154124740000029  0.0888737530858294   F   F   T
  0.0754931345354316  0.4208223977040956  0.2141244755685028   T   T   T
  0.1274559756106017  0.1020929164699809  0.0928116699839543   T   T   T
  0.6088266825938179  0.3616764649676982  0.0685123988826712   T   T   T
  0.1837266627133292  0.5799114420593627  0.1685638161776727   T   T   T
  0.3413819016516970  0.7415732988037380  0.1802203038974073   T   T   T
  0.4140385912379562  0.6187144862005651  0.1986633784297747   T   T   T
  0.2911497332785983  0.1534510452310415  0.1915547004731513   T   T   T
  0.4546240125485014  0.1351767689046622  0.0677125125534552   T   T   T
  0.4839102191728518  0.2859396692145562  0.1648925176508791   T   T   T
  0.6148253881278385  0.3175084187843944  0.1458182885974334   T   T   T
  0.1578735589991638  0.4470703089849201  0.0660152110146022   T   T   T
  0.5918523102244894  0.0588904400656476  0.1472605543378147   T   T   T
  0.2835608823770389  0.6409294077531839  0.1295220230703600   T   T   T
  0.6477134201408818  0.7811433399957720  0.1120033954884278   T   T   T
  0.3411222135155759  0.0500205368354601  0.0509070837637768   T   T   T
  0.7626446077267194  0.5945508757690976  0.0922887990599098   T   T   T
  0.5677679708270460  0.9231845779433804  0.1067443300633634   T   T   T
  0.2432372153120282  0.1592254822085213  0.0588165886256143   T   T   T
  0.9805256064944881  0.5311913595519897  0.2240681058896334   T   T   T
  0.6865212065653555  0.5838563989236412  0.2134493081349794   T   T   T
  0.8078858469910151  0.6810745485663060  0.1518243181291176   T   T   T
  0.2056893797242943  0.6945937257780939  0.0747700885268361   T   T   T
  0.2116673797649149  0.8665331842882452  0.0878199297000630   T   T   T
  0.1368706060901850  0.6739565225033799  0.2279655143766247   T   T   T
  0.4498582252484506  0.8716808291968161  0.0814757495264399   T   T   T
  0.4001691536867530  0.0479056060807607  0.1956856740405467   T   T   T
  0.5026267895057769  0.5261833582178934  0.1798747114030534   T   T   T
  0.8600371343059111  0.4866531585582154  0.1016280543006718   T   T   T
  0.1746695699812753  0.3462121300784001  0.1262644255472597   T   T   T
  0.8227017437134788  0.3239084471890218  0.1059446354674687   T   T   T
  0.2622445420530889  0.7300263037779477  0.2412186815592595   T   T   T
  0.9057725318617011  0.5761617668933092  0.1607080634883820   T   T   T
  0.1487493077359562  0.9637950153798391  0.1366873030578116   T   T   T
  0.0872857893803414  0.1557873468563511  0.1624488102283068   T   T   T
  0.0591453192274848  0.3167081829696533  0.1528236255218678   T   T   T
  0.1143959554041233  0.5830207620966349  0.1035807198590554   T   T   T
  0.4403777187034714  0.5872831461773059  0.1276101624688336   T   T   T
 
  0.00000000E+00  0.00000000E+00  0.00000000E+00
  0.00000000E+00  0.00000000E+00  0.00000000E+00
  0.00000000E+00  0.00000000E+00  0.00000000E+00
  0.00000000E+00  0.00000000E+00  0.00000000E+00
  0.00000000E+00  0.00000000E+00  0.00000000E+00
  0.00000000E+00  0.00000000E+00  0.00000000E+00
  0.00000000E+00  0.00000000E+00  0.00000000E+00
  0.00000000E+00  0.00000000E+00  0.00000000E+00
  0.00000000E+00  0.00000000E+00  0.00000000E+00
  0.00000000E+00  0.00000000E+00  0.00000000E+00
  0.00000000E+00  0.00000000E+00  0.00000000E+00
  0.00000000E+00  0.00000000E+00  0.00000000E+00
  0.00000000E+00  0.00000000E+00  0.00000000E+00
  0.00000000E+00  0.00000000E+00  0.00000000E+00
  0.00000000E+00  0.00000000E+00  0.00000000E+00
  0.00000000E+00  0.00000000E+00  0.00000000E+00
  0.00000000E+00  0.00000000E+00  0.00000000E+00
  0.00000000E+00  0.00000000E+00  0.00000000E+00
  0.00000000E+00  0.00000000E+00  0.00000000E+00
  0.00000000E+00  0.00000000E+00  0.00000000E+00
  0.00000000E+00  0.00000000E+00  0.00000000E+00
  0.00000000E+00  0.00000000E+00  0.00000000E+00
  0.00000000E+00  0.00000000E+00  0.00000000E+00
  0.00000000E+00  0.00000000E+00  0.00000000E+00
  0.00000000E+00  0.00000000E+00  0.00000000E+00
  0.00000000E+00  0.00000000E+00  0.00000000E+00
  0.00000000E+00  0.00000000E+00  0.00000000E+00
  0.00000000E+00  0.00000000E+00  0.00000000E+00
  0.00000000E+00  0.00000000E+00  0.00000000E+00
  0.00000000E+00  0.00000000E+00  0.00000000E+00
  0.00000000E+00  0.00000000E+00  0.00000000E+00
  0.00000000E+00  0.00000000E+00  0.00000000E+00
  0.00000000E+00  0.00000000E+00  0.00000000E+00
  0.00000000E+00  0.00000000E+00  0.00000000E+00
  0.00000000E+00  0.00000000E+00  0.00000000E+00
  0.00000000E+00  0.00000000E+00  0.00000000E+00
  0.00000000E+00  0.00000000E+00  0.00000000E+00
  0.00000000E+00  0.00000000E+00  0.00000000E+00
  0.00000000E+00  0.00000000E+00  0.00000000E+00
  0.00000000E+00  0.00000000E+00  0.00000000E+00
  0.00000000E+00  0.00000000E+00  0.00000000E+00
  0.00000000E+00  0.00000000E+00  0.00000000E+00
  0.00000000E+00  0.00000000E+00  0.00000000E+00
  0.00000000E+00  0.00000000E+00  0.00000000E+00
  0.00000000E+00  0.00000000E+00  0.00000000E+00
  0.00000000E+00  0.00000000E+00  0.00000000E+00
  0.00000000E+00  0.00000000E+00  0.00000000E+00
  0.00000000E+00  0.00000000E+00  0.00000000E+00
  0.00000000E+00  0.00000000E+00  0.00000000E+00
  0.00000000E+00  0.00000000E+00  0.00000000E+00
  0.00000000E+00  0.00000000E+00  0.00000000E+00
  0.00000000E+00  0.00000000E+00  0.00000000E+00
  0.00000000E+00  0.00000000E+00  0.00000000E+00
  0.00000000E+00  0.00000000E+00  0.00000000E+00
  0.00000000E+00  0.00000000E+00  0.00000000E+00
  0.00000000E+00  0.00000000E+00  0.00000000E+00
  0.00000000E+00  0.00000000E+00  0.00000000E+00
  0.00000000E+00  0.00000000E+00  0.00000000E+00
  0.00000000E+00  0.00000000E+00  0.00000000E+00
  0.00000000E+00  0.00000000E+00  0.00000000E+00
  0.00000000E+00  0.00000000E+00  0.00000000E+00
  0.00000000E+00  0.00000000E+00  0.00000000E+00
  0.00000000E+00  0.00000000E+00  0.00000000E+00
  0.00000000E+00  0.00000000E+00  0.00000000E+00
  0.00000000E+00  0.00000000E+00  0.00000000E+00
  0.00000000E+00  0.00000000E+00  0.00000000E+00
  0.00000000E+00  0.00000000E+00  0.00000000E+00
  0.00000000E+00  0.00000000E+00  0.00000000E+00
  0.00000000E+00  0.00000000E+00  0.00000000E+00
  0.00000000E+00  0.00000000E+00  0.00000000E+00
  0.00000000E+00  0.00000000E+00  0.00000000E+00
  0.00000000E+00  0.00000000E+00  0.00000000E+00
  0.00000000E+00  0.00000000E+00  0.00000000E+00
  0.00000000E+00  0.00000000E+00  0.00000000E+00
  0.00000000E+00  0.00000000E+00  0.00000000E+00
  0.00000000E+00  0.00000000E+00  0.00000000E+00
  0.00000000E+00  0.00000000E+00  0.00000000E+00
  0.00000000E+00  0.00000000E+00  0.00000000E+00
  0.00000000E+00  0.00000000E+00  0.00000000E+00
  0.00000000E+00  0.00000000E+00  0.00000000E+00
  0.00000000E+00  0.00000000E+00  0.00000000E+00
  0.00000000E+00  0.00000000E+00  0.00000000E+00
  0.00000000E+00  0.00000000E+00  0.00000000E+00
  0.00000000E+00  0.00000000E+00  0.00000000E+00
  0.00000000E+00  0.00000000E+00  0.00000000E+00
  0.00000000E+00  0.00000000E+00  0.00000000E+00
  0.00000000E+00  0.00000000E+00  0.00000000E+00
  0.00000000E+00  0.00000000E+00  0.00000000E+00
  0.00000000E+00  0.00000000E+00  0.00000000E+00
  0.00000000E+00  0.00000000E+00  0.00000000E+00
  0.00000000E+00  0.00000000E+00  0.00000000E+00
  0.00000000E+00  0.00000000E+00  0.00000000E+00
  0.00000000E+00  0.00000000E+00  0.00000000E+00
  0.00000000E+00  0.00000000E+00  0.00000000E+00
  0.00000000E+00  0.00000000E+00  0.00000000E+00
  0.00000000E+00  0.00000000E+00  0.00000000E+00
  0.00000000E+00  0.00000000E+00  0.00000000E+00
  0.00000000E+00  0.00000000E+00  0.00000000E+00
  0.00000000E+00  0.00000000E+00  0.00000000E+00
  0.00000000E+00  0.00000000E+00  0.00000000E+00
  0.00000000E+00  0.00000000E+00  0.00000000E+00
  0.00000000E+00  0.00000000E+00  0.00000000E+00
  0.00000000E+00  0.00000000E+00  0.00000000E+00
  0.00000000E+00  0.00000000E+00  0.00000000E+00
  0.00000000E+00  0.00000000E+00  0.00000000E+00
  0.00000000E+00  0.00000000E+00  0.00000000E+00
  0.00000000E+00  0.00000000E+00  0.00000000E+00
  0.00000000E+00  0.00000000E+00  0.00000000E+00
  0.00000000E+00  0.00000000E+00  0.00000000E+00
  0.00000000E+00  0.00000000E+00  0.00000000E+00
  0.00000000E+00  0.00000000E+00  0.00000000E+00
  0.00000000E+00  0.00000000E+00  0.00000000E+00
  0.00000000E+00  0.00000000E+00  0.00000000E+00
  0.00000000E+00  0.00000000E+00  0.00000000E+00
  0.00000000E+00  0.00000000E+00  0.00000000E+00
  0.00000000E+00  0.00000000E+00  0.00000000E+00
  0.00000000E+00  0.00000000E+00  0.00000000E+00
  0.00000000E+00  0.00000000E+00  0.00000000E+00
  0.00000000E+00  0.00000000E+00  0.00000000E+00
  0.00000000E+00  0.00000000E+00  0.00000000E+00
  0.00000000E+00  0.00000000E+00  0.00000000E+00
  0.00000000E+00  0.00000000E+00  0.00000000E+00
  0.00000000E+00  0.00000000E+00  0.00000000E+00
  0.00000000E+00  0.00000000E+00  0.00000000E+00
  0.00000000E+00  0.00000000E+00  0.00000000E+00
  0.00000000E+00  0.00000000E+00  0.00000000E+00
  0.00000000E+00  0.00000000E+00  0.00000000E+00
  0.00000000E+00  0.00000000E+00  0.00000000E+00
  0.00000000E+00  0.00000000E+00  0.00000000E+00
  0.00000000E+00  0.00000000E+00  0.00000000E+00
  0.00000000E+00  0.00000000E+00  0.00000000E+00
  0.00000000E+00  0.00000000E+00  0.00000000E+00
  0.00000000E+00  0.00000000E+00  0.00000000E+00
  0.00000000E+00  0.00000000E+00  0.00000000E+00
  0.00000000E+00  0.00000000E+00  0.00000000E+00
  0.00000000E+00  0.00000000E+00  0.00000000E+00
  0.00000000E+00  0.00000000E+00  0.00000000E+00
  0.00000000E+00  0.00000000E+00  0.00000000E+00
  0.00000000E+00  0.00000000E+00  0.00000000E+00
  0.00000000E+00  0.00000000E+00  0.00000000E+00
  0.00000000E+00  0.00000000E+00  0.00000000E+00
  0.00000000E+00  0.00000000E+00  0.00000000E+00
  0.00000000E+00  0.00000000E+00  0.00000000E+00
  0.00000000E+00  0.00000000E+00  0.00000000E+00
  0.00000000E+00  0.00000000E+00  0.00000000E+00
  0.00000000E+00  0.00000000E+00  0.00000000E+00
  0.00000000E+00  0.00000000E+00  0.00000000E+00
  0.00000000E+00  0.00000000E+00  0.00000000E+00
  0.00000000E+00  0.00000000E+00  0.00000000E+00
  0.00000000E+00  0.00000000E+00  0.00000000E+00
  0.00000000E+00  0.00000000E+00  0.00000000E+00
  0.00000000E+00  0.00000000E+00  0.00000000E+00
  0.00000000E+00  0.00000000E+00  0.00000000E+00
  0.00000000E+00  0.00000000E+00  0.00000000E+00
  0.00000000E+00  0.00000000E+00  0.00000000E+00
  0.00000000E+00  0.00000000E+00  0.00000000E+00
  0.00000000E+00  0.00000000E+00  0.00000000E+00
  0.00000000E+00  0.00000000E+00  0.00000000E+00
  0.00000000E+00  0.00000000E+00  0.00000000E+00
  0.00000000E+00  0.00000000E+00  0.00000000E+00
  0.00000000E+00  0.00000000E+00  0.00000000E+00
  0.00000000E+00  0.00000000E+00  0.00000000E+00
  0.00000000E+00  0.00000000E+00  0.00000000E+00
  0.00000000E+00  0.00000000E+00  0.00000000E+00
  0.00000000E+00  0.00000000E+00  0.00000000E+00
  0.00000000E+00  0.00000000E+00  0.00000000E+00
  0.00000000E+00  0.00000000E+00  0.00000000E+00
  0.00000000E+00  0.00000000E+00  0.00000000E+00
  0.00000000E+00  0.00000000E+00  0.00000000E+00
  0.00000000E+00  0.00000000E+00  0.00000000E+00
  0.00000000E+00  0.00000000E+00  0.00000000E+00
  0.00000000E+00  0.00000000E+00  0.00000000E+00
  0.00000000E+00  0.00000000E+00  0.00000000E+00
  0.00000000E+00  0.00000000E+00  0.00000000E+00
  0.00000000E+00  0.00000000E+00  0.00000000E+00
  0.00000000E+00  0.00000000E+00  0.00000000E+00
  0.00000000E+00  0.00000000E+00  0.00000000E+00
  0.00000000E+00  0.00000000E+00  0.00000000E+00
  0.00000000E+00  0.00000000E+00  0.00000000E+00
  0.00000000E+00  0.00000000E+00  0.00000000E+00
  0.00000000E+00  0.00000000E+00  0.00000000E+00
  0.00000000E+00  0.00000000E+00  0.00000000E+00
  0.00000000E+00  0.00000000E+00  0.00000000E+00
  0.00000000E+00  0.00000000E+00  0.00000000E+00
  0.00000000E+00  0.00000000E+00  0.00000000E+00
  0.00000000E+00  0.00000000E+00  0.00000000E+00
  0.00000000E+00  0.00000000E+00  0.00000000E+00
  0.00000000E+00  0.00000000E+00  0.00000000E+00
  0.00000000E+00  0.00000000E+00  0.00000000E+00
  0.00000000E+00  0.00000000E+00  0.00000000E+00
  0.00000000E+00  0.00000000E+00  0.00000000E+00
  0.00000000E+00  0.00000000E+00  0.00000000E+00
  0.00000000E+00  0.00000000E+00  0.00000000E+00
  0.00000000E+00  0.00000000E+00  0.00000000E+00
  0.00000000E+00  0.00000000E+00  0.00000000E+00
  0.00000000E+00  0.00000000E+00  0.00000000E+00
  0.00000000E+00  0.00000000E+00  0.00000000E+00
  0.00000000E+00  0.00000000E+00  0.00000000E+00
  0.00000000E+00  0.00000000E+00  0.00000000E+00
  0.00000000E+00  0.00000000E+00  0.00000000E+00
  0.00000000E+00  0.00000000E+00  0.00000000E+00
  0.00000000E+00  0.00000000E+00  0.00000000E+00
  0.00000000E+00  0.00000000E+00  0.00000000E+00
  0.00000000E+00  0.00000000E+00  0.00000000E+00
  0.00000000E+00  0.00000000E+00  0.00000000E+00
  0.00000000E+00  0.00000000E+00  0.00000000E+00
  0.00000000E+00  0.00000000E+00  0.00000000E+00
  0.00000000E+00  0.00000000E+00  0.00000000E+00
  0.00000000E+00  0.00000000E+00  0.00000000E+00
  0.00000000E+00  0.00000000E+00  0.00000000E+00
  0.00000000E+00  0.00000000E+00  0.00000000E+00
  0.00000000E+00  0.00000000E+00  0.00000000E+00
  0.00000000E+00  0.00000000E+00  0.00000000E+00
  0.00000000E+00  0.00000000E+00  0.00000000E+00
  0.00000000E+00  0.00000000E+00  0.00000000E+00
  0.00000000E+00  0.00000000E+00  0.00000000E+00
  0.00000000E+00  0.00000000E+00  0.00000000E+00
  0.00000000E+00  0.00000000E+00  0.00000000E+00
  0.00000000E+00  0.00000000E+00  0.00000000E+00
  0.00000000E+00  0.00000000E+00  0.00000000E+00
  0.00000000E+00  0.00000000E+00  0.00000000E+00
  0.00000000E+00  0.00000000E+00  0.00000000E+00
  0.00000000E+00  0.00000000E+00  0.00000000E+00
  0.00000000E+00  0.00000000E+00  0.00000000E+00
  0.00000000E+00  0.00000000E+00  0.00000000E+00
  0.00000000E+00  0.00000000E+00  0.00000000E+00
  0.00000000E+00  0.00000000E+00  0.00000000E+00
  0.00000000E+00  0.00000000E+00  0.00000000E+00
  0.00000000E+00  0.00000000E+00  0.00000000E+00
  0.00000000E+00  0.00000000E+00  0.00000000E+00
  0.00000000E+00  0.00000000E+00  0.00000000E+00
  0.00000000E+00  0.00000000E+00  0.00000000E+00
  0.00000000E+00  0.00000000E+00  0.00000000E+00
  0.00000000E+00  0.00000000E+00  0.00000000E+00
  0.00000000E+00  0.00000000E+00  0.00000000E+00
  0.00000000E+00  0.00000000E+00  0.00000000E+00
  0.00000000E+00  0.00000000E+00  0.00000000E+00
  0.00000000E+00  0.00000000E+00  0.00000000E+00
  0.00000000E+00  0.00000000E+00  0.00000000E+00
  0.00000000E+00  0.00000000E+00  0.00000000E+00
  0.00000000E+00  0.00000000E+00  0.00000000E+00
  0.00000000E+00  0.00000000E+00  0.00000000E+00
  0.00000000E+00  0.00000000E+00  0.00000000E+00
  0.00000000E+00  0.00000000E+00  0.00000000E+00
  0.00000000E+00  0.00000000E+00  0.00000000E+00
  0.00000000E+00  0.00000000E+00  0.00000000E+00
  0.00000000E+00  0.00000000E+00  0.00000000E+00
  0.00000000E+00  0.00000000E+00  0.00000000E+00
  0.00000000E+00  0.00000000E+00  0.00000000E+00
  0.00000000E+00  0.00000000E+00  0.00000000E+00
  0.00000000E+00  0.00000000E+00  0.00000000E+00
  0.00000000E+00  0.00000000E+00  0.00000000E+00
  0.00000000E+00  0.00000000E+00  0.00000000E+00
  0.00000000E+00  0.00000000E+00  0.00000000E+00
  0.00000000E+00  0.00000000E+00  0.00000000E+00
  0.00000000E+00  0.00000000E+00  0.00000000E+00
  0.00000000E+00  0.00000000E+00  0.00000000E+00
  0.00000000E+00  0.00000000E+00  0.00000000E+00
  0.00000000E+00  0.00000000E+00  0.00000000E+00
  0.00000000E+00  0.00000000E+00  0.00000000E+00
  0.00000000E+00  0.00000000E+00  0.00000000E+00
  0.00000000E+00  0.00000000E+00  0.00000000E+00
  0.00000000E+00  0.00000000E+00  0.00000000E+00
  0.00000000E+00  0.00000000E+00  0.00000000E+00
  0.00000000E+00  0.00000000E+00  0.00000000E+00
  0.00000000E+00  0.00000000E+00  0.00000000E+00
  0.00000000E+00  0.00000000E+00  0.00000000E+00
  0.00000000E+00  0.00000000E+00  0.00000000E+00
  0.00000000E+00  0.00000000E+00  0.00000000E+00
  0.00000000E+00  0.00000000E+00  0.00000000E+00
  0.00000000E+00  0.00000000E+00  0.00000000E+00
  0.00000000E+00  0.00000000E+00  0.00000000E+00
  0.00000000E+00  0.00000000E+00  0.00000000E+00
  0.00000000E+00  0.00000000E+00  0.00000000E+00
  0.00000000E+00  0.00000000E+00  0.00000000E+00
  0.00000000E+00  0.00000000E+00  0.00000000E+00
  0.00000000E+00  0.00000000E+00  0.00000000E+00
  0.00000000E+00  0.00000000E+00  0.00000000E+00
  0.00000000E+00  0.00000000E+00  0.00000000E+00
  0.00000000E+00  0.00000000E+00  0.00000000E+00
  0.00000000E+00  0.00000000E+00  0.00000000E+00
  0.00000000E+00  0.00000000E+00  0.00000000E+00
  0.00000000E+00  0.00000000E+00  0.00000000E+00
  0.00000000E+00  0.00000000E+00  0.00000000E+00
  0.00000000E+00  0.00000000E+00  0.00000000E+00
  0.00000000E+00  0.00000000E+00  0.00000000E+00
  0.00000000E+00  0.00000000E+00  0.00000000E+00
  0.00000000E+00  0.00000000E+00  0.00000000E+00
  0.00000000E+00  0.00000000E+00  0.00000000E+00
  0.00000000E+00  0.00000000E+00  0.00000000E+00
  0.00000000E+00  0.00000000E+00  0.00000000E+00
  0.00000000E+00  0.00000000E+00  0.00000000E+00
  0.00000000E+00  0.00000000E+00  0.00000000E+00
  0.00000000E+00  0.00000000E+00  0.00000000E+00
  0.00000000E+00  0.00000000E+00  0.00000000E+00
  0.00000000E+00  0.00000000E+00  0.00000000E+00
  0.00000000E+00  0.00000000E+00  0.00000000E+00
  0.00000000E+00  0.00000000E+00  0.00000000E+00
  0.00000000E+00  0.00000000E+00  0.00000000E+00
  0.00000000E+00  0.00000000E+00  0.00000000E+00
  0.00000000E+00  0.00000000E+00  0.00000000E+00
  0.00000000E+00  0.00000000E+00  0.00000000E+00
  0.00000000E+00  0.00000000E+00  0.00000000E+00
  0.00000000E+00  0.00000000E+00  0.00000000E+00
  0.00000000E+00  0.00000000E+00  0.00000000E+00
  0.00000000E+00  0.00000000E+00  0.00000000E+00
  0.00000000E+00  0.00000000E+00  0.00000000E+00
  0.00000000E+00  0.00000000E+00  0.00000000E+00
  0.00000000E+00  0.00000000E+00  0.00000000E+00
  0.00000000E+00  0.00000000E+00  0.00000000E+00
  0.00000000E+00  0.00000000E+00  0.00000000E+00
  0.00000000E+00  0.00000000E+00  0.00000000E+00
