# Supplementary material for: Adsorption of 4-(N,N-Dimethylamino)-4′-nitrostilbene on an Amorphous Silica Glass Surface
Source: J Phys Chem C Nanomater Interfaces. 2023 Nov 17;127(47):22964–74. doi: 10.1021/acs.jpcc.3c05552 (PMC10694811; doi:10.1021/acs.jpcc.3c05552)
Supplement: Supplementary file 2 — jp3c05552_si_002.zip [file jp3c05552_si_002.zip › contcar/B10_CONTCAR]

DANS                                    
   1.00000000000000     
    23.7420005797999991    0.0000000000000000    0.0000000000000000
     0.0000000000000000   18.2761001587000003    0.0000000000000000
     0.0000000000000000    0.0000000000000000   40.4500007628999967
   C    N    O    H    Si
    16     2   164    60    70
Selective dynamics
Direct
  0.5844814245527062  0.5653657603504094  0.3152377697967105   T   T   T
  0.5258083464290545  0.5764819656563203  0.3156396401744674   T   T   T
  0.4980785044721158  0.6006885593986934  0.3443093886633221   T   T   T
  0.5286875759804521  0.6080420735603846  0.3732450032244069   T   T   T
  0.5867915375938842  0.5905886887745536  0.3744704302725999   T   T   T
  0.6141476453477716  0.5732432122231540  0.3443048708903467   T   T   T
  0.6169271635580227  0.5931193764392574  0.4056560251898886   T   T   T
  0.6626297391555838  0.5524068119880300  0.4147431922137886   T   T   T
  0.6859780199529689  0.4887654121843492  0.3983018745954348   T   T   T
  0.7441938972961420  0.4736146652230100  0.4000890436903286   T   T   T
  0.6525552156209411  0.4390305355765738  0.3801113930510293   T   T   T
  0.7685569433174061  0.4168450048931934  0.3824552515559427   T   T   T
  0.6758828669194015  0.3816068833169231  0.3626767910022247   T   T   T
  0.7351351032726823  0.3702527995436479  0.3623392738063149   T   T   T
  0.7238150743048388  0.2723321077136715  0.3216258401439847   T   T   T
  0.8192326426943736  0.3045790035180495  0.3438480605610567   T   T   T
  0.7587214696439069  0.3159202995266130  0.3435877603362406   T   T   T
  0.4938048841097753  0.5596140842220324  0.2870288222837399   T   T   T
  0.5176867610115816  0.5228173540498678  0.2637198426429941   T   T   T
  0.4418932905963757  0.5784578395652198  0.2854120606898844   T   T   T
  0.9385905848797418  0.1849107555470218  0.1442653062507901   T   T   T
  0.8430136242464520  0.0971980379567700  0.0951487565028978   T   T   T
  0.0933284342394690  0.7308885261643597  0.2121561267085403   T   T   T
  0.3614581896502262  0.8306287482969960  0.1809947930879625   T   T   T
  0.5064451919449434  0.5586299044340042  0.1352783259869668   T   T   T
  0.4649251074957229  0.2037822784248149  0.1625405498826667   T   T   T
  0.2297361793719840  0.6332387652135144  0.1602581997366616   T   T   T
  0.1446803590936972  0.4196462718011708  0.2188834101525647   T   T   T
  0.0390138145044491  0.6924059913112773  0.1577450910177104   T   T   T
  0.6188479571536706  0.5845501822189765  0.0678408017312603   T   T   T
  0.4432973383161534  0.3278472836681957  0.1313987367849953   T   T   T
  0.0441667177438771  0.4917801437442347  0.2124339284262522   T   T   T
  0.9791268687953681  0.7388755528138198  0.2103191845452990   T   T   T
  0.8113924275046028  0.8778422746988893  0.1201905523266216   T   T   T
  0.9180210814347454  0.0028195619631858  0.1189089525261322   T   T   T
  0.4950337861776616  0.6073903528205995  0.1980722475820489   T   T   T
  0.4676500617639816  0.7808704447676694  0.0593680658325273   T   T   T
  0.4684070944868568  0.3281650937791024  0.1950309352818133   T   T   T
  0.9261233295121331  0.4642143549601349  0.0790753785353692   T   T   T
  0.1869815023670728  0.4018671286896648  0.0979476813950218   T   T   T
  0.5513955161272660  0.2925897439869238  0.1527469376498335   T   T   T
  0.9552910566318353  0.1044248887385837  0.0775715353548639   T   T   T
  0.3712265714730747  0.4063204802079644  0.1932163761499973   T   T   T
  0.6746879946571744  0.6575393533584555  0.1927450528121550   T   T   T
  0.1875493352718871 -0.0018619972184983  0.1589597829159496   T   T   T
  0.1305692107647770  0.1081699094631926  0.1876516632300297   T   T   T
  0.9852898747437600  0.7264310372946364  0.1008194228425094   T   T   T
  0.4106992337363622  0.6053935456579566  0.1580412626368016   T   T   T
  0.6348915991184431  0.4442813000407999  0.0630416722564505   T   T   T
  0.9775779236545040  0.9406887218047498  0.1657595633125864   T   T   T
  0.6870692191245886  0.2033927210188487  0.0896422051000080   T   T   T
  0.0707643216521449  0.1028628598167489  0.0684643251091276   T   T   T
  0.3589353711894808  0.4254046997801698  0.1220683282395709   T   T   T
  0.6323582398408264  0.3914386630196153  0.1636438414180902   T   T   T
  0.8936257736820488  0.9976231773934714  0.0546085137310675   T   T   T
  0.6520081309160901  0.9306507733299569  0.2005804392563853   T   T   T
  0.5480576088618180  0.3499454567172126  0.0508495960037736   T   T   T
  0.6342100270379983  0.5057279768793086  0.1228816871345961   T   T   T
  0.0537977727507767  0.6115321233081421  0.1048501363499790   T   T   T
  0.7331165706323289  0.7575895699594926  0.0210005672384559   T   T   T
  0.2396256694427657  0.0857812471016200  0.2005462898820026   T   T   T
  0.1395055542205653  0.5577935900302859  0.1412332002986261   T   T   T
  0.5852337794969170  0.9736336437624732  0.0693228281013475   T   T   T
  0.2543166099463743  0.3797241029506988  0.2148144494438897   T   T   T
  0.4737122814213375  0.4676084667096461  0.1828290866846481   T   T   T
  0.2836858381143840  0.1757367448520865  0.0942086125302793   T   T   T
  0.8451972471957745  0.7370978396521271  0.1252293450769809   T   T   T
  0.5260897934814380  0.6578487309038715  0.0544022858603301   T   T   T
  0.5796185166466531  0.5153833333060901  0.1806554308664684   T   T   T
  0.6201884807731292  0.8564509912998524  0.1039308150129873   T   T   T
  0.8637628899851982  0.9440658108742775  0.1696669628126539   T   T   T
  0.9688301419340096  0.1780711474886762  0.2089849779424560   T   T   T
  0.3328808631654536  0.2873074234202747  0.1265719485032426   T   T   T
  0.6052585525787498  0.7150024639213883  0.0936999243103750   T   T   T
  0.4569045279379841  0.6740824679120510  0.1049009636742376   T   T   T
  0.7067597635109822  0.7737067181759758  0.0851384014967548   T   T   T
  0.2706338054043222  0.9113629063283302  0.1821608309701869   T   T   T
  0.8311780849049765  0.5455946332776358  0.0808328912658465   T   T   T
  0.7195470821000066  0.5321837371568803  0.0828083055638158   T   T   T
  0.3249034651221527  0.7020197929169941  0.1566028499089402   T   T   T
  0.9400710535991658  0.5420913789640363  0.1914848031500339   T   T   T
  0.1948370564060851  0.7088280939310029  0.2396638419593811   T   T   T
  0.8777417668326265  0.3014489341703731  0.1305345543799849   T   T   T
  0.4626755391254845  0.2199395902909122  0.0529799664329135   T   T   T
  0.5339884685730661  0.1031379771346796  0.1399133075524026   T   T   T
  0.8586445415845080  0.6289357760766134  0.1681168432037405   T   T   T
  0.8238291949949491  0.2717563905262525  0.0713792416325278   T   T   T
  0.6384732033133385  0.0891115425383271  0.1198131291080082   T   T   T
  0.9245629805347171  0.0645021786951202  0.1788106215776622   T   T   T
  0.9547521680921024  0.6097778214900130  0.1337376870699784   T   T   T
  0.1415519833976134  0.0121960793333536  0.0980885792958640   T   T   T
  0.3714648502113244  0.9713055697491397  0.1977155146115596   T   T   T
  0.9894896567284418  0.8267930955391729  0.0515718944037706   T   T   T
  0.0082625639986669  0.1984739701983129  0.0379717364562534   T   T   T
  0.6679064795846316  0.7576971288706187  0.1450628467550575   T   T   T
  0.3475886908028349  0.1144253203430414  0.2018016200164783   T   T   T
  0.2139119422982379  0.4777320288638651  0.0470520496710736   T   T   T
  0.3972956275297511  0.8738143655931345  0.0861148773563087   T   T   T
  0.1589818627813356  0.6488023595858455  0.0907060280771912   T   T   T
  0.1195228419383000  0.5125572447294297  0.0800501151253084   T   T   T
  0.3120051840483365  0.5590649774398457  0.1308894282470232   T   T   T
  0.4435148732302077  0.1352800068002571  0.1056807470387662   T   T   T
  0.8278796652978114  0.4071914925408639  0.0988272254801735   T   T   T
  0.4103287043925994  0.5438828950701303  0.0992399067332934   T   T   T
  0.7546431819445552  0.9049494489419099  0.1752860728953188   T   T   T
  0.0440665595980612  0.8302603103908992  0.1765317979092529   T   T   T
  0.3198771820130104  0.5026340721472534  0.0687800563749648   T   T   T
  0.2868086681355499  0.0951179403083775  0.0418530139324487   T   T   T
  0.8119471829289605  0.7915163102233959  0.0674275476012855   T   T   T
  0.2042581613906117  0.7770325373737867  0.0760040026998616   T   T   T
  0.6661826890378093  0.2559732759429382  0.1487108709165961   T   T   T
  0.0276227864022365  0.1049930432187736  0.1607180814292528   T   T   T
  0.9950832699917821  0.3085951296726596  0.1392620357908817   T   T   T
  0.7586252605825465  0.1582846367318206  0.1339955665687908   T   T   T
  0.7736273061801133  0.6222548891772056  0.1245866523830947   T   T   T
  0.5763552339224011  0.9699978147092493  0.1343096379360251   T   T   T
  0.5156566451628131  0.0893895970291286  0.0597406590277801   T   T   T
  0.7624275967523917  0.2998399352350484  0.1217769553589466   T   T   T
  0.1839589381767807  0.1270312732577859  0.0697655146066397   T   T   T
  0.3912639102346603  0.5707630670202642  0.2214705130090361   T   T   T
  0.2759395723838585  0.2144058062816271  0.2243606061791291   T   T   T
  0.4314114981882221  0.0660118542187062  0.1625579957778568   T   T   T
  0.2155429048786896  0.5003834920549394  0.1833990540088967   T   T   T
  0.0759274554583781  0.2304696147969233  0.1710699160070078   T   T   T
  0.1189315847147668  0.1423034187624437  0.1243869904235133   T   T   T
  0.2977929764395902  0.7430091582595542  0.2177602741171035   T   T   T
  0.7313221367332077  0.0726676576430485  0.0839477894690295   T   T   T
  0.2694116871057076  0.6755917852697089  0.1019540933293904   T   T   T
  0.3476465258802222  0.9385341501058512  0.1364713379538246   T   T   T
  0.8813628316758123  0.5036140375252571  0.1374915908483406   T   T   T
  0.9487837321401851  0.2572873399480797  0.0862691070945538   T   T   T
  0.6883442236474697  0.5144158408214703  0.1809951507537847   T   T   T
  0.1822609317945230  0.8865671774602392  0.1174858024445105   T   T   T
  0.6121043415261955  0.0593127228447428  0.1819847128046125   T   T   T
  0.3913848614504234  0.3333639761280163  0.0731865314394070   T   T   T
  0.5094475824601158  0.8864919325438027  0.0963915189992490   T   T   T
  0.1862467953139695  0.3698191609090143  0.1628974278690499   T   T   T
  0.7835645921515952  0.0150042601805737  0.1363999942834156   T   T   T
  0.1474104960210244  0.6060674797475282  0.2027065312391875   T   T   T
  0.4451955803730775  0.0607526034121622  0.2265716517862838   T   T   T
  0.1594026995566583 -0.0056959823147580  0.2237867526812740   T   T   T
  0.1073760511744220  0.3185733511916686  0.1233753663296001   T   T   T
  0.2857926642885830  0.8710643780919659  0.0910301426592504   T   T   T
  0.7690500406560988  0.7179530784687640  0.1723942173424783   T   T   T
  0.4020694162696450  0.1002391668865397  0.0483413944971596   T   T   T
  0.0132526647110698  0.8630562455176903  0.1142116369254924   T   T   T
  0.9084768640934269  0.8338918558946237  0.0938616562405365   T   T   T
  0.0636326350733204  0.3732549320898093  0.1792039292400673   T   T   T
  0.2183328088265657  0.2725982104152043  0.1206767901566618   T   T   T
  0.4059550635327640  0.7091297140514865  0.2024038043345438   T   T   T
  0.2796831732205057  0.1844063922796725  0.1591789499169005   T   T   T
  0.6147442430059954  0.3356665846825466  0.1037159035259990   T   T   T
  0.3390502333140062 -0.0017113646291584  0.0789145675328823   T   T   T
  0.0868429365179599  0.9431879727306267  0.1459913742709869   T   T   T
  0.6284868406586487  0.1025180394827960  0.0547154868235243   T   T   T
  0.6981490222477342  0.7993524733347560  0.2051093830231964   T   T   T
  0.0015348617890961  0.0543191186714719  0.0217956214941745   T   T   T
  0.5725701434964247  0.0306016530649845  0.0085835726474631   T   T   T
  0.0093614593073795  0.3444988428874162  0.0459375060452250   T   T   T
  0.9122316769856686  0.2768075350661215  0.0276215428369605   T   T   T
  0.4423779257841622  0.4181037881320683  0.2440699113820622   T   T   T
  0.6192035078547824  0.7018875660630366  0.0270561849819427   T   T   T
  0.5594993247940786  0.9866207802741509  0.2310567646376551   T   T   T
  0.6643067421368709  0.0393993112568291  0.2407912649006029   T   T   T
  0.4139903492978928  0.6605038235227576  0.0432318226191843   T   T   T
  0.7395490770298875  0.9092539219472665  0.2413537200347208   T   T   T
  0.0522794085005861  0.3645633950172261  0.2456973138413043   T   T   T
  0.6525750052071178  0.3059482473394813  0.0428222611428233   T   T   T
  0.1226614127750576  0.3928722991212105  0.0418696347827397   T   T   T
  0.3578925809918251  0.9966658212260552  0.0138065217514933   T   T   T
  0.2362536364910205  0.2272640975896882  0.0371718497993182   T   T   T
  0.9544432896482842  0.4653779170606381  0.2469152546414675   T   T   T
  0.9942733271304693  0.6062656005188092  0.2402695843066802   T   T   T
  0.6501864376998602  0.5598077842344164  0.2407078125544326   T   T   T
  0.7557247082586227  0.5801104974555158  0.2253327323675083   T   T   T
  0.2288161711561442  0.6545358128192555  0.0408709664432644   T   T   T
  0.1993599279866210  0.9120065668856936  0.0525778901693939   T   T   T
  0.1012657474612880  0.6386642093470598  0.2607178785018788   T   T   T
  0.4656559307544601  0.9209137085032779  0.0379018857633696   T   T   T
  0.2252091766037182  0.8503924656687208  0.2332459300619235   T   T   T
  0.2656044256982469  0.7607335094358398  0.2813512958445816   T   T   T
  0.7650568786738988  0.6574471605860887  0.0616581013548941   T   T   T
  0.6060539722525197  0.5516465344895808  0.2922975766338107   T   T   T
  0.4528602174099345  0.6105501979134828  0.3434917665258853   T   T   T
  0.5072494053090080  0.6244927168170539  0.3959378413701000   T   T   T
  0.6596120016551461  0.5652733744719749  0.3441448520087590   T   T   T
  0.6010048558514341  0.6327605614514640  0.4236710481010960   T   T   T
  0.6839989978039159  0.5688373125706877  0.4375898705856043   T   T   T
  0.7711787245022029  0.5092085865356014  0.4149338170527814   T   T   T
  0.6069266989441064  0.4457768953695327  0.3799678271627952   T   T   T
  0.8139222456850758  0.4088268564516478  0.3839697619028661   T   T   T
  0.6481033463202608  0.3446473445611888  0.3492685093557957   T   T   T
  0.7000588884107992  0.3071847855376735  0.3042658809580780   T   T   T
  0.7508149712133786  0.2357486896199004  0.3071636712581586   T   T   T
  0.6933862158903937  0.2384574744569089  0.3354721036509711   T   T   T
  0.8420937636217186  0.3534801197778732  0.3350683925230289   T   T   T
  0.8346434922142897  0.2912750053190269  0.3688549893172137   T   T   T
  0.8296988232924306  0.2587857122594329  0.3274949596784305   T   T   T
  0.0007513716629711  0.2108371387101687  0.2135538504457342   T   T   T
  0.6495977600031178  0.0760375450770605  0.2562987000770199   T   T   T
  0.4694115104537199  0.4564399256217150  0.2517860817981002   T   T   T
  0.9552148369450857  0.5020355758177977  0.0825255604994525   T   T   T
  0.6713142522506790  0.2657739072954161  0.0552080147941785   T   T   T
  0.5203768398156189  0.3889213478859928  0.0550128380906735   T   T   T
  0.8537571797861118  0.2739426019594328  0.0541490023801393   T   T   T
  0.5450300198722569  0.9933760553833905  0.0016123464114064   T   T   T
  0.9875212828157572  0.3884579972564486  0.0526031808635502   T   T   T
  0.9124419475906648  0.2843499701421776  0.0036083344950211   T   T   T
  0.8919978991944274  0.9445479695717481  0.0588393404372671   T   T   T
  0.7856359727279491  0.6078699728807153  0.2141494522528471   T   T   T
  0.9757954231416839  0.6927518916848170  0.2235428573362796   T   T   T
  0.5234622076522012  0.0114390665453822  0.2259479317241283   T   T   T
  0.7257184221610623  0.9564057456799220  0.2502335972847091   T   T   T
  0.9137375968739280  0.4673965887698106  0.2511767214696957   T   T   T
  0.0319651365509517  0.6146427674540766  0.2511060860271027   T   T   T
  0.6108256231947131  0.5481122606519667  0.2349099694268527   T   T   T
  0.7298594294276228  0.8075992783386575  0.0122653746134957   T   T   T
  0.0285758140082112  0.8254254130882316  0.0437048035927990   T   T   T
  0.6592810293216863  0.7140920320366183  0.0230799752601146   T   T   T
  0.0155328960000034  0.3816170690000007  0.2542148624094723   F   F   T
  0.3636246039505519  0.4215337855614359  0.1700307121037471   T   T   T
  0.2939435207455403  0.3954087168592182  0.2102871968265413   T   T   T
  0.2681278531881940  0.2666772943451844  0.2198118055128609   T   T   T
  0.4342029164190081  0.0818827054568000  0.2479375521986794   T   T   T
  0.1783614744202007  0.9483325313035181  0.2304494421403332   T   T   T
  0.4987378141615419  0.2469153009876996  0.0508341159319050   T   T   T
  0.2070935369999987  0.5189726349999972  0.0318891528859908   F   F   T
  0.4152206779999972  0.2915823459999984  0.0651497511326220   F   F   T
  0.9665444217634337  0.0249359246558339  0.0229466196478193   T   T   T
  0.0840664516179831  0.3730879790200022  0.0453457232249179   T   T   T
  0.3256387815001077  0.9715983854924243  0.0035901952424842   T   T   T
  0.2680928058991858  0.2564990276429353  0.0290724205404031   T   T   T
  0.2439069629504150  0.9435772565028699  0.1697129828926110   T   T   T
  0.4046617975340985  0.5659143761241096  0.2447349325037431   T   T   T
  0.1225741921794267  0.6121906459198542  0.2777690671520603   T   T   T
  0.2431468873183306  0.8728181192427704  0.2127904437895873   T   T   T
  0.2936730207773171  0.7953700234800549  0.2898329716743296   T   T   T
  0.4309620798616073  0.9378342779963433  0.0265749457973105   T   T   T
  0.2802107695060357  0.4888616378645138  0.0629436158775614   T   T   T
  0.4017234149999993  0.6103456020000024  0.0486262541175560   F   F   T
  0.2672811551682927  0.6604349503521743  0.0321988203802847   T   T   T
  0.1777990769928817  0.9565406048815459  0.0582255842832919   T   T   T
  0.0087069926893491  0.1134306606172842  0.0517459570554430   T   T   T
  0.5738779511873013  0.0483284097448239  0.0480620108909513   T   T   T
  0.0376604941832401  0.7473627195528844  0.1898950013629749   T   T   T
  0.7544386064752966  0.7454247154941089  0.0593485048350539   T   T   T
  0.6516438514826837  0.5165417468068854  0.0842868315555123   T   T   T
  0.0084073007994000  0.6615746947795293  0.1247998422945061   T   T   T
  0.4685825705054114  0.1266655156064563  0.1428352293307305   T   T   T
  0.7190989389979016  0.2305885569878598  0.1245090524247549   T   T   T
  0.9712665460747698  0.2689838353559333  0.0491693129701185   T   T   T
  0.9749193833534430  0.8114937830089091  0.0904031887404348   T   T   T
  0.1794206535586338  0.0468725296698713  0.1938446386676879   T   T   T
  0.4384114409161972  0.4068900917266001  0.2044304011632175   T   T   T
  0.5934959713265465  0.6653317463663565  0.0604341769449571   T   T   T
  0.3824481817240770  0.3420583877889374  0.1128991155486410   T   T   T
  0.9015825918578133  0.0520341316179182  0.0869201059152631   T   T   T
  0.8027354927843786  0.9355075057874334  0.1508528510305467   T   T   T
  0.6197420542249308  0.0039212543604255  0.2134990638131951   T   T   T
  0.6344347058613582  0.4807112834565693  0.1613158275247059   T   T   T
  0.7013099650180967  0.7330211643866951  0.1784637936650877   T   T   T
  0.9396779810161652  0.2636392785724609  0.1257760632190405   T   T   T
  0.9208538612402090  0.9875329785631666  0.1586195521619617   T   T   T
  0.8439350763252852  0.8104637449073760  0.1023196151282507   T   T   T
  0.0298427297124763  0.8945008817031045  0.1506573684520376   T   T   T
  0.4659632378360813  0.6933351998694265  0.0653583754730213   T   T   T
  0.7114645459988393  0.8869642180724128  0.2058998358071656   T   T   T
  0.7805474592302959  0.0861597855954532  0.1123275272576891   T   T   T
  0.2012189787896660  0.4174611584344149  0.1955151762453526   T   T   T
  0.3478570313851263  0.5068368970108902  0.1050800568996432   T   T   T
  0.3386970710948236  0.9127592905360096  0.1742875026330375   T   T   T
  0.2792285855190169  0.2318959970117066  0.1255087391000646   T   T   T
  0.3423436548006222  0.9197137754023111  0.0975535214100931   T   T   T
  0.9657577925537557  0.1347423210427677  0.1737229609378661   T   T   T
  0.6701957579999984  0.1154124740000029  0.0860800585791668   F   F   T
  0.0764971675977346  0.4121672881281152  0.2145169510275192   T   T   T
  0.1285799516828659  0.0986467463837439  0.0896349673883676   T   T   T
  0.6131906367027492  0.3594134461443719  0.0649375655673224   T   T   T
  0.1828730881000351  0.5741268864858624  0.1717787952645887   T   T   T
  0.3466128703943798  0.7456466703938915  0.1896227315532388   T   T   T
  0.4261311358745673  0.6241295074637361  0.1967605655792223   T   T   T
  0.2855885259249805  0.1519509447249233  0.1964760887744356   T   T   T
  0.4576085712558627  0.1347803254379084  0.0662995711445747   T   T   T
  0.4831110116828060  0.2894665598889493  0.1599882879745580   T   T   T
  0.6154894566866004  0.3178150686155463  0.1427477400269563   T   T   T
  0.1582244027523285  0.4443425849060976  0.0666630469378343   T   T   T
  0.5905705342998399  0.0548489771277419  0.1439968682185231   T   T   T
  0.2863540052887757  0.6412162185720348  0.1378247854241562   T   T   T
  0.6492269515395035  0.7760444158326432  0.1073175340424493   T   T   T
  0.3457220162977518  0.0495228198161803  0.0462935088170389   T   T   T
  0.7716413866502068  0.5884590568397232  0.0870829775940725   T   T   T
  0.5725978185374371  0.9202805467775566  0.1008654104972423   T   T   T
  0.2475144907466483  0.1564809915582550  0.0608528141772173   T   T   T
  0.9832698208229856  0.5271238814040409  0.2221605144090193   T   T   T
  0.6922004066986923  0.5787207149753580  0.2097065364621793   T   T   T
  0.8118187474620766  0.6767353350451624  0.1474510011766574   T   T   T
  0.2158498587749358  0.6892764265777890  0.0776413987833084   T   T   T
  0.2183501781398015  0.8618932420409686  0.0842831447729902   T   T   T
  0.1361223985186606  0.6724941700874998  0.2284306802744443   T   T   T
  0.4598350845897533  0.8657943927158751  0.0698814799735500   T   T   T
  0.3972186499273307  0.0541916665222570  0.1970621336859428   T   T   T
  0.5142121968650395  0.5368470146184061  0.1746960577231699   T   T   T
  0.8664289828928491  0.4799966193455050  0.0992828001711238   T   T   T
  0.1748911872898157  0.3402448174904908  0.1259643490864605   T   T   T
  0.8241766165788957  0.3189474913035685  0.1052771980977735   T   T   T
  0.2464185256759799  0.7675588384875708  0.2424998040414354   T   T   T
  0.9091615847161841  0.5712309846598737  0.1581933699884275   T   T   T
  0.1484327054503690  0.9587192899972020  0.1303606945416896   T   T   T
  0.0889846213457413  0.1454706123563848  0.1607121846932399   T   T   T
  0.0600194909093695  0.3079953136116823  0.1526483709070596   T   T   T
  0.1188757566340898  0.5831777179760909  0.1044695850358909   T   T   T
  0.4468135885102936  0.5967895379647045  0.1239456367663006   T   T   T
 
  0.00000000E+00  0.00000000E+00  0.00000000E+00
  0.00000000E+00  0.00000000E+00  0.00000000E+00
  0.00000000E+00  0.00000000E+00  0.00000000E+00
  0.00000000E+00  0.00000000E+00  0.00000000E+00
  0.00000000E+00  0.00000000E+00  0.00000000E+00
  0.00000000E+00  0.00000000E+00  0.00000000E+00
  0.00000000E+00  0.00000000E+00  0.00000000E+00
  0.00000000E+00  0.00000000E+00  0.00000000E+00
  0.00000000E+00  0.00000000E+00  0.00000000E+00
  0.00000000E+00  0.00000000E+00  0.00000000E+00
  0.00000000E+00  0.00000000E+00  0.00000000E+00
  0.00000000E+00  0.00000000E+00  0.00000000E+00
  0.00000000E+00  0.00000000E+00  0.00000000E+00
  0.00000000E+00  0.00000000E+00  0.00000000E+00
  0.00000000E+00  0.00000000E+00  0.00000000E+00
  0.00000000E+00  0.00000000E+00  0.00000000E+00
  0.00000000E+00  0.00000000E+00  0.00000000E+00
  0.00000000E+00  0.00000000E+00  0.00000000E+00
  0.00000000E+00  0.00000000E+00  0.00000000E+00
  0.00000000E+00  0.00000000E+00  0.00000000E+00
  0.00000000E+00  0.00000000E+00  0.00000000E+00
  0.00000000E+00  0.00000000E+00  0.00000000E+00
  0.00000000E+00  0.00000000E+00  0.00000000E+00
  0.00000000E+00  0.00000000E+00  0.00000000E+00
  0.00000000E+00  0.00000000E+00  0.00000000E+00
  0.00000000E+00  0.00000000E+00  0.00000000E+00
  0.00000000E+00  0.00000000E+00  0.00000000E+00
  0.00000000E+00  0.00000000E+00  0.00000000E+00
  0.00000000E+00  0.00000000E+00  0.00000000E+00
  0.00000000E+00  0.00000000E+00  0.00000000E+00
  0.00000000E+00  0.00000000E+00  0.00000000E+00
  0.00000000E+00  0.00000000E+00  0.00000000E+00
  0.00000000E+00  0.00000000E+00  0.00000000E+00
  0.00000000E+00  0.00000000E+00  0.00000000E+00
  0.00000000E+00  0.00000000E+00  0.00000000E+00
  0.00000000E+00  0.00000000E+00  0.00000000E+00
  0.00000000E+00  0.00000000E+00  0.00000000E+00
  0.00000000E+00  0.00000000E+00  0.00000000E+00
  0.00000000E+00  0.00000000E+00  0.00000000E+00
  0.00000000E+00  0.00000000E+00  0.00000000E+00
  0.00000000E+00  0.00000000E+00  0.00000000E+00
  0.00000000E+00  0.00000000E+00  0.00000000E+00
  0.00000000E+00  0.00000000E+00  0.00000000E+00
  0.00000000E+00  0.00000000E+00  0.00000000E+00
  0.00000000E+00  0.00000000E+00  0.00000000E+00
  0.00000000E+00  0.00000000E+00  0.00000000E+00
  0.00000000E+00  0.00000000E+00  0.00000000E+00
  0.00000000E+00  0.00000000E+00  0.00000000E+00
  0.00000000E+00  0.00000000E+00  0.00000000E+00
  0.00000000E+00  0.00000000E+00  0.00000000E+00
  0.00000000E+00  0.00000000E+00  0.00000000E+00
  0.00000000E+00  0.00000000E+00  0.00000000E+00
  0.00000000E+00  0.00000000E+00  0.00000000E+00
  0.00000000E+00  0.00000000E+00  0.00000000E+00
  0.00000000E+00  0.00000000E+00  0.00000000E+00
  0.00000000E+00  0.00000000E+00  0.00000000E+00
  0.00000000E+00  0.00000000E+00  0.00000000E+00
  0.00000000E+00  0.00000000E+00  0.00000000E+00
  0.00000000E+00  0.00000000E+00  0.00000000E+00
  0.00000000E+00  0.00000000E+00  0.00000000E+00
  0.00000000E+00  0.00000000E+00  0.00000000E+00
  0.00000000E+00  0.00000000E+00  0.00000000E+00
  0.00000000E+00  0.00000000E+00  0.00000000E+00
  0.00000000E+00  0.00000000E+00  0.00000000E+00
  0.00000000E+00  0.00000000E+00  0.00000000E+00
  0.00000000E+00  0.00000000E+00  0.00000000E+00
  0.00000000E+00  0.00000000E+00  0.00000000E+00
  0.00000000E+00  0.00000000E+00  0.00000000E+00
  0.00000000E+00  0.00000000E+00  0.00000000E+00
  0.00000000E+00  0.00000000E+00  0.00000000E+00
  0.00000000E+00  0.00000000E+00  0.00000000E+00
  0.00000000E+00  0.00000000E+00  0.00000000E+00
  0.00000000E+00  0.00000000E+00  0.00000000E+00
  0.00000000E+00  0.00000000E+00  0.00000000E+00
  0.00000000E+00  0.00000000E+00  0.00000000E+00
  0.00000000E+00  0.00000000E+00  0.00000000E+00
  0.00000000E+00  0.00000000E+00  0.00000000E+00
  0.00000000E+00  0.00000000E+00  0.00000000E+00
  0.00000000E+00  0.00000000E+00  0.00000000E+00
  0.00000000E+00  0.00000000E+00  0.00000000E+00
  0.00000000E+00  0.00000000E+00  0.00000000E+00
  0.00000000E+00  0.00000000E+00  0.00000000E+00
  0.00000000E+00  0.00000000E+00  0.00000000E+00
  0.00000000E+00  0.00000000E+00  0.00000000E+00
  0.00000000E+00  0.00000000E+00  0.00000000E+00
  0.00000000E+00  0.00000000E+00  0.00000000E+00
  0.00000000E+00  0.00000000E+00  0.00000000E+00
  0.00000000E+00  0.00000000E+00  0.00000000E+00
  0.00000000E+00  0.00000000E+00  0.00000000E+00
  0.00000000E+00  0.00000000E+00  0.00000000E+00
  0.00000000E+00  0.00000000E+00  0.00000000E+00
  0.00000000E+00  0.00000000E+00  0.00000000E+00
  0.00000000E+00  0.00000000E+00  0.00000000E+00
  0.00000000E+00  0.00000000E+00  0.00000000E+00
  0.00000000E+00  0.00000000E+00  0.00000000E+00
  0.00000000E+00  0.00000000E+00  0.00000000E+00
  0.00000000E+00  0.00000000E+00  0.00000000E+00
  0.00000000E+00  0.00000000E+00  0.00000000E+00
  0.00000000E+00  0.00000000E+00  0.00000000E+00
  0.00000000E+00  0.00000000E+00  0.00000000E+00
  0.00000000E+00  0.00000000E+00  0.00000000E+00
  0.00000000E+00  0.00000000E+00  0.00000000E+00
  0.00000000E+00  0.00000000E+00  0.00000000E+00
  0.00000000E+00  0.00000000E+00  0.00000000E+00
  0.00000000E+00  0.00000000E+00  0.00000000E+00
  0.00000000E+00  0.00000000E+00  0.00000000E+00
  0.00000000E+00  0.00000000E+00  0.00000000E+00
  0.00000000E+00  0.00000000E+00  0.00000000E+00
  0.00000000E+00  0.00000000E+00  0.00000000E+00
  0.00000000E+00  0.00000000E+00  0.00000000E+00
  0.00000000E+00  0.00000000E+00  0.00000000E+00
  0.00000000E+00  0.00000000E+00  0.00000000E+00
  0.00000000E+00  0.00000000E+00  0.00000000E+00
  0.00000000E+00  0.00000000E+00  0.00000000E+00
  0.00000000E+00  0.00000000E+00  0.00000000E+00
  0.00000000E+00  0.00000000E+00  0.00000000E+00
  0.00000000E+00  0.00000000E+00  0.00000000E+00
  0.00000000E+00  0.00000000E+00  0.00000000E+00
  0.00000000E+00  0.00000000E+00  0.00000000E+00
  0.00000000E+00  0.00000000E+00  0.00000000E+00
  0.00000000E+00  0.00000000E+00  0.00000000E+00
  0.00000000E+00  0.00000000E+00  0.00000000E+00
  0.00000000E+00  0.00000000E+00  0.00000000E+00
  0.00000000E+00  0.00000000E+00  0.00000000E+00
  0.00000000E+00  0.00000000E+00  0.00000000E+00
  0.00000000E+00  0.00000000E+00  0.00000000E+00
  0.00000000E+00  0.00000000E+00  0.00000000E+00
  0.00000000E+00  0.00000000E+00  0.00000000E+00
  0.00000000E+00  0.00000000E+00  0.00000000E+00
  0.00000000E+00  0.00000000E+00  0.00000000E+00
  0.00000000E+00  0.00000000E+00  0.00000000E+00
  0.00000000E+00  0.00000000E+00  0.00000000E+00
  0.00000000E+00  0.00000000E+00  0.00000000E+00
  0.00000000E+00  0.00000000E+00  0.00000000E+00
  0.00000000E+00  0.00000000E+00  0.00000000E+00
  0.00000000E+00  0.00000000E+00  0.00000000E+00
  0.00000000E+00  0.00000000E+00  0.00000000E+00
  0.00000000E+00  0.00000000E+00  0.00000000E+00
  0.00000000E+00  0.00000000E+00  0.00000000E+00
  0.00000000E+00  0.00000000E+00  0.00000000E+00
  0.00000000E+00  0.00000000E+00  0.00000000E+00
  0.00000000E+00  0.00000000E+00  0.00000000E+00
  0.00000000E+00  0.00000000E+00  0.00000000E+00
  0.00000000E+00  0.00000000E+00  0.00000000E+00
  0.00000000E+00  0.00000000E+00  0.00000000E+00
  0.00000000E+00  0.00000000E+00  0.00000000E+00
  0.00000000E+00  0.00000000E+00  0.00000000E+00
  0.00000000E+00  0.00000000E+00  0.00000000E+00
  0.00000000E+00  0.00000000E+00  0.00000000E+00
  0.00000000E+00  0.00000000E+00  0.00000000E+00
  0.00000000E+00  0.00000000E+00  0.00000000E+00
  0.00000000E+00  0.00000000E+00  0.00000000E+00
  0.00000000E+00  0.00000000E+00  0.00000000E+00
  0.00000000E+00  0.00000000E+00  0.00000000E+00
  0.00000000E+00  0.00000000E+00  0.00000000E+00
  0.00000000E+00  0.00000000E+00  0.00000000E+00
  0.00000000E+00  0.00000000E+00  0.00000000E+00
  0.00000000E+00  0.00000000E+00  0.00000000E+00
  0.00000000E+00  0.00000000E+00  0.00000000E+00
  0.00000000E+00  0.00000000E+00  0.00000000E+00
  0.00000000E+00  0.00000000E+00  0.00000000E+00
  0.00000000E+00  0.00000000E+00  0.00000000E+00
  0.00000000E+00  0.00000000E+00  0.00000000E+00
  0.00000000E+00  0.00000000E+00  0.00000000E+00
  0.00000000E+00  0.00000000E+00  0.00000000E+00
  0.00000000E+00  0.00000000E+00  0.00000000E+00
  0.00000000E+00  0.00000000E+00  0.00000000E+00
  0.00000000E+00  0.00000000E+00  0.00000000E+00
  0.00000000E+00  0.00000000E+00  0.00000000E+00
  0.00000000E+00  0.00000000E+00  0.00000000E+00
  0.00000000E+00  0.00000000E+00  0.00000000E+00
  0.00000000E+00  0.00000000E+00  0.00000000E+00
  0.00000000E+00  0.00000000E+00  0.00000000E+00
  0.00000000E+00  0.00000000E+00  0.00000000E+00
  0.00000000E+00  0.00000000E+00  0.00000000E+00
  0.00000000E+00  0.00000000E+00  0.00000000E+00
  0.00000000E+00  0.00000000E+00  0.00000000E+00
  0.00000000E+00  0.00000000E+00  0.00000000E+00
  0.00000000E+00  0.00000000E+00  0.00000000E+00
  0.00000000E+00  0.00000000E+00  0.00000000E+00
  0.00000000E+00  0.00000000E+00  0.00000000E+00
  0.00000000E+00  0.00000000E+00  0.00000000E+00
  0.00000000E+00  0.00000000E+00  0.00000000E+00
  0.00000000E+00  0.00000000E+00  0.00000000E+00
  0.00000000E+00  0.00000000E+00  0.00000000E+00
  0.00000000E+00  0.00000000E+00  0.00000000E+00
  0.00000000E+00  0.00000000E+00  0.00000000E+00
  0.00000000E+00  0.00000000E+00  0.00000000E+00
  0.00000000E+00  0.00000000E+00  0.00000000E+00
  0.00000000E+00  0.00000000E+00  0.00000000E+00
  0.00000000E+00  0.00000000E+00  0.00000000E+00
  0.00000000E+00  0.00000000E+00  0.00000000E+00
  0.00000000E+00  0.00000000E+00  0.00000000E+00
  0.00000000E+00  0.00000000E+00  0.00000000E+00
  0.00000000E+00  0.00000000E+00  0.00000000E+00
  0.00000000E+00  0.00000000E+00  0.00000000E+00
  0.00000000E+00  0.00000000E+00  0.00000000E+00
  0.00000000E+00  0.00000000E+00  0.00000000E+00
  0.00000000E+00  0.00000000E+00  0.00000000E+00
  0.00000000E+00  0.00000000E+00  0.00000000E+00
  0.00000000E+00  0.00000000E+00  0.00000000E+00
  0.00000000E+00  0.00000000E+00  0.00000000E+00
  0.00000000E+00  0.00000000E+00  0.00000000E+00
  0.00000000E+00  0.00000000E+00  0.00000000E+00
  0.00000000E+00  0.00000000E+00  0.00000000E+00
  0.00000000E+00  0.00000000E+00  0.00000000E+00
  0.00000000E+00  0.00000000E+00  0.00000000E+00
  0.00000000E+00  0.00000000E+00  0.00000000E+00
  0.00000000E+00  0.00000000E+00  0.00000000E+00
  0.00000000E+00  0.00000000E+00  0.00000000E+00
  0.00000000E+00  0.00000000E+00  0.00000000E+00
  0.00000000E+00  0.00000000E+00  0.00000000E+00
  0.00000000E+00  0.00000000E+00  0.00000000E+00
  0.00000000E+00  0.00000000E+00  0.00000000E+00
  0.00000000E+00  0.00000000E+00  0.00000000E+00
  0.00000000E+00  0.00000000E+00  0.00000000E+00
  0.00000000E+00  0.00000000E+00  0.00000000E+00
  0.00000000E+00  0.00000000E+00  0.00000000E+00
  0.00000000E+00  0.00000000E+00  0.00000000E+00
  0.00000000E+00  0.00000000E+00  0.00000000E+00
  0.00000000E+00  0.00000000E+00  0.00000000E+00
  0.00000000E+00  0.00000000E+00  0.00000000E+00
  0.00000000E+00  0.00000000E+00  0.00000000E+00
  0.00000000E+00  0.00000000E+00  0.00000000E+00
  0.00000000E+00  0.00000000E+00  0.00000000E+00
  0.00000000E+00  0.00000000E+00  0.00000000E+00
  0.00000000E+00  0.00000000E+00  0.00000000E+00
  0.00000000E+00  0.00000000E+00  0.00000000E+00
  0.00000000E+00  0.00000000E+00  0.00000000E+00
  0.00000000E+00  0.00000000E+00  0.00000000E+00
  0.00000000E+00  0.00000000E+00  0.00000000E+00
  0.00000000E+00  0.00000000E+00  0.00000000E+00
  0.00000000E+00  0.00000000E+00  0.00000000E+00
  0.00000000E+00  0.00000000E+00  0.00000000E+00
  0.00000000E+00  0.00000000E+00  0.00000000E+00
  0.00000000E+00  0.00000000E+00  0.00000000E+00
  0.00000000E+00  0.00000000E+00  0.00000000E+00
  0.00000000E+00  0.00000000E+00  0.00000000E+00
  0.00000000E+00  0.00000000E+00  0.00000000E+00
  0.00000000E+00  0.00000000E+00  0.00000000E+00
  0.00000000E+00  0.00000000E+00  0.00000000E+00
  0.00000000E+00  0.00000000E+00  0.00000000E+00
  0.00000000E+00  0.00000000E+00  0.00000000E+00
  0.00000000E+00  0.00000000E+00  0.00000000E+00
  0.00000000E+00  0.00000000E+00  0.00000000E+00
  0.00000000E+00  0.00000000E+00  0.00000000E+00
  0.00000000E+00  0.00000000E+00  0.00000000E+00
  0.00000000E+00  0.00000000E+00  0.00000000E+00
  0.00000000E+00  0.00000000E+00  0.00000000E+00
  0.00000000E+00  0.00000000E+00  0.00000000E+00
  0.00000000E+00  0.00000000E+00  0.00000000E+00
  0.00000000E+00  0.00000000E+00  0.00000000E+00
  0.00000000E+00  0.00000000E+00  0.00000000E+00
  0.00000000E+00  0.00000000E+00  0.00000000E+00
  0.00000000E+00  0.00000000E+00  0.00000000E+00
  0.00000000E+00  0.00000000E+00  0.00000000E+00
  0.00000000E+00  0.00000000E+00  0.00000000E+00
  0.00000000E+00  0.00000000E+00  0.00000000E+00
  0.00000000E+00  0.00000000E+00  0.00000000E+00
  0.00000000E+00  0.00000000E+00  0.00000000E+00
  0.00000000E+00  0.00000000E+00  0.00000000E+00
  0.00000000E+00  0.00000000E+00  0.00000000E+00
  0.00000000E+00  0.00000000E+00  0.00000000E+00
  0.00000000E+00  0.00000000E+00  0.00000000E+00
  0.00000000E+00  0.00000000E+00  0.00000000E+00
  0.00000000E+00  0.00000000E+00  0.00000000E+00
  0.00000000E+00  0.00000000E+00  0.00000000E+00
  0.00000000E+00  0.00000000E+00  0.00000000E+00
  0.00000000E+00  0.00000000E+00  0.00000000E+00
  0.00000000E+00  0.00000000E+00  0.00000000E+00
  0.00000000E+00  0.00000000E+00  0.00000000E+00
  0.00000000E+00  0.00000000E+00  0.00000000E+00
  0.00000000E+00  0.00000000E+00  0.00000000E+00
  0.00000000E+00  0.00000000E+00  0.00000000E+00
  0.00000000E+00  0.00000000E+00  0.00000000E+00
  0.00000000E+00  0.00000000E+00  0.00000000E+00
  0.00000000E+00  0.00000000E+00  0.00000000E+00
  0.00000000E+00  0.00000000E+00  0.00000000E+00
  0.00000000E+00  0.00000000E+00  0.00000000E+00
  0.00000000E+00  0.00000000E+00  0.00000000E+00
  0.00000000E+00  0.00000000E+00  0.00000000E+00
  0.00000000E+00  0.00000000E+00  0.00000000E+00
  0.00000000E+00  0.00000000E+00  0.00000000E+00
  0.00000000E+00  0.00000000E+00  0.00000000E+00
  0.00000000E+00  0.00000000E+00  0.00000000E+00
  0.00000000E+00  0.00000000E+00  0.00000000E+00
  0.00000000E+00  0.00000000E+00  0.00000000E+00
  0.00000000E+00  0.00000000E+00  0.00000000E+00
  0.00000000E+00  0.00000000E+00  0.00000000E+00
  0.00000000E+00  0.00000000E+00  0.00000000E+00
  0.00000000E+00  0.00000000E+00  0.00000000E+00
  0.00000000E+00  0.00000000E+00  0.00000000E+00
  0.00000000E+00  0.00000000E+00  0.00000000E+00
  0.00000000E+00  0.00000000E+00  0.00000000E+00
  0.00000000E+00  0.00000000E+00  0.00000000E+00
  0.00000000E+00  0.00000000E+00  0.00000000E+00
  0.00000000E+00  0.00000000E+00  0.00000000E+00
  0.00000000E+00  0.00000000E+00  0.00000000E+00
  0.00000000E+00  0.00000000E+00  0.00000000E+00
  0.00000000E+00  0.00000000E+00  0.00000000E+00
  0.00000000E+00  0.00000000E+00  0.00000000E+00
  0.00000000E+00  0.00000000E+00  0.00000000E+00
  0.00000000E+00  0.00000000E+00  0.00000000E+00
  0.00000000E+00  0.00000000E+00  0.00000000E+00
  0.00000000E+00  0.00000000E+00  0.00000000E+00
  0.00000000E+00  0.00000000E+00  0.00000000E+00
  0.00000000E+00  0.00000000E+00  0.00000000E+00
  0.00000000E+00  0.00000000E+00  0.00000000E+00
  0.00000000E+00  0.00000000E+00  0.00000000E+00
  0.00000000E+00  0.00000000E+00  0.00000000E+00
  0.00000000E+00  0.00000000E+00  0.00000000E+00
  0.00000000E+00  0.00000000E+00  0.00000000E+00
