# Supplementary material for: Adsorption of 4-(N,N-Dimethylamino)-4′-nitrostilbene on an Amorphous Silica Glass Surface
Source: J Phys Chem C Nanomater Interfaces. 2023 Nov 17;127(47):22964–74. doi: 10.1021/acs.jpcc.3c05552 (PMC10694811; doi:10.1021/acs.jpcc.3c05552)
Supplement: Supplementary file 2 — jp3c05552_si_002.zip [file jp3c05552_si_002.zip › contcar/B11_CONTCAR]

DANS                                    
   1.00000000000000     
    23.7420005797999991    0.0000000000000000    0.0000000000000000
     0.0000000000000000   18.2761001587000003    0.0000000000000000
     0.0000000000000000    0.0000000000000000   40.4500007628999967
   C    N    O    H    Si
    16     2   164    60    70
Selective dynamics
Direct
  0.5126265471643791  0.7763523916058295  0.3910069707617364   T   T   T
  0.5522583214013730  0.8085406991863020  0.4121275358584242   T   T   T
  0.6098190383504762  0.8062331412792118  0.4049214142250019   T   T   T
  0.6274835608223225  0.7707960121791637  0.3764109211535238   T   T   T
  0.5889098171701828  0.7361361795897036  0.3548752192851367   T   T   T
  0.5309688670985391  0.7406443175934067  0.3627934017869812   T   T   T
  0.6100630138832778  0.7026848477200922  0.3245942082711000   T   T   T
  0.5863372397219225  0.6513227661401279  0.3047081181714602   T   T   T
  0.5366017296633859  0.6060033814479301  0.3103958755871396   T   T   T
  0.4997203754497214  0.5899838998208790  0.2841788763268507   T   T   T
  0.5236777140555975  0.5747012491689206  0.3413701539732061   T   T   T
  0.4507342954555175  0.5491786139534887  0.2887723878628042   T   T   T
  0.4760055706145613  0.5323799690217019  0.3463389187498619   T   T   T
  0.4369826062757734  0.5199972078444580  0.3202972621854974   T   T   T
  0.3770044101637519  0.4480173466923953  0.3571478253483437   T   T   T
  0.3485190505230438  0.4710289077136106  0.2983125967448848   T   T   T
  0.3881322632085378  0.4813919439014827  0.3252839570802838   T   T   T
  0.5331168981502771  0.8458427550047387  0.4417475118908881   T   T   T
  0.4805741237413473  0.8466089311204088  0.4478256183794081   T   T   T
  0.5697436736429234  0.8760187821462169  0.4601562472239089   T   T   T
  0.9384897457134204  0.1945315672019826  0.1446614354010359   T   T   T
  0.8431766322296623  0.0988102499197962  0.0963209170524836   T   T   T
  0.0949633503687902  0.7362218126454594  0.2129332213972404   T   T   T
  0.3511365222739399  0.8322672611597748  0.1729715650673924   T   T   T
  0.4973725281377734  0.5402367837368780  0.1396646694683056   T   T   T
  0.4637598248923172  0.2023311827454626  0.1625469331943770   T   T   T
  0.2293567785126957  0.6385599673700409  0.1518273913055216   T   T   T
  0.1430658063635640  0.4362243718363467  0.2166854626481327   T   T   T
  0.0409176451433724  0.6972060845576397  0.1580212277586610   T   T   T
  0.6032927335825929  0.5858194884700488  0.0699832753361557   T   T   T
  0.4413355704598671  0.3319571938865707  0.1373743332533847   T   T   T
  0.0408803826483303  0.5027057733173879  0.2121137927612184   T   T   T
  0.9804950678102721  0.7434925875195699  0.2105037830671808   T   T   T
  0.8125382697005381  0.8817744468076779  0.1233206236090630   T   T   T
  0.9172658341130211  0.0037349348396085  0.1208129507756050   T   T   T
  0.4825902416127340  0.6026380645563933  0.1997189477305266   T   T   T
  0.4496371483768534  0.7846965091195912  0.0735084198892243   T   T   T
  0.4770219965364494  0.3186324465688829  0.1996439505889536   T   T   T
  0.9162768800082588  0.4747034599435125  0.0775263003319943   T   T   T
  0.1878395947487299  0.4113396760422385  0.0980235165253550   T   T   T
  0.5514789164026808  0.2904842336234901  0.1526143888573223   T   T   T
  0.9553166239514816  0.1040213623726496  0.0793480325459392   T   T   T
  0.3779444635837046  0.3812527393336202  0.2131492841404407   T   T   T
  0.6765036722825551  0.6635174612943265  0.1947012235742782   T   T   T
  0.1846542897781487  0.0021511397027435  0.1681527593921129   T   T   T
  0.1316841463803256  0.1245282485220594  0.1871605828601459   T   T   T
  0.9872212336281314  0.7337668500985320  0.1016646697424252   T   T   T
  0.4008113272855449  0.5903912633857948  0.1580593052354390   T   T   T
  0.6305809764981408  0.4489698145082957  0.0649762744807713   T   T   T
  0.9767927609606603  0.9459024905131398  0.1690087645205870   T   T   T
  0.6856495961605369  0.2040415677455419  0.0904749088182038   T   T   T
  0.0707223674203298  0.0973560443854068  0.0704772647498460   T   T   T
  0.3551252174751559  0.4252432439973586  0.1222743609938503   T   T   T
  0.6287192960817097  0.3933088442755863  0.1651276755256166   T   T   T
  0.8929980033693810  0.9969003043048085  0.0565966825867030   T   T   T
  0.6517269689123937  0.9391136530432925  0.2022644357985756   T   T   T
  0.5458052760982381  0.3512020962970815  0.0529278119952403   T   T   T
  0.6217459448672236  0.5085877094740145  0.1251000822292526   T   T   T
  0.0472434672778798  0.6107085058216845  0.1058506179877734   T   T   T
  0.7282227879957810  0.7682762894538394  0.0241495982262855   T   T   T
  0.2388342405530225  0.1018554814915756  0.2050654411716470   T   T   T
  0.1381037034720576  0.5600653045729705  0.1382453826188149   T   T   T
  0.5774922145541390  0.9752905973308587  0.0726179081790776   T   T   T
  0.2510978072201577  0.3931375172566280  0.2164188173825814   T   T   T
  0.4653201001302671  0.4621168323005438  0.1929417803873266   T   T   T
  0.2825419656121055  0.1878324428252061  0.0904017335186846   T   T   T
  0.8447888785638141  0.7405336032911133  0.1261714097085605   T   T   T
  0.5217956366989686  0.6799151838391965  0.0572694999592271   T   T   T
  0.5716879058794547  0.5111691088289007  0.1853726959317347   T   T   T
  0.6122575782268852  0.8581303142840520  0.1065412223820627   T   T   T
  0.8630927847091352  0.9507398657978442  0.1727699408811728   T   T   T
  0.9627802462992834  0.1947718912877841  0.2077787911366674   T   T   T
  0.3331539624474213  0.2864429019240667  0.1297723734476172   T   T   T
  0.6085754057515356  0.7154112965010924  0.0965653201111335   T   T   T
  0.4583202929199599  0.6632879702342293  0.1101927001341295   T   T   T
  0.7049725079563136  0.7877064768385097  0.0888084475288324   T   T   T
  0.2690730411760902  0.9145480660184856  0.1986757817992170   T   T   T
  0.8202338477895197  0.5531766988185394  0.0829228353282073   T   T   T
  0.7076530971019921  0.5455493836538969  0.0868166231867300   T   T   T
  0.3259682555336552  0.7043137844184060  0.1418103720173967   T   T   T
  0.9355308779152137  0.5490319742007898  0.1924327861707120   T   T   T
  0.1971814762890954  0.7100386709814851  0.2392580372646675   T   T   T
  0.8780187649378844  0.3091950145583620  0.1282717250494228   T   T   T
  0.4601520632085765  0.2221024128505588  0.0527387790044344   T   T   T
  0.5362336099385104  0.1086158580162648  0.1376767204993678   T   T   T
  0.8529011826202649  0.6345830475244982  0.1704492059154371   T   T   T
  0.8241160082172188  0.2834152099790401  0.0692048246924112   T   T   T
  0.6418608946376158  0.0882395897494477  0.1223249313036754   T   T   T
  0.9245264993341477  0.0718311355623980  0.1790717201091916   T   T   T
  0.9499981704834042  0.6229732589870628  0.1363902367235605   T   T   T
  0.1467673684557183  0.0242238535840340  0.1054944497327244   T   T   T
  0.3742909406097515  0.9668341394648831  0.1956218548678345   T   T   T
  0.9904260330791288  0.8367365598104278  0.0534302350725163   T   T   T
  0.0096142276020582  0.1935348079783173  0.0386833783348601   T   T   T
  0.6648484359416267  0.7658256856821910  0.1484406976210019   T   T   T
  0.3482448635520816  0.1098374811992288  0.1960681715563578   T   T   T
  0.2129966257374058  0.4865780883417807  0.0468601439727421   T   T   T
  0.3889165844598721  0.8898617893204850  0.0992960085265523   T   T   T
  0.1490554699119293  0.6535455224813401  0.0875894453370399   T   T   T
  0.1146041658728962  0.5148011986353056  0.0778700918663925   T   T   T
  0.3070761232994393  0.5592581582682874  0.1219677653215224   T   T   T
  0.4427793424910758  0.1359903707916444  0.1052032460914830   T   T   T
  0.8219674972390346  0.4152521881665417  0.1008267426884317   T   T   T
  0.4092411138211208  0.5375811564485516  0.0969144185071224   T   T   T
  0.7543103049647932  0.9099539220670581  0.1780070213721939   T   T   T
  0.0453896393968483  0.8353801878349836  0.1775438082071807   T   T   T
  0.3224922302463260  0.4888434870934517  0.0639770070116823   T   T   T
  0.2827447019846494  0.0990265275482783  0.0410985349935208   T   T   T
  0.8097927397883546  0.7982094662094567  0.0695304366839644   T   T   T
  0.1952088361742309  0.7842014888042902  0.0818879070378633   T   T   T
  0.6670974570193806  0.2592319246621804  0.1494800941169316   T   T   T
  0.0271616630111363  0.1164908278468881  0.1638371779239725   T   T   T
  0.9945498314667947  0.3190288992531764  0.1374762841531758   T   T   T
  0.7589002956861526  0.1613591115822816  0.1344498759229041   T   T   T
  0.7670694086305372  0.6319137107621593  0.1276013396816115   T   T   T
  0.5753752009675911  0.9736791847199310  0.1379815194626166   T   T   T
  0.5125925902498226  0.0916922360012573  0.0576277387527659   T   T   T
  0.7621801537278923  0.3017031422518439  0.1205693698557209   T   T   T
  0.1814760715147416  0.1335659459632113  0.0705962610682512   T   T   T
  0.3763182428493778  0.5864993326109597  0.2237004452570738   T   T   T
  0.2982676633502857  0.2284991377928977  0.2162375222898623   T   T   T
  0.4363050456873939  0.0619768966643070  0.1611042291537851   T   T   T
  0.2177303866983536  0.5092016460372520  0.1799462452250129   T   T   T
  0.0753640406530941  0.2447633880359522  0.1709505804846478   T   T   T
  0.1140404367347651  0.1563636773235701  0.1241355111177978   T   T   T
  0.2876617840376064  0.7297838885739679  0.2013495976737198   T   T   T
  0.7318904356389723  0.0742748111139341  0.0847018382090183   T   T   T
  0.2619234163778967  0.6707279547834821  0.0907546890720656   T   T   T
  0.3153339045048079  0.9509623626123795  0.1408403255861645   T   T   T
  0.8779675137498580  0.5136800485149532  0.1374498155546873   T   T   T
  0.9507993049028444  0.2598520297750020  0.0855188439639029   T   T   T
  0.6810180491797507  0.5200033903197446  0.1807384726793808   T   T   T
  0.1826332955024191  0.8957026513862286  0.1235188794639876   T   T   T
  0.6088366794593449  0.0669877763737960  0.1843018334097891   T   T   T
  0.3937801027834118  0.3340354117464357  0.0771948241993292   T   T   T
  0.5020582364022254  0.8929714243104702  0.1034760700522701   T   T   T
  0.1867156790009297  0.3761588582662094  0.1631389007229129   T   T   T
  0.7831023370137757  0.0184711230728827  0.1381205513745607   T   T   T
  0.1508628226914160  0.6159925914360883  0.1977081976088051   T   T   T
  0.4444500947962042  0.0598552938682570  0.2251029209799983   T   T   T
  0.1547605766083311  0.0242012834340138  0.2314816310167279   T   T   T
  0.1072685925366949  0.3296321268608088  0.1225446957586863   T   T   T
  0.2779290973535555  0.8823028112823762  0.0879359560876811   T   T   T
  0.7679971734280828  0.7314622072736822  0.1737060728583269   T   T   T
  0.3982327557360720  0.1033162052280883  0.0484482136120564   T   T   T
  0.0116865594198250  0.8712729692513235  0.1163833310649581   T   T   T
  0.9079326215026080  0.8378980818929463  0.0948272758862912   T   T   T
  0.0622143349959737  0.3880862768535002  0.1769805747106877   T   T   T
  0.2179608507184842  0.2804362980462866  0.1205155774310212   T   T   T
  0.3996399177913456  0.7112700210111357  0.1926674549035140   T   T   T
  0.2741868665757848  0.1790676875990043  0.1550697356358687   T   T   T
  0.6150887281674556  0.3380997463001839  0.1047925657048762   T   T   T
  0.3329195813969681  0.0112899805130487  0.0835225287203349   T   T   T
  0.0850436766381942  0.9522360067836766  0.1489039003158966   T   T   T
  0.6264863875062959  0.1009494506117328  0.0574442839642429   T   T   T
  0.6958626992210470  0.8066253841639933  0.2083397604734673   T   T   T
  0.0011106187485811  0.0484661220519795  0.0243972322973592   T   T   T
  0.5755685584706803  0.0277274254162215  0.0105358976333644   T   T   T
  0.0158041398869334  0.3385387821716145  0.0434704221117286   T   T   T
  0.9158219233973927  0.2764557264049024  0.0265060500851907   T   T   T
  0.4705988572971639  0.3984916549873984  0.2531680964802175   T   T   T
  0.6178352255916807  0.7031222401618810  0.0294718341384075   T   T   T
  0.5582580770808377  0.9920329819925940  0.2330577790292755   T   T   T
  0.6625728247424081  0.0470005487158884  0.2428679989875606   T   T   T
  0.4097721752833420  0.6630134925553481  0.0493662554905121   T   T   T
  0.7380475534850982  0.9171687769339930  0.2439596852752623   T   T   T
  0.0548537643399779  0.3744209785697762  0.2441001712439707   T   T   T
  0.6513377275205012  0.3119252169458269  0.0435316213713481   T   T   T
  0.1269216320012110  0.3940983981155947  0.0409123764761108   T   T   T
  0.3524275246559189  0.9928665509503708  0.0188902756976929   T   T   T
  0.2296716289599068  0.2288484201942399  0.0333041944544013   T   T   T
  0.9523697481649239  0.4704791991674348  0.2470143544229037   T   T   T
  0.9903178501535010  0.6129559843993914  0.2415560299371024   T   T   T
  0.6580808652627874  0.5647240695217862  0.2426566565314897   T   T   T
  0.7604845963405822  0.5790709962177367  0.2200274834136896   T   T   T
  0.2057238174424586  0.6810158767761744  0.0337481854463955   T   T   T
  0.1806349717736718  0.9146659958287577  0.0569646256147767   T   T   T
  0.1040975230284232  0.6350071731366137  0.2573536517906048   T   T   T
  0.4529456794595073  0.9197952814178753  0.0460940539689044   T   T   T
  0.2676340082790588  0.8215262753179254  0.2524067989358588   T   T   T
  0.3002818121681933  0.6812159588592588  0.2618208055655770   T   T   T
  0.7568760250447958  0.6672428061051905  0.0647276918533353   T   T   T
  0.4680732340663138  0.7806201526925948  0.3971122618361157   T   T   T
  0.6394280159973501  0.8324756252485142  0.4217218896544057   T   T   T
  0.6723099798044585  0.7693132572462511  0.3703893890235656   T   T   T
  0.5001198201382279  0.7164885403130522  0.3461190909792745   T   T   T
  0.6505846925540034  0.7246451502701007  0.3162955141691072   T   T   T
  0.6080115048503675  0.6414698757063293  0.2812179900761734   T   T   T
  0.5084440593582031  0.6120421914567019  0.2595891789469389   T   T   T
  0.5524622510364593  0.5834823042996136  0.3620335913339969   T   T   T
  0.4217200352162431  0.5435465794917191  0.2680362793851391   T   T   T
  0.4687070270496845  0.5088865927194912  0.3707074617330242   T   T   T
  0.3743569207361058  0.4892701345914607  0.3770283841619559   T   T   T
  0.3366939839973587  0.4189360114716217  0.3560446793070289   T   T   T
  0.4099805397289696  0.4081674108045622  0.3639798433916646   T   T   T
  0.3347766917851643  0.5238687674832785  0.2878761007336603   T   T   T
  0.3664310839081660  0.4381133144825772  0.2780081519048906   T   T   T
  0.3111800871855306  0.4425101723425628  0.3076616503693432   T   T   T
  0.9746814284063799  0.1744065426120278  0.2291050653288272   T   T   T
  0.6487172479938023  0.0846877330002755  0.2581376791200357   T   T   T
  0.4702087235840681  0.4457814853235395  0.2651989661102527   T   T   T
  0.9462876007068713  0.5116441449765675  0.0796089142417735   T   T   T
  0.6697565849932858  0.2706084833237068  0.0552218591199516   T   T   T
  0.5172481901859439  0.3888273192930867  0.0576157074049934   T   T   T
  0.8557528202460897  0.2833705550556430  0.0530980993753080   T   T   T
  0.5469757616458730  0.9942541307188911  0.0015812172250241   T   T   T
  0.9959051501703756  0.3855877579447882  0.0464146267650886   T   T   T
  0.9161055818652512  0.2783819667215854  0.0022640756848479   T   T   T
  0.8928319328327039  0.9438569720654876  0.0611471029744553   T   T   T
  0.7909616527815946  0.5991069872408525  0.2062057732253324   T   T   T
  0.9759048870240387  0.6976126473543189  0.2238364613856738   T   T   T
  0.5220522154429080  0.0147654241775056  0.2265223579634394   T   T   T
  0.7238567865761324  0.9642024126491118  0.2527897141020076   T   T   T
  0.9119991692521269  0.4711746506641796  0.2523451346264745   T   T   T
  0.0292275177288512  0.6199449714190844  0.2508274309370396   T   T   T
  0.6219256925813523  0.5393299914430523  0.2396319663089982   T   T   T
  0.7231871029555629  0.8182167538138053  0.0156387441508836   T   T   T
  0.0297649045748968  0.8428134898697731  0.0464644018121654   T   T   T
  0.6576546598222981  0.7173200262974698  0.0261166748689984   T   T   T
  0.0155328960000034  0.3816170690000007  0.2513608254335434   F   F   T
  0.3652954231164146  0.3297261457324388  0.2146378197213331   T   T   T
  0.2907523088763556  0.4090611585613866  0.2134135097431120   T   T   T
  0.2704155891668700  0.2687613663390427  0.2163266352410637   T   T   T
  0.4307593610516917  0.0620716447755230  0.2479986733100173   T   T   T
  0.1809383866587380  0.0019441486261100  0.2473196736892555   T   T   T
  0.4963301471445812  0.2488761119669505  0.0506312932894987   T   T   T
  0.2070935369999987  0.5189726349999972  0.0277898279149773   F   F   T
  0.4152206779999972  0.2915823459999984  0.0680292610657297   F   F   T
  0.9654504559851985  0.0204406105897533  0.0256650461965503   T   T   T
  0.0898948485084046  0.3696815116752645  0.0441378605630692   T   T   T
  0.3196615262446278  0.9701902746800604  0.0081341588901646   T   T   T
  0.2601812581664263  0.2587892625397255  0.0240713698084817   T   T   T
  0.2359772774970155  0.9372176945394080  0.1874500130643189   T   T   T
  0.3500650541580153  0.6181097891083401  0.2365650258171667   T   T   T
  0.1234085689844241  0.5961894485744691  0.2697940964546624   T   T   T
  0.2654690941581027  0.8608397678696268  0.2351529967069984   T   T   T
  0.3169196155256881  0.7005351783977206  0.2822843313858391   T   T   T
  0.4188115822947653  0.9350769222947699  0.0337278669100691   T   T   T
  0.2813484847313117  0.4856567941044448  0.0586040794391499   T   T   T
  0.4017234149999993  0.6103456020000024  0.0519340022008723   F   F   T
  0.2394303320328537  0.6963935273690040  0.0214778737345478   T   T   T
  0.1673124240966226  0.9643326913428872  0.0624599826757557   T   T   T
  0.0089298368614400  0.1094210103419165  0.0534848267324605   T   T   T
  0.5715067770645804  0.0482992195145173  0.0496813435385141   T   T   T
  0.0391829810154383  0.7519579658105784  0.1903548024828586   T   T   T
  0.7502446279848582  0.7558398929234639  0.0623108885734382   T   T   T
  0.6409776100646678  0.5223787581996396  0.0868982185273125   T   T   T
  0.0065782950126169  0.6673818057784338  0.1259708198896008   T   T   T
  0.4699562850960730  0.1268964992501048  0.1417525585945286   T   T   T
  0.7189420762791785  0.2329670619511176  0.1246577013912314   T   T   T
  0.9742236571316770  0.2664756637808413  0.0483741497460930   T   T   T
  0.9751449511246336  0.8188448435894226  0.0919216136503641   T   T   T
  0.1779996518305841  0.0641624936270353  0.1981424023409705   T   T   T
  0.4475199558562448  0.3916496612972650  0.2153744352955315   T   T   T
  0.5890671471212402  0.6716622388305739  0.0629724681764232   T   T   T
  0.3820327745158831  0.3435028524962287  0.1165512705969099   T   T   T
  0.9011722722177428  0.0522578732853508  0.0885267052122098   T   T   T
  0.8025270297441844  0.9399984195993100  0.1535572965748553   T   T   T
  0.6183204963385037  0.0111912918115731  0.2156553147866932   T   T   T
  0.6263918906578259  0.4828123977318044  0.1634057552986690   T   T   T
  0.7001609762792266  0.7413001065772682  0.1811910781834694   T   T   T
  0.9400277088253421  0.2715623237637080  0.1246676367793347   T   T   T
  0.9203021533761900  0.9925989977764450  0.1607692919547959   T   T   T
  0.8435206569458872  0.8151908506898812  0.1040608126754767   T   T   T
  0.0291517078481783  0.9012261701962542  0.1529123558130698   T   T   T
  0.4598374877142223  0.6973907381529266  0.0723896171565102   T   T   T
  0.7103199227471539  0.8941270313890660  0.2085320575409007   T   T   T
  0.7805224316655686  0.0884423781781136  0.1134019440592057   T   T   T
  0.2003387138421708  0.4290049753876276  0.1942695001865675   T   T   T
  0.3459501275746122  0.5007886866495651  0.1010478059606992   T   T   T
  0.3280818309166375  0.9155007342623018  0.1769344997414212   T   T   T
  0.2775766004487560  0.2360658849397596  0.1241466939387660   T   T   T
  0.3294079622176316  0.9327154229117507  0.1022846503464319   T   T   T
  0.9635397073058140  0.1444390533974684  0.1744223804156947   T   T   T
  0.6701957579999984  0.1154124740000029  0.0876761251349619   F   F   T
  0.0750414874037029  0.4245212894160932  0.2128349334159581   T   T   T
  0.1279081920893911  0.1053343561317707  0.0921335530918285   T   T   T
  0.6111729909036399  0.3631462048470292  0.0663037095183935   T   T   T
  0.1841056428444656  0.5810768133043550  0.1666865756446609   T   T   T
  0.3411977539251669  0.7446696206268096  0.1768749620507175   T   T   T
  0.4149531380591006  0.6235911075490419  0.1948539493897526   T   T   T
  0.2898841049248231  0.1558420871670655  0.1928164077237939   T   T   T
  0.4550423612454910  0.1367178700699692  0.0655872446759870   T   T   T
  0.4842691295389940  0.2874177032599329  0.1621921430028765   T   T   T
  0.6152117357483247  0.3192548924219796  0.1436614336288654   T   T   T
  0.1580140732180629  0.4498381703713064  0.0659154627569929   T   T   T
  0.5911233316468548  0.0589083862143526  0.1457860843022304   T   T   T
  0.2832259979345320  0.6420440553059937  0.1268037971213194   T   T   T
  0.6469011342361862  0.7820561056705746  0.1104610410513844   T   T   T
  0.3411004824785412  0.0539297092284757  0.0484682318967351   T   T   T
  0.7621110460556897  0.5980867311373829  0.0901645674576378   T   T   T
  0.5663628367443101  0.9238293863600366  0.1049532792669560   T   T   T
  0.2438218943007718  0.1625903845867377  0.0589612979503450   T   T   T
  0.9792556194562230  0.5342211364102714  0.2228088433357809   T   T   T
  0.6943843193687806  0.5824072212847630  0.2091577528536722   T   T   T
  0.8082647695708421  0.6851418647021862  0.1492931542757124   T   T   T
  0.2035015360943915  0.6977781557294672  0.0735946892185123   T   T   T
  0.2095978088715305  0.8696237880844155  0.0876216575759177   T   T   T
  0.1383891568646007  0.6751174490459514  0.2264427806768549   T   T   T
  0.4481250342520542  0.8717723674647477  0.0802157700820817   T   T   T
  0.3991338941406397  0.0501987392860032  0.1944436522361739   T   T   T
  0.5051315394294066  0.5283426014157476  0.1797936678904939   T   T   T
  0.8591410083954373  0.4892767910864374  0.0999104959528372   T   T   T
  0.1750619511527776  0.3489190390082446  0.1257259284271972   T   T   T
  0.8228331380051812  0.3261614528689507  0.1042705728155259   T   T   T
  0.2624068830781490  0.7381141487358908  0.2386233819445049   T   T   T
  0.9049002125933580  0.5797445696630217  0.1593967319108885   T   T   T
  0.1489734490770982  0.9677002939476042  0.1367884023059949   T   T   T
  0.0871990319267147  0.1598588284906091  0.1613189690268591   T   T   T
  0.0590079483384506  0.3204431655293017  0.1515798988556623   T   T   T
  0.1129043962188290  0.5854036019786079  0.1024591854658772   T   T   T
  0.4420073235833179  0.5839510312134542  0.1255375701579058   T   T   T
 
  0.00000000E+00  0.00000000E+00  0.00000000E+00
  0.00000000E+00  0.00000000E+00  0.00000000E+00
  0.00000000E+00  0.00000000E+00  0.00000000E+00
  0.00000000E+00  0.00000000E+00  0.00000000E+00
  0.00000000E+00  0.00000000E+00  0.00000000E+00
  0.00000000E+00  0.00000000E+00  0.00000000E+00
  0.00000000E+00  0.00000000E+00  0.00000000E+00
  0.00000000E+00  0.00000000E+00  0.00000000E+00
  0.00000000E+00  0.00000000E+00  0.00000000E+00
  0.00000000E+00  0.00000000E+00  0.00000000E+00
  0.00000000E+00  0.00000000E+00  0.00000000E+00
  0.00000000E+00  0.00000000E+00  0.00000000E+00
  0.00000000E+00  0.00000000E+00  0.00000000E+00
  0.00000000E+00  0.00000000E+00  0.00000000E+00
  0.00000000E+00  0.00000000E+00  0.00000000E+00
  0.00000000E+00  0.00000000E+00  0.00000000E+00
  0.00000000E+00  0.00000000E+00  0.00000000E+00
  0.00000000E+00  0.00000000E+00  0.00000000E+00
  0.00000000E+00  0.00000000E+00  0.00000000E+00
  0.00000000E+00  0.00000000E+00  0.00000000E+00
  0.00000000E+00  0.00000000E+00  0.00000000E+00
  0.00000000E+00  0.00000000E+00  0.00000000E+00
  0.00000000E+00  0.00000000E+00  0.00000000E+00
  0.00000000E+00  0.00000000E+00  0.00000000E+00
  0.00000000E+00  0.00000000E+00  0.00000000E+00
  0.00000000E+00  0.00000000E+00  0.00000000E+00
  0.00000000E+00  0.00000000E+00  0.00000000E+00
  0.00000000E+00  0.00000000E+00  0.00000000E+00
  0.00000000E+00  0.00000000E+00  0.00000000E+00
  0.00000000E+00  0.00000000E+00  0.00000000E+00
  0.00000000E+00  0.00000000E+00  0.00000000E+00
  0.00000000E+00  0.00000000E+00  0.00000000E+00
  0.00000000E+00  0.00000000E+00  0.00000000E+00
  0.00000000E+00  0.00000000E+00  0.00000000E+00
  0.00000000E+00  0.00000000E+00  0.00000000E+00
  0.00000000E+00  0.00000000E+00  0.00000000E+00
  0.00000000E+00  0.00000000E+00  0.00000000E+00
  0.00000000E+00  0.00000000E+00  0.00000000E+00
  0.00000000E+00  0.00000000E+00  0.00000000E+00
  0.00000000E+00  0.00000000E+00  0.00000000E+00
  0.00000000E+00  0.00000000E+00  0.00000000E+00
  0.00000000E+00  0.00000000E+00  0.00000000E+00
  0.00000000E+00  0.00000000E+00  0.00000000E+00
  0.00000000E+00  0.00000000E+00  0.00000000E+00
  0.00000000E+00  0.00000000E+00  0.00000000E+00
  0.00000000E+00  0.00000000E+00  0.00000000E+00
  0.00000000E+00  0.00000000E+00  0.00000000E+00
  0.00000000E+00  0.00000000E+00  0.00000000E+00
  0.00000000E+00  0.00000000E+00  0.00000000E+00
  0.00000000E+00  0.00000000E+00  0.00000000E+00
  0.00000000E+00  0.00000000E+00  0.00000000E+00
  0.00000000E+00  0.00000000E+00  0.00000000E+00
  0.00000000E+00  0.00000000E+00  0.00000000E+00
  0.00000000E+00  0.00000000E+00  0.00000000E+00
  0.00000000E+00  0.00000000E+00  0.00000000E+00
  0.00000000E+00  0.00000000E+00  0.00000000E+00
  0.00000000E+00  0.00000000E+00  0.00000000E+00
  0.00000000E+00  0.00000000E+00  0.00000000E+00
  0.00000000E+00  0.00000000E+00  0.00000000E+00
  0.00000000E+00  0.00000000E+00  0.00000000E+00
  0.00000000E+00  0.00000000E+00  0.00000000E+00
  0.00000000E+00  0.00000000E+00  0.00000000E+00
  0.00000000E+00  0.00000000E+00  0.00000000E+00
  0.00000000E+00  0.00000000E+00  0.00000000E+00
  0.00000000E+00  0.00000000E+00  0.00000000E+00
  0.00000000E+00  0.00000000E+00  0.00000000E+00
  0.00000000E+00  0.00000000E+00  0.00000000E+00
  0.00000000E+00  0.00000000E+00  0.00000000E+00
  0.00000000E+00  0.00000000E+00  0.00000000E+00
  0.00000000E+00  0.00000000E+00  0.00000000E+00
  0.00000000E+00  0.00000000E+00  0.00000000E+00
  0.00000000E+00  0.00000000E+00  0.00000000E+00
  0.00000000E+00  0.00000000E+00  0.00000000E+00
  0.00000000E+00  0.00000000E+00  0.00000000E+00
  0.00000000E+00  0.00000000E+00  0.00000000E+00
  0.00000000E+00  0.00000000E+00  0.00000000E+00
  0.00000000E+00  0.00000000E+00  0.00000000E+00
  0.00000000E+00  0.00000000E+00  0.00000000E+00
  0.00000000E+00  0.00000000E+00  0.00000000E+00
  0.00000000E+00  0.00000000E+00  0.00000000E+00
  0.00000000E+00  0.00000000E+00  0.00000000E+00
  0.00000000E+00  0.00000000E+00  0.00000000E+00
  0.00000000E+00  0.00000000E+00  0.00000000E+00
  0.00000000E+00  0.00000000E+00  0.00000000E+00
  0.00000000E+00  0.00000000E+00  0.00000000E+00
  0.00000000E+00  0.00000000E+00  0.00000000E+00
  0.00000000E+00  0.00000000E+00  0.00000000E+00
  0.00000000E+00  0.00000000E+00  0.00000000E+00
  0.00000000E+00  0.00000000E+00  0.00000000E+00
  0.00000000E+00  0.00000000E+00  0.00000000E+00
  0.00000000E+00  0.00000000E+00  0.00000000E+00
  0.00000000E+00  0.00000000E+00  0.00000000E+00
  0.00000000E+00  0.00000000E+00  0.00000000E+00
  0.00000000E+00  0.00000000E+00  0.00000000E+00
  0.00000000E+00  0.00000000E+00  0.00000000E+00
  0.00000000E+00  0.00000000E+00  0.00000000E+00
  0.00000000E+00  0.00000000E+00  0.00000000E+00
  0.00000000E+00  0.00000000E+00  0.00000000E+00
  0.00000000E+00  0.00000000E+00  0.00000000E+00
  0.00000000E+00  0.00000000E+00  0.00000000E+00
  0.00000000E+00  0.00000000E+00  0.00000000E+00
  0.00000000E+00  0.00000000E+00  0.00000000E+00
  0.00000000E+00  0.00000000E+00  0.00000000E+00
  0.00000000E+00  0.00000000E+00  0.00000000E+00
  0.00000000E+00  0.00000000E+00  0.00000000E+00
  0.00000000E+00  0.00000000E+00  0.00000000E+00
  0.00000000E+00  0.00000000E+00  0.00000000E+00
  0.00000000E+00  0.00000000E+00  0.00000000E+00
  0.00000000E+00  0.00000000E+00  0.00000000E+00
  0.00000000E+00  0.00000000E+00  0.00000000E+00
  0.00000000E+00  0.00000000E+00  0.00000000E+00
  0.00000000E+00  0.00000000E+00  0.00000000E+00
  0.00000000E+00  0.00000000E+00  0.00000000E+00
  0.00000000E+00  0.00000000E+00  0.00000000E+00
  0.00000000E+00  0.00000000E+00  0.00000000E+00
  0.00000000E+00  0.00000000E+00  0.00000000E+00
  0.00000000E+00  0.00000000E+00  0.00000000E+00
  0.00000000E+00  0.00000000E+00  0.00000000E+00
  0.00000000E+00  0.00000000E+00  0.00000000E+00
  0.00000000E+00  0.00000000E+00  0.00000000E+00
  0.00000000E+00  0.00000000E+00  0.00000000E+00
  0.00000000E+00  0.00000000E+00  0.00000000E+00
  0.00000000E+00  0.00000000E+00  0.00000000E+00
  0.00000000E+00  0.00000000E+00  0.00000000E+00
  0.00000000E+00  0.00000000E+00  0.00000000E+00
  0.00000000E+00  0.00000000E+00  0.00000000E+00
  0.00000000E+00  0.00000000E+00  0.00000000E+00
  0.00000000E+00  0.00000000E+00  0.00000000E+00
  0.00000000E+00  0.00000000E+00  0.00000000E+00
  0.00000000E+00  0.00000000E+00  0.00000000E+00
  0.00000000E+00  0.00000000E+00  0.00000000E+00
  0.00000000E+00  0.00000000E+00  0.00000000E+00
  0.00000000E+00  0.00000000E+00  0.00000000E+00
  0.00000000E+00  0.00000000E+00  0.00000000E+00
  0.00000000E+00  0.00000000E+00  0.00000000E+00
  0.00000000E+00  0.00000000E+00  0.00000000E+00
  0.00000000E+00  0.00000000E+00  0.00000000E+00
  0.00000000E+00  0.00000000E+00  0.00000000E+00
  0.00000000E+00  0.00000000E+00  0.00000000E+00
  0.00000000E+00  0.00000000E+00  0.00000000E+00
  0.00000000E+00  0.00000000E+00  0.00000000E+00
  0.00000000E+00  0.00000000E+00  0.00000000E+00
  0.00000000E+00  0.00000000E+00  0.00000000E+00
  0.00000000E+00  0.00000000E+00  0.00000000E+00
  0.00000000E+00  0.00000000E+00  0.00000000E+00
  0.00000000E+00  0.00000000E+00  0.00000000E+00
  0.00000000E+00  0.00000000E+00  0.00000000E+00
  0.00000000E+00  0.00000000E+00  0.00000000E+00
  0.00000000E+00  0.00000000E+00  0.00000000E+00
  0.00000000E+00  0.00000000E+00  0.00000000E+00
  0.00000000E+00  0.00000000E+00  0.00000000E+00
  0.00000000E+00  0.00000000E+00  0.00000000E+00
  0.00000000E+00  0.00000000E+00  0.00000000E+00
  0.00000000E+00  0.00000000E+00  0.00000000E+00
  0.00000000E+00  0.00000000E+00  0.00000000E+00
  0.00000000E+00  0.00000000E+00  0.00000000E+00
  0.00000000E+00  0.00000000E+00  0.00000000E+00
  0.00000000E+00  0.00000000E+00  0.00000000E+00
  0.00000000E+00  0.00000000E+00  0.00000000E+00
  0.00000000E+00  0.00000000E+00  0.00000000E+00
  0.00000000E+00  0.00000000E+00  0.00000000E+00
  0.00000000E+00  0.00000000E+00  0.00000000E+00
  0.00000000E+00  0.00000000E+00  0.00000000E+00
  0.00000000E+00  0.00000000E+00  0.00000000E+00
  0.00000000E+00  0.00000000E+00  0.00000000E+00
  0.00000000E+00  0.00000000E+00  0.00000000E+00
  0.00000000E+00  0.00000000E+00  0.00000000E+00
  0.00000000E+00  0.00000000E+00  0.00000000E+00
  0.00000000E+00  0.00000000E+00  0.00000000E+00
  0.00000000E+00  0.00000000E+00  0.00000000E+00
  0.00000000E+00  0.00000000E+00  0.00000000E+00
  0.00000000E+00  0.00000000E+00  0.00000000E+00
  0.00000000E+00  0.00000000E+00  0.00000000E+00
  0.00000000E+00  0.00000000E+00  0.00000000E+00
  0.00000000E+00  0.00000000E+00  0.00000000E+00
  0.00000000E+00  0.00000000E+00  0.00000000E+00
  0.00000000E+00  0.00000000E+00  0.00000000E+00
  0.00000000E+00  0.00000000E+00  0.00000000E+00
  0.00000000E+00  0.00000000E+00  0.00000000E+00
  0.00000000E+00  0.00000000E+00  0.00000000E+00
  0.00000000E+00  0.00000000E+00  0.00000000E+00
  0.00000000E+00  0.00000000E+00  0.00000000E+00
  0.00000000E+00  0.00000000E+00  0.00000000E+00
  0.00000000E+00  0.00000000E+00  0.00000000E+00
  0.00000000E+00  0.00000000E+00  0.00000000E+00
  0.00000000E+00  0.00000000E+00  0.00000000E+00
  0.00000000E+00  0.00000000E+00  0.00000000E+00
  0.00000000E+00  0.00000000E+00  0.00000000E+00
  0.00000000E+00  0.00000000E+00  0.00000000E+00
  0.00000000E+00  0.00000000E+00  0.00000000E+00
  0.00000000E+00  0.00000000E+00  0.00000000E+00
  0.00000000E+00  0.00000000E+00  0.00000000E+00
  0.00000000E+00  0.00000000E+00  0.00000000E+00
  0.00000000E+00  0.00000000E+00  0.00000000E+00
  0.00000000E+00  0.00000000E+00  0.00000000E+00
  0.00000000E+00  0.00000000E+00  0.00000000E+00
  0.00000000E+00  0.00000000E+00  0.00000000E+00
  0.00000000E+00  0.00000000E+00  0.00000000E+00
  0.00000000E+00  0.00000000E+00  0.00000000E+00
  0.00000000E+00  0.00000000E+00  0.00000000E+00
  0.00000000E+00  0.00000000E+00  0.00000000E+00
  0.00000000E+00  0.00000000E+00  0.00000000E+00
  0.00000000E+00  0.00000000E+00  0.00000000E+00
  0.00000000E+00  0.00000000E+00  0.00000000E+00
  0.00000000E+00  0.00000000E+00  0.00000000E+00
  0.00000000E+00  0.00000000E+00  0.00000000E+00
  0.00000000E+00  0.00000000E+00  0.00000000E+00
  0.00000000E+00  0.00000000E+00  0.00000000E+00
  0.00000000E+00  0.00000000E+00  0.00000000E+00
  0.00000000E+00  0.00000000E+00  0.00000000E+00
  0.00000000E+00  0.00000000E+00  0.00000000E+00
  0.00000000E+00  0.00000000E+00  0.00000000E+00
  0.00000000E+00  0.00000000E+00  0.00000000E+00
  0.00000000E+00  0.00000000E+00  0.00000000E+00
  0.00000000E+00  0.00000000E+00  0.00000000E+00
  0.00000000E+00  0.00000000E+00  0.00000000E+00
  0.00000000E+00  0.00000000E+00  0.00000000E+00
  0.00000000E+00  0.00000000E+00  0.00000000E+00
  0.00000000E+00  0.00000000E+00  0.00000000E+00
  0.00000000E+00  0.00000000E+00  0.00000000E+00
  0.00000000E+00  0.00000000E+00  0.00000000E+00
  0.00000000E+00  0.00000000E+00  0.00000000E+00
  0.00000000E+00  0.00000000E+00  0.00000000E+00
  0.00000000E+00  0.00000000E+00  0.00000000E+00
  0.00000000E+00  0.00000000E+00  0.00000000E+00
  0.00000000E+00  0.00000000E+00  0.00000000E+00
  0.00000000E+00  0.00000000E+00  0.00000000E+00
  0.00000000E+00  0.00000000E+00  0.00000000E+00
  0.00000000E+00  0.00000000E+00  0.00000000E+00
  0.00000000E+00  0.00000000E+00  0.00000000E+00
  0.00000000E+00  0.00000000E+00  0.00000000E+00
  0.00000000E+00  0.00000000E+00  0.00000000E+00
  0.00000000E+00  0.00000000E+00  0.00000000E+00
  0.00000000E+00  0.00000000E+00  0.00000000E+00
  0.00000000E+00  0.00000000E+00  0.00000000E+00
  0.00000000E+00  0.00000000E+00  0.00000000E+00
  0.00000000E+00  0.00000000E+00  0.00000000E+00
  0.00000000E+00  0.00000000E+00  0.00000000E+00
  0.00000000E+00  0.00000000E+00  0.00000000E+00
  0.00000000E+00  0.00000000E+00  0.00000000E+00
  0.00000000E+00  0.00000000E+00  0.00000000E+00
  0.00000000E+00  0.00000000E+00  0.00000000E+00
  0.00000000E+00  0.00000000E+00  0.00000000E+00
  0.00000000E+00  0.00000000E+00  0.00000000E+00
  0.00000000E+00  0.00000000E+00  0.00000000E+00
  0.00000000E+00  0.00000000E+00  0.00000000E+00
  0.00000000E+00  0.00000000E+00  0.00000000E+00
  0.00000000E+00  0.00000000E+00  0.00000000E+00
  0.00000000E+00  0.00000000E+00  0.00000000E+00
  0.00000000E+00  0.00000000E+00  0.00000000E+00
  0.00000000E+00  0.00000000E+00  0.00000000E+00
  0.00000000E+00  0.00000000E+00  0.00000000E+00
  0.00000000E+00  0.00000000E+00  0.00000000E+00
  0.00000000E+00  0.00000000E+00  0.00000000E+00
  0.00000000E+00  0.00000000E+00  0.00000000E+00
  0.00000000E+00  0.00000000E+00  0.00000000E+00
  0.00000000E+00  0.00000000E+00  0.00000000E+00
  0.00000000E+00  0.00000000E+00  0.00000000E+00
  0.00000000E+00  0.00000000E+00  0.00000000E+00
  0.00000000E+00  0.00000000E+00  0.00000000E+00
  0.00000000E+00  0.00000000E+00  0.00000000E+00
  0.00000000E+00  0.00000000E+00  0.00000000E+00
  0.00000000E+00  0.00000000E+00  0.00000000E+00
  0.00000000E+00  0.00000000E+00  0.00000000E+00
  0.00000000E+00  0.00000000E+00  0.00000000E+00
  0.00000000E+00  0.00000000E+00  0.00000000E+00
  0.00000000E+00  0.00000000E+00  0.00000000E+00
  0.00000000E+00  0.00000000E+00  0.00000000E+00
  0.00000000E+00  0.00000000E+00  0.00000000E+00
  0.00000000E+00  0.00000000E+00  0.00000000E+00
  0.00000000E+00  0.00000000E+00  0.00000000E+00
  0.00000000E+00  0.00000000E+00  0.00000000E+00
  0.00000000E+00  0.00000000E+00  0.00000000E+00
  0.00000000E+00  0.00000000E+00  0.00000000E+00
  0.00000000E+00  0.00000000E+00  0.00000000E+00
  0.00000000E+00  0.00000000E+00  0.00000000E+00
  0.00000000E+00  0.00000000E+00  0.00000000E+00
  0.00000000E+00  0.00000000E+00  0.00000000E+00
  0.00000000E+00  0.00000000E+00  0.00000000E+00
  0.00000000E+00  0.00000000E+00  0.00000000E+00
  0.00000000E+00  0.00000000E+00  0.00000000E+00
  0.00000000E+00  0.00000000E+00  0.00000000E+00
  0.00000000E+00  0.00000000E+00  0.00000000E+00
  0.00000000E+00  0.00000000E+00  0.00000000E+00
  0.00000000E+00  0.00000000E+00  0.00000000E+00
  0.00000000E+00  0.00000000E+00  0.00000000E+00
  0.00000000E+00  0.00000000E+00  0.00000000E+00
  0.00000000E+00  0.00000000E+00  0.00000000E+00
  0.00000000E+00  0.00000000E+00  0.00000000E+00
  0.00000000E+00  0.00000000E+00  0.00000000E+00
  0.00000000E+00  0.00000000E+00  0.00000000E+00
  0.00000000E+00  0.00000000E+00  0.00000000E+00
  0.00000000E+00  0.00000000E+00  0.00000000E+00
  0.00000000E+00  0.00000000E+00  0.00000000E+00
  0.00000000E+00  0.00000000E+00  0.00000000E+00
  0.00000000E+00  0.00000000E+00  0.00000000E+00
  0.00000000E+00  0.00000000E+00  0.00000000E+00
  0.00000000E+00  0.00000000E+00  0.00000000E+00
  0.00000000E+00  0.00000000E+00  0.00000000E+00
  0.00000000E+00  0.00000000E+00  0.00000000E+00
  0.00000000E+00  0.00000000E+00  0.00000000E+00
  0.00000000E+00  0.00000000E+00  0.00000000E+00
  0.00000000E+00  0.00000000E+00  0.00000000E+00
  0.00000000E+00  0.00000000E+00  0.00000000E+00
  0.00000000E+00  0.00000000E+00  0.00000000E+00
  0.00000000E+00  0.00000000E+00  0.00000000E+00
  0.00000000E+00  0.00000000E+00  0.00000000E+00
  0.00000000E+00  0.00000000E+00  0.00000000E+00
  0.00000000E+00  0.00000000E+00  0.00000000E+00
  0.00000000E+00  0.00000000E+00  0.00000000E+00
  0.00000000E+00  0.00000000E+00  0.00000000E+00
  0.00000000E+00  0.00000000E+00  0.00000000E+00
