# Supplementary material for: Adsorption of 4-(N,N-Dimethylamino)-4′-nitrostilbene on an Amorphous Silica Glass Surface
Source: J Phys Chem C Nanomater Interfaces. 2023 Nov 17;127(47):22964–74. doi: 10.1021/acs.jpcc.3c05552 (PMC10694811; doi:10.1021/acs.jpcc.3c05552)
Supplement: Supplementary file 2 — jp3c05552_si_002.zip [file jp3c05552_si_002.zip › contcar/B12_CONTCAR]

DANS                                    
   1.00000000000000     
    23.7420005797999991    0.0000000000000000    0.0000000000000000
     0.0000000000000000   18.2761001587000003    0.0000000000000000
     0.0000000000000000    0.0000000000000000   40.4500007628999967
   C    N    O    H    Si
    16     2   164    60    70
Selective dynamics
Direct
  0.4148190049905601  0.5342354557426292  0.3565091237509586   T   T   T
  0.3778387338654244  0.5573168386002297  0.3314393471251569   T   T   T
  0.3969227271271878  0.5655519127111311  0.2989424258695497   T   T   T
  0.4531685163356604  0.5532342795082056  0.2917029487420724   T   T   T
  0.4922510546891664  0.5337738178306467  0.3166388436676376   T   T   T
  0.4709897620085792  0.5228851408898834  0.3490487449441366   T   T   T
  0.5506463427712031  0.5216235531530781  0.3074649685873955   T   T   T
  0.5983018114522902  0.5270920611437017  0.3261472666378977   T   T   T
  0.6059445499345364  0.5576566123104393  0.3589436014187721   T   T   T
  0.6497781859568190  0.5316755196147999  0.3793737866202177   T   T   T
  0.5727477164897575  0.6152500756962044  0.3716439805119111   T   T   T
  0.6576757934337046  0.5572750270990651  0.4112891431869709   T   T   T
  0.5805245705269865  0.6424455137149222  0.4032141582066609   T   T   T
  0.6224015627600211  0.6127829168170693  0.4244374078058509   T   T   T
  0.5933986486316136  0.6962359324964269  0.4686128378086060   T   T   T
  0.6732685346435048  0.6085340777886997  0.4770258535802638   T   T   T
  0.6288558849914733  0.6376782052217765  0.4562156954383996   T   T   T
  0.3199391079550783  0.5718754906641551  0.3393990943369906   T   T   T
  0.3025683274486251  0.5585861687569349  0.3683975805216372   T   T   T
  0.2867704793944788  0.5977259561579081  0.3170376096490997   T   T   T
  0.9383002239778391  0.1905637885277437  0.1436203236369284   T   T   T
  0.8431237103319124  0.0974036977435079  0.0957782036315419   T   T   T
  0.0940470552175569  0.7326250507982168  0.2133009977834893   T   T   T
  0.3533704219532997  0.8303694337906955  0.1740581531896175   T   T   T
  0.4969670434062633  0.5382927428579033  0.1394551727203886   T   T   T
  0.4629755035011447  0.1998204489061413  0.1623838336751580   T   T   T
  0.2303708548427538  0.6366593763184812  0.1524923070609620   T   T   T
  0.1439668260933969  0.4307545995694875  0.2160155775362260   T   T   T
  0.0404932129461981  0.6936080237712319  0.1583449936927025   T   T   T
  0.6019235763872369  0.5841001406923955  0.0736249287886178   T   T   T
  0.4419897840303586  0.3294656022322709  0.1368864526535034   T   T   T
  0.0427390482187481  0.4997009265568736  0.2117714260831539   T   T   T
  0.9796931117622318  0.7373525505693025  0.2111528529131045   T   T   T
  0.8117208273804398  0.8806093686644570  0.1226153430891917   T   T   T
  0.9175827923091179  0.0026277479927822  0.1201634658023013   T   T   T
  0.4803771667875594  0.5959199837222462  0.2007257608642178   T   T   T
  0.4515759283473119  0.7837952187663723  0.0729622084617945   T   T   T
  0.4738060803651170  0.3161503527814822  0.1998143298486136   T   T   T
  0.9166938422243790  0.4739145727926250  0.0791152089531550   T   T   T
  0.1879581055342229  0.4059579696529224  0.0957057768782344   T   T   T
  0.5513321518652939  0.2878185732482230  0.1543551331078637   T   T   T
  0.9551104291164474  0.1031859218485520  0.0785905148591351   T   T   T
  0.3701512557690371  0.3731056036700038  0.2065591769924337   T   T   T
  0.6728175166103091  0.6645628410422577  0.1952564573490582   T   T   T
  0.1852395867599449  0.0010027226230351  0.1664948367882945   T   T   T
  0.1318495630781708  0.1216056918886392  0.1873836702782869   T   T   T
  0.9867520182836013  0.7293885092783067  0.1020056346744276   T   T   T
  0.4012078289102688  0.5907441355961273  0.1570551408869592   T   T   T
  0.6292701732838044  0.4477183906124158  0.0673508625852737   T   T   T
  0.9767701348704118  0.9435467867311972  0.1682071682655152   T   T   T
  0.6856892319391146  0.2038748693077002  0.0906114327618646   T   T   T
  0.0703581046747032  0.0979175890702339  0.0697282456568280   T   T   T
  0.3568475672694146  0.4247879209985391  0.1218310779325259   T   T   T
  0.6297915064405645  0.3890565862617423  0.1671002458301148   T   T   T
  0.8932269311289677  0.9960056322806669  0.0559052410985144   T   T   T
  0.6518972059965109  0.9401192544528341  0.2019180949615866   T   T   T
  0.5441674386879275  0.3503592593036492  0.0547530853549382   T   T   T
  0.6225668282825210  0.5056587829518164  0.1280176366635448   T   T   T
  0.0492450519508397  0.6085836062377435  0.1057368824935313   T   T   T
  0.7305385710733739  0.7618468119287426  0.0238307947939104   T   T   T
  0.2401852902624697  0.1015968314375991  0.2028492496939708   T   T   T
  0.1397702369083168  0.5577443967639580  0.1383815734599739   T   T   T
  0.5783621837578925  0.9751391373112525  0.0728508540212549   T   T   T
  0.2514949085170821  0.3863449931507716  0.2143682768733086   T   T   T
  0.4584797267629686  0.4574614076677243  0.1903237814122470   T   T   T
  0.2829418239941383  0.1887552305183404  0.0875437482573568   T   T   T
  0.8417947100612450  0.7392008750152289  0.1271955383492271   T   T   T
  0.5233253531005404  0.6789777573768485  0.0562837514114073   T   T   T
  0.5668442798077559  0.5020975445305900  0.1863265452481537   T   T   T
  0.6141777906218227  0.8591122342015578  0.1071504431911859   T   T   T
  0.8630442142420883  0.9491764026449127  0.1719384793202989   T   T   T
  0.9627911625895479  0.1939498071478858  0.2067031866592309   T   T   T
  0.3337130584670210  0.2856311331657626  0.1275323923565805   T   T   T
  0.6089657930806058  0.7172278978090079  0.0957721304740311   T   T   T
  0.4605166360759593  0.6621583166109192  0.1094493729903846   T   T   T
  0.7055549756324659  0.7887590969232413  0.0876293238237188   T   T   T
  0.2707467805427979  0.9122370105860355  0.1998947959502362   T   T   T
  0.8198021278312071  0.5509040715075343  0.0843770327510741   T   T   T
  0.7070397220703049  0.5434731450011260  0.0888604537090821   T   T   T
  0.3267337164497954  0.7033265918412005  0.1426372271048195   T   T   T
  0.9369391271293791  0.5464534402870218  0.1930338297917427   T   T   T
  0.1963209409665827  0.7097913677148048  0.2398210225814150   T   T   T
  0.8779196507142495  0.3063342990361264  0.1287578210072988   T   T   T
  0.4587402866408506  0.2192751053388355  0.0516830939826110   T   T   T
  0.5366166788102168  0.1087529013889726  0.1368251497075881   T   T   T
  0.8568505762392090  0.6353739394190722  0.1707626101720889   T   T   T
  0.8231339145368488  0.2809978219629199  0.0699029166568883   T   T   T
  0.6423272265039881  0.0876010327154060  0.1220586425308400   T   T   T
  0.9250028293703908  0.0695216694569404  0.1787626398674245   T   T   T
  0.9519142465001599  0.6156896275183610  0.1358731326211029   T   T   T
  0.1434026303824532  0.0193564008868988  0.1044087078457033   T   T   T
  0.3754155759501951  0.9657532859111080  0.1960257800999569   T   T   T
  0.9888321578165826  0.8322331546669937  0.0537503721257082   T   T   T
  0.0087320830479802  0.1936193372667452  0.0379909218726291   T   T   T
  0.6674534284395768  0.7642450384425675  0.1474790402415044   T   T   T
  0.3498565840239598  0.1090447616652748  0.1950409755749784   T   T   T
  0.2131430083964354  0.4837875952105234  0.0454069109544636   T   T   T
  0.3906241764811933  0.8877889630836666  0.0998146626396582   T   T   T
  0.1509582280643135  0.6512589586046078  0.0876684124995269   T   T   T
  0.1162161689282476  0.5128419947420084  0.0777994875377978   T   T   T
  0.3075413435228259  0.5580481491753522  0.1221065686249425   T   T   T
  0.4424138966238529  0.1343358666528417  0.1047623735273728   T   T   T
  0.8222117101647415  0.4129170479808510  0.1013893416002491   T   T   T
  0.4092821740684943  0.5381036220129899  0.0960798806559100   T   T   T
  0.7542131433243934  0.9090372963879840  0.1775124878366801   T   T   T
  0.0428229214520467  0.8314895907928039  0.1783323735244484   T   T   T
  0.3222459561392564  0.4882407690505591  0.0638788682590124   T   T   T
  0.2825260404022146  0.0935069128202449  0.0408029189180500   T   T   T
  0.8110777759651910  0.7949860629923199  0.0694298891785842   T   T   T
  0.1958661514366922  0.7824158748074010  0.0802919790343991   T   T   T
  0.6669888862374463  0.2557826401659996  0.1502433109843690   T   T   T
  0.0276879773955558  0.1140659458948615  0.1636961941053380   T   T   T
  0.9948397194748045  0.3149575824332635  0.1371339176916818   T   T   T
  0.7590797750728363  0.1596842948909665  0.1342993664848153   T   T   T
  0.7671186166715410  0.6282849352460231  0.1298122635296558   T   T   T
  0.5754943777799821  0.9737876662550257  0.1382343371600000   T   T   T
  0.5123542032329164  0.0900719982357142  0.0573001815569385   T   T   T
  0.7619103835202194  0.3003850674650261  0.1214991193089033   T   T   T
  0.1820740013762930  0.1287524969395943  0.0707956149512244   T   T   T
  0.3730271292239470  0.5807765897776470  0.2220840028056626   T   T   T
  0.2994358014479314  0.2292767070612367  0.2127167456718625   T   T   T
  0.4376309216208052  0.0589204350697791  0.1604745302762310   T   T   T
  0.2185601497238613  0.5069208077871952  0.1805731085799953   T   T   T
  0.0764553310266073  0.2420569140986849  0.1705784534164853   T   T   T
  0.1149443098410045  0.1523808174017457  0.1241041568863217   T   T   T
  0.2878787913086094  0.7292834295279258  0.2019417385733986   T   T   T
  0.7317991561786844  0.0741345273915023  0.0840876584361073   T   T   T
  0.2634006988179405  0.6707338460711523  0.0915229222446980   T   T   T
  0.3162854881747513  0.9475225943874530  0.1414905205267170   T   T   T
  0.8769885347765051  0.5107119684011794  0.1390363823265850   T   T   T
  0.9495078468017623  0.2586844315127939  0.0850248299473562   T   T   T
  0.6760230724283482  0.5177454237382862  0.1854885683804499   T   T   T
  0.1830242333465825  0.8928433758724706  0.1226519868247710   T   T   T
  0.6087094607620903  0.0681521914485277  0.1840581160930750   T   T   T
  0.3967376081623594  0.3359011510420000  0.0763514740463248   T   T   T
  0.5035912529102949  0.8915055170046590  0.1036028237535181   T   T   T
  0.1864503315674978  0.3763337790613706  0.1611125843114169   T   T   T
  0.7827836206711940  0.0171618527825753  0.1374587709980864   T   T   T
  0.1515698180548754  0.6140252505992077  0.1980663350396400   T   T   T
  0.4457494686019474  0.0599881561136784  0.2245406053750036   T   T   T
  0.1592436711129716  0.0208260782013949  0.2305711879414389   T   T   T
  0.1072643047844973  0.3258574400907668  0.1215403291268860   T   T   T
  0.2798982551059673  0.8776526948050272  0.0886081344164410   T   T   T
  0.7679825950644955  0.7272649418492959  0.1761454647633466   T   T   T
  0.3978564939326543  0.0993535650295356  0.0482085873361395   T   T   T
  0.0126198017935512  0.8666875032141710  0.1164252482156724   T   T   T
  0.9079823034153245  0.8343844622431182  0.0963241097918153   T   T   T
  0.0626789039198043  0.3854405652718229  0.1759890866004878   T   T   T
  0.2181468468085079  0.2771601756582115  0.1201152173319905   T   T   T
  0.3997739830789896  0.7079298848132061  0.1938217688700946   T   T   T
  0.2774886675254069  0.1750267779777378  0.1521475765752106   T   T   T
  0.6140718105219728  0.3358282762973561  0.1063605402570026   T   T   T
  0.3330065898853624  0.0080439646664062  0.0841023625436921   T   T   T
  0.0858784944168263  0.9464987879628379  0.1495860169226011   T   T   T
  0.6261821620853507  0.1012821429297408  0.0572497694886440   T   T   T
  0.6947232466080753  0.8068109779504363  0.2078446105471679   T   T   T
  0.0009266858719797  0.0487343370412305  0.0234502475115469   T   T   T
  0.5760915569497804  0.0262661014296953  0.0105536531420053   T   T   T
  0.0140091217034550  0.3386505660697549  0.0431845099578462   T   T   T
  0.9142977555995943  0.2755934217868891  0.0261923169781348   T   T   T
  0.4545605811793527  0.3981250046105105  0.2515721391391901   T   T   T
  0.6211194855696449  0.6934828478839110  0.0294092597309048   T   T   T
  0.5598752218011517  0.9947824007322805  0.2338314644201704   T   T   T
  0.6648042248354725  0.0485018722266572  0.2419189248915777   T   T   T
  0.4110580783425717  0.6624413478362327  0.0488210171789853   T   T   T
  0.7379922651635101  0.9163317466971473  0.2435012719990030   T   T   T
  0.0541339422977317  0.3702688238516506  0.2428955204427548   T   T   T
  0.6493199318701871  0.3116034522959879  0.0446165698933061   T   T   T
  0.1252068788818136  0.3944112465979858  0.0390755018446325   T   T   T
  0.3527341576479991  0.9872982735125964  0.0195479883829718   T   T   T
  0.2268306790632815  0.2205171074548477  0.0303973199564092   T   T   T
  0.9540942460352563  0.4652551003518343  0.2465719360296167   T   T   T
  0.9921204636013576  0.6076576559832444  0.2428278899443725   T   T   T
  0.6554950408738885  0.5746164366551355  0.2461609261687463   T   T   T
  0.7576409995990863  0.5763480504301126  0.2178352887640102   T   T   T
  0.2086668378560637  0.6758778431136585  0.0339064225189163   T   T   T
  0.1853170333322299  0.9150093547149754  0.0563627386364218   T   T   T
  0.1047392512879139  0.6320091556191242  0.2578808859630950   T   T   T
  0.4540188925095933  0.9195669616989015  0.0464971390433724   T   T   T
  0.2716740773866157  0.8125808570116526  0.2554903825176907   T   T   T
  0.2998456214838762  0.6674692141109031  0.2586692905768423   T   T   T
  0.7564225851883924  0.6647475870843174  0.0668561930224365   T   T   T
  0.3985189279497055  0.5256222304383591  0.3813720020032809   T   T   T
  0.3681164251197398  0.5811926131513008  0.2794315052523861   T   T   T
  0.4677763921281144  0.5610004666981746  0.2663226267667541   T   T   T
  0.4995465668842678  0.5047874623370264  0.3684783434750676   T   T   T
  0.5565620772570375  0.5040067527403155  0.2818125032332501   T   T   T
  0.6368981128753539  0.5070028803745091  0.3143848213201486   T   T   T
  0.6777064956464385  0.4889682077488717  0.3699470597373589   T   T   T
  0.5406564643093954  0.6401138882169277  0.3559611184796772   T   T   T
  0.6916282174390030  0.5343894081535868  0.4261416310645524   T   T   T
  0.5543758652390972  0.6878407668228292  0.4114900128108506   T   T   T
  0.5483859635873604  0.6817479526930009  0.4669913690068700   T   T   T
  0.6035073040477450  0.7061735972646483  0.4946547914327754   T   T   T
  0.5998682701975091  0.7478006323837987  0.4548828553805553   T   T   T
  0.6693597292684644  0.5487232401496952  0.4799042321999310   T   T   T
  0.7155398372961790  0.6203976242125582  0.4669635734009636   T   T   T
  0.6702742093732033  0.6333665389582527  0.5016144871724215   T   T   T
  0.9845956076614795  0.1812710440161133  0.2264867867793973   T   T   T
  0.6523808026538792  0.0888236092117120  0.2562037010677306   T   T   T
  0.4370402569424965  0.4376475075020160  0.2645444361898613   T   T   T
  0.9470396003714981  0.5098811168246895  0.0826384125798541   T   T   T
  0.6686173114868884  0.2705952598603190  0.0560418578416041   T   T   T
  0.5147656442489940  0.3857761714454278  0.0609547246754234   T   T   T
  0.8543956765171770  0.2812943771245407  0.0535625436973542   T   T   T
  0.5474306263459940  0.9926522817027468  0.0017748046034931   T   T   T
  0.9941159088112506  0.3854164654844291  0.0470105074138536   T   T   T
  0.9145361895317750  0.2790003744272946  0.0019863438531797   T   T   T
  0.8917961075587819  0.9429850675208706  0.0603287088937891   T   T   T
  0.7780352025964463  0.6167560823273426  0.2284373403148071   T   T   T
  0.9765603809360253  0.6916997142325083  0.2248029947120958   T   T   T
  0.5232365692496798  0.0157882982803254  0.2269010572499590   T   T   T
  0.7251999789919125  0.9643183283344202  0.2520120136046316   T   T   T
  0.9129666357510025  0.4603857784124075  0.2480539469983168   T   T   T
  0.0313552512032205  0.6148537642856806  0.2517061069076929   T   T   T
  0.6186918956031312  0.5986029807195429  0.2485478284763821   T   T   T
  0.7251286993896815  0.8110436031062853  0.0145507862116670   T   T   T
  0.0280321838653280  0.8355979519188392  0.0461799297502858   T   T   T
  0.6606664275940516  0.7092414945487664  0.0264408354766219   T   T   T
  0.0155328960000034  0.3816170690000007  0.2505417950905668   F   F   T
  0.3584751671220228  0.3210282177342557  0.2083590299285041   T   T   T
  0.2917501571313758  0.4001045664628465  0.2109807879997668   T   T   T
  0.2702466381222128  0.2680265155788936  0.2136732079157767   T   T   T
  0.4317615645179169  0.0655257969164598  0.2472564863236928   T   T   T
  0.1867750404216317 -0.0029209908060115  0.2451353481375443   T   T   T
  0.4949380503722364  0.2461584700234422  0.0500849824211365   T   T   T
  0.2070935369999987  0.5189726349999972  0.0273841681898065   F   F   T
  0.4152206779999972  0.2915823459999984  0.0668667645297262   F   F   T
  0.9656085047205936  0.0200280798356431  0.0249561753232649   T   T   T
  0.0883280502155106  0.3699347610067051  0.0427551967210575   T   T   T
  0.3199595198006965  0.9620254388143823  0.0100300502384962   T   T   T
  0.2563034639225619  0.2509352074934427  0.0203706107379467   T   T   T
  0.2370951913278173  0.9313514831029694  0.1880919269384377   T   T   T
  0.3439049603401821  0.6117313883975489  0.2334828305606189   T   T   T
  0.1259689907313619  0.5991879047044889  0.2725713255605676   T   T   T
  0.2685627871707981  0.8532371959705274  0.2391760148614661   T   T   T
  0.2936316628990374  0.6472599964464375  0.2814447091259171   T   T   T
  0.4196265739395108  0.9338199627004844  0.0340772041345655   T   T   T
  0.2812329663742689  0.4841927529899728  0.0583690269872831   T   T   T
  0.4017234149999993  0.6103456020000024  0.0522319741750209   F   F   T
  0.2429530896470298  0.6903423679210976  0.0219556734858699   T   T   T
  0.1686690011588337  0.9624500906095038  0.0627572175266765   T   T   T
  0.0085725564730693  0.1094103974185501  0.0526918334458543   T   T   T
  0.5717254926791611  0.0475798037988282  0.0496285866254309   T   T   T
  0.0381162385349731  0.7476959934208618  0.1908728788037403   T   T   T
  0.7513104804913304  0.7529721685028220  0.0624613299633391   T   T   T
  0.6403804714031074  0.5203398952708224  0.0896703853485004   T   T   T
  0.0072903104961973  0.6631012324119878  0.1260516936292934   T   T   T
  0.4700422109053858  0.1250551307960463  0.1411871446707322   T   T   T
  0.7188778323121300  0.2313408335863057  0.1250890071835217   T   T   T
  0.9729121583542726  0.2660714730409389  0.0479161280111412   T   T   T
  0.9748108703351548  0.8145663343285134  0.0924614945452514   T   T   T
  0.1797629707975996  0.0619514040888509  0.1968928918013892   T   T   T
  0.4384888929155065  0.3877408699322012  0.2125612948371366   T   T   T
  0.5901167866894343  0.6689202078827349  0.0633938944647837   T   T   T
  0.3832796136578842  0.3430442172413373  0.1156481628431205   T   T   T
  0.9012442385887416  0.0511755029515209  0.0879343718260538   T   T   T
  0.8023375150959828  0.9387985540258958  0.1528644709813111   T   T   T
  0.6192747560448340  0.0127344101786779  0.2154017198328247   T   T   T
  0.6243000399457698  0.4783609425142205  0.1662082972069840   T   T   T
  0.6999151164411435  0.7404015596237328  0.1812237247520766   T   T   T
  0.9397754218964889  0.2685760518316206  0.1243714286664216   T   T   T
  0.9205257859459561  0.9907262618549431  0.1600935126994129   T   T   T
  0.8430230265211027  0.8125699644058280  0.1045341437124834   T   T   T
  0.0290358957847486  0.8970701766773768  0.1530732996197054   T   T   T
  0.4614987031562471  0.6964346167671900  0.0716777539741044   T   T   T
  0.7100814048103187  0.8940893622663549  0.2079843815494337   T   T   T
  0.7804892980287161  0.0872985186646860  0.1128540135584236   T   T   T
  0.2010179547244429  0.4254391833441157  0.1933168485033883   T   T   T
  0.3463973160010342  0.5003425440004631  0.1007811936876837   T   T   T
  0.3293890802953293  0.9131887739054074  0.1778099366052061   T   T   T
  0.2786127680187948  0.2343572964102218  0.1220424177746749   T   T   T
  0.3306083037536987  0.9293565924391720  0.1029739620116290   T   T   T
  0.9639121778854440  0.1421181728461240  0.1738263404921417   T   T   T
  0.6701957579999984  0.1154124740000029  0.0873744874577978   F   F   T
  0.0759257688689910  0.4207427534799807  0.2120814031701925   T   T   T
  0.1273679139053958  0.1020054075571084  0.0917031377948123   T   T   T
  0.6095711662034997  0.3620188394146704  0.0680176706947634   T   T   T
  0.1851493361423326  0.5788964098059985  0.1672288448752756   T   T   T
  0.3419212625502370  0.7429903860507880  0.1779353337381035   T   T   T
  0.4134797344065966  0.6197075846183036  0.1947893860792714   T   T   T
  0.2915623452635336  0.1546193059218175  0.1904377135412337   T   T   T
  0.4543447051296921  0.1342243370672363  0.0650966190956925   T   T   T
  0.4836013815149779  0.2848612865265927  0.1624576036693725   T   T   T
  0.6151400434146571  0.3161591281071084  0.1451283538832860   T   T   T
  0.1580321797790228  0.4475558965913439  0.0645126684904963   T   T   T
  0.5913412369329024  0.0591583165948006  0.1455054331714378   T   T   T
  0.2842019930185193  0.6410178139254313  0.1275142037661818   T   T   T
  0.6482726665545780  0.7824850327906576  0.1098579676610796   T   T   T
  0.3410306471122034  0.0493327662883691  0.0487034685525535   T   T   T
  0.7618073697767128  0.5955511684979479  0.0922411857546424   T   T   T
  0.5674283711937596  0.9236628481522814  0.1052050472966632   T   T   T
  0.2432765238449215  0.1581313342535358  0.0575418365777157   T   T   T
  0.9811034303282598  0.5303450558070384  0.2229506599857869   T   T   T
  0.6898636677496954  0.5844774699829880  0.2111731858089042   T   T   T
  0.8085224861549895  0.6819369494436266  0.1512195247861036   T   T   T
  0.2052201420982647  0.6954861363562194  0.0735125794772126   T   T   T
  0.2113863662931944  0.8672357753702948  0.0870661392721359   T   T   T
  0.1384751968440067  0.6727925433859230  0.2269284028435193   T   T   T
  0.4496121794775438  0.8705597222674527  0.0803535323389398   T   T   T
  0.4004051987709717  0.0488497321002907  0.1939618016616380   T   T   T
  0.5015018224502646  0.5226029693810367  0.1795231801724576   T   T   T
  0.8590574661568602  0.4872460457841277  0.1012611316359217   T   T   T
  0.1750399539032227  0.3458210415935942  0.1243331780468757   T   T   T
  0.8226057327876932  0.3239985972990757  0.1049485893664618   T   T   T
  0.2633370914855924  0.7310782193528045  0.2396536701815648   T   T   T
  0.9058781510189926  0.5770338035948257  0.1600490734974665   T   T   T
  0.1486732562585629  0.9641408225958498  0.1361262272069648   T   T   T
  0.0879515168794238  0.1569130426885638  0.1611862377658735   T   T   T
  0.0594858078267913  0.3172419086973609  0.1509005251389182   T   T   T
  0.1148013660773163  0.5831095093877604  0.1025586231597901   T   T   T
  0.4426926364569305  0.5834740069814447  0.1248411931693397   T   T   T
 
  0.00000000E+00  0.00000000E+00  0.00000000E+00
  0.00000000E+00  0.00000000E+00  0.00000000E+00
  0.00000000E+00  0.00000000E+00  0.00000000E+00
  0.00000000E+00  0.00000000E+00  0.00000000E+00
  0.00000000E+00  0.00000000E+00  0.00000000E+00
  0.00000000E+00  0.00000000E+00  0.00000000E+00
  0.00000000E+00  0.00000000E+00  0.00000000E+00
  0.00000000E+00  0.00000000E+00  0.00000000E+00
  0.00000000E+00  0.00000000E+00  0.00000000E+00
  0.00000000E+00  0.00000000E+00  0.00000000E+00
  0.00000000E+00  0.00000000E+00  0.00000000E+00
  0.00000000E+00  0.00000000E+00  0.00000000E+00
  0.00000000E+00  0.00000000E+00  0.00000000E+00
  0.00000000E+00  0.00000000E+00  0.00000000E+00
  0.00000000E+00  0.00000000E+00  0.00000000E+00
  0.00000000E+00  0.00000000E+00  0.00000000E+00
  0.00000000E+00  0.00000000E+00  0.00000000E+00
  0.00000000E+00  0.00000000E+00  0.00000000E+00
  0.00000000E+00  0.00000000E+00  0.00000000E+00
  0.00000000E+00  0.00000000E+00  0.00000000E+00
  0.00000000E+00  0.00000000E+00  0.00000000E+00
  0.00000000E+00  0.00000000E+00  0.00000000E+00
  0.00000000E+00  0.00000000E+00  0.00000000E+00
  0.00000000E+00  0.00000000E+00  0.00000000E+00
  0.00000000E+00  0.00000000E+00  0.00000000E+00
  0.00000000E+00  0.00000000E+00  0.00000000E+00
  0.00000000E+00  0.00000000E+00  0.00000000E+00
  0.00000000E+00  0.00000000E+00  0.00000000E+00
  0.00000000E+00  0.00000000E+00  0.00000000E+00
  0.00000000E+00  0.00000000E+00  0.00000000E+00
  0.00000000E+00  0.00000000E+00  0.00000000E+00
  0.00000000E+00  0.00000000E+00  0.00000000E+00
  0.00000000E+00  0.00000000E+00  0.00000000E+00
  0.00000000E+00  0.00000000E+00  0.00000000E+00
  0.00000000E+00  0.00000000E+00  0.00000000E+00
  0.00000000E+00  0.00000000E+00  0.00000000E+00
  0.00000000E+00  0.00000000E+00  0.00000000E+00
  0.00000000E+00  0.00000000E+00  0.00000000E+00
  0.00000000E+00  0.00000000E+00  0.00000000E+00
  0.00000000E+00  0.00000000E+00  0.00000000E+00
  0.00000000E+00  0.00000000E+00  0.00000000E+00
  0.00000000E+00  0.00000000E+00  0.00000000E+00
  0.00000000E+00  0.00000000E+00  0.00000000E+00
  0.00000000E+00  0.00000000E+00  0.00000000E+00
  0.00000000E+00  0.00000000E+00  0.00000000E+00
  0.00000000E+00  0.00000000E+00  0.00000000E+00
  0.00000000E+00  0.00000000E+00  0.00000000E+00
  0.00000000E+00  0.00000000E+00  0.00000000E+00
  0.00000000E+00  0.00000000E+00  0.00000000E+00
  0.00000000E+00  0.00000000E+00  0.00000000E+00
  0.00000000E+00  0.00000000E+00  0.00000000E+00
  0.00000000E+00  0.00000000E+00  0.00000000E+00
  0.00000000E+00  0.00000000E+00  0.00000000E+00
  0.00000000E+00  0.00000000E+00  0.00000000E+00
  0.00000000E+00  0.00000000E+00  0.00000000E+00
  0.00000000E+00  0.00000000E+00  0.00000000E+00
  0.00000000E+00  0.00000000E+00  0.00000000E+00
  0.00000000E+00  0.00000000E+00  0.00000000E+00
  0.00000000E+00  0.00000000E+00  0.00000000E+00
  0.00000000E+00  0.00000000E+00  0.00000000E+00
  0.00000000E+00  0.00000000E+00  0.00000000E+00
  0.00000000E+00  0.00000000E+00  0.00000000E+00
  0.00000000E+00  0.00000000E+00  0.00000000E+00
  0.00000000E+00  0.00000000E+00  0.00000000E+00
  0.00000000E+00  0.00000000E+00  0.00000000E+00
  0.00000000E+00  0.00000000E+00  0.00000000E+00
  0.00000000E+00  0.00000000E+00  0.00000000E+00
  0.00000000E+00  0.00000000E+00  0.00000000E+00
  0.00000000E+00  0.00000000E+00  0.00000000E+00
  0.00000000E+00  0.00000000E+00  0.00000000E+00
  0.00000000E+00  0.00000000E+00  0.00000000E+00
  0.00000000E+00  0.00000000E+00  0.00000000E+00
  0.00000000E+00  0.00000000E+00  0.00000000E+00
  0.00000000E+00  0.00000000E+00  0.00000000E+00
  0.00000000E+00  0.00000000E+00  0.00000000E+00
  0.00000000E+00  0.00000000E+00  0.00000000E+00
  0.00000000E+00  0.00000000E+00  0.00000000E+00
  0.00000000E+00  0.00000000E+00  0.00000000E+00
  0.00000000E+00  0.00000000E+00  0.00000000E+00
  0.00000000E+00  0.00000000E+00  0.00000000E+00
  0.00000000E+00  0.00000000E+00  0.00000000E+00
  0.00000000E+00  0.00000000E+00  0.00000000E+00
  0.00000000E+00  0.00000000E+00  0.00000000E+00
  0.00000000E+00  0.00000000E+00  0.00000000E+00
  0.00000000E+00  0.00000000E+00  0.00000000E+00
  0.00000000E+00  0.00000000E+00  0.00000000E+00
  0.00000000E+00  0.00000000E+00  0.00000000E+00
  0.00000000E+00  0.00000000E+00  0.00000000E+00
  0.00000000E+00  0.00000000E+00  0.00000000E+00
  0.00000000E+00  0.00000000E+00  0.00000000E+00
  0.00000000E+00  0.00000000E+00  0.00000000E+00
  0.00000000E+00  0.00000000E+00  0.00000000E+00
  0.00000000E+00  0.00000000E+00  0.00000000E+00
  0.00000000E+00  0.00000000E+00  0.00000000E+00
  0.00000000E+00  0.00000000E+00  0.00000000E+00
  0.00000000E+00  0.00000000E+00  0.00000000E+00
  0.00000000E+00  0.00000000E+00  0.00000000E+00
  0.00000000E+00  0.00000000E+00  0.00000000E+00
  0.00000000E+00  0.00000000E+00  0.00000000E+00
  0.00000000E+00  0.00000000E+00  0.00000000E+00
  0.00000000E+00  0.00000000E+00  0.00000000E+00
  0.00000000E+00  0.00000000E+00  0.00000000E+00
  0.00000000E+00  0.00000000E+00  0.00000000E+00
  0.00000000E+00  0.00000000E+00  0.00000000E+00
  0.00000000E+00  0.00000000E+00  0.00000000E+00
  0.00000000E+00  0.00000000E+00  0.00000000E+00
  0.00000000E+00  0.00000000E+00  0.00000000E+00
  0.00000000E+00  0.00000000E+00  0.00000000E+00
  0.00000000E+00  0.00000000E+00  0.00000000E+00
  0.00000000E+00  0.00000000E+00  0.00000000E+00
  0.00000000E+00  0.00000000E+00  0.00000000E+00
  0.00000000E+00  0.00000000E+00  0.00000000E+00
  0.00000000E+00  0.00000000E+00  0.00000000E+00
  0.00000000E+00  0.00000000E+00  0.00000000E+00
  0.00000000E+00  0.00000000E+00  0.00000000E+00
  0.00000000E+00  0.00000000E+00  0.00000000E+00
  0.00000000E+00  0.00000000E+00  0.00000000E+00
  0.00000000E+00  0.00000000E+00  0.00000000E+00
  0.00000000E+00  0.00000000E+00  0.00000000E+00
  0.00000000E+00  0.00000000E+00  0.00000000E+00
  0.00000000E+00  0.00000000E+00  0.00000000E+00
  0.00000000E+00  0.00000000E+00  0.00000000E+00
  0.00000000E+00  0.00000000E+00  0.00000000E+00
  0.00000000E+00  0.00000000E+00  0.00000000E+00
  0.00000000E+00  0.00000000E+00  0.00000000E+00
  0.00000000E+00  0.00000000E+00  0.00000000E+00
  0.00000000E+00  0.00000000E+00  0.00000000E+00
  0.00000000E+00  0.00000000E+00  0.00000000E+00
  0.00000000E+00  0.00000000E+00  0.00000000E+00
  0.00000000E+00  0.00000000E+00  0.00000000E+00
  0.00000000E+00  0.00000000E+00  0.00000000E+00
  0.00000000E+00  0.00000000E+00  0.00000000E+00
  0.00000000E+00  0.00000000E+00  0.00000000E+00
  0.00000000E+00  0.00000000E+00  0.00000000E+00
  0.00000000E+00  0.00000000E+00  0.00000000E+00
  0.00000000E+00  0.00000000E+00  0.00000000E+00
  0.00000000E+00  0.00000000E+00  0.00000000E+00
  0.00000000E+00  0.00000000E+00  0.00000000E+00
  0.00000000E+00  0.00000000E+00  0.00000000E+00
  0.00000000E+00  0.00000000E+00  0.00000000E+00
  0.00000000E+00  0.00000000E+00  0.00000000E+00
  0.00000000E+00  0.00000000E+00  0.00000000E+00
  0.00000000E+00  0.00000000E+00  0.00000000E+00
  0.00000000E+00  0.00000000E+00  0.00000000E+00
  0.00000000E+00  0.00000000E+00  0.00000000E+00
  0.00000000E+00  0.00000000E+00  0.00000000E+00
  0.00000000E+00  0.00000000E+00  0.00000000E+00
  0.00000000E+00  0.00000000E+00  0.00000000E+00
  0.00000000E+00  0.00000000E+00  0.00000000E+00
  0.00000000E+00  0.00000000E+00  0.00000000E+00
  0.00000000E+00  0.00000000E+00  0.00000000E+00
  0.00000000E+00  0.00000000E+00  0.00000000E+00
  0.00000000E+00  0.00000000E+00  0.00000000E+00
  0.00000000E+00  0.00000000E+00  0.00000000E+00
  0.00000000E+00  0.00000000E+00  0.00000000E+00
  0.00000000E+00  0.00000000E+00  0.00000000E+00
  0.00000000E+00  0.00000000E+00  0.00000000E+00
  0.00000000E+00  0.00000000E+00  0.00000000E+00
  0.00000000E+00  0.00000000E+00  0.00000000E+00
  0.00000000E+00  0.00000000E+00  0.00000000E+00
  0.00000000E+00  0.00000000E+00  0.00000000E+00
  0.00000000E+00  0.00000000E+00  0.00000000E+00
  0.00000000E+00  0.00000000E+00  0.00000000E+00
  0.00000000E+00  0.00000000E+00  0.00000000E+00
  0.00000000E+00  0.00000000E+00  0.00000000E+00
  0.00000000E+00  0.00000000E+00  0.00000000E+00
  0.00000000E+00  0.00000000E+00  0.00000000E+00
  0.00000000E+00  0.00000000E+00  0.00000000E+00
  0.00000000E+00  0.00000000E+00  0.00000000E+00
  0.00000000E+00  0.00000000E+00  0.00000000E+00
  0.00000000E+00  0.00000000E+00  0.00000000E+00
  0.00000000E+00  0.00000000E+00  0.00000000E+00
  0.00000000E+00  0.00000000E+00  0.00000000E+00
  0.00000000E+00  0.00000000E+00  0.00000000E+00
  0.00000000E+00  0.00000000E+00  0.00000000E+00
  0.00000000E+00  0.00000000E+00  0.00000000E+00
  0.00000000E+00  0.00000000E+00  0.00000000E+00
  0.00000000E+00  0.00000000E+00  0.00000000E+00
  0.00000000E+00  0.00000000E+00  0.00000000E+00
  0.00000000E+00  0.00000000E+00  0.00000000E+00
  0.00000000E+00  0.00000000E+00  0.00000000E+00
  0.00000000E+00  0.00000000E+00  0.00000000E+00
  0.00000000E+00  0.00000000E+00  0.00000000E+00
  0.00000000E+00  0.00000000E+00  0.00000000E+00
  0.00000000E+00  0.00000000E+00  0.00000000E+00
  0.00000000E+00  0.00000000E+00  0.00000000E+00
  0.00000000E+00  0.00000000E+00  0.00000000E+00
  0.00000000E+00  0.00000000E+00  0.00000000E+00
  0.00000000E+00  0.00000000E+00  0.00000000E+00
  0.00000000E+00  0.00000000E+00  0.00000000E+00
  0.00000000E+00  0.00000000E+00  0.00000000E+00
  0.00000000E+00  0.00000000E+00  0.00000000E+00
  0.00000000E+00  0.00000000E+00  0.00000000E+00
  0.00000000E+00  0.00000000E+00  0.00000000E+00
  0.00000000E+00  0.00000000E+00  0.00000000E+00
  0.00000000E+00  0.00000000E+00  0.00000000E+00
  0.00000000E+00  0.00000000E+00  0.00000000E+00
  0.00000000E+00  0.00000000E+00  0.00000000E+00
  0.00000000E+00  0.00000000E+00  0.00000000E+00
  0.00000000E+00  0.00000000E+00  0.00000000E+00
  0.00000000E+00  0.00000000E+00  0.00000000E+00
  0.00000000E+00  0.00000000E+00  0.00000000E+00
  0.00000000E+00  0.00000000E+00  0.00000000E+00
  0.00000000E+00  0.00000000E+00  0.00000000E+00
  0.00000000E+00  0.00000000E+00  0.00000000E+00
  0.00000000E+00  0.00000000E+00  0.00000000E+00
  0.00000000E+00  0.00000000E+00  0.00000000E+00
  0.00000000E+00  0.00000000E+00  0.00000000E+00
  0.00000000E+00  0.00000000E+00  0.00000000E+00
  0.00000000E+00  0.00000000E+00  0.00000000E+00
  0.00000000E+00  0.00000000E+00  0.00000000E+00
  0.00000000E+00  0.00000000E+00  0.00000000E+00
  0.00000000E+00  0.00000000E+00  0.00000000E+00
  0.00000000E+00  0.00000000E+00  0.00000000E+00
  0.00000000E+00  0.00000000E+00  0.00000000E+00
  0.00000000E+00  0.00000000E+00  0.00000000E+00
  0.00000000E+00  0.00000000E+00  0.00000000E+00
  0.00000000E+00  0.00000000E+00  0.00000000E+00
  0.00000000E+00  0.00000000E+00  0.00000000E+00
  0.00000000E+00  0.00000000E+00  0.00000000E+00
  0.00000000E+00  0.00000000E+00  0.00000000E+00
  0.00000000E+00  0.00000000E+00  0.00000000E+00
  0.00000000E+00  0.00000000E+00  0.00000000E+00
  0.00000000E+00  0.00000000E+00  0.00000000E+00
  0.00000000E+00  0.00000000E+00  0.00000000E+00
  0.00000000E+00  0.00000000E+00  0.00000000E+00
  0.00000000E+00  0.00000000E+00  0.00000000E+00
  0.00000000E+00  0.00000000E+00  0.00000000E+00
  0.00000000E+00  0.00000000E+00  0.00000000E+00
  0.00000000E+00  0.00000000E+00  0.00000000E+00
  0.00000000E+00  0.00000000E+00  0.00000000E+00
  0.00000000E+00  0.00000000E+00  0.00000000E+00
  0.00000000E+00  0.00000000E+00  0.00000000E+00
  0.00000000E+00  0.00000000E+00  0.00000000E+00
  0.00000000E+00  0.00000000E+00  0.00000000E+00
  0.00000000E+00  0.00000000E+00  0.00000000E+00
  0.00000000E+00  0.00000000E+00  0.00000000E+00
  0.00000000E+00  0.00000000E+00  0.00000000E+00
  0.00000000E+00  0.00000000E+00  0.00000000E+00
  0.00000000E+00  0.00000000E+00  0.00000000E+00
  0.00000000E+00  0.00000000E+00  0.00000000E+00
  0.00000000E+00  0.00000000E+00  0.00000000E+00
  0.00000000E+00  0.00000000E+00  0.00000000E+00
  0.00000000E+00  0.00000000E+00  0.00000000E+00
  0.00000000E+00  0.00000000E+00  0.00000000E+00
  0.00000000E+00  0.00000000E+00  0.00000000E+00
  0.00000000E+00  0.00000000E+00  0.00000000E+00
  0.00000000E+00  0.00000000E+00  0.00000000E+00
  0.00000000E+00  0.00000000E+00  0.00000000E+00
  0.00000000E+00  0.00000000E+00  0.00000000E+00
  0.00000000E+00  0.00000000E+00  0.00000000E+00
  0.00000000E+00  0.00000000E+00  0.00000000E+00
  0.00000000E+00  0.00000000E+00  0.00000000E+00
  0.00000000E+00  0.00000000E+00  0.00000000E+00
  0.00000000E+00  0.00000000E+00  0.00000000E+00
  0.00000000E+00  0.00000000E+00  0.00000000E+00
  0.00000000E+00  0.00000000E+00  0.00000000E+00
  0.00000000E+00  0.00000000E+00  0.00000000E+00
  0.00000000E+00  0.00000000E+00  0.00000000E+00
  0.00000000E+00  0.00000000E+00  0.00000000E+00
  0.00000000E+00  0.00000000E+00  0.00000000E+00
  0.00000000E+00  0.00000000E+00  0.00000000E+00
  0.00000000E+00  0.00000000E+00  0.00000000E+00
  0.00000000E+00  0.00000000E+00  0.00000000E+00
  0.00000000E+00  0.00000000E+00  0.00000000E+00
  0.00000000E+00  0.00000000E+00  0.00000000E+00
  0.00000000E+00  0.00000000E+00  0.00000000E+00
  0.00000000E+00  0.00000000E+00  0.00000000E+00
  0.00000000E+00  0.00000000E+00  0.00000000E+00
  0.00000000E+00  0.00000000E+00  0.00000000E+00
  0.00000000E+00  0.00000000E+00  0.00000000E+00
  0.00000000E+00  0.00000000E+00  0.00000000E+00
  0.00000000E+00  0.00000000E+00  0.00000000E+00
  0.00000000E+00  0.00000000E+00  0.00000000E+00
  0.00000000E+00  0.00000000E+00  0.00000000E+00
  0.00000000E+00  0.00000000E+00  0.00000000E+00
  0.00000000E+00  0.00000000E+00  0.00000000E+00
  0.00000000E+00  0.00000000E+00  0.00000000E+00
  0.00000000E+00  0.00000000E+00  0.00000000E+00
  0.00000000E+00  0.00000000E+00  0.00000000E+00
  0.00000000E+00  0.00000000E+00  0.00000000E+00
  0.00000000E+00  0.00000000E+00  0.00000000E+00
  0.00000000E+00  0.00000000E+00  0.00000000E+00
  0.00000000E+00  0.00000000E+00  0.00000000E+00
  0.00000000E+00  0.00000000E+00  0.00000000E+00
  0.00000000E+00  0.00000000E+00  0.00000000E+00
  0.00000000E+00  0.00000000E+00  0.00000000E+00
  0.00000000E+00  0.00000000E+00  0.00000000E+00
  0.00000000E+00  0.00000000E+00  0.00000000E+00
  0.00000000E+00  0.00000000E+00  0.00000000E+00
  0.00000000E+00  0.00000000E+00  0.00000000E+00
  0.00000000E+00  0.00000000E+00  0.00000000E+00
  0.00000000E+00  0.00000000E+00  0.00000000E+00
  0.00000000E+00  0.00000000E+00  0.00000000E+00
  0.00000000E+00  0.00000000E+00  0.00000000E+00
  0.00000000E+00  0.00000000E+00  0.00000000E+00
  0.00000000E+00  0.00000000E+00  0.00000000E+00
  0.00000000E+00  0.00000000E+00  0.00000000E+00
  0.00000000E+00  0.00000000E+00  0.00000000E+00
  0.00000000E+00  0.00000000E+00  0.00000000E+00
  0.00000000E+00  0.00000000E+00  0.00000000E+00
  0.00000000E+00  0.00000000E+00  0.00000000E+00
  0.00000000E+00  0.00000000E+00  0.00000000E+00
  0.00000000E+00  0.00000000E+00  0.00000000E+00
  0.00000000E+00  0.00000000E+00  0.00000000E+00
  0.00000000E+00  0.00000000E+00  0.00000000E+00
  0.00000000E+00  0.00000000E+00  0.00000000E+00
  0.00000000E+00  0.00000000E+00  0.00000000E+00
  0.00000000E+00  0.00000000E+00  0.00000000E+00
  0.00000000E+00  0.00000000E+00  0.00000000E+00
  0.00000000E+00  0.00000000E+00  0.00000000E+00
  0.00000000E+00  0.00000000E+00  0.00000000E+00
