# Supplementary material for: Adsorption of 4-(N,N-Dimethylamino)-4′-nitrostilbene on an Amorphous Silica Glass Surface
Source: J Phys Chem C Nanomater Interfaces. 2023 Nov 17;127(47):22964–74. doi: 10.1021/acs.jpcc.3c05552 (PMC10694811; doi:10.1021/acs.jpcc.3c05552)
Supplement: Supplementary file 2 — jp3c05552_si_002.zip [file jp3c05552_si_002.zip › contcar/B13_CONTCAR]

DANS                                    
   1.00000000000000     
    23.7420005797999991    0.0000000000000000    0.0000000000000000
     0.0000000000000000   18.2761001587000003    0.0000000000000000
     0.0000000000000000    0.0000000000000000   40.4500007628999967
   C    N    O    H    Si
    16     2   164    60    70
Selective dynamics
Direct
  0.3224805641149854  0.5627177959089921  0.3257740021603155   T   T   T
  0.2784005221045769  0.5250296647236044  0.3097349883352660   T   T   T
  0.2848796740605151  0.4515658940678830  0.3000383767871807   T   T   T
  0.3354830968034094  0.4168126823951079  0.3063606658338615   T   T   T
  0.3813389935408631  0.4540157795291914  0.3213623772619615   T   T   T
  0.3730609153885370  0.5278014143831897  0.3310565501592346   T   T   T
  0.4329251375053482  0.4153770716275042  0.3286461866325262   T   T   T
  0.4871873670396515  0.4408843346223378  0.3306104741664576   T   T   T
  0.5126421676103954  0.5077212360389826  0.3188147867840501   T   T   T
  0.5674270514459384  0.5266038611657698  0.3299507350441795   T   T   T
  0.4885980047603128  0.5540061389392683  0.2944416851387048   T   T   T
  0.5955736884358356  0.5880514305732102  0.3189340650969247   T   T   T
  0.5164688010383998  0.6150671081264207  0.2828028190777423   T   T   T
  0.5707967732851228  0.6348665879761105  0.2948237131206004   T   T   T
  0.5733919415828308  0.7384552698421748  0.2565543402754535   T   T   T
  0.6553509613637095  0.7113155479290083  0.2937652299149232   T   T   T
  0.5982884532656890  0.6947100984874697  0.2828985262351173   T   T   T
  0.2277031324541273  0.5630113329065248  0.3032097961636145   T   T   T
  0.2256768810975743  0.6324469002638516  0.3089612637082300   T   T   T
  0.1847752703495333  0.5291376539029424  0.2912296866686628   T   T   T
  0.9429412048603868  0.1933434315313722  0.1464958209768189   T   T   T
  0.8433297723592500  0.0961465246655962  0.0990592821058084   T   T   T
  0.0933354884687338  0.7323878631383188  0.2188048270324830   T   T   T
  0.3539917676714390  0.8331936730377539  0.1748903388655079   T   T   T
  0.4975497041889540  0.5385858607798053  0.1441392336588842   T   T   T
  0.4640732119238052  0.2032487843273895  0.1630759932962767   T   T   T
  0.2316764476039676  0.6365365121014143  0.1572856816352646   T   T   T
  0.1428752849647228  0.4249756943099187  0.2185508057206820   T   T   T
  0.0433807024863741  0.6984394641737213  0.1618479066373864   T   T   T
  0.6107848812700359  0.5873748512609792  0.0732096980597307   T   T   T
  0.4433320796676162  0.3324726768939490  0.1371590655517269   T   T   T
  0.0433621626772162  0.4979785570261961  0.2148183044121952   T   T   T
  0.9793257667693750  0.7343448200336350  0.2144420761391942   T   T   T
  0.8155266955007714  0.8808152021484141  0.1287441493988935   T   T   T
  0.9188992036927108  0.0050271541235627  0.1252430374560883   T   T   T
  0.4861110918370182  0.6043738813569776  0.2034202066963570   T   T   T
  0.4539552026448567  0.7826200882815805  0.0776618573807655   T   T   T
  0.4772090127906554  0.3201201110083085  0.1997371634385587   T   T   T
  0.9200650682755039  0.4728508151803706  0.0847051954895743   T   T   T
  0.1912125278248203  0.4095708445962941  0.0987522491963505   T   T   T
  0.5529839741799361  0.2903310563616200  0.1539035678707544   T   T   T
  0.9551105867788194  0.1009522983854898  0.0813279504667286   T   T   T
  0.3742338813240226  0.3777240349430896  0.2075228731468382   T   T   T
  0.6793430403479378  0.6629267677334049  0.1993712581669713   T   T   T
  0.1859325625960541  0.0046534756312507  0.1706355614471361   T   T   T
  0.1352851146270105  0.1293158928654118  0.1893536287664968   T   T   T
  0.9879399265213439  0.7306536137861450  0.1057403538129541   T   T   T
  0.4016124531802798  0.5882157630060711  0.1641716897158973   T   T   T
  0.6356283598232673  0.4500750106041864  0.0681723965145917   T   T   T
  0.9777439137845299  0.9470137322901994  0.1735335985109100   T   T   T
  0.6864647501838997  0.2037594865942723  0.0932171786517532   T   T   T
  0.0706000142852332  0.0978674439258117  0.0729717042412608   T   T   T
  0.3540481336517879  0.4223238622418412  0.1233956219891022   T   T   T
  0.6298351322062512  0.3928441271949326  0.1682031359498160   T   T   T
  0.8929749200507848  0.9903036835652730  0.0615828268767263   T   T   T
  0.6526787447267590  0.9384814232595803  0.2058640110135434   T   T   T
  0.5499818768477723  0.3542823840734298  0.0551248006117002   T   T   T
  0.6229436385963956  0.5085533121422910  0.1284975652306888   T   T   T
  0.0488265005954149  0.6080980839923246  0.1107173713045191   T   T   T
  0.7310249819805885  0.7662160415310031  0.0290128333508297   T   T   T
  0.2412184649177550  0.1035574470527812  0.2074272988268100   T   T   T
  0.1414121796663290  0.5575563629687454  0.1416428836144087   T   T   T
  0.5800870033772205  0.9739320169149683  0.0760947042791446   T   T   T
  0.2516377975133851  0.3860048985595219  0.2179779635262279   T   T   T
  0.4669447652875541  0.4633435720339322  0.1988786009987134   T   T   T
  0.2835788503382893  0.1837682344174752  0.0914040594120143   T   T   T
  0.8482814393409962  0.7400597311629780  0.1314990672482863   T   T   T
  0.5231366508436216  0.6733330482497547  0.0632907939598522   T   T   T
  0.5732372439155062  0.5103824002232047  0.1890910436298734   T   T   T
  0.6144425290231219  0.8576538711608896  0.1109713062727590   T   T   T
  0.8640576694087598  0.9553829248508459  0.1774191416214090   T   T   T
  0.9696533967645241  0.1913143262524091  0.2118481526584925   T   T   T
  0.3363968499920275  0.2821678014667663  0.1300808385898765   T   T   T
  0.6085799772917536  0.7146666350793228  0.1023276202377634   T   T   T
  0.4575574676930175  0.6626569900667063  0.1157093505755521   T   T   T
  0.7060368228708263  0.7847954121751601  0.0933474772933254   T   T   T
  0.2702494213409707  0.9156422074683174  0.1995350972757746   T   T   T
  0.8251803206028320  0.5539101132292823  0.0893168740254238   T   T   T
  0.7126056053514926  0.5431091460129888  0.0926615168417983   T   T   T
  0.3282648864607588  0.7028694688605073  0.1455407562711925   T   T   T
  0.9381484580413181  0.5503630424907259  0.1992820388791670   T   T   T
  0.1982693244249634  0.7123033482446992  0.2404205326299658   T   T   T
  0.8801095123973596  0.3057318401248829  0.1300120710360040   T   T   T
  0.4609212946239314  0.2184228150634762  0.0548911561891453   T   T   T
  0.5372332004159622  0.1086388489093821  0.1402626982203313   T   T   T
  0.8552822038367200  0.6343318488854293  0.1761635647458035   T   T   T
  0.8248042161144512  0.2897582342640975  0.0707124528742228   T   T   T
  0.6425411131806343  0.0887139156369900  0.1254978886126840   T   T   T
  0.9276714736913888  0.0750036754805254  0.1830275671927631   T   T   T
  0.9525812890467549  0.6213052102138744  0.1421753762950765   T   T   T
  0.1422885033893054  0.0206128581684379  0.1089074243813783   T   T   T
  0.3757624203532926  0.9673258351663400  0.1988066654578942   T   T   T
  0.9940376655977479  0.8364304692809732  0.0588801120394855   T   T   T
  0.0078997289337030  0.1884940599081013  0.0391127924855254   T   T   T
  0.6668757800022033  0.7656882685895022  0.1532394820103792   T   T   T
  0.3505334904890343  0.1110654313885089  0.1987092037272478   T   T   T
  0.2137614485832414  0.4887006991971601  0.0486075219970956   T   T   T
  0.3910617762768539  0.8881016380950146  0.1013930740428369   T   T   T
  0.1495097487857242  0.6522716102717681  0.0912126945736413   T   T   T
  0.1160506994922188  0.5133022482332844  0.0814473166200101   T   T   T
  0.3078601946271006  0.5574236384243197  0.1266031695525481   T   T   T
  0.4432680331537656  0.1311867756239458  0.1071290036844558   T   T   T
  0.8238563033397417  0.4161171494682841  0.1068133521628709   T   T   T
  0.4097332742953819  0.5369519196026666  0.1019635387656335   T   T   T
  0.7563679071317476  0.9107368266052885  0.1828406907367256   T   T   T
  0.0424068931786489  0.8338899894282694  0.1847380406854218   T   T   T
  0.3236009072035597  0.4946544219152236  0.0667717155296066   T   T   T
  0.2837858264785529  0.0950824407388748  0.0420475180496465   T   T   T
  0.8113250143249704  0.7971248506346242  0.0750252040727545   T   T   T
  0.1958625286464426  0.7826965834297208  0.0865586684155001   T   T   T
  0.6687224437116180  0.2591206928473971  0.1522444301559168   T   T   T
  0.0310102933815849  0.1156397086770738  0.1655859622924487   T   T   T
  0.9970344779992958  0.3182248477331793  0.1363686553957933   T   T   T
  0.7597102737598165  0.1602467844664409  0.1371727456243896   T   T   T
  0.7697987489479683  0.6323335896596117  0.1330889387966771   T   T   T
  0.5767149547528836  0.9736304827021760  0.1414671174558939   T   T   T
  0.5132101580986741  0.0878931773885562  0.0596482951363060   T   T   T
  0.7640356362122679  0.3002990477971776  0.1230174110060634   T   T   T
  0.1830167950961819  0.1253003365927547  0.0729107917857356   T   T   T
  0.3837434305914125  0.5939491861745685  0.2316880848085519   T   T   T
  0.3007337714192655  0.2318496850321989  0.2161228969108389   T   T   T
  0.4383157333253702  0.0619449826159614  0.1642724540205748   T   T   T
  0.2173872236208385  0.5067107774808819  0.1850904567516496   T   T   T
  0.0754010047617004  0.2459192354643815  0.1719005545477161   T   T   T
  0.1172688993900710  0.1566592403541945  0.1259217209809367   T   T   T
  0.2923012717209124  0.7320129921869672  0.2050606007461097   T   T   T
  0.7316744915929426  0.0733468727757915  0.0876746578945526   T   T   T
  0.2622958241440081  0.6687598183023243  0.0956551337570962   T   T   T
  0.3197813116713172  0.9529258498973867  0.1430580565295852   T   T   T
  0.8807336536945773  0.5122918293482166  0.1444014304304923   T   T   T
  0.9505372307726248  0.2556119284130605  0.0861923814250708   T   T   T
  0.6824838394984718  0.5198707487053189  0.1839058352263013   T   T   T
  0.1843623845912986  0.8956146998783893  0.1275142863317821   T   T   T
  0.6094468364205073  0.0671132256650247  0.1874778851022104   T   T   T
  0.3942754352268829  0.3343859257447854  0.0774104306524547   T   T   T
  0.5040693155370789  0.8927621140506989  0.1069289111078928   T   T   T
  0.1890994090771718  0.3755375830676876  0.1637067051709882   T   T   T
  0.7827769573876154  0.0171560258330615  0.1412479384944447   T   T   T
  0.1499303832928045  0.6153874254985608  0.2010095417593480   T   T   T
  0.4458561890625816  0.0600842762056491  0.2283255520618873   T   T   T
  0.1552460916962007  0.0288468214915176  0.2339516148869009   T   T   T
  0.1107945420916937  0.3266277807599990  0.1224668415296168   T   T   T
  0.2797639856511687  0.8786711845752455  0.0922081256482657   T   T   T
  0.7706361287160928  0.7323926420101465  0.1786220799673747   T   T   T
  0.3990916282709961  0.0998683898469834  0.0499859471081144   T   T   T
  0.0130456465803708  0.8671583912880217  0.1225398281316112   T   T   T
  0.9100907854606959  0.8371492680951036  0.0990610169054620   T   T   T
  0.0643321245862367  0.3902997448444195  0.1750068541172048   T   T   T
  0.2212677339881476  0.2787712172104426  0.1215991002290401   T   T   T
  0.4038596478165841  0.7133296824366361  0.1952528818532927   T   T   T
  0.2769332892501214  0.1763268191154495  0.1561252536399820   T   T   T
  0.6186353519901704  0.3390761009405485  0.1073123227816178   T   T   T
  0.3335457536026602  0.0076158374346903  0.0845387548434996   T   T   T
  0.0869344421369627  0.9470676211519657  0.1549490143173554   T   T   T
  0.6264925729983986  0.1008039727758903  0.0604312410040228   T   T   T
  0.6973597166323312  0.8064131574956203  0.2129519058410825   T   T   T
  0.0026886669597042  0.0421495270655664  0.0275590775932839   T   T   T
  0.5783233955636510  0.0238691932484082  0.0136117211491287   T   T   T
  0.0183801572546173  0.3329991200067763  0.0449617498538874   T   T   T
  0.9167110643907811  0.2769371217155575  0.0273675266926228   T   T   T
  0.4485893551609108  0.3890458928393648  0.2556296531256927   T   T   T
  0.6169905609102023  0.7094856600899413  0.0351442955317390   T   T   T
  0.5591237469976458  0.9908812488955601  0.2359495465072347   T   T   T
  0.6634846068866522  0.0472561213433298  0.2457564624597967   T   T   T
  0.4110226190283454  0.6626939524328918  0.0541372886530094   T   T   T
  0.7370307566367640  0.9164050372995345  0.2488624452793063   T   T   T
  0.0479791823468994  0.3613804357263065  0.2396556670760484   T   T   T
  0.6550429692829621  0.3132358137529215  0.0459937217679916   T   T   T
  0.1281551410782808  0.3961710418135960  0.0421564336417389   T   T   T
  0.3544349235623270  0.9893714467390232  0.0200220993175066   T   T   T
  0.2273765256421272  0.2227550637777674  0.0351069200934785   T   T   T
  0.9582668825241432  0.4674774230238280  0.2523494616480559   T   T   T
  0.9988284927839426  0.6085613476492271  0.2477372337186889   T   T   T
  0.6649006318748331  0.5619928654256332  0.2469851099177267   T   T   T
  0.7644696256766602  0.5765302926569494  0.2223730139396561   T   T   T
  0.2082260592138945  0.6807875300647435  0.0380864653681076   T   T   T
  0.1833605517665174  0.9134830424576665  0.0609955635333339   T   T   T
  0.1103589373290621  0.6294354747231257  0.2623942911545420   T   T   T
  0.4565693440281366  0.9163303229543587  0.0487466872013465   T   T   T
  0.2660703473308290  0.8255043150088662  0.2537756351177436   T   T   T
  0.3007206766584670  0.6859981659804738  0.2655322742331727   T   T   T
  0.7599449607433953  0.6654154412804946  0.0699045344012236   T   T   T
  0.3157212401503571  0.6185682404032473  0.3342358896422900   T   T   T
  0.2505920761666597  0.4239178421227744  0.2872084676981611   T   T   T
  0.3413017604989382  0.3601541381488974  0.2985626555731468   T   T   T
  0.4069923359156951  0.5566569793076668  0.3436876511814482   T   T   T
  0.4274579293646042  0.3568274984536720  0.3333649708194452   T   T   T
  0.5175193640831168  0.4022502699936766  0.3412577571878567   T   T   T
  0.5880323787537640  0.4911639657475874  0.3480536430319699   T   T   T
  0.4477462692213109  0.5409242395005297  0.2835838210400692   T   T   T
  0.6376437771615102  0.5994997429434488  0.3282856978678987   T   T   T
  0.4967717074682110  0.6471975787042984  0.2633832432757129   T   T   T
  0.5328018537175397  0.7621325650397267  0.2642782363156683   T   T   T
  0.6021106736046425  0.7831950396768366  0.2503194500482771   T   T   T
  0.5663220179849296  0.7055608919333511  0.2340802640745830   T   T   T
  0.6566101916695766  0.7221868931158475  0.3205642342676985   T   T   T
  0.6840547192071960  0.6656343560078676  0.2880906263453331   T   T   T
  0.6703768375087694  0.7600824221386524  0.2807483794360693   T   T   T
 -0.0019219965388369  0.2295379859991350  0.2158009263547945   T   T   T
  0.6517833718774522  0.0899924171918684  0.2587499070516036   T   T   T
  0.4798276143722741  0.4126407276432560  0.2674337062839706   T   T   T
  0.9521602207265257  0.5059070073433424  0.0885948081958421   T   T   T
  0.6729871273000992  0.2714295186284840  0.0575488238818521   T   T   T
  0.5213872330727594  0.3913948879068468  0.0604800919075536   T   T   T
  0.8568141602517626  0.2884198408107034  0.0549186371137201   T   T   T
  0.5507150773782942  0.9888645536678698  0.0047845048758633   T   T   T
 -0.0003375350137986  0.3809439974952045  0.0474929817012058   T   T   T
  0.9169572669682805  0.2790766997373851  0.0031335459717321   T   T   T
  0.8961943623612830  0.9379463150935309  0.0673737891799971   T   T   T
  0.7953574690992178  0.5943730841926986  0.2082086602038321   T   T   T
  0.9791622573483462  0.6907503973402325  0.2295487638492267   T   T   T
  0.5229871931369469  0.0143813674355827  0.2297543985380117   T   T   T
  0.7249047753752670  0.9651577488365380  0.2568024230494877   T   T   T
  0.9192652836707244  0.4704048933615529  0.2603223543710735   T   T   T
  0.0387104711063509  0.6142711168701491  0.2564195104863259   T   T   T
  0.6246473780131990  0.5496665419779295  0.2458437364963530   T   T   T
  0.7276986960235525  0.8161951530065994  0.0202583948907195   T   T   T
  0.0336919788383260  0.8402535789851197  0.0522116653675680   T   T   T
  0.6572445952520841  0.7203606599955856  0.0310678067523879   T   T   T
  0.0155328960000034  0.3816170690000007  0.2520319970381545   F   F   T
  0.3616892253840951  0.3259302149125750  0.2073004756135770   T   T   T
  0.2912077421170408  0.4026528433482128  0.2148438898771129   T   T   T
  0.2720363269050258  0.2712772677502626  0.2169127653285134   T   T   T
  0.4315277674187409  0.0597139946448487  0.2511177481721360   T   T   T
  0.1778723710019616 -0.0049185792107130  0.2473380542456856   T   T   T
  0.4975048069283802  0.2437919904406405  0.0524246431994845   T   T   T
  0.2070935369999987  0.5189726349999972  0.0289343121388229   F   F   T
  0.4152206779999972  0.2915823459999984  0.0683160820755159   F   F   T
  0.9676496516273692  0.0129764937978980  0.0289766359144042   T   T   T
  0.0930376277077486  0.3678750839036574  0.0459562993668193   T   T   T
  0.3220049780432865  0.9652071489897570  0.0095788829409008   T   T   T
  0.2567976884452330  0.2538232571876090  0.0254325089730813   T   T   T
  0.2382172983448887  0.9401073338624446  0.1880244893118020   T   T   T
  0.3548986893033743  0.6244390315205346  0.2433081918470128   T   T   T
  0.1346812131062402  0.5946059891042059  0.2754179046865460   T   T   T
  0.2639618385844428  0.8630005312599520  0.2358091451412350   T   T   T
  0.2794718052062827  0.6681318925129456  0.2854641932003610   T   T   T
  0.4225898997468068  0.9311553257870815  0.0361630651277266   T   T   T
  0.2827269490274784  0.4902799626338131  0.0609659245993396   T   T   T
  0.4017234149999993  0.6103456020000024  0.0562536899544967   F   F   T
  0.2433466324258309  0.6941963060646645  0.0267407685226112   T   T   T
  0.1674913158430462  0.9617122799186287  0.0667690415110355   T   T   T
  0.0087491545305483  0.1058920937679199  0.0555755045755090   T   T   T
  0.5729488800223910  0.0458251882383409  0.0525450086590469   T   T   T
  0.0388018011837065  0.7486804286252239  0.1956749498600087   T   T   T
  0.7524064269242263  0.7538511257365098  0.0673056413323422   T   T   T
  0.6455737558445948  0.5223150767000164  0.0908725602501126   T   T   T
  0.0085922915220725  0.6657719701924163  0.1306502543997758   T   T   T
  0.4707011695846294  0.1260000100807731  0.1437734440891175   T   T   T
  0.7203241153760545  0.2322648717837837  0.1273084526975033   T   T   T
  0.9746312158072010  0.2628715020512103  0.0491904858168945   T   T   T
  0.9773048079808937  0.8166021067991286  0.0969874986668564   T   T   T
  0.1799018377271008  0.0669005526832356  0.2006252020161590   T   T   T
  0.4421420560271991  0.3889996658638569  0.2155652886148793   T   T   T
  0.5908255802494784  0.6717233933052882  0.0681205957845182   T   T   T
  0.3830846314784249  0.3422343596730788  0.1169395305594602   T   T   T
  0.9016545207467354  0.0494445494206282  0.0920120926721883   T   T   T
  0.8042493602593593  0.9409551249639909  0.1580178160612832   T   T   T
  0.6191585176430933  0.0110597453436975  0.2186782282561662   T   T   T
  0.6276287710306292  0.4824763721846024  0.1668196859466325   T   T   T
  0.7026998000306066  0.7409387262080853  0.1857212652924581   T   T   T
  0.9421640881202090  0.2688054089348706  0.1254526872227379   T   T   T
  0.9221346242544827  0.9953579972660093  0.1652797176873346   T   T   T
  0.8460293245176000  0.8143970037179494  0.1091544330966169   T   T   T
  0.0295475751412751  0.8987860247654758  0.1589726963684298   T   T   T
  0.4612959364263923  0.6948583210285040  0.0776097220325223   T   T   T
  0.7115233841755385  0.8942613013801992  0.2127202403493383   T   T   T
  0.7806558723292031  0.0867776633087830  0.1162428878489556   T   T   T
  0.2007366971994066  0.4241592890646940  0.1965524633176116   T   T   T
  0.3461068892334089  0.5008989131381649  0.1043735226054705   T   T   T
  0.3304663344207681  0.9161184280845772  0.1791497073664439   T   T   T
  0.2800890240986768  0.2327616410398387  0.1249975106264193   T   T   T
  0.3315696925736448  0.9308050722941394  0.1047101991291050   T   T   T
  0.9682998303913385  0.1455626938214880  0.1772879426760718   T   T   T
  0.6701957579999984  0.1154124740000029  0.0906163867299818   F   F   T
  0.0749497258586622  0.4184754651249029  0.2127181639371739   T   T   T
  0.1280076533075464  0.1024004114856878  0.0945577841818738   T   T   T
  0.6151431094832928  0.3646370048653829  0.0688598541427864   T   T   T
  0.1851670229050311  0.5793679417060045  0.1712731693895899   T   T   T
  0.3445076376607664  0.7455764930047071  0.1800001866596289   T   T   T
  0.4180992577318105  0.6258030467747426  0.2000372235443915   T   T   T
  0.2921387759896811  0.1566448450537094  0.1943964791477484   T   T   T
  0.4555821647972081  0.1327980736089311  0.0675341479798706   T   T   T
  0.4854005026805353  0.2879685335873602  0.1625209082335215   T   T   T
  0.6171423531628792  0.3194135267510083  0.1460523010396407   T   T   T
  0.1596599715048642  0.4502420548809311  0.0678118067623181   T   T   T
  0.5919041329346683  0.0591125610175620  0.1488722002503362   T   T   T
  0.2844891929870565  0.6406156152934203  0.1316313769030253   T   T   T
  0.6482511351075939  0.7810130441154385  0.1152331366744497   T   T   T
  0.3421344416668980  0.0500940209939376  0.0495712527077650   T   T   T
  0.7661611697192540  0.5972369157371786  0.0958121815000727   T   T   T
  0.5684241393230455  0.9231233987267036  0.1085811196913726   T   T   T
  0.2441503619286783  0.1569995070505474  0.0605196508254290   T   T   T
  0.9842509135650787  0.5322506183567705  0.2282145919410253   T   T   T
  0.6980833640584916  0.5807072568719368  0.2125105081693222   T   T   T
  0.8113950757449694  0.6852687139794674  0.1546765755835063   T   T   T
  0.2045539470390018  0.6964076371629304  0.0780189343159602   T   T   T
  0.2112299019832752  0.8679815854415628  0.0918722538520384   T   T   T
  0.1395108990346031  0.6727845303756791  0.2310668448575501   T   T   T
  0.4509876564315841  0.8698821863783710  0.0833160861503526   T   T   T
  0.4007527327985374  0.0504992912950560  0.1974568623372915   T   T   T
  0.5065812051252062  0.5283459181514045  0.1842542814632606   T   T   T
  0.8627005670481076  0.4888199478519957  0.1065721032848756   T   T   T
  0.1783560470743933  0.3472786688555932  0.1264604784858400   T   T   T
  0.8244984887243255  0.3267108093956089  0.1071104177885804   T   T   T
  0.2634442195472789  0.7405681211464581  0.2415230557550885   T   T   T
  0.9078329478423905  0.5793287471999687  0.1658234850615225   T   T   T
  0.1488938764038162  0.9661686769598941  0.1407627980334265   T   T   T
  0.0900987827799239  0.1608389459765831  0.1629932556238198   T   T   T
  0.0612278658143378  0.3205237171425795  0.1507537129017862   T   T   T
  0.1145739957679720  0.5834051147969644  0.1064464721884562   T   T   T
  0.4416855276764309  0.5829054835524471  0.1309811123222936   T   T   T
 
  0.00000000E+00  0.00000000E+00  0.00000000E+00
  0.00000000E+00  0.00000000E+00  0.00000000E+00
  0.00000000E+00  0.00000000E+00  0.00000000E+00
  0.00000000E+00  0.00000000E+00  0.00000000E+00
  0.00000000E+00  0.00000000E+00  0.00000000E+00
  0.00000000E+00  0.00000000E+00  0.00000000E+00
  0.00000000E+00  0.00000000E+00  0.00000000E+00
  0.00000000E+00  0.00000000E+00  0.00000000E+00
  0.00000000E+00  0.00000000E+00  0.00000000E+00
  0.00000000E+00  0.00000000E+00  0.00000000E+00
  0.00000000E+00  0.00000000E+00  0.00000000E+00
  0.00000000E+00  0.00000000E+00  0.00000000E+00
  0.00000000E+00  0.00000000E+00  0.00000000E+00
  0.00000000E+00  0.00000000E+00  0.00000000E+00
  0.00000000E+00  0.00000000E+00  0.00000000E+00
  0.00000000E+00  0.00000000E+00  0.00000000E+00
  0.00000000E+00  0.00000000E+00  0.00000000E+00
  0.00000000E+00  0.00000000E+00  0.00000000E+00
  0.00000000E+00  0.00000000E+00  0.00000000E+00
  0.00000000E+00  0.00000000E+00  0.00000000E+00
  0.00000000E+00  0.00000000E+00  0.00000000E+00
  0.00000000E+00  0.00000000E+00  0.00000000E+00
  0.00000000E+00  0.00000000E+00  0.00000000E+00
  0.00000000E+00  0.00000000E+00  0.00000000E+00
  0.00000000E+00  0.00000000E+00  0.00000000E+00
  0.00000000E+00  0.00000000E+00  0.00000000E+00
  0.00000000E+00  0.00000000E+00  0.00000000E+00
  0.00000000E+00  0.00000000E+00  0.00000000E+00
  0.00000000E+00  0.00000000E+00  0.00000000E+00
  0.00000000E+00  0.00000000E+00  0.00000000E+00
  0.00000000E+00  0.00000000E+00  0.00000000E+00
  0.00000000E+00  0.00000000E+00  0.00000000E+00
  0.00000000E+00  0.00000000E+00  0.00000000E+00
  0.00000000E+00  0.00000000E+00  0.00000000E+00
  0.00000000E+00  0.00000000E+00  0.00000000E+00
  0.00000000E+00  0.00000000E+00  0.00000000E+00
  0.00000000E+00  0.00000000E+00  0.00000000E+00
  0.00000000E+00  0.00000000E+00  0.00000000E+00
  0.00000000E+00  0.00000000E+00  0.00000000E+00
  0.00000000E+00  0.00000000E+00  0.00000000E+00
  0.00000000E+00  0.00000000E+00  0.00000000E+00
  0.00000000E+00  0.00000000E+00  0.00000000E+00
  0.00000000E+00  0.00000000E+00  0.00000000E+00
  0.00000000E+00  0.00000000E+00  0.00000000E+00
  0.00000000E+00  0.00000000E+00  0.00000000E+00
  0.00000000E+00  0.00000000E+00  0.00000000E+00
  0.00000000E+00  0.00000000E+00  0.00000000E+00
  0.00000000E+00  0.00000000E+00  0.00000000E+00
  0.00000000E+00  0.00000000E+00  0.00000000E+00
  0.00000000E+00  0.00000000E+00  0.00000000E+00
  0.00000000E+00  0.00000000E+00  0.00000000E+00
  0.00000000E+00  0.00000000E+00  0.00000000E+00
  0.00000000E+00  0.00000000E+00  0.00000000E+00
  0.00000000E+00  0.00000000E+00  0.00000000E+00
  0.00000000E+00  0.00000000E+00  0.00000000E+00
  0.00000000E+00  0.00000000E+00  0.00000000E+00
  0.00000000E+00  0.00000000E+00  0.00000000E+00
  0.00000000E+00  0.00000000E+00  0.00000000E+00
  0.00000000E+00  0.00000000E+00  0.00000000E+00
  0.00000000E+00  0.00000000E+00  0.00000000E+00
  0.00000000E+00  0.00000000E+00  0.00000000E+00
  0.00000000E+00  0.00000000E+00  0.00000000E+00
  0.00000000E+00  0.00000000E+00  0.00000000E+00
  0.00000000E+00  0.00000000E+00  0.00000000E+00
  0.00000000E+00  0.00000000E+00  0.00000000E+00
  0.00000000E+00  0.00000000E+00  0.00000000E+00
  0.00000000E+00  0.00000000E+00  0.00000000E+00
  0.00000000E+00  0.00000000E+00  0.00000000E+00
  0.00000000E+00  0.00000000E+00  0.00000000E+00
  0.00000000E+00  0.00000000E+00  0.00000000E+00
  0.00000000E+00  0.00000000E+00  0.00000000E+00
  0.00000000E+00  0.00000000E+00  0.00000000E+00
  0.00000000E+00  0.00000000E+00  0.00000000E+00
  0.00000000E+00  0.00000000E+00  0.00000000E+00
  0.00000000E+00  0.00000000E+00  0.00000000E+00
  0.00000000E+00  0.00000000E+00  0.00000000E+00
  0.00000000E+00  0.00000000E+00  0.00000000E+00
  0.00000000E+00  0.00000000E+00  0.00000000E+00
  0.00000000E+00  0.00000000E+00  0.00000000E+00
  0.00000000E+00  0.00000000E+00  0.00000000E+00
  0.00000000E+00  0.00000000E+00  0.00000000E+00
  0.00000000E+00  0.00000000E+00  0.00000000E+00
  0.00000000E+00  0.00000000E+00  0.00000000E+00
  0.00000000E+00  0.00000000E+00  0.00000000E+00
  0.00000000E+00  0.00000000E+00  0.00000000E+00
  0.00000000E+00  0.00000000E+00  0.00000000E+00
  0.00000000E+00  0.00000000E+00  0.00000000E+00
  0.00000000E+00  0.00000000E+00  0.00000000E+00
  0.00000000E+00  0.00000000E+00  0.00000000E+00
  0.00000000E+00  0.00000000E+00  0.00000000E+00
  0.00000000E+00  0.00000000E+00  0.00000000E+00
  0.00000000E+00  0.00000000E+00  0.00000000E+00
  0.00000000E+00  0.00000000E+00  0.00000000E+00
  0.00000000E+00  0.00000000E+00  0.00000000E+00
  0.00000000E+00  0.00000000E+00  0.00000000E+00
  0.00000000E+00  0.00000000E+00  0.00000000E+00
  0.00000000E+00  0.00000000E+00  0.00000000E+00
  0.00000000E+00  0.00000000E+00  0.00000000E+00
  0.00000000E+00  0.00000000E+00  0.00000000E+00
  0.00000000E+00  0.00000000E+00  0.00000000E+00
  0.00000000E+00  0.00000000E+00  0.00000000E+00
  0.00000000E+00  0.00000000E+00  0.00000000E+00
  0.00000000E+00  0.00000000E+00  0.00000000E+00
  0.00000000E+00  0.00000000E+00  0.00000000E+00
  0.00000000E+00  0.00000000E+00  0.00000000E+00
  0.00000000E+00  0.00000000E+00  0.00000000E+00
  0.00000000E+00  0.00000000E+00  0.00000000E+00
  0.00000000E+00  0.00000000E+00  0.00000000E+00
  0.00000000E+00  0.00000000E+00  0.00000000E+00
  0.00000000E+00  0.00000000E+00  0.00000000E+00
  0.00000000E+00  0.00000000E+00  0.00000000E+00
  0.00000000E+00  0.00000000E+00  0.00000000E+00
  0.00000000E+00  0.00000000E+00  0.00000000E+00
  0.00000000E+00  0.00000000E+00  0.00000000E+00
  0.00000000E+00  0.00000000E+00  0.00000000E+00
  0.00000000E+00  0.00000000E+00  0.00000000E+00
  0.00000000E+00  0.00000000E+00  0.00000000E+00
  0.00000000E+00  0.00000000E+00  0.00000000E+00
  0.00000000E+00  0.00000000E+00  0.00000000E+00
  0.00000000E+00  0.00000000E+00  0.00000000E+00
  0.00000000E+00  0.00000000E+00  0.00000000E+00
  0.00000000E+00  0.00000000E+00  0.00000000E+00
  0.00000000E+00  0.00000000E+00  0.00000000E+00
  0.00000000E+00  0.00000000E+00  0.00000000E+00
  0.00000000E+00  0.00000000E+00  0.00000000E+00
  0.00000000E+00  0.00000000E+00  0.00000000E+00
  0.00000000E+00  0.00000000E+00  0.00000000E+00
  0.00000000E+00  0.00000000E+00  0.00000000E+00
  0.00000000E+00  0.00000000E+00  0.00000000E+00
  0.00000000E+00  0.00000000E+00  0.00000000E+00
  0.00000000E+00  0.00000000E+00  0.00000000E+00
  0.00000000E+00  0.00000000E+00  0.00000000E+00
  0.00000000E+00  0.00000000E+00  0.00000000E+00
  0.00000000E+00  0.00000000E+00  0.00000000E+00
  0.00000000E+00  0.00000000E+00  0.00000000E+00
  0.00000000E+00  0.00000000E+00  0.00000000E+00
  0.00000000E+00  0.00000000E+00  0.00000000E+00
  0.00000000E+00  0.00000000E+00  0.00000000E+00
  0.00000000E+00  0.00000000E+00  0.00000000E+00
  0.00000000E+00  0.00000000E+00  0.00000000E+00
  0.00000000E+00  0.00000000E+00  0.00000000E+00
  0.00000000E+00  0.00000000E+00  0.00000000E+00
  0.00000000E+00  0.00000000E+00  0.00000000E+00
  0.00000000E+00  0.00000000E+00  0.00000000E+00
  0.00000000E+00  0.00000000E+00  0.00000000E+00
  0.00000000E+00  0.00000000E+00  0.00000000E+00
  0.00000000E+00  0.00000000E+00  0.00000000E+00
  0.00000000E+00  0.00000000E+00  0.00000000E+00
  0.00000000E+00  0.00000000E+00  0.00000000E+00
  0.00000000E+00  0.00000000E+00  0.00000000E+00
  0.00000000E+00  0.00000000E+00  0.00000000E+00
  0.00000000E+00  0.00000000E+00  0.00000000E+00
  0.00000000E+00  0.00000000E+00  0.00000000E+00
  0.00000000E+00  0.00000000E+00  0.00000000E+00
  0.00000000E+00  0.00000000E+00  0.00000000E+00
  0.00000000E+00  0.00000000E+00  0.00000000E+00
  0.00000000E+00  0.00000000E+00  0.00000000E+00
  0.00000000E+00  0.00000000E+00  0.00000000E+00
  0.00000000E+00  0.00000000E+00  0.00000000E+00
  0.00000000E+00  0.00000000E+00  0.00000000E+00
  0.00000000E+00  0.00000000E+00  0.00000000E+00
  0.00000000E+00  0.00000000E+00  0.00000000E+00
  0.00000000E+00  0.00000000E+00  0.00000000E+00
  0.00000000E+00  0.00000000E+00  0.00000000E+00
  0.00000000E+00  0.00000000E+00  0.00000000E+00
  0.00000000E+00  0.00000000E+00  0.00000000E+00
  0.00000000E+00  0.00000000E+00  0.00000000E+00
  0.00000000E+00  0.00000000E+00  0.00000000E+00
  0.00000000E+00  0.00000000E+00  0.00000000E+00
  0.00000000E+00  0.00000000E+00  0.00000000E+00
  0.00000000E+00  0.00000000E+00  0.00000000E+00
  0.00000000E+00  0.00000000E+00  0.00000000E+00
  0.00000000E+00  0.00000000E+00  0.00000000E+00
  0.00000000E+00  0.00000000E+00  0.00000000E+00
  0.00000000E+00  0.00000000E+00  0.00000000E+00
  0.00000000E+00  0.00000000E+00  0.00000000E+00
  0.00000000E+00  0.00000000E+00  0.00000000E+00
  0.00000000E+00  0.00000000E+00  0.00000000E+00
  0.00000000E+00  0.00000000E+00  0.00000000E+00
  0.00000000E+00  0.00000000E+00  0.00000000E+00
  0.00000000E+00  0.00000000E+00  0.00000000E+00
  0.00000000E+00  0.00000000E+00  0.00000000E+00
  0.00000000E+00  0.00000000E+00  0.00000000E+00
  0.00000000E+00  0.00000000E+00  0.00000000E+00
  0.00000000E+00  0.00000000E+00  0.00000000E+00
  0.00000000E+00  0.00000000E+00  0.00000000E+00
  0.00000000E+00  0.00000000E+00  0.00000000E+00
  0.00000000E+00  0.00000000E+00  0.00000000E+00
  0.00000000E+00  0.00000000E+00  0.00000000E+00
  0.00000000E+00  0.00000000E+00  0.00000000E+00
  0.00000000E+00  0.00000000E+00  0.00000000E+00
  0.00000000E+00  0.00000000E+00  0.00000000E+00
  0.00000000E+00  0.00000000E+00  0.00000000E+00
  0.00000000E+00  0.00000000E+00  0.00000000E+00
  0.00000000E+00  0.00000000E+00  0.00000000E+00
  0.00000000E+00  0.00000000E+00  0.00000000E+00
  0.00000000E+00  0.00000000E+00  0.00000000E+00
  0.00000000E+00  0.00000000E+00  0.00000000E+00
  0.00000000E+00  0.00000000E+00  0.00000000E+00
  0.00000000E+00  0.00000000E+00  0.00000000E+00
  0.00000000E+00  0.00000000E+00  0.00000000E+00
  0.00000000E+00  0.00000000E+00  0.00000000E+00
  0.00000000E+00  0.00000000E+00  0.00000000E+00
  0.00000000E+00  0.00000000E+00  0.00000000E+00
  0.00000000E+00  0.00000000E+00  0.00000000E+00
  0.00000000E+00  0.00000000E+00  0.00000000E+00
  0.00000000E+00  0.00000000E+00  0.00000000E+00
  0.00000000E+00  0.00000000E+00  0.00000000E+00
  0.00000000E+00  0.00000000E+00  0.00000000E+00
  0.00000000E+00  0.00000000E+00  0.00000000E+00
  0.00000000E+00  0.00000000E+00  0.00000000E+00
  0.00000000E+00  0.00000000E+00  0.00000000E+00
  0.00000000E+00  0.00000000E+00  0.00000000E+00
  0.00000000E+00  0.00000000E+00  0.00000000E+00
  0.00000000E+00  0.00000000E+00  0.00000000E+00
  0.00000000E+00  0.00000000E+00  0.00000000E+00
  0.00000000E+00  0.00000000E+00  0.00000000E+00
  0.00000000E+00  0.00000000E+00  0.00000000E+00
  0.00000000E+00  0.00000000E+00  0.00000000E+00
  0.00000000E+00  0.00000000E+00  0.00000000E+00
  0.00000000E+00  0.00000000E+00  0.00000000E+00
  0.00000000E+00  0.00000000E+00  0.00000000E+00
  0.00000000E+00  0.00000000E+00  0.00000000E+00
  0.00000000E+00  0.00000000E+00  0.00000000E+00
  0.00000000E+00  0.00000000E+00  0.00000000E+00
  0.00000000E+00  0.00000000E+00  0.00000000E+00
  0.00000000E+00  0.00000000E+00  0.00000000E+00
  0.00000000E+00  0.00000000E+00  0.00000000E+00
  0.00000000E+00  0.00000000E+00  0.00000000E+00
  0.00000000E+00  0.00000000E+00  0.00000000E+00
  0.00000000E+00  0.00000000E+00  0.00000000E+00
  0.00000000E+00  0.00000000E+00  0.00000000E+00
  0.00000000E+00  0.00000000E+00  0.00000000E+00
  0.00000000E+00  0.00000000E+00  0.00000000E+00
  0.00000000E+00  0.00000000E+00  0.00000000E+00
  0.00000000E+00  0.00000000E+00  0.00000000E+00
  0.00000000E+00  0.00000000E+00  0.00000000E+00
  0.00000000E+00  0.00000000E+00  0.00000000E+00
  0.00000000E+00  0.00000000E+00  0.00000000E+00
  0.00000000E+00  0.00000000E+00  0.00000000E+00
  0.00000000E+00  0.00000000E+00  0.00000000E+00
  0.00000000E+00  0.00000000E+00  0.00000000E+00
  0.00000000E+00  0.00000000E+00  0.00000000E+00
  0.00000000E+00  0.00000000E+00  0.00000000E+00
  0.00000000E+00  0.00000000E+00  0.00000000E+00
  0.00000000E+00  0.00000000E+00  0.00000000E+00
  0.00000000E+00  0.00000000E+00  0.00000000E+00
  0.00000000E+00  0.00000000E+00  0.00000000E+00
  0.00000000E+00  0.00000000E+00  0.00000000E+00
  0.00000000E+00  0.00000000E+00  0.00000000E+00
  0.00000000E+00  0.00000000E+00  0.00000000E+00
  0.00000000E+00  0.00000000E+00  0.00000000E+00
  0.00000000E+00  0.00000000E+00  0.00000000E+00
  0.00000000E+00  0.00000000E+00  0.00000000E+00
  0.00000000E+00  0.00000000E+00  0.00000000E+00
  0.00000000E+00  0.00000000E+00  0.00000000E+00
  0.00000000E+00  0.00000000E+00  0.00000000E+00
  0.00000000E+00  0.00000000E+00  0.00000000E+00
  0.00000000E+00  0.00000000E+00  0.00000000E+00
  0.00000000E+00  0.00000000E+00  0.00000000E+00
  0.00000000E+00  0.00000000E+00  0.00000000E+00
  0.00000000E+00  0.00000000E+00  0.00000000E+00
  0.00000000E+00  0.00000000E+00  0.00000000E+00
  0.00000000E+00  0.00000000E+00  0.00000000E+00
  0.00000000E+00  0.00000000E+00  0.00000000E+00
  0.00000000E+00  0.00000000E+00  0.00000000E+00
  0.00000000E+00  0.00000000E+00  0.00000000E+00
  0.00000000E+00  0.00000000E+00  0.00000000E+00
  0.00000000E+00  0.00000000E+00  0.00000000E+00
  0.00000000E+00  0.00000000E+00  0.00000000E+00
  0.00000000E+00  0.00000000E+00  0.00000000E+00
  0.00000000E+00  0.00000000E+00  0.00000000E+00
  0.00000000E+00  0.00000000E+00  0.00000000E+00
  0.00000000E+00  0.00000000E+00  0.00000000E+00
  0.00000000E+00  0.00000000E+00  0.00000000E+00
  0.00000000E+00  0.00000000E+00  0.00000000E+00
  0.00000000E+00  0.00000000E+00  0.00000000E+00
  0.00000000E+00  0.00000000E+00  0.00000000E+00
  0.00000000E+00  0.00000000E+00  0.00000000E+00
  0.00000000E+00  0.00000000E+00  0.00000000E+00
  0.00000000E+00  0.00000000E+00  0.00000000E+00
  0.00000000E+00  0.00000000E+00  0.00000000E+00
  0.00000000E+00  0.00000000E+00  0.00000000E+00
  0.00000000E+00  0.00000000E+00  0.00000000E+00
  0.00000000E+00  0.00000000E+00  0.00000000E+00
  0.00000000E+00  0.00000000E+00  0.00000000E+00
  0.00000000E+00  0.00000000E+00  0.00000000E+00
  0.00000000E+00  0.00000000E+00  0.00000000E+00
  0.00000000E+00  0.00000000E+00  0.00000000E+00
  0.00000000E+00  0.00000000E+00  0.00000000E+00
  0.00000000E+00  0.00000000E+00  0.00000000E+00
  0.00000000E+00  0.00000000E+00  0.00000000E+00
  0.00000000E+00  0.00000000E+00  0.00000000E+00
  0.00000000E+00  0.00000000E+00  0.00000000E+00
  0.00000000E+00  0.00000000E+00  0.00000000E+00
  0.00000000E+00  0.00000000E+00  0.00000000E+00
  0.00000000E+00  0.00000000E+00  0.00000000E+00
  0.00000000E+00  0.00000000E+00  0.00000000E+00
  0.00000000E+00  0.00000000E+00  0.00000000E+00
  0.00000000E+00  0.00000000E+00  0.00000000E+00
  0.00000000E+00  0.00000000E+00  0.00000000E+00
  0.00000000E+00  0.00000000E+00  0.00000000E+00
  0.00000000E+00  0.00000000E+00  0.00000000E+00
  0.00000000E+00  0.00000000E+00  0.00000000E+00
  0.00000000E+00  0.00000000E+00  0.00000000E+00
  0.00000000E+00  0.00000000E+00  0.00000000E+00
  0.00000000E+00  0.00000000E+00  0.00000000E+00
  0.00000000E+00  0.00000000E+00  0.00000000E+00
  0.00000000E+00  0.00000000E+00  0.00000000E+00
  0.00000000E+00  0.00000000E+00  0.00000000E+00
  0.00000000E+00  0.00000000E+00  0.00000000E+00
  0.00000000E+00  0.00000000E+00  0.00000000E+00
