# Supplementary material for: Adsorption of 4-(N,N-Dimethylamino)-4′-nitrostilbene on an Amorphous Silica Glass Surface
Source: J Phys Chem C Nanomater Interfaces. 2023 Nov 17;127(47):22964–74. doi: 10.1021/acs.jpcc.3c05552 (PMC10694811; doi:10.1021/acs.jpcc.3c05552)
Supplement: Supplementary file 2 — jp3c05552_si_002.zip [file jp3c05552_si_002.zip › contcar/B14_CONTCAR]

DANS                                    
   1.00000000000000     
    23.7420005797999991    0.0000000000000000    0.0000000000000000
     0.0000000000000000   18.2761001587000003    0.0000000000000000
     0.0000000000000000    0.0000000000000000   40.4500007628999967
   C    N    O    H    Si
    16     2   164    60    70
Selective dynamics
Direct
  0.4783852742179948  0.5532341014756331  0.2990463985328034   T   T   T
  0.4255772854308593  0.5804629909758090  0.2895754382987357   T   T   T
  0.4196666996212665  0.6503069770763693  0.2759464636855096   T   T   T
  0.4676070429122561  0.6921993151745925  0.2708242291535886   T   T   T
  0.5216939190144064  0.6659864386153563  0.2791063427996394   T   T   T
  0.5258686896648754  0.5954936384563161  0.2934554891572370   T   T   T
  0.5706745392738651  0.7101080922521802  0.2701718023930107   T   T   T
  0.6218167935276340  0.7170512646007549  0.2852995087221767   T   T   T
  0.6412107316579297  0.6907789007312480  0.3172020908890462   T   T   T
  0.6995298623113476  0.6828855906015421  0.3228463988060029   T   T   T
  0.6051508187979302  0.6753804345010863  0.3440433205342469   T   T   T
  0.7207884632023315  0.6574747602922055  0.3526007847330725   T   T   T
  0.6255557795322012  0.6506819344596274  0.3740717364889887   T   T   T
  0.6841431928069943  0.6394088890362685  0.3790658814682028   T   T   T
  0.6661836524800576  0.5984287898774423  0.4357142916466664   T   T   T
  0.7646568655601023  0.6070989911043759  0.4138815114689609   T   T   T
  0.7044240098940298  0.6130318122380849  0.4085385004848534   T   T   T
  0.3766600823851963  0.5344730234913426  0.2928250837530064   T   T   T
  0.3756808735801854  0.4860852211358625  0.3150954280834674   T   T   T
  0.3358143267504652  0.5446612533273827  0.2724375824175618   T   T   T
  0.9356446102703960  0.1864985483939146  0.1463600498233787   T   T   T
  0.8427590298834968  0.0962223148524549  0.0970077097746052   T   T   T
  0.0869418352979778  0.7282984780564125  0.2164089289083460   T   T   T
  0.3568936266845740  0.8297713676002486  0.1859877225795161   T   T   T
  0.4996064365715996  0.5450947060160646  0.1378507337332883   T   T   T
  0.4610631082385773  0.1999853137089685  0.1635819027027850   T   T   T
  0.2270899212930481  0.6356671374959009  0.1597548391233929   T   T   T
  0.1418539883023007  0.4277986252574823  0.2197868478458737   T   T   T
  0.0351255465412179  0.6890574334297663  0.1610950725985984   T   T   T
  0.6002317481328138  0.5810933015368981  0.0768374550690559   T   T   T
  0.4402754188543544  0.3287049227749897  0.1371189248590213   T   T   T
  0.0399399890143837  0.4955717297655861  0.2142178472658904   T   T   T
  0.9732725457290550  0.7381963863631196  0.2124409132181240   T   T   T
  0.8101814895723530  0.8781590477474108  0.1213976766147194   T   T   T
  0.9178736041755551  0.0018660930915056  0.1207896294351924   T   T   T
  0.4808204644413298  0.5928666038897382  0.2006832288594603   T   T   T
  0.4640636061375850  0.7811241019887211  0.0609084777336211   T   T   T
  0.4721597857641048  0.3181444916251157  0.2000314138106556   T   T   T
  0.9180257915021975  0.4680897156751343  0.0792245821936967   T   T   T
  0.1845195486226700  0.4039266320122192  0.0994013369196961   T   T   T
  0.5493987520890352  0.2861596086185397  0.1544585836676042   T   T   T
  0.9548225783739919  0.1043821803530605  0.0798995430276022   T   T   T
  0.3701366869375010  0.3771373689175700  0.2081332790405903   T   T   T
  0.6719577161618259  0.6582118635482712  0.1926755064788567   T   T   T
  0.1864493410040768  0.0019844700138559  0.1631912821349187   T   T   T
  0.1284591987482780  0.1127728846859894  0.1906080648208879   T   T   T
  0.9841763206915841  0.7278416572290777  0.1040632105389734   T   T   T
  0.4119225963728433  0.6222177970683963  0.1533012560829058   T   T   T
  0.6286542510639517  0.4449997068316376  0.0676810353376634   T   T   T
  0.9763910662596316  0.9405032939527646  0.1684891810648698   T   T   T
  0.6861543281038471  0.2033683069878025  0.0914574601393966   T   T   T
  0.0700092769112675  0.1028574805939300  0.0705678760295575   T   T   T
  0.3591265852668150  0.4294987987315425  0.1227472101309477   T   T   T
  0.6288599212728336  0.3846493793986430  0.1683859484161138   T   T   T
  0.8939013399257569  0.9971291497392174  0.0564668596042675   T   T   T
  0.6497765288567017  0.9329469595094121  0.2008021931794726   T   T   T
  0.5438278461228669  0.3468638761991620  0.0559204546882152   T   T   T
  0.6286121041761039  0.5008054580403333  0.1287991602192592   T   T   T
  0.0519500394853307  0.6126290438026797  0.1067703663259819   T   T   T
  0.7333702316556571  0.7604701629775057  0.0219694086882154   T   T   T
  0.2379452536049016  0.0990888262910631  0.2024823225135776   T   T   T
  0.1376569602416565  0.5575755573236385  0.1423562414056199   T   T   T
  0.5826288729271065  0.9745588320398205  0.0706305068304794   T   T   T
  0.2496298655596635  0.3822815219785272  0.2172243004028335   T   T   T
  0.4599506643052469  0.4559857910303907  0.1846338692475355   T   T   T
  0.2824507448293656  0.1905447239084695  0.0894626708971164   T   T   T
  0.8423296695097490  0.7373846593153107  0.1258868765739102   T   T   T
  0.5311173622502827  0.6716424794240627  0.0460733142465429   T   T   T
  0.5675023029086955  0.5010093139359774  0.1849192839644684   T   T   T
  0.6187524501335332  0.8593840154639516  0.1058205989732663   T   T   T
  0.8622260002484046  0.9436113763398654  0.1712270557186586   T   T   T
  0.9618295006179395  0.1870534668137806  0.2092372070285143   T   T   T
  0.3302729129751090  0.2918649580448803  0.1284660473225246   T   T   T
  0.6082698259998631  0.7216085775517814  0.0884124156637418   T   T   T
  0.4726593666111886  0.6644435723755691  0.1011392418736812   T   T   T
  0.7086307666001304  0.7844692135010622  0.0859685941250168   T   T   T
  0.2694321870905334  0.9176305383219572  0.1889937639599451   T   T   T
  0.8205137487970174  0.5442988804335317  0.0822001472667633   T   T   T
  0.7076280809934282  0.5420425134391124  0.0863510963016093   T   T   T
  0.3205432467715750  0.7063820595301569  0.1571264102184620   T   T   T
  0.9355213533479558  0.5413547601778309  0.1920801327517474   T   T   T
  0.1881406567867795  0.7081182037538719  0.2445849673779711   T   T   T
  0.8755934398543189  0.3035937385216212  0.1325624648474530   T   T   T
  0.4598993046581996  0.2192056177009233  0.0545492957990093   T   T   T
  0.5350134600274776  0.1074907230520911  0.1390017749251295   T   T   T
  0.8571300083783254  0.6325851778386079  0.1691953655987608   T   T   T
  0.8213104829274438  0.2704869142649408  0.0740505713690221   T   T   T
  0.6398796551469942  0.0868562257130835  0.1211409711625278   T   T   T
  0.9227355210042795  0.0641524809859449  0.1805278674617407   T   T   T
  0.9520381313625886  0.6082012037009181  0.1344062669227876   T   T   T
  0.1380432653915823  0.0128066917402079  0.1025968922238955   T   T   T
  0.3739070747260899  0.9697633191365367  0.2000699527902514   T   T   T
  0.9898120172212639  0.8273979637548184  0.0544207712717769   T   T   T
  0.0071583840374147  0.1991992267307389  0.0405008818621597   T   T   T
  0.6654564990501193  0.7547773017692263  0.1438368642342968   T   T   T
  0.3482791196402724  0.1120128085723296  0.1982062810739468   T   T   T
  0.2120084220364804  0.4776943725047963  0.0480912450655726   T   T   T
  0.3956975301568499  0.8729362007269345  0.0902784025621641   T   T   T
  0.1567894729481183  0.6500992166494276  0.0922485002391066   T   T   T
  0.1174606400290286  0.5144400114344967  0.0808092440748132   T   T   T
  0.3117740437808496  0.5625961956649576  0.1316758825152593   T   T   T
  0.4413677614125015  0.1315651311526169  0.1064508806547180   T   T   T
  0.8226769564681050  0.4068586456900318  0.1006413582357588   T   T   T
  0.4080089782824781  0.5476429013829659  0.0976772795486684   T   T   T
  0.7530544503771027  0.9044361695871340  0.1766773993491019   T   T   T
  0.0406235192395338  0.8275911256460867  0.1792473075279821   T   T   T
  0.3166043368437312  0.5050380644921655  0.0698732855247544   T   T   T
  0.2841247645413967  0.0903936298491196  0.0445600473218276   T   T   T
  0.8135646419018974  0.7933148880573411  0.0678089312338132   T   T   T
  0.1999121513652885  0.7800235852287730  0.0794540220735074   T   T   T
  0.6646189947312459  0.2512083688768806  0.1514007712407529   T   T   T
  0.0252458930917397  0.1083007516447377  0.1649358256747150   T   T   T
  0.9925611102712280  0.3104973200391164  0.1415246517284034   T   T   T
  0.7578908629503537  0.1569825130139616  0.1355901747968699   T   T   T
  0.7691990893870435  0.6241625616232077  0.1272711312271949   T   T   T
  0.5732812220309844  0.9719673227125734  0.1357168766586138   T   T   T
  0.5139302684065906  0.0899029025931331  0.0598023618587283   T   T   T
  0.7601671630140148  0.2989274518124895  0.1246580832359078   T   T   T
  0.1831733227718151  0.1252583577557905  0.0738845584974741   T   T   T
  0.3684523910615000  0.5632663711368755  0.2079540415279182   T   T   T
  0.2938857995929340  0.2282571634323985  0.2159050070948588   T   T   T
  0.4357418255990133  0.0598398821170957  0.1632241126777517   T   T   T
  0.2153383605835211  0.5037810501816544  0.1844502276187888   T   T   T
  0.0752246968704563  0.2345656702256688  0.1731239871305077   T   T   T
  0.1153342554398830  0.1439944665589442  0.1271158442692142   T   T   T
  0.2902262227102023  0.7375952242823185  0.2188008757405241   T   T   T
  0.7315403340767200  0.0732963814493113  0.0846384171547012   T   T   T
  0.2678367585483092  0.6771638962936795  0.1017644456221649   T   T   T
  0.3420740278475143  0.9353063504522980  0.1401248912412673   T   T   T
  0.8751068074616231  0.5064027720665208  0.1381542763018096   T   T   T
  0.9469680453846807  0.2581363607329101  0.0885472272255747   T   T   T
  0.6773917013824658  0.5099436222737963  0.1878125243662960   T   T   T
  0.1832150134538867  0.8898128670306524  0.1219038944690535   T   T   T
  0.6093118169148216  0.0619835029345647  0.1831591168734771   T   T   T
  0.3950806967632896  0.3361549137147379  0.0769922164914676   T   T   T
  0.5078435568133626  0.8858567145663369  0.0980673107988902   T   T   T
  0.1836174936710821  0.3731113359148198  0.1646877402420890   T   T   T
  0.7819573622195118  0.0143932612560282  0.1377432585335834   T   T   T
  0.1464210129431830  0.6089314729179794  0.2032747728152575   T   T   T
  0.4452744183765088  0.0648197771591620  0.2271887604349388   T   T   T
  0.1625307914201528  0.0051795637555069  0.2285998765340615   T   T   T
  0.1042942338447127  0.3228544049253634  0.1254886645490160   T   T   T
  0.2839416485900275  0.8718515268492898  0.0922295078288881   T   T   T
  0.7667012851551713  0.7224519737423859  0.1736328068189513   T   T   T
  0.3997336849001381  0.0986192303034554  0.0491335998118961   T   T   T
  0.0135101224905041  0.8644997446462009  0.1168597021149934   T   T   T
  0.9083529860920287  0.8352399704502420  0.0965354161531959   T   T   T
  0.0602581899338127  0.3766253072784647  0.1816435726965719   T   T   T
  0.2153101379707680  0.2750677820301225  0.1228635376869513   T   T   T
  0.3984399014004072  0.7040371191950916  0.2050584584638433   T   T   T
  0.2792742435957031  0.1770726225180550  0.1540256619380747   T   T   T
  0.6144751941001096  0.3335440894693854  0.1072168792099377   T   T   T
  0.3394854558503413  0.9990186512714130  0.0830952883048488   T   T   T
  0.0868702774049343  0.9412950259281785  0.1511181389859399   T   T   T
  0.6274745752433055  0.1028534208165058  0.0563268266025235   T   T   T
  0.6916823964757691  0.7999294886412776  0.2044938731694504   T   T   T
  0.0005994968550674  0.0553951468169123  0.0237677608242916   T   T   T
  0.5733299755720263  0.0314894096655035  0.0096158616979642   T   T   T
  0.0067732885873253  0.3449723314688696  0.0474152232907311   T   T   T
  0.9099275798416072  0.2752339475146476  0.0299465481122947   T   T   T
  0.4522398095064923  0.4166545137563179  0.2488571016421174   T   T   T
  0.6380444692451105  0.6654574433821893  0.0281008559967560   T   T   T
  0.5580644238122132  0.9878891470448117  0.2321081881063563   T   T   T
  0.6637331156979628  0.0400951441015330  0.2413009109089499   T   T   T
  0.4170711619019219  0.6571633862122307  0.0427420803980600   T   T   T
  0.7347662510309844  0.9045603375505779  0.2426397248886732   T   T   T
  0.0540795738221856  0.3710930296487799  0.2490771393173779   T   T   T
  0.6490747751295975  0.3086636232345499  0.0453838007954896   T   T   T
  0.1204884388437436  0.3935069964782104  0.0433239175988536   T   T   T
  0.3547372945863421  0.9906294052124266  0.0176797472713927   T   T   T
  0.2263025254943426  0.2143934727259298  0.0316545168705775   T   T   T
  0.9489328155177523  0.4629355797705069  0.2469803382666598   T   T   T
  0.9863469353372389  0.6053511756053511  0.2425291826069377   T   T   T
  0.6522011763114534  0.5736850350396185  0.2449819759182420   T   T   T
  0.7579237327117420  0.5768338180086937  0.2178237610584400   T   T   T
  0.2239444040619664  0.6614641673398298  0.0413009109035525   T   T   T
  0.1951164733931359  0.9152807773969009  0.0565120164730453   T   T   T
  0.0968491655334800  0.6289814397709568  0.2617153168302487   T   T   T
  0.4610141985146124  0.9217238337121101  0.0407123555055616   T   T   T
  0.2190330717119872  0.8465208851062507  0.2360908369142486   T   T   T
  0.2728044699456138  0.7586409511771228  0.2811520481868799   T   T   T
  0.7611910202919763  0.6617374606703667  0.0645353489392209   T   T   T
  0.4810392134418568  0.4985598166414029  0.3097092328403689   T   T   T
  0.3779679133117592  0.6711327139280097  0.2697686415544702   T   T   T
  0.4633892979422130  0.7462488676872782  0.2596559333555352   T   T   T
  0.5672676181752174  0.5732464256516395  0.2993930514130255   T   T   T
  0.5648080824797166  0.7427238245749261  0.2477204714056346   T   T   T
  0.6530278792168575  0.7492266058854549  0.2715673075899098   T   T   T
  0.7288484428698548  0.6965905701855769  0.3029604902548027   T   T   T
  0.5599790058522878  0.6844627281540278  0.3414557419883994   T   T   T
  0.7661878551079965  0.6518727989569868  0.3554367854800370   T   T   T
  0.5958736422123742  0.6408703215551944  0.3941121816484336   T   T   T
  0.6333590432916494  0.5588332710813532  0.4285126766659352   T   T   T
  0.6899514775785562  0.5749227913765090  0.4563625743721257   T   T   T
  0.6450288383574029  0.6485969804573545  0.4445841172683533   T   T   T
  0.7844540190215196  0.5710815170368435  0.3953489547699153   T   T   T
  0.7858042130405656  0.6608975041321770  0.4127460003531047   T   T   T
  0.7723065236442092  0.5834799838534516  0.4383688331109727   T   T   T
  0.9811170929351147  0.1708487180555530  0.2293969216182161   T   T   T
  0.6521137971021481  0.0808870920974395  0.2555392409318673   T   T   T
  0.4882191161924023  0.4410101709312720  0.2536947223701311   T   T   T
  0.9466346527665359  0.5065453896897829  0.0825720815786640   T   T   T
  0.6691350933034278  0.2685389226013583  0.0570171952715218   T   T   T
  0.5148194639309286  0.3834636663282084  0.0612964027379247   T   T   T
  0.8512299405661131  0.2725536541239458  0.0568280509496218   T   T   T
  0.5443073716027146  0.9972584934094333  0.0017052699152059   T   T   T
  0.9847648079976056  0.3893178703361230  0.0531727482147996   T   T   T
  0.9097905378255782  0.2822465540117072  0.0058993290873103   T   T   T
  0.8926937594806296  0.9440062712804727  0.0606318469321247   T   T   T
  0.7791867249441404  0.6217712240226962  0.2223691606446535   T   T   T
  0.9688947405877305  0.6919251973790672  0.2254858438034242   T   T   T
  0.5224641938954884  0.0141055381389387  0.2273093501657544   T   T   T
  0.7232723610013542  0.9525713514935202  0.2517191045685411   T   T   T
  0.9077536317803258  0.4578857512551602  0.2476266999561916   T   T   T
  0.0246193065391140  0.6131542029236835  0.2526863916092880   T   T   T
  0.6326242446051493  0.6180084439144476  0.2532024214523648   T   T   T
  0.7316998039108522  0.8099490610008728  0.0125120873180538   T   T   T
  0.0290813366049896  0.8270471376705483  0.0468408790595819   T   T   T
  0.6670023850763691  0.7027490876889254  0.0230888423641117   T   T   T
  0.0155328960000034  0.3816170690000007  0.2567957821802430   F   F   T
  0.3596664217017544  0.3246798054727122  0.2088675911927542   T   T   T
  0.2891396482070305  0.4002128612569684  0.2154766435439802   T   T   T
  0.2667196463724089  0.2694985923356240  0.2160561168198108   T   T   T
  0.4318745389607737  0.0769957741951782  0.2494904509286777   T   T   T
  0.1785611573613463  0.9567110128539450  0.2338645458890118   T   T   T
  0.4959257466914794  0.2465504150752816  0.0527837160815880   T   T   T
  0.2070935369999987  0.5189726349999972  0.0327356584580901   F   F   T
  0.4152206779999972  0.2915823459999984  0.0688070260016849   F   F   T
  0.9658134103455716  0.0256077599491587  0.0250382182696473   T   T   T
  0.0819094091881774  0.3738972046181822  0.0469819868535503   T   T   T
  0.3219437835487268  0.9656762088088232  0.0080102125619203   T   T   T
  0.2551510867457525  0.2451243898866698  0.0212086018178223   T   T   T
  0.2425083058878154  0.9466009383218671  0.1751795795962629   T   T   T
  0.3561884179611711  0.5613517443943685  0.2316656892030885   T   T   T
  0.1160780916843516  0.5888635783712067  0.2733685889063976   T   T   T
  0.2398432593274442  0.8731127425089963  0.2177816536168439   T   T   T
  0.2511697848769149  0.7701623715722316  0.3011459873291052   T   T   T
  0.4258941535490560  0.9370911724476793  0.0293095800175185   T   T   T
  0.2772954979841404  0.4891477879250631  0.0645157144801833   T   T   T
  0.4017234149999993  0.6103456020000024  0.0510705380888519   F   F   T
  0.2623902437103577  0.6665337341948776  0.0325102027792279   T   T   T
  0.1731758696041870  0.9590995847394775  0.0627489212023035   T   T   T
  0.0079486001789129  0.1139554873589870  0.0539194980738981   T   T   T
  0.5727587259948288  0.0491895418811298  0.0491235160018357   T   T   T
  0.0327947254654122  0.7450433526038515  0.1928650701684654   T   T   T
  0.7544517010481151  0.7498267896735608  0.0604970744237329   T   T   T
  0.6416114392336788  0.5171127796747386  0.0900300856312607   T   T   T
  0.0060081718048385  0.6607346357436673  0.1271537892895237   T   T   T
  0.4684870248523679  0.1243001150640236  0.1431001478690080   T   T   T
  0.7176700762141450  0.2288871700188697  0.1267425201248797   T   T   T
  0.9692145781136018  0.2691488118742700  0.0513632816854271   T   T   T
  0.9747916232724920  0.8126959053065016  0.0932408551483615   T   T   T
  0.1793509516611886  0.0547796339690671  0.1969152122061870   T   T   T
  0.4384981488109805  0.3934451711783187  0.2105877594221151   T   T   T
  0.5954772981739686  0.6611283536641278  0.0593319805542844   T   T   T
  0.3818348303082145  0.3460711049194798  0.1162555664683028   T   T   T
  0.9013672410714193  0.0513607645287380  0.0888719662686998   T   T   T
  0.8012834570243064  0.9350956366981968  0.1522127341792446   T   T   T
  0.6180711997412117  0.0061010907617101  0.2143829340428237   T   T   T
  0.6259660063972560  0.4740323389063691  0.1670005435164328   T   T   T
  0.6981599842891691  0.7335442248340279  0.1779086201617834   T   T   T
  0.9374294389838845  0.2655542156118746  0.1279979718757106   T   T   T
  0.9196779147907329  0.9868515931796489  0.1605089366569414   T   T   T
  0.8433781995104723  0.8113005930491255  0.1035186273355777   T   T   T
  0.0288799884668035  0.8936595906034955  0.1538984511562979   T   T   T
  0.4705174955149439  0.6929147521059164  0.0625254457346496   T   T   T
  0.7079304576168359  0.8867801856893894  0.2062881474109756   T   T   T
  0.7799060210204941  0.0855775554812755  0.1136511449938462   T   T   T
  0.1985909480786319  0.4219915424422068  0.1968907043660004   T   T   T
  0.3464540781680756  0.5092327526235141  0.1057042525911742   T   T   T
  0.3364014807698365  0.9125054533203862  0.1785054779099440   T   T   T
  0.2774340992649876  0.2361776859440926  0.1239436104068883   T   T   T
  0.3403842695903744  0.9190817158697030  0.1008495772135628   T   T   T
  0.9619644910152186  0.1366553667702381  0.1758924321223571   T   T   T
  0.6701957579999984  0.1154124740000029  0.0872708531542255   F   F   T
  0.0738679382754585  0.4171399037686048  0.2164549593381387   T   T   T
  0.1264566666853285  0.0989684603034941  0.0929717710388646   T   T   T
  0.6094493290576384  0.3591502356887449  0.0688037011843390   T   T   T
  0.1815228760272505  0.5763264299279615  0.1723829223593169   T   T   T
  0.3406187317297815  0.7441012366054884  0.1917814435234065   T   T   T
  0.4149594266664737  0.6201097049000827  0.1936711366716169   T   T   T
  0.2889854948605051  0.1552370595859265  0.1926321481815618   T   T   T
  0.4553258653103722  0.1335373526158135  0.0670143628321641   T   T   T
  0.4817601487524753  0.2849337262641533  0.1629356405756318   T   T   T
  0.6137750742680260  0.3128690645454894  0.1459122895625490   T   T   T
  0.1560273573059970  0.4457591299532438  0.0678362487498985   T   T   T
  0.5898596033820940  0.0564349691607878  0.1448021452360815   T   T   T
  0.2844056344335879  0.6435395919171777  0.1378945229773128   T   T   T
  0.6493741688107959  0.7798953339434554  0.1063739274492232   T   T   T
  0.3437781126478532  0.0468329532403024  0.0492123441550063   T   T   T
  0.7636210175847712  0.5918050156133392  0.0896601354887954   T   T   T
  0.5702255111124171  0.9217510485151452  0.1023671355907978   T   T   T
  0.2438712494350325  0.1553234765661373  0.0600634836584620   T   T   T
  0.9774046432398580  0.5267745194811680  0.2233199598234504   T   T   T
  0.6896900702395979  0.5810377056842234  0.2112446599655707   T   T   T
  0.8090348607710166  0.6786473242199575  0.1491004475995412   T   T   T
  0.2126577570814479  0.6923763021032072  0.0789347325558583   T   T   T
  0.2158853733609964  0.8643852104918452  0.0875463117059030   T   T   T
  0.1314190845348603  0.6697142210587979  0.2309616634878193   T   T   T
  0.4570112028316083  0.8653829186250294  0.0722909579998942   T   T   T
  0.3991067983494748  0.0525690266759348  0.1971125288086744   T   T   T
  0.5029421250682873  0.5237145201559040  0.1773656057923373   T   T   T
  0.8589552371138657  0.4815383021665782  0.1003192367888693   T   T   T
  0.1720216740190249  0.3432429621026535  0.1278004843814370   T   T   T
  0.8212760599602555  0.3189193135126315  0.1076281074234816   T   T   T
  0.2419037163177118  0.7642835247738661  0.2448654385761973   T   T   T
  0.9051306035498944  0.5721338025293333  0.1589565958921016   T   T   T
  0.1475494187362927  0.9603712149926338  0.1349487288810643   T   T   T
  0.0864144490335092  0.1493937625181463  0.1636872455724353   T   T   T
  0.0573830530582180  0.3112854937922072  0.1550967125460762   T   T   T
  0.1168805131668280  0.5841342804411074  0.1057809128223876   T   T   T
  0.4490987806365785  0.5952697924622963  0.1219759235426185   T   T   T
 
  0.00000000E+00  0.00000000E+00  0.00000000E+00
  0.00000000E+00  0.00000000E+00  0.00000000E+00
  0.00000000E+00  0.00000000E+00  0.00000000E+00
  0.00000000E+00  0.00000000E+00  0.00000000E+00
  0.00000000E+00  0.00000000E+00  0.00000000E+00
  0.00000000E+00  0.00000000E+00  0.00000000E+00
  0.00000000E+00  0.00000000E+00  0.00000000E+00
  0.00000000E+00  0.00000000E+00  0.00000000E+00
  0.00000000E+00  0.00000000E+00  0.00000000E+00
  0.00000000E+00  0.00000000E+00  0.00000000E+00
  0.00000000E+00  0.00000000E+00  0.00000000E+00
  0.00000000E+00  0.00000000E+00  0.00000000E+00
  0.00000000E+00  0.00000000E+00  0.00000000E+00
  0.00000000E+00  0.00000000E+00  0.00000000E+00
  0.00000000E+00  0.00000000E+00  0.00000000E+00
  0.00000000E+00  0.00000000E+00  0.00000000E+00
  0.00000000E+00  0.00000000E+00  0.00000000E+00
  0.00000000E+00  0.00000000E+00  0.00000000E+00
  0.00000000E+00  0.00000000E+00  0.00000000E+00
  0.00000000E+00  0.00000000E+00  0.00000000E+00
  0.00000000E+00  0.00000000E+00  0.00000000E+00
  0.00000000E+00  0.00000000E+00  0.00000000E+00
  0.00000000E+00  0.00000000E+00  0.00000000E+00
  0.00000000E+00  0.00000000E+00  0.00000000E+00
  0.00000000E+00  0.00000000E+00  0.00000000E+00
  0.00000000E+00  0.00000000E+00  0.00000000E+00
  0.00000000E+00  0.00000000E+00  0.00000000E+00
  0.00000000E+00  0.00000000E+00  0.00000000E+00
  0.00000000E+00  0.00000000E+00  0.00000000E+00
  0.00000000E+00  0.00000000E+00  0.00000000E+00
  0.00000000E+00  0.00000000E+00  0.00000000E+00
  0.00000000E+00  0.00000000E+00  0.00000000E+00
  0.00000000E+00  0.00000000E+00  0.00000000E+00
  0.00000000E+00  0.00000000E+00  0.00000000E+00
  0.00000000E+00  0.00000000E+00  0.00000000E+00
  0.00000000E+00  0.00000000E+00  0.00000000E+00
  0.00000000E+00  0.00000000E+00  0.00000000E+00
  0.00000000E+00  0.00000000E+00  0.00000000E+00
  0.00000000E+00  0.00000000E+00  0.00000000E+00
  0.00000000E+00  0.00000000E+00  0.00000000E+00
  0.00000000E+00  0.00000000E+00  0.00000000E+00
  0.00000000E+00  0.00000000E+00  0.00000000E+00
  0.00000000E+00  0.00000000E+00  0.00000000E+00
  0.00000000E+00  0.00000000E+00  0.00000000E+00
  0.00000000E+00  0.00000000E+00  0.00000000E+00
  0.00000000E+00  0.00000000E+00  0.00000000E+00
  0.00000000E+00  0.00000000E+00  0.00000000E+00
  0.00000000E+00  0.00000000E+00  0.00000000E+00
  0.00000000E+00  0.00000000E+00  0.00000000E+00
  0.00000000E+00  0.00000000E+00  0.00000000E+00
  0.00000000E+00  0.00000000E+00  0.00000000E+00
  0.00000000E+00  0.00000000E+00  0.00000000E+00
  0.00000000E+00  0.00000000E+00  0.00000000E+00
  0.00000000E+00  0.00000000E+00  0.00000000E+00
  0.00000000E+00  0.00000000E+00  0.00000000E+00
  0.00000000E+00  0.00000000E+00  0.00000000E+00
  0.00000000E+00  0.00000000E+00  0.00000000E+00
  0.00000000E+00  0.00000000E+00  0.00000000E+00
  0.00000000E+00  0.00000000E+00  0.00000000E+00
  0.00000000E+00  0.00000000E+00  0.00000000E+00
  0.00000000E+00  0.00000000E+00  0.00000000E+00
  0.00000000E+00  0.00000000E+00  0.00000000E+00
  0.00000000E+00  0.00000000E+00  0.00000000E+00
  0.00000000E+00  0.00000000E+00  0.00000000E+00
  0.00000000E+00  0.00000000E+00  0.00000000E+00
  0.00000000E+00  0.00000000E+00  0.00000000E+00
  0.00000000E+00  0.00000000E+00  0.00000000E+00
  0.00000000E+00  0.00000000E+00  0.00000000E+00
  0.00000000E+00  0.00000000E+00  0.00000000E+00
  0.00000000E+00  0.00000000E+00  0.00000000E+00
  0.00000000E+00  0.00000000E+00  0.00000000E+00
  0.00000000E+00  0.00000000E+00  0.00000000E+00
  0.00000000E+00  0.00000000E+00  0.00000000E+00
  0.00000000E+00  0.00000000E+00  0.00000000E+00
  0.00000000E+00  0.00000000E+00  0.00000000E+00
  0.00000000E+00  0.00000000E+00  0.00000000E+00
  0.00000000E+00  0.00000000E+00  0.00000000E+00
  0.00000000E+00  0.00000000E+00  0.00000000E+00
  0.00000000E+00  0.00000000E+00  0.00000000E+00
  0.00000000E+00  0.00000000E+00  0.00000000E+00
  0.00000000E+00  0.00000000E+00  0.00000000E+00
  0.00000000E+00  0.00000000E+00  0.00000000E+00
  0.00000000E+00  0.00000000E+00  0.00000000E+00
  0.00000000E+00  0.00000000E+00  0.00000000E+00
  0.00000000E+00  0.00000000E+00  0.00000000E+00
  0.00000000E+00  0.00000000E+00  0.00000000E+00
  0.00000000E+00  0.00000000E+00  0.00000000E+00
  0.00000000E+00  0.00000000E+00  0.00000000E+00
  0.00000000E+00  0.00000000E+00  0.00000000E+00
  0.00000000E+00  0.00000000E+00  0.00000000E+00
  0.00000000E+00  0.00000000E+00  0.00000000E+00
  0.00000000E+00  0.00000000E+00  0.00000000E+00
  0.00000000E+00  0.00000000E+00  0.00000000E+00
  0.00000000E+00  0.00000000E+00  0.00000000E+00
  0.00000000E+00  0.00000000E+00  0.00000000E+00
  0.00000000E+00  0.00000000E+00  0.00000000E+00
  0.00000000E+00  0.00000000E+00  0.00000000E+00
  0.00000000E+00  0.00000000E+00  0.00000000E+00
  0.00000000E+00  0.00000000E+00  0.00000000E+00
  0.00000000E+00  0.00000000E+00  0.00000000E+00
  0.00000000E+00  0.00000000E+00  0.00000000E+00
  0.00000000E+00  0.00000000E+00  0.00000000E+00
  0.00000000E+00  0.00000000E+00  0.00000000E+00
  0.00000000E+00  0.00000000E+00  0.00000000E+00
  0.00000000E+00  0.00000000E+00  0.00000000E+00
  0.00000000E+00  0.00000000E+00  0.00000000E+00
  0.00000000E+00  0.00000000E+00  0.00000000E+00
  0.00000000E+00  0.00000000E+00  0.00000000E+00
  0.00000000E+00  0.00000000E+00  0.00000000E+00
  0.00000000E+00  0.00000000E+00  0.00000000E+00
  0.00000000E+00  0.00000000E+00  0.00000000E+00
  0.00000000E+00  0.00000000E+00  0.00000000E+00
  0.00000000E+00  0.00000000E+00  0.00000000E+00
  0.00000000E+00  0.00000000E+00  0.00000000E+00
  0.00000000E+00  0.00000000E+00  0.00000000E+00
  0.00000000E+00  0.00000000E+00  0.00000000E+00
  0.00000000E+00  0.00000000E+00  0.00000000E+00
  0.00000000E+00  0.00000000E+00  0.00000000E+00
  0.00000000E+00  0.00000000E+00  0.00000000E+00
  0.00000000E+00  0.00000000E+00  0.00000000E+00
  0.00000000E+00  0.00000000E+00  0.00000000E+00
  0.00000000E+00  0.00000000E+00  0.00000000E+00
  0.00000000E+00  0.00000000E+00  0.00000000E+00
  0.00000000E+00  0.00000000E+00  0.00000000E+00
  0.00000000E+00  0.00000000E+00  0.00000000E+00
  0.00000000E+00  0.00000000E+00  0.00000000E+00
  0.00000000E+00  0.00000000E+00  0.00000000E+00
  0.00000000E+00  0.00000000E+00  0.00000000E+00
  0.00000000E+00  0.00000000E+00  0.00000000E+00
  0.00000000E+00  0.00000000E+00  0.00000000E+00
  0.00000000E+00  0.00000000E+00  0.00000000E+00
  0.00000000E+00  0.00000000E+00  0.00000000E+00
  0.00000000E+00  0.00000000E+00  0.00000000E+00
  0.00000000E+00  0.00000000E+00  0.00000000E+00
  0.00000000E+00  0.00000000E+00  0.00000000E+00
  0.00000000E+00  0.00000000E+00  0.00000000E+00
  0.00000000E+00  0.00000000E+00  0.00000000E+00
  0.00000000E+00  0.00000000E+00  0.00000000E+00
  0.00000000E+00  0.00000000E+00  0.00000000E+00
  0.00000000E+00  0.00000000E+00  0.00000000E+00
  0.00000000E+00  0.00000000E+00  0.00000000E+00
  0.00000000E+00  0.00000000E+00  0.00000000E+00
  0.00000000E+00  0.00000000E+00  0.00000000E+00
  0.00000000E+00  0.00000000E+00  0.00000000E+00
  0.00000000E+00  0.00000000E+00  0.00000000E+00
  0.00000000E+00  0.00000000E+00  0.00000000E+00
  0.00000000E+00  0.00000000E+00  0.00000000E+00
  0.00000000E+00  0.00000000E+00  0.00000000E+00
  0.00000000E+00  0.00000000E+00  0.00000000E+00
  0.00000000E+00  0.00000000E+00  0.00000000E+00
  0.00000000E+00  0.00000000E+00  0.00000000E+00
  0.00000000E+00  0.00000000E+00  0.00000000E+00
  0.00000000E+00  0.00000000E+00  0.00000000E+00
  0.00000000E+00  0.00000000E+00  0.00000000E+00
  0.00000000E+00  0.00000000E+00  0.00000000E+00
  0.00000000E+00  0.00000000E+00  0.00000000E+00
  0.00000000E+00  0.00000000E+00  0.00000000E+00
  0.00000000E+00  0.00000000E+00  0.00000000E+00
  0.00000000E+00  0.00000000E+00  0.00000000E+00
  0.00000000E+00  0.00000000E+00  0.00000000E+00
  0.00000000E+00  0.00000000E+00  0.00000000E+00
  0.00000000E+00  0.00000000E+00  0.00000000E+00
  0.00000000E+00  0.00000000E+00  0.00000000E+00
  0.00000000E+00  0.00000000E+00  0.00000000E+00
  0.00000000E+00  0.00000000E+00  0.00000000E+00
  0.00000000E+00  0.00000000E+00  0.00000000E+00
  0.00000000E+00  0.00000000E+00  0.00000000E+00
  0.00000000E+00  0.00000000E+00  0.00000000E+00
  0.00000000E+00  0.00000000E+00  0.00000000E+00
  0.00000000E+00  0.00000000E+00  0.00000000E+00
  0.00000000E+00  0.00000000E+00  0.00000000E+00
  0.00000000E+00  0.00000000E+00  0.00000000E+00
  0.00000000E+00  0.00000000E+00  0.00000000E+00
  0.00000000E+00  0.00000000E+00  0.00000000E+00
  0.00000000E+00  0.00000000E+00  0.00000000E+00
  0.00000000E+00  0.00000000E+00  0.00000000E+00
  0.00000000E+00  0.00000000E+00  0.00000000E+00
  0.00000000E+00  0.00000000E+00  0.00000000E+00
  0.00000000E+00  0.00000000E+00  0.00000000E+00
  0.00000000E+00  0.00000000E+00  0.00000000E+00
  0.00000000E+00  0.00000000E+00  0.00000000E+00
  0.00000000E+00  0.00000000E+00  0.00000000E+00
  0.00000000E+00  0.00000000E+00  0.00000000E+00
  0.00000000E+00  0.00000000E+00  0.00000000E+00
  0.00000000E+00  0.00000000E+00  0.00000000E+00
  0.00000000E+00  0.00000000E+00  0.00000000E+00
  0.00000000E+00  0.00000000E+00  0.00000000E+00
  0.00000000E+00  0.00000000E+00  0.00000000E+00
  0.00000000E+00  0.00000000E+00  0.00000000E+00
  0.00000000E+00  0.00000000E+00  0.00000000E+00
  0.00000000E+00  0.00000000E+00  0.00000000E+00
  0.00000000E+00  0.00000000E+00  0.00000000E+00
  0.00000000E+00  0.00000000E+00  0.00000000E+00
  0.00000000E+00  0.00000000E+00  0.00000000E+00
  0.00000000E+00  0.00000000E+00  0.00000000E+00
  0.00000000E+00  0.00000000E+00  0.00000000E+00
  0.00000000E+00  0.00000000E+00  0.00000000E+00
  0.00000000E+00  0.00000000E+00  0.00000000E+00
  0.00000000E+00  0.00000000E+00  0.00000000E+00
  0.00000000E+00  0.00000000E+00  0.00000000E+00
  0.00000000E+00  0.00000000E+00  0.00000000E+00
  0.00000000E+00  0.00000000E+00  0.00000000E+00
  0.00000000E+00  0.00000000E+00  0.00000000E+00
  0.00000000E+00  0.00000000E+00  0.00000000E+00
  0.00000000E+00  0.00000000E+00  0.00000000E+00
  0.00000000E+00  0.00000000E+00  0.00000000E+00
  0.00000000E+00  0.00000000E+00  0.00000000E+00
  0.00000000E+00  0.00000000E+00  0.00000000E+00
  0.00000000E+00  0.00000000E+00  0.00000000E+00
  0.00000000E+00  0.00000000E+00  0.00000000E+00
  0.00000000E+00  0.00000000E+00  0.00000000E+00
  0.00000000E+00  0.00000000E+00  0.00000000E+00
  0.00000000E+00  0.00000000E+00  0.00000000E+00
  0.00000000E+00  0.00000000E+00  0.00000000E+00
  0.00000000E+00  0.00000000E+00  0.00000000E+00
  0.00000000E+00  0.00000000E+00  0.00000000E+00
  0.00000000E+00  0.00000000E+00  0.00000000E+00
  0.00000000E+00  0.00000000E+00  0.00000000E+00
  0.00000000E+00  0.00000000E+00  0.00000000E+00
  0.00000000E+00  0.00000000E+00  0.00000000E+00
  0.00000000E+00  0.00000000E+00  0.00000000E+00
  0.00000000E+00  0.00000000E+00  0.00000000E+00
  0.00000000E+00  0.00000000E+00  0.00000000E+00
  0.00000000E+00  0.00000000E+00  0.00000000E+00
  0.00000000E+00  0.00000000E+00  0.00000000E+00
  0.00000000E+00  0.00000000E+00  0.00000000E+00
  0.00000000E+00  0.00000000E+00  0.00000000E+00
  0.00000000E+00  0.00000000E+00  0.00000000E+00
  0.00000000E+00  0.00000000E+00  0.00000000E+00
  0.00000000E+00  0.00000000E+00  0.00000000E+00
  0.00000000E+00  0.00000000E+00  0.00000000E+00
  0.00000000E+00  0.00000000E+00  0.00000000E+00
  0.00000000E+00  0.00000000E+00  0.00000000E+00
  0.00000000E+00  0.00000000E+00  0.00000000E+00
  0.00000000E+00  0.00000000E+00  0.00000000E+00
  0.00000000E+00  0.00000000E+00  0.00000000E+00
  0.00000000E+00  0.00000000E+00  0.00000000E+00
  0.00000000E+00  0.00000000E+00  0.00000000E+00
  0.00000000E+00  0.00000000E+00  0.00000000E+00
  0.00000000E+00  0.00000000E+00  0.00000000E+00
  0.00000000E+00  0.00000000E+00  0.00000000E+00
  0.00000000E+00  0.00000000E+00  0.00000000E+00
  0.00000000E+00  0.00000000E+00  0.00000000E+00
  0.00000000E+00  0.00000000E+00  0.00000000E+00
  0.00000000E+00  0.00000000E+00  0.00000000E+00
  0.00000000E+00  0.00000000E+00  0.00000000E+00
  0.00000000E+00  0.00000000E+00  0.00000000E+00
  0.00000000E+00  0.00000000E+00  0.00000000E+00
  0.00000000E+00  0.00000000E+00  0.00000000E+00
  0.00000000E+00  0.00000000E+00  0.00000000E+00
  0.00000000E+00  0.00000000E+00  0.00000000E+00
  0.00000000E+00  0.00000000E+00  0.00000000E+00
  0.00000000E+00  0.00000000E+00  0.00000000E+00
  0.00000000E+00  0.00000000E+00  0.00000000E+00
  0.00000000E+00  0.00000000E+00  0.00000000E+00
  0.00000000E+00  0.00000000E+00  0.00000000E+00
  0.00000000E+00  0.00000000E+00  0.00000000E+00
  0.00000000E+00  0.00000000E+00  0.00000000E+00
  0.00000000E+00  0.00000000E+00  0.00000000E+00
  0.00000000E+00  0.00000000E+00  0.00000000E+00
  0.00000000E+00  0.00000000E+00  0.00000000E+00
  0.00000000E+00  0.00000000E+00  0.00000000E+00
  0.00000000E+00  0.00000000E+00  0.00000000E+00
  0.00000000E+00  0.00000000E+00  0.00000000E+00
  0.00000000E+00  0.00000000E+00  0.00000000E+00
  0.00000000E+00  0.00000000E+00  0.00000000E+00
  0.00000000E+00  0.00000000E+00  0.00000000E+00
  0.00000000E+00  0.00000000E+00  0.00000000E+00
  0.00000000E+00  0.00000000E+00  0.00000000E+00
  0.00000000E+00  0.00000000E+00  0.00000000E+00
  0.00000000E+00  0.00000000E+00  0.00000000E+00
  0.00000000E+00  0.00000000E+00  0.00000000E+00
  0.00000000E+00  0.00000000E+00  0.00000000E+00
  0.00000000E+00  0.00000000E+00  0.00000000E+00
  0.00000000E+00  0.00000000E+00  0.00000000E+00
  0.00000000E+00  0.00000000E+00  0.00000000E+00
  0.00000000E+00  0.00000000E+00  0.00000000E+00
  0.00000000E+00  0.00000000E+00  0.00000000E+00
  0.00000000E+00  0.00000000E+00  0.00000000E+00
  0.00000000E+00  0.00000000E+00  0.00000000E+00
  0.00000000E+00  0.00000000E+00  0.00000000E+00
  0.00000000E+00  0.00000000E+00  0.00000000E+00
  0.00000000E+00  0.00000000E+00  0.00000000E+00
  0.00000000E+00  0.00000000E+00  0.00000000E+00
  0.00000000E+00  0.00000000E+00  0.00000000E+00
  0.00000000E+00  0.00000000E+00  0.00000000E+00
  0.00000000E+00  0.00000000E+00  0.00000000E+00
  0.00000000E+00  0.00000000E+00  0.00000000E+00
  0.00000000E+00  0.00000000E+00  0.00000000E+00
  0.00000000E+00  0.00000000E+00  0.00000000E+00
  0.00000000E+00  0.00000000E+00  0.00000000E+00
  0.00000000E+00  0.00000000E+00  0.00000000E+00
  0.00000000E+00  0.00000000E+00  0.00000000E+00
  0.00000000E+00  0.00000000E+00  0.00000000E+00
  0.00000000E+00  0.00000000E+00  0.00000000E+00
  0.00000000E+00  0.00000000E+00  0.00000000E+00
  0.00000000E+00  0.00000000E+00  0.00000000E+00
  0.00000000E+00  0.00000000E+00  0.00000000E+00
  0.00000000E+00  0.00000000E+00  0.00000000E+00
  0.00000000E+00  0.00000000E+00  0.00000000E+00
  0.00000000E+00  0.00000000E+00  0.00000000E+00
  0.00000000E+00  0.00000000E+00  0.00000000E+00
  0.00000000E+00  0.00000000E+00  0.00000000E+00
  0.00000000E+00  0.00000000E+00  0.00000000E+00
  0.00000000E+00  0.00000000E+00  0.00000000E+00
  0.00000000E+00  0.00000000E+00  0.00000000E+00
  0.00000000E+00  0.00000000E+00  0.00000000E+00
  0.00000000E+00  0.00000000E+00  0.00000000E+00
  0.00000000E+00  0.00000000E+00  0.00000000E+00
  0.00000000E+00  0.00000000E+00  0.00000000E+00
  0.00000000E+00  0.00000000E+00  0.00000000E+00
  0.00000000E+00  0.00000000E+00  0.00000000E+00
