# Supplementary material for: Adsorption of 4-(N,N-Dimethylamino)-4′-nitrostilbene on an Amorphous Silica Glass Surface
Source: J Phys Chem C Nanomater Interfaces. 2023 Nov 17;127(47):22964–74. doi: 10.1021/acs.jpcc.3c05552 (PMC10694811; doi:10.1021/acs.jpcc.3c05552)
Supplement: Supplementary file 2 — jp3c05552_si_002.zip [file jp3c05552_si_002.zip › contcar/D2_CONTCAR]

DANS                                    
   1.00000000000000     
    23.7420005797999991    0.0000000000000000    0.0000000000000000
     0.0000000000000000   18.2761001587000003    0.0000000000000000
     0.0000000000000000    0.0000000000000000   40.4500007628999967
   C    N    O    H    Si
    16     2   156    64    65
Selective dynamics
Direct
  0.3728272718027268  0.4968974846372527  0.3768376763034492   T   T   T
  0.3990472852309758  0.4385605506148021  0.3602136243649002   T   T   T
  0.4407574239616183  0.3964278254325178  0.3757281894863270   T   T   T
  0.4553191765694209  0.4124417911233552  0.4080233249006709   T   T   T
  0.4289820260109342  0.4697714705038195  0.4258907107431831   T   T   T
  0.3877436600582823  0.5120073585589174  0.4091088347848701   T   T   T
  0.4440807817297571  0.4805066193373805  0.4600637358560917   T   T   T
  0.4219094688394113  0.5312547466456647  0.4810845469663930   T   T   T
  0.4336036052405665  0.5392024685111457  0.5158445534607182   T   T   T
  0.4063664016045003  0.5948607130458944  0.5340707080724124   T   T   T
  0.4701196344370798  0.4925611399918073  0.5337107454254842   T   T   T
  0.4140239266108945  0.6034534117499055  0.5677650824347723   T   T   T
  0.4782343088782957  0.5000760971114052  0.5673410575950494   T   T   T
  0.4500588819567192  0.5556620645488004  0.5855743942067493   T   T   T
  0.4916818053686300  0.5098903431182779  0.6369303200695932   T   T   T
  0.4265878944760274  0.6179046770380979  0.6373023970877006   T   T   T
  0.4572835712371105  0.5623398813581757  0.6190496258501234   T   T   T
  0.3818813967404054  0.4212581349266173  0.3272403960430477   T   T   T
  0.3434635960800625  0.4586105952472520  0.3135499098037383   T   T   T
  0.4055741244783754  0.3664204977016804  0.3127259006979267   T   T   T
  0.8017132628017150  0.1090424303482532  0.2254244342536156   T   T   T
  0.2623680701079421  0.8128601900012739  0.2029184158167033   T   T   T
  0.6827863336333747  0.0305625532957355  0.1832205768882107   T   T   T
  0.3336110071321978  0.6710550736790981  0.2058114841326992   T   T   T
  0.1329518650674137  0.5523256350761155  0.1354831553928687   T   T   T
  0.8716641312651739  0.8204588641508306  0.1645606616563951   T   T   T
  0.4054764707855696  0.9372294257674667  0.1391466484339039   T   T   T
  0.6024300738096365  0.4930058505923199  0.1605138791796830   T   T   T
  0.0600890849570468  0.9112254884060071  0.1582029028884443   T   T   T
  0.7281238781104201  0.2431387322749764  0.1616596112525782   T   T   T
  0.4258572831402047  0.1824496490137514  0.0960953357421712   T   T   T
  0.4527022749902413  0.3154403787736162  0.2237573798358245   T   T   T
  0.1656129198600182  0.6635297438055370  0.1720346515751781   T   T   T
  0.9451051625962441  0.2576719477413959  0.1730837606896312   T   T   T
  0.4227924029536757  0.5793386483676566  0.2111479470408388   T   T   T
  0.5133740579578526  0.9238370711975666  0.1216994065261627   T   T   T
  0.8418117007366323  0.1803100786638147  0.0793346570852842   T   T   T
  0.7483422668141615  0.6028631679469643  0.2125026115508536   T   T   T
  0.4004987561465990  0.6448255332709975  0.1552860108816275   T   T   T
  0.0099141952829598  0.7825543477059778  0.1517943218256554   T   T   T
  0.3318971703421026  0.5384682695213295  0.1762304098472170   T   T   T
  0.6292920193027680  0.1353162286258787  0.0816604825447812   T   T   T
  0.5971820674688619  0.8456848896671899  0.1475656978503254   T   T   T
  0.6970956213545563  0.0662505560500690  0.2441145128694635   T   T   T
  0.3502707588783553  0.3992804145291876  0.1209900491293480   T   T   T
  0.2337339508393302  0.6187150432183803  0.1248377414150173   T   T   T
  0.9011447721464855  0.1614632858496622  0.2143681621070697   T   T   T
  0.6218005804857331  0.6440300238925635  0.0593631556510840   T   T   T
  0.6944117653908813  0.8858509721742865  0.1766577754093033   T   T   T
  0.0263748092144301  0.5591920419603045  0.1162697109685426   T   T   T
  0.4586469884651750  0.0483922892138042  0.1107145225961744   T   T   T
  0.6285674330563604  0.2020494079598081  0.1396775446587500   T   T   T
  0.5529250281992770  0.6535676739714433  0.1092770363617359   T   T   T
  0.6593161019992542  0.1666337570014555  0.2004951711202375   T   T   T
  0.2373155229153147  0.9003968436944206  0.1507534593142876   T   T   T
  0.8972062847028069  0.0297496916583257  0.2416828911618982   T   T   T
  0.7786833248171680  0.9709981956524922  0.1609305541768062   T   T   T
  0.4464203821560280  0.7097472776749257  0.1039746246890159   T   T   T
  0.5863229934234766  0.4181113639898305  0.2157507820441744   T   T   T
  0.4059244605204189  0.0311860061188029  0.1890404983667041   T   T   T
  0.8229077473524224  0.0730183803828830  0.1212225407569025   T   T   T
  0.5912844282675137  0.0578386099453683  0.2210110233699737   T   T   T
  0.3635771996399872  0.1656279040759001  0.1973897823941127   T   T   T
  0.8097355859403556  0.8443431184661765  0.2191899135199707   T   T   T
  0.2205738594802084  0.8621261636622670  0.0891617176183272   T   T   T
  0.7156356372257047  0.8748518360029431  0.0786404329667612   T   T   T
  0.6218100788570222  0.8083479244225702  0.2104295080205147   T   T   T
  0.0742058071448431  0.6743692241072761  0.2111348023539752   T   T   T
  0.5330549355424502  0.5431964575644316  0.2062727730567498   T   T   T
  0.4787199053655489  0.2231566778150895  0.2720509434670931   T   T   T
  0.8528618137217719  0.6326902105658269  0.1889662734581496   T   T   T
  0.4813848925162368  0.3089347995727940  0.0976317157879093   T   T   T
  0.7405077856865682  0.1159039235224718  0.0815231428015195   T   T   T
  0.9164650228302119  0.8869989856537130  0.2187244990379913   T   T   T
  0.0144539373617133  0.5721175810553744  0.2431685682789344   T   T   T
  0.9567523944305432  0.5833227050104210  0.0652308502819652   T   T   T
  0.1698552542094499  0.2201311603640063  0.2101418015945451   T   T   T
  0.2738902324979796  0.1470731420589384  0.1142406812220697   T   T   T
  0.9318342809318693  0.8263727345367740  0.1094563674111156   T   T   T
  0.5867365920846043  0.2690974299939363  0.0864486808050297   T   T   T
 -0.0001573731370523  0.1653920937722820  0.1329184713066971   T   T   T
  0.8327283582321278  0.2587861033169906  0.1848745147780162   T   T   T
  0.2968227123281197  0.2795369347972708  0.1419158757187327   T   T   T
  0.6048031736207496  0.5248575515870627  0.0973421051545139   T   T   T
  0.3280565802944499  0.9260926010398267  0.1868528143123244   T   T   T
  0.8688877962750847  0.0461077893083152  0.1791251354708581   T   T   T
  0.6641627771799248  0.6343108657332511  0.1211944530612724   T   T   T
  0.3422663237760723  0.2846529674129126  0.2339624192160183   T   T   T
  0.2734592972173857  0.5762960713470243  0.0679296808825835   T   T   T
  0.7948096860407458  0.5169038682863665  0.1680634128423642   T   T   T
  0.6782823171074808  0.7482137383862693  0.1598663097258975   T   T   T
  0.0226514562955599  0.8382830300766265  0.2110226537323407   T   T   T
  0.0377038964943934  0.8095947314239017  0.0881970718222746   T   T   T
  0.7351759846905173  0.4581888691499340  0.2165321014705450   T   T   T
  0.5641510125540469  0.3974657763062181  0.1161921643218193   T   T   T
  0.1124016921531942  0.7896901930764557  0.1783963873681551   T   T   T
  0.2244291929314003  0.9456189647204245  0.2129205138470100   T   T   T
  0.5335637455570386  0.1553817799261888  0.1133671989585925   T   T   T
  0.6438718039139457  0.5439405081152106  0.2165970621186616   T   T   T
  0.2702121315813524  0.1752215154784668  0.2342705766980111   T   T   T
  0.5108302468010849  0.6918226173659522  0.0508671552450386   T   T   T
  0.2781917470152364  0.4113994547083751  0.1703534330044396   T   T   T
  0.0485274651256017  0.5519583568215108  0.1800792556062821   T   T   T
  0.1188862469239653  0.3497595150086136  0.1022331701700863   T   T   T
  0.6853984367519280  0.9745223120205656  0.1241296963634224   T   T   T
  0.3766380862888054  0.3073038183828924  0.0731392438887269   T   T   T
  0.8119749661247831  0.2829641411474391  0.1217850110854295   T   T   T
  0.1160588300272886  0.3101946466824744  0.1669229993878211   T   T   T
  0.3751794977471271  0.1603444712747081  0.2617757489773226   T   T   T
  0.3135513303236437  0.4332557141883678  0.0618578388018909   T   T   T
  0.4531411886472837  0.1471569713082459  0.1585238880929069   T   T   T
  0.4233368549732381  0.4393913945188501  0.0733691936858751   T   T   T
  0.1447392138687838  0.9473289812875503  0.1189000145053600   T   T   T
  0.8951967646902582  0.7472960500053125  0.2196924651383916   T   T   T
  0.0972332211772273  0.1661809499270178  0.1657714243209421   T   T   T
  0.6337624371490632  0.3034673360661598  0.1865310600289060   T   T   T
  0.3245034109903371  0.0394119489119372  0.1452664106006488   T   T   T
  0.6087042855012192  0.9029653585684274  0.0878078801495323   T   T   T
  0.9641195295580510  0.6423375754812930  0.1962782470813823   T   T   T
  0.2238138126803686  0.2687103433878479  0.0907510054282021   T   T   T
  0.6725226112322129  0.0083803101543864  0.0616636005074889   T   T   T
  0.1405071127499835  0.0049712019427499  0.1788908820581936   T   T   T
  0.8470521586651125  0.4308018205406212  0.2107134566901039   T   T   T
  0.1890032820199107  0.0795104448344617  0.2260385059781347   T   T   T
  0.5609014824715137  0.2866809008947643  0.2369180455213968   T   T   T
  0.7704458506394311  0.3748266710725487  0.1668519529223956   T   T   T
  0.7629058330010241  0.6532806846619041  0.1512964543182412   T   T   T
  0.8772308360151299  0.9465842210136289  0.1312601713260406   T   T   T
  0.5372535916922705  0.7938923635347915  0.0967455887760671   T   T   T
  0.0673733056044196  0.4354177658017461  0.1446839665798379   T   T   T
  0.4191574271753070  0.5714763522560066  0.0991482876430312   T   T   T
  0.2732107364645521  0.4872198376789849  0.2284659498538779   T   T   T
  0.2744983087378399  0.5048705712030102  0.0103711751112642   T   T   T
  0.0211999888481984  0.3089923307100674  0.1313259568274210   T   T   T
  0.0047919334404501  0.9636927178878950  0.2416514661525672   T   T   T
  0.0642799147992675  0.0448700584393488  0.1347140721557628   T   T   T
  0.2186213093329364  0.5345719497499423  0.1767092847540570   T   T   T
  0.2416534947908563  0.7185480509297346  0.0783692876774306   T   T   T
  0.3769749308346256  0.3428225404987394  0.1781591257550472   T   T   T
  0.1958590843661160  0.2161146165259543  0.1471715988575120   T   T   T
  0.3353925703863831  0.6689112802431443  0.1036942442313215   T   T   T
  0.9807663684435055  0.6915720960699596  0.1045545042896675   T   T   T
  0.7372495259981653  0.7399556353285840  0.1027631558271907   T   T   T
  0.4630875572671548  0.1274897564604607  0.2236822136425491   T   T   T
  0.9761823855955162  0.8386324169006950  0.2714198827309630   T   T   T
  0.4630930716675826  0.0875237306217891  0.2889495190250887   T   T   T
  0.5443602119590470  0.3759791066082136  0.0506900039848963   T   T   T
  0.3376908451179793  0.0553318300019589  0.0791372258376379   T   T   T
  0.6755568955811041  0.4239208649947589  0.1195245357645216   T   T   T
  0.5016314163377056  0.3664184436087369  0.2794848457340631   T   T   T
  0.9148128525407757  0.5810996972877102  0.1261036072165124   T   T   T
  0.8617859871427670  0.3218836095884543  0.0649550234590734   T   T   T
  0.6858425000003120  0.1280261512354978  0.0244570169689719   T   T   T
  0.1786376776981717  0.1772821001922495  0.2731077911275619   T   T   T
  0.6636297648709190  0.3380818528311751  0.2488906343138972   T   T   T
  0.4600234556346741  0.2385006196830532  0.0396935277407232   T   T   T
  0.7080727721825436  0.5445732585019041  0.2690498442287448   T   T   T
  0.9005998419464005  0.3060713701130515  0.2294135692807072   T   T   T
  0.1433805051977839  0.7779113485166208  0.0581617403820849   T   T   T
  0.2410447407974926  0.8069352291937522  0.0288213768722111   T   T   T
  0.0929312894059261  0.1635369208865240  0.0985905885156204   T   T   T
  0.4355140317732773  0.9285368894030805  0.0749285590309859   T   T   T
  0.8999872335658894  0.6182656459916712  0.2498159900171663   T   T   T
  0.8248769833864406  0.0438956988133089  0.0557591076381113   T   T   T
  0.8192761273909214  0.8389915842071066  0.1057149460442822   T   T   T
  0.5024860471157044  0.6363235679057421  0.2510552131792089   T   T   T
  0.4642428251323563  0.4947582899639456  0.2552806744803764   T   T   T
  0.4867456259166342  0.5408444021480806  0.0464696588811445   T   T   T
  0.1710822026373680  0.7343971834641024  0.2298946886615025   T   T   T
  0.3752155773795016  0.4215239474545456  0.2347697031239593   T   T   T
  0.1256633485682997  0.9614726216251692  0.2420702126833683   T   T   T
  0.3723322190930001  0.5460329169843036  0.0404714543172533   T   T   T
  0.9223630838098105  0.2567830730444390  0.1095185166779154   T   T   T
  0.2432001189883871  0.0038001491975083  0.1036511518093962   T   T   T
  0.3407346095184947  0.5285519308270863  0.3639673819344701   T   T   T
  0.4604115944827660  0.3515292810133250  0.3623128607216607   T   T   T
  0.4874890654497525  0.3796192939793240  0.4203675322692307   T   T   T
  0.3666527088450492  0.5568801176777821  0.4218569140449563   T   T   T
  0.4755075096447604  0.4420930679873115  0.4695545898248061   T   T   T
  0.3909871608133534  0.5701558829315326  0.4713423482364612   T   T   T
  0.3779522726254300  0.6321424514011816  0.5210951068000197   T   T   T
  0.4924007553405556  0.4486826321200840  0.5209136856446889   T   T   T
  0.3916305564186844  0.6471155573262865  0.5805098471787870   T   T   T
  0.5065276784510383  0.4622899545711721  0.5798858788501192   T   T   T
  0.5357067749887297  0.5104806755783369  0.6282377199381370   T   T   T
  0.4916047969152568  0.5240201254585989  0.6632437831708379   T   T   T
  0.4753743109672164  0.4536068022811939  0.6343232436009166   T   T   T
  0.4365650758484921  0.6732859877861428  0.6282023372057448   T   T   T
  0.3805728217280916  0.6099686933327635  0.6355108218162703   T   T   T
  0.4385291297738703  0.6150882064455331  0.6634270472654066   T   T   T
  0.7684092278388465  0.0827795013247555  0.2344839053827628   T   T   T
  0.6834040050351310  0.0799969463518841  0.2661771284525795   T   T   T
  0.8924045138226419  0.9771830353311798  0.2355376645986194   T   T   T
  0.5582609590356625  0.0899651968407008  0.2184945960856776   T   T   T
  0.8641329004923475  0.3842992574570122  0.2190848084366155   T   T   T
  0.9371019365049964  0.3129799774136067  0.2404241904813699   T   T   T
  0.7010745327612502  0.4099125981062259  0.1376779914894704   T   T   T
  0.6951196037331563  0.3716816834960855  0.2437418113287158   T   T   T
  0.4688550390671001  0.3676372689997957  0.2954054594664249   T   T   T
  0.5315862723274071  0.4272655205619619  0.0483078460643717   T   T   T
  0.8265718007393337  0.3366772790772181  0.0541494118455763   T   T   T
  0.6541956659999997  0.1561438140000035  0.0154401092620518   F   F   T
  0.8645982495652555  0.0326819111644027  0.0513891534398910   T   T   T
  0.4769403553233040  0.6592474114778790  0.2670774338486592   T   T   T
  0.7772221055310402  0.8537930376849843  0.2046675959752801   T   T   T
  0.5997873732859811  0.7644658834684924  0.2158187190141365   T   T   T
  0.9346597809707274  0.5903759649894501  0.2553026556908509   T   T   T
  0.7989116880744948  0.7908289707742069  0.1066276092009390   T   T   T
  0.7178391038986314  0.7835746424733373  0.0927037824584901   T   T   T
  0.9131559008730334  0.5930653456626133  0.1498101850454304   T   T   T
  0.7433506499300848  0.5557945790989234  0.2806678888348517   T   T   T
  0.9584074343482798  0.7900547528795174  0.2719945357267912   T   T   T
  0.9760917785530879  0.0029741231436324  0.2447386174139477   T   T   T
  0.6580389978058733  0.6339561781719041  0.0485515586244697   T   T   T
  0.7565530918780141  0.8811538676741261  0.0838503423960416   T   T   T
  0.4455927962651105  0.0389088835047608  0.2881687773020906   T   T   T
  0.3071270066963919  0.4621202335940876  0.2379790427381393   T   T   T
  0.4075553608292504  0.4520155298575433  0.2436242969711537   T   T   T
  0.1822775007696054  0.2261813455923513  0.2828902243251389   T   T   T
  0.1323834837343016  0.1524906842436343  0.0933105950446157   T   T   T
  0.1519192032931091  0.3179190275203259  0.0981121267351926   T   T   T
  0.2485534426462166  0.5432971921365970  0.0029293121847237   T   T   T
  0.4789492419353831  0.2775979708503996  0.0271003500167629   T   T   T
  0.3665339013131257  0.0942540057451720  0.0775860547382144   T   T   T
  0.2485489556711096  0.2889635389925161  0.0735286311898297   T   T   T
  0.0468776754083517  0.5600626135850126  0.2572433864798544   T   T   T
  0.2922921232920723  0.7768634506359314  0.1977234318745398   T   T   T
  0.3074388886198738  0.6537101660684447  0.2230445581994916   T   T   T
  0.4894038084225801  0.4542448112911716  0.2633960107914090   T   T   T
  0.0373925463693760  0.8628379493795159  0.0845822767963754   T   T   T
  0.2040623401986061  0.7664297114480426  0.2247635028948521   T   T   T
  0.0844334917090363  0.9712200060783889  0.2426208216700121   T   T   T
  0.9524568815871327  0.5316779289583493  0.0590651785210796   T   T   T
  0.4981943393112163  0.5934740918345237  0.0446314215296439   T   T   T
  0.5499261172199453  0.6893065446742164  0.0420867064187298   T   T   T
  0.1106196856618963  0.7848847950610179  0.0730329213264295   T   T   T
  0.2238243887595336  0.8430427250544575  0.0139813087526495   T   T   T
  0.4000126666034806  0.9473766355331199  0.0655707030071456   T   T   T
  0.1027131608971759  0.9771758575956452  0.1480995871405032   T   T   T
  0.6707871918880832  0.9408698956893820  0.0877577949621791   T   T   T
  0.9802024303293391  0.8807065136640253  0.2358576606202985   T   T   T
  0.4442440868252391  0.1491724361219814  0.2620560336835406   T   T   T
  0.5443617042847959  0.3397959342491840  0.0878492905526001   T   T   T
  0.2940253619999993  0.0620622819999994  0.1105629083145096   F   F   T
  0.2119310255070778  0.9277150202439486  0.1154712879448668   T   T   T
  0.5637712549953308  0.8665450178127994  0.1136266241243138   T   T   T
  0.6127734239122473  0.4582049684037169  0.1241138272869371   T   T   T
  0.4986110460584908  0.2978278678277566  0.2529537404249857   T   T   T
  0.6627530355249935  0.2290203873106033  0.1719682002055682   T   T   T
  0.9697093369999976  0.6032112239999989  0.1038796382897479   F   F   T
  0.8370947239999964  0.0096281920000010  0.1479366879281628   F   F   T
  0.8593090669367113  0.2602013884402520  0.0941517104267439   T   T   T
  0.6818610159859364  0.0973254153825317  0.0623492358738863   T   T   T
  0.8719174394410417  0.8247285268011985  0.2047556900537468   T   T   T
  0.2019361764781586  0.1634636681741743  0.2355576189732760   T   T   T
  0.3657136559999969  0.3940635029999981  0.0822101644295971   F   F   T
  0.3992468553642489  0.6490414873536914  0.1152401671607104   T   T   T
  0.6121714904581482  0.3365915795625875  0.2220686793894045   T   T   T
  0.1444037703901293  0.2295169953222669  0.1730028534118651   T   T   T
  0.6465793339364263  0.8213111804654861  0.1733937738745891   T   T   T
  0.7102794743557223  0.9662417104031684  0.1612894279879655   T   T   T
  0.8649203656742470  0.0851676312235030  0.2156080972733787   T   T   T
  0.5948323958327935  0.1908650854962055  0.1053238651059743   T   T   T
  0.0266351585825743  0.6111362073052963  0.2068406401439171   T   T   T
  0.7862463954921355  0.2889359275804800  0.1587143433843182   T   T   T
  0.7901019498564271  0.6023786050790318  0.1799727935228867   T   T   T
  0.7099304012705555  0.6943816039778211  0.1339106640560922   T   T   T
  0.3072702456744354  0.5162704167412268  0.0454146119693068   T   T   T
  0.4359795589104824  0.2603458190626337  0.0763735747233917   T   T   T
  0.4686271475811196  0.1334850915871760  0.1197611111865534   T   T   T
  0.5111646655961639  0.7132016777764019  0.0908185057253532   T   T   T
  0.7089529276851114  0.5381739372607475  0.2288400026786319   T   T   T
  0.2755964069515730  0.4923282564375627  0.1882590884053978   T   T   T
  0.3246908622059095  0.3577832677252830  0.1531033017764208   T   T   T
  0.8952738055283711  0.2436662939151057  0.1997330471564358   T   T   T
  0.4211931309246904  0.1181181859555775  0.1914755765098360   T   T   T
  0.2100457812608826  0.7916911828145987  0.0644785467226194   T   T   T
  0.2627813676516800  0.8967403003230984  0.1880968357639021   T   T   T
  0.3656144290304409  0.9824088781273171  0.1648614620323770   T   T   T
  0.7888897611931176  0.4429576223491603  0.1909044690375903   T   T   T
  0.0643300798296736  0.1342050362234158  0.1330495456244050   T   T   T
  0.9889206996068792  0.7766553206046676  0.1134918870132778   T   T   T
  0.4529853842998171  0.9592895888796702  0.1113550991484620   T   T   T
  0.6111781448334844  0.6132221642918635  0.0974773580359135   T   T   T
  0.6555477085035063  0.0814279865486893  0.2118470205097969   T   T   T
  0.9028995791267475  0.6595679464237174  0.2140342313657250   T   T   T
  0.8081349114104558  0.1035965920095266  0.0843294390978708   T   T   T
  0.8752829382937827  0.8572649344867804  0.1277817716842354   T   T   T
  0.2501203672630367  0.2278812510151865  0.1238891626008771   T   T   T
  0.0689449193756124  0.5241357460766919  0.1434704829782786   T   T   T
  0.4810968577696149  0.5635047160118035  0.2308422406599610   T   T   T
  0.0518692326372963  0.8309238154759597  0.1749459566408794   T   T   T
  0.4263645154977556  0.5268465064644143  0.0644328212373621   T   T   T
  0.3718505015342147  0.6067278585742065  0.1873670970009869   T   T   T
  0.1877549059012064  0.5922055611575435  0.1519629678842308   T   T   T
  0.3358791432636130  0.1961095767212967  0.2320853914008261   T   T   T
  0.5914817249857097  0.4993396468642872  0.1997871555257457   T   T   T
  0.9727158135916761  0.2476362481982078  0.1363381457239733   T   T   T
  0.1318947351088359  0.7150408756807438  0.1981479382056694   T   T   T
  0.3876180038603032  0.3422324596635332  0.2179977430890033   T   T   T
  0.1685017648948385  0.9978900513902907  0.2156679375275568   T   T   T
  0.0819679938916338  0.3504920504578771  0.1359973594773813   T   T   T
  0.2708564368266548  0.6460662950620454  0.0934731873267675   T   T   T
 
  0.00000000E+00  0.00000000E+00  0.00000000E+00
  0.00000000E+00  0.00000000E+00  0.00000000E+00
  0.00000000E+00  0.00000000E+00  0.00000000E+00
  0.00000000E+00  0.00000000E+00  0.00000000E+00
  0.00000000E+00  0.00000000E+00  0.00000000E+00
  0.00000000E+00  0.00000000E+00  0.00000000E+00
  0.00000000E+00  0.00000000E+00  0.00000000E+00
  0.00000000E+00  0.00000000E+00  0.00000000E+00
  0.00000000E+00  0.00000000E+00  0.00000000E+00
  0.00000000E+00  0.00000000E+00  0.00000000E+00
  0.00000000E+00  0.00000000E+00  0.00000000E+00
  0.00000000E+00  0.00000000E+00  0.00000000E+00
  0.00000000E+00  0.00000000E+00  0.00000000E+00
  0.00000000E+00  0.00000000E+00  0.00000000E+00
  0.00000000E+00  0.00000000E+00  0.00000000E+00
  0.00000000E+00  0.00000000E+00  0.00000000E+00
  0.00000000E+00  0.00000000E+00  0.00000000E+00
  0.00000000E+00  0.00000000E+00  0.00000000E+00
  0.00000000E+00  0.00000000E+00  0.00000000E+00
  0.00000000E+00  0.00000000E+00  0.00000000E+00
  0.00000000E+00  0.00000000E+00  0.00000000E+00
  0.00000000E+00  0.00000000E+00  0.00000000E+00
  0.00000000E+00  0.00000000E+00  0.00000000E+00
  0.00000000E+00  0.00000000E+00  0.00000000E+00
  0.00000000E+00  0.00000000E+00  0.00000000E+00
  0.00000000E+00  0.00000000E+00  0.00000000E+00
  0.00000000E+00  0.00000000E+00  0.00000000E+00
  0.00000000E+00  0.00000000E+00  0.00000000E+00
  0.00000000E+00  0.00000000E+00  0.00000000E+00
  0.00000000E+00  0.00000000E+00  0.00000000E+00
  0.00000000E+00  0.00000000E+00  0.00000000E+00
  0.00000000E+00  0.00000000E+00  0.00000000E+00
  0.00000000E+00  0.00000000E+00  0.00000000E+00
  0.00000000E+00  0.00000000E+00  0.00000000E+00
  0.00000000E+00  0.00000000E+00  0.00000000E+00
  0.00000000E+00  0.00000000E+00  0.00000000E+00
  0.00000000E+00  0.00000000E+00  0.00000000E+00
  0.00000000E+00  0.00000000E+00  0.00000000E+00
  0.00000000E+00  0.00000000E+00  0.00000000E+00
  0.00000000E+00  0.00000000E+00  0.00000000E+00
  0.00000000E+00  0.00000000E+00  0.00000000E+00
  0.00000000E+00  0.00000000E+00  0.00000000E+00
  0.00000000E+00  0.00000000E+00  0.00000000E+00
  0.00000000E+00  0.00000000E+00  0.00000000E+00
  0.00000000E+00  0.00000000E+00  0.00000000E+00
  0.00000000E+00  0.00000000E+00  0.00000000E+00
  0.00000000E+00  0.00000000E+00  0.00000000E+00
  0.00000000E+00  0.00000000E+00  0.00000000E+00
  0.00000000E+00  0.00000000E+00  0.00000000E+00
  0.00000000E+00  0.00000000E+00  0.00000000E+00
  0.00000000E+00  0.00000000E+00  0.00000000E+00
  0.00000000E+00  0.00000000E+00  0.00000000E+00
  0.00000000E+00  0.00000000E+00  0.00000000E+00
  0.00000000E+00  0.00000000E+00  0.00000000E+00
  0.00000000E+00  0.00000000E+00  0.00000000E+00
  0.00000000E+00  0.00000000E+00  0.00000000E+00
  0.00000000E+00  0.00000000E+00  0.00000000E+00
  0.00000000E+00  0.00000000E+00  0.00000000E+00
  0.00000000E+00  0.00000000E+00  0.00000000E+00
  0.00000000E+00  0.00000000E+00  0.00000000E+00
  0.00000000E+00  0.00000000E+00  0.00000000E+00
  0.00000000E+00  0.00000000E+00  0.00000000E+00
  0.00000000E+00  0.00000000E+00  0.00000000E+00
  0.00000000E+00  0.00000000E+00  0.00000000E+00
  0.00000000E+00  0.00000000E+00  0.00000000E+00
  0.00000000E+00  0.00000000E+00  0.00000000E+00
  0.00000000E+00  0.00000000E+00  0.00000000E+00
  0.00000000E+00  0.00000000E+00  0.00000000E+00
  0.00000000E+00  0.00000000E+00  0.00000000E+00
  0.00000000E+00  0.00000000E+00  0.00000000E+00
  0.00000000E+00  0.00000000E+00  0.00000000E+00
  0.00000000E+00  0.00000000E+00  0.00000000E+00
  0.00000000E+00  0.00000000E+00  0.00000000E+00
  0.00000000E+00  0.00000000E+00  0.00000000E+00
  0.00000000E+00  0.00000000E+00  0.00000000E+00
  0.00000000E+00  0.00000000E+00  0.00000000E+00
  0.00000000E+00  0.00000000E+00  0.00000000E+00
  0.00000000E+00  0.00000000E+00  0.00000000E+00
  0.00000000E+00  0.00000000E+00  0.00000000E+00
  0.00000000E+00  0.00000000E+00  0.00000000E+00
  0.00000000E+00  0.00000000E+00  0.00000000E+00
  0.00000000E+00  0.00000000E+00  0.00000000E+00
  0.00000000E+00  0.00000000E+00  0.00000000E+00
  0.00000000E+00  0.00000000E+00  0.00000000E+00
  0.00000000E+00  0.00000000E+00  0.00000000E+00
  0.00000000E+00  0.00000000E+00  0.00000000E+00
  0.00000000E+00  0.00000000E+00  0.00000000E+00
  0.00000000E+00  0.00000000E+00  0.00000000E+00
  0.00000000E+00  0.00000000E+00  0.00000000E+00
  0.00000000E+00  0.00000000E+00  0.00000000E+00
  0.00000000E+00  0.00000000E+00  0.00000000E+00
  0.00000000E+00  0.00000000E+00  0.00000000E+00
  0.00000000E+00  0.00000000E+00  0.00000000E+00
  0.00000000E+00  0.00000000E+00  0.00000000E+00
  0.00000000E+00  0.00000000E+00  0.00000000E+00
  0.00000000E+00  0.00000000E+00  0.00000000E+00
  0.00000000E+00  0.00000000E+00  0.00000000E+00
  0.00000000E+00  0.00000000E+00  0.00000000E+00
  0.00000000E+00  0.00000000E+00  0.00000000E+00
  0.00000000E+00  0.00000000E+00  0.00000000E+00
  0.00000000E+00  0.00000000E+00  0.00000000E+00
  0.00000000E+00  0.00000000E+00  0.00000000E+00
  0.00000000E+00  0.00000000E+00  0.00000000E+00
  0.00000000E+00  0.00000000E+00  0.00000000E+00
  0.00000000E+00  0.00000000E+00  0.00000000E+00
  0.00000000E+00  0.00000000E+00  0.00000000E+00
  0.00000000E+00  0.00000000E+00  0.00000000E+00
  0.00000000E+00  0.00000000E+00  0.00000000E+00
  0.00000000E+00  0.00000000E+00  0.00000000E+00
  0.00000000E+00  0.00000000E+00  0.00000000E+00
  0.00000000E+00  0.00000000E+00  0.00000000E+00
  0.00000000E+00  0.00000000E+00  0.00000000E+00
  0.00000000E+00  0.00000000E+00  0.00000000E+00
  0.00000000E+00  0.00000000E+00  0.00000000E+00
  0.00000000E+00  0.00000000E+00  0.00000000E+00
  0.00000000E+00  0.00000000E+00  0.00000000E+00
  0.00000000E+00  0.00000000E+00  0.00000000E+00
  0.00000000E+00  0.00000000E+00  0.00000000E+00
  0.00000000E+00  0.00000000E+00  0.00000000E+00
  0.00000000E+00  0.00000000E+00  0.00000000E+00
  0.00000000E+00  0.00000000E+00  0.00000000E+00
  0.00000000E+00  0.00000000E+00  0.00000000E+00
  0.00000000E+00  0.00000000E+00  0.00000000E+00
  0.00000000E+00  0.00000000E+00  0.00000000E+00
  0.00000000E+00  0.00000000E+00  0.00000000E+00
  0.00000000E+00  0.00000000E+00  0.00000000E+00
  0.00000000E+00  0.00000000E+00  0.00000000E+00
  0.00000000E+00  0.00000000E+00  0.00000000E+00
  0.00000000E+00  0.00000000E+00  0.00000000E+00
  0.00000000E+00  0.00000000E+00  0.00000000E+00
  0.00000000E+00  0.00000000E+00  0.00000000E+00
  0.00000000E+00  0.00000000E+00  0.00000000E+00
  0.00000000E+00  0.00000000E+00  0.00000000E+00
  0.00000000E+00  0.00000000E+00  0.00000000E+00
  0.00000000E+00  0.00000000E+00  0.00000000E+00
  0.00000000E+00  0.00000000E+00  0.00000000E+00
  0.00000000E+00  0.00000000E+00  0.00000000E+00
  0.00000000E+00  0.00000000E+00  0.00000000E+00
  0.00000000E+00  0.00000000E+00  0.00000000E+00
  0.00000000E+00  0.00000000E+00  0.00000000E+00
  0.00000000E+00  0.00000000E+00  0.00000000E+00
  0.00000000E+00  0.00000000E+00  0.00000000E+00
  0.00000000E+00  0.00000000E+00  0.00000000E+00
  0.00000000E+00  0.00000000E+00  0.00000000E+00
  0.00000000E+00  0.00000000E+00  0.00000000E+00
  0.00000000E+00  0.00000000E+00  0.00000000E+00
  0.00000000E+00  0.00000000E+00  0.00000000E+00
  0.00000000E+00  0.00000000E+00  0.00000000E+00
  0.00000000E+00  0.00000000E+00  0.00000000E+00
  0.00000000E+00  0.00000000E+00  0.00000000E+00
  0.00000000E+00  0.00000000E+00  0.00000000E+00
  0.00000000E+00  0.00000000E+00  0.00000000E+00
  0.00000000E+00  0.00000000E+00  0.00000000E+00
  0.00000000E+00  0.00000000E+00  0.00000000E+00
  0.00000000E+00  0.00000000E+00  0.00000000E+00
  0.00000000E+00  0.00000000E+00  0.00000000E+00
  0.00000000E+00  0.00000000E+00  0.00000000E+00
  0.00000000E+00  0.00000000E+00  0.00000000E+00
  0.00000000E+00  0.00000000E+00  0.00000000E+00
  0.00000000E+00  0.00000000E+00  0.00000000E+00
  0.00000000E+00  0.00000000E+00  0.00000000E+00
  0.00000000E+00  0.00000000E+00  0.00000000E+00
  0.00000000E+00  0.00000000E+00  0.00000000E+00
  0.00000000E+00  0.00000000E+00  0.00000000E+00
  0.00000000E+00  0.00000000E+00  0.00000000E+00
  0.00000000E+00  0.00000000E+00  0.00000000E+00
  0.00000000E+00  0.00000000E+00  0.00000000E+00
  0.00000000E+00  0.00000000E+00  0.00000000E+00
  0.00000000E+00  0.00000000E+00  0.00000000E+00
  0.00000000E+00  0.00000000E+00  0.00000000E+00
  0.00000000E+00  0.00000000E+00  0.00000000E+00
  0.00000000E+00  0.00000000E+00  0.00000000E+00
  0.00000000E+00  0.00000000E+00  0.00000000E+00
  0.00000000E+00  0.00000000E+00  0.00000000E+00
  0.00000000E+00  0.00000000E+00  0.00000000E+00
  0.00000000E+00  0.00000000E+00  0.00000000E+00
  0.00000000E+00  0.00000000E+00  0.00000000E+00
  0.00000000E+00  0.00000000E+00  0.00000000E+00
  0.00000000E+00  0.00000000E+00  0.00000000E+00
  0.00000000E+00  0.00000000E+00  0.00000000E+00
  0.00000000E+00  0.00000000E+00  0.00000000E+00
  0.00000000E+00  0.00000000E+00  0.00000000E+00
  0.00000000E+00  0.00000000E+00  0.00000000E+00
  0.00000000E+00  0.00000000E+00  0.00000000E+00
  0.00000000E+00  0.00000000E+00  0.00000000E+00
  0.00000000E+00  0.00000000E+00  0.00000000E+00
  0.00000000E+00  0.00000000E+00  0.00000000E+00
  0.00000000E+00  0.00000000E+00  0.00000000E+00
  0.00000000E+00  0.00000000E+00  0.00000000E+00
  0.00000000E+00  0.00000000E+00  0.00000000E+00
  0.00000000E+00  0.00000000E+00  0.00000000E+00
  0.00000000E+00  0.00000000E+00  0.00000000E+00
  0.00000000E+00  0.00000000E+00  0.00000000E+00
  0.00000000E+00  0.00000000E+00  0.00000000E+00
  0.00000000E+00  0.00000000E+00  0.00000000E+00
  0.00000000E+00  0.00000000E+00  0.00000000E+00
  0.00000000E+00  0.00000000E+00  0.00000000E+00
  0.00000000E+00  0.00000000E+00  0.00000000E+00
  0.00000000E+00  0.00000000E+00  0.00000000E+00
  0.00000000E+00  0.00000000E+00  0.00000000E+00
  0.00000000E+00  0.00000000E+00  0.00000000E+00
  0.00000000E+00  0.00000000E+00  0.00000000E+00
  0.00000000E+00  0.00000000E+00  0.00000000E+00
  0.00000000E+00  0.00000000E+00  0.00000000E+00
  0.00000000E+00  0.00000000E+00  0.00000000E+00
  0.00000000E+00  0.00000000E+00  0.00000000E+00
  0.00000000E+00  0.00000000E+00  0.00000000E+00
  0.00000000E+00  0.00000000E+00  0.00000000E+00
  0.00000000E+00  0.00000000E+00  0.00000000E+00
  0.00000000E+00  0.00000000E+00  0.00000000E+00
  0.00000000E+00  0.00000000E+00  0.00000000E+00
  0.00000000E+00  0.00000000E+00  0.00000000E+00
  0.00000000E+00  0.00000000E+00  0.00000000E+00
  0.00000000E+00  0.00000000E+00  0.00000000E+00
  0.00000000E+00  0.00000000E+00  0.00000000E+00
  0.00000000E+00  0.00000000E+00  0.00000000E+00
  0.00000000E+00  0.00000000E+00  0.00000000E+00
  0.00000000E+00  0.00000000E+00  0.00000000E+00
  0.00000000E+00  0.00000000E+00  0.00000000E+00
  0.00000000E+00  0.00000000E+00  0.00000000E+00
  0.00000000E+00  0.00000000E+00  0.00000000E+00
  0.00000000E+00  0.00000000E+00  0.00000000E+00
  0.00000000E+00  0.00000000E+00  0.00000000E+00
  0.00000000E+00  0.00000000E+00  0.00000000E+00
  0.00000000E+00  0.00000000E+00  0.00000000E+00
  0.00000000E+00  0.00000000E+00  0.00000000E+00
  0.00000000E+00  0.00000000E+00  0.00000000E+00
  0.00000000E+00  0.00000000E+00  0.00000000E+00
  0.00000000E+00  0.00000000E+00  0.00000000E+00
  0.00000000E+00  0.00000000E+00  0.00000000E+00
  0.00000000E+00  0.00000000E+00  0.00000000E+00
  0.00000000E+00  0.00000000E+00  0.00000000E+00
  0.00000000E+00  0.00000000E+00  0.00000000E+00
  0.00000000E+00  0.00000000E+00  0.00000000E+00
  0.00000000E+00  0.00000000E+00  0.00000000E+00
  0.00000000E+00  0.00000000E+00  0.00000000E+00
  0.00000000E+00  0.00000000E+00  0.00000000E+00
  0.00000000E+00  0.00000000E+00  0.00000000E+00
  0.00000000E+00  0.00000000E+00  0.00000000E+00
  0.00000000E+00  0.00000000E+00  0.00000000E+00
  0.00000000E+00  0.00000000E+00  0.00000000E+00
  0.00000000E+00  0.00000000E+00  0.00000000E+00
  0.00000000E+00  0.00000000E+00  0.00000000E+00
  0.00000000E+00  0.00000000E+00  0.00000000E+00
  0.00000000E+00  0.00000000E+00  0.00000000E+00
  0.00000000E+00  0.00000000E+00  0.00000000E+00
  0.00000000E+00  0.00000000E+00  0.00000000E+00
  0.00000000E+00  0.00000000E+00  0.00000000E+00
  0.00000000E+00  0.00000000E+00  0.00000000E+00
  0.00000000E+00  0.00000000E+00  0.00000000E+00
  0.00000000E+00  0.00000000E+00  0.00000000E+00
  0.00000000E+00  0.00000000E+00  0.00000000E+00
  0.00000000E+00  0.00000000E+00  0.00000000E+00
  0.00000000E+00  0.00000000E+00  0.00000000E+00
  0.00000000E+00  0.00000000E+00  0.00000000E+00
  0.00000000E+00  0.00000000E+00  0.00000000E+00
  0.00000000E+00  0.00000000E+00  0.00000000E+00
  0.00000000E+00  0.00000000E+00  0.00000000E+00
  0.00000000E+00  0.00000000E+00  0.00000000E+00
  0.00000000E+00  0.00000000E+00  0.00000000E+00
  0.00000000E+00  0.00000000E+00  0.00000000E+00
  0.00000000E+00  0.00000000E+00  0.00000000E+00
  0.00000000E+00  0.00000000E+00  0.00000000E+00
  0.00000000E+00  0.00000000E+00  0.00000000E+00
  0.00000000E+00  0.00000000E+00  0.00000000E+00
  0.00000000E+00  0.00000000E+00  0.00000000E+00
  0.00000000E+00  0.00000000E+00  0.00000000E+00
  0.00000000E+00  0.00000000E+00  0.00000000E+00
  0.00000000E+00  0.00000000E+00  0.00000000E+00
  0.00000000E+00  0.00000000E+00  0.00000000E+00
  0.00000000E+00  0.00000000E+00  0.00000000E+00
  0.00000000E+00  0.00000000E+00  0.00000000E+00
  0.00000000E+00  0.00000000E+00  0.00000000E+00
  0.00000000E+00  0.00000000E+00  0.00000000E+00
  0.00000000E+00  0.00000000E+00  0.00000000E+00
  0.00000000E+00  0.00000000E+00  0.00000000E+00
  0.00000000E+00  0.00000000E+00  0.00000000E+00
  0.00000000E+00  0.00000000E+00  0.00000000E+00
  0.00000000E+00  0.00000000E+00  0.00000000E+00
  0.00000000E+00  0.00000000E+00  0.00000000E+00
  0.00000000E+00  0.00000000E+00  0.00000000E+00
  0.00000000E+00  0.00000000E+00  0.00000000E+00
  0.00000000E+00  0.00000000E+00  0.00000000E+00
  0.00000000E+00  0.00000000E+00  0.00000000E+00
  0.00000000E+00  0.00000000E+00  0.00000000E+00
  0.00000000E+00  0.00000000E+00  0.00000000E+00
  0.00000000E+00  0.00000000E+00  0.00000000E+00
  0.00000000E+00  0.00000000E+00  0.00000000E+00
  0.00000000E+00  0.00000000E+00  0.00000000E+00
  0.00000000E+00  0.00000000E+00  0.00000000E+00
  0.00000000E+00  0.00000000E+00  0.00000000E+00
  0.00000000E+00  0.00000000E+00  0.00000000E+00
  0.00000000E+00  0.00000000E+00  0.00000000E+00
  0.00000000E+00  0.00000000E+00  0.00000000E+00
  0.00000000E+00  0.00000000E+00  0.00000000E+00
  0.00000000E+00  0.00000000E+00  0.00000000E+00
  0.00000000E+00  0.00000000E+00  0.00000000E+00
  0.00000000E+00  0.00000000E+00  0.00000000E+00
  0.00000000E+00  0.00000000E+00  0.00000000E+00
  0.00000000E+00  0.00000000E+00  0.00000000E+00
  0.00000000E+00  0.00000000E+00  0.00000000E+00
  0.00000000E+00  0.00000000E+00  0.00000000E+00
  0.00000000E+00  0.00000000E+00  0.00000000E+00
