# Supplementary material for: Adsorption of 4-(N,N-Dimethylamino)-4′-nitrostilbene on an Amorphous Silica Glass Surface
Source: J Phys Chem C Nanomater Interfaces. 2023 Nov 17;127(47):22964–74. doi: 10.1021/acs.jpcc.3c05552 (PMC10694811; doi:10.1021/acs.jpcc.3c05552)
Supplement: Supplementary file 2 — jp3c05552_si_002.zip [file jp3c05552_si_002.zip › contcar/D1_CONTCAR]

DANS                                    
   1.00000000000000     
    23.7420005797999991    0.0000000000000000    0.0000000000000000
     0.0000000000000000   18.2761001587000003    0.0000000000000000
     0.0000000000000000    0.0000000000000000   40.4500007628999967
   C    N    O    H    Si
    16     2   156    64    65
Selective dynamics
Direct
  0.5034110821756198  0.5839962685862474  0.5720082196593766   T   T   T
  0.5290200955650395  0.6365779032825206  0.5922489785918079   T   T   T
  0.5646576049026887  0.6899119951883893  0.5789517854694421   T   T   T
  0.5745621985903735  0.6901165212389976  0.5451741721845690   T   T   T
  0.5498367747996605  0.6376899346526566  0.5239016373484029   T   T   T
  0.5137892119537769  0.5848459335684518  0.5383368189075585   T   T   T
  0.5623030743023162  0.6407597017792371  0.4888640871509420   T   T   T
  0.5468609826494156  0.5906247161866700  0.4657312841596658   T   T   T
  0.5585113622275629  0.5923238206947882  0.4306529422531598   T   T   T
  0.5434947002238704  0.5317806179878851  0.4108786534257429   T   T   T
  0.5846845770590401  0.6515427516810376  0.4142735252155365   T   T   T
  0.5539441038479780  0.5294750496233115  0.3771927020046452   T   T   T
  0.5951343551828894  0.6505466941983007  0.3806274595174444   T   T   T
  0.5798999119370224  0.5893185535714226  0.3608820621272356   T   T   T
  0.6165869044633037  0.6498545219120232  0.3111751775693467   T   T   T
  0.5797987227190216  0.5218566460173931  0.3087611450217164   T   T   T
  0.5896462392297422  0.5882993821728830  0.3274248530479174   T   T   T
  0.5181780465751531  0.6358355017971249  0.6275320906036964   T   T   T
  0.4853652781480133  0.5869727599914559  0.6389188369923894   T   T   T
  0.5420352294491461  0.6840366076133332  0.6453458480315777   T   T   T
  0.8009165265406056  0.1085305753738403  0.2235252675298693   T   T   T
  0.2597589407389606  0.8119903011220031  0.2027944825759702   T   T   T
  0.6820191858968840  0.0272496802655152  0.1843004449564862   T   T   T
  0.3308518178896821  0.6714525370346499  0.2064314356915647   T   T   T
  0.1327634212277299  0.5519076769022079  0.1348755551732227   T   T   T
  0.8721519518054706  0.8197923051619179  0.1643107642721053   T   T   T
  0.4046315658620884  0.9360084148757726  0.1400502700387757   T   T   T
  0.6006683554771879  0.4941630781409250  0.1626882959585766   T   T   T
  0.0576565665315075  0.9104852384432663  0.1563680158217495   T   T   T
  0.7282423929159456  0.2408189377633730  0.1620740109477302   T   T   T
  0.4252341246312110  0.1821213138236466  0.0975313610319121   T   T   T
  0.4489555505724871  0.3204149285245955  0.2269204823106054   T   T   T
  0.1624100557342901  0.6645858347274478  0.1713407458525330   T   T   T
  0.9454628434330313  0.2578351669110626  0.1730433657164517   T   T   T
  0.4191755108269390  0.5789883990269210  0.2134050192737119   T   T   T
  0.5128235892611180  0.9238680144244803  0.1231890455530242   T   T   T
  0.8408999800368646  0.1802277909025560  0.0789667467509257   T   T   T
  0.7418294727487195  0.5986635183820344  0.2138092948845034   T   T   T
  0.3994590502336602  0.6434618367013828  0.1569174174461698   T   T   T
  0.0099274481579145  0.7798636127540468  0.1499865499950181   T   T   T
  0.3297035185346464  0.5377956458924795  0.1777125410259054   T   T   T
  0.6279665412906306  0.1346286924357335  0.0819431617848589   T   T   T
  0.5970209255329494  0.8464467438484998  0.1487661726861075   T   T   T
  0.6988504755360981  0.0630101009545445  0.2452347673089176   T   T   T
  0.3511961232652768  0.3984049572011820  0.1232680529248819   T   T   T
  0.2333384093488760  0.6197343722351524  0.1255120781229376   T   T   T
  0.9013709416053568  0.1610858367136228  0.2142013392102181   T   T   T
  0.6200703016955469  0.6416425944511541  0.0604498851539642   T   T   T
  0.6964394119984498  0.8833849796856091  0.1765003442817825   T   T   T
  0.0278071236350218  0.5584277075545888  0.1134911358561703   T   T   T
  0.4573933303105909  0.0475850171089501  0.1117054181725066   T   T   T
  0.6286609701005954  0.1970831543322238  0.1409304813447650   T   T   T
  0.5521151384680267  0.6537524441494807  0.1106636163568308   T   T   T
  0.6609109759861971  0.1635819369365706  0.2017343216303507   T   T   T
  0.2360864333678575  0.9001334444728002  0.1505806052429178   T   T   T
  0.8955580560153796  0.0294254403205104  0.2413655487313570   T   T   T
  0.7790316029007716  0.9715830890431497  0.1613911932471887   T   T   T
  0.4459537761705409  0.7102865013526667  0.1062177310142827   T   T   T
  0.5811205873783541  0.4117785750071647  0.2153093179662298   T   T   T
  0.4044254965128022  0.0297121923743794  0.1900739589261699   T   T   T
  0.8223353423093902  0.0722288423436974  0.1205925345085249   T   T   T
  0.5925919514165666  0.0564429010372126  0.2237568316688266   T   T   T
  0.3626541121494938  0.1648045832019912  0.1983004794593818   T   T   T
  0.8070519718192204  0.8397081311505930  0.2180617106105364   T   T   T
  0.2201363528962027  0.8630880097537951  0.0887367405597123   T   T   T
  0.7143536923130791  0.8735335379282361  0.0793247609654637   T   T   T
  0.6222408154299326  0.8119966878702517  0.2118345864050924   T   T   T
  0.0705013121858108  0.6749758594998396  0.2099881863066778   T   T   T
  0.5284800008922530  0.5379145640108001  0.2087322282528295   T   T   T
  0.4752203846378187  0.2216298997438126  0.2729905478132879   T   T   T
  0.8473049121453019  0.6320110293458631  0.1938931140301921   T   T   T
  0.4810115672040098  0.3082067398781126  0.0993650242329009   T   T   T
  0.7392104417170910  0.1162561203305801  0.0821160604879108   T   T   T
  0.9131337071438126  0.8876452201973585  0.2190343814058045   T   T   T
  0.0141269698354942  0.5696591203602109  0.2418742888567969   T   T   T
  0.9479307758785906  0.5792130480387683  0.0672835377615488   T   T   T
  0.1684813814176475  0.2195773963246297  0.2099966210438622   T   T   T
  0.2747050660204348  0.1474115694836571  0.1151158661489970   T   T   T
  0.9308028684686509  0.8250840722770187  0.1086698142712346   T   T   T
  0.5866432687001141  0.2687152181496649  0.0889552447983079   T   T   T
 -0.0008860828422119  0.1655509442192226  0.1324117175988714   T   T   T
  0.8330813227393798  0.2580604267012667  0.1846425225473763   T   T   T
  0.2962842037961706  0.2793541736533256  0.1438101605902338   T   T   T
  0.6023216298947817  0.5238709806674159  0.0992794603540510   T   T   T
  0.3262730182938038  0.9249197954097383  0.1872809488762711   T   T   T
  0.8699075230800652  0.0468304028857906  0.1782024601763155   T   T   T
  0.6630486920293351  0.6327919352638083  0.1222539653033756   T   T   T
  0.3397864330164000  0.2807973213484765  0.2365545309908346   T   T   T
  0.2737107110271507  0.5770295414982594  0.0688307538272452   T   T   T
  0.7929413628000794  0.5152780426842641  0.1702875895195185   T   T   T
  0.6753896629550462  0.7457328506822860  0.1616160155002415   T   T   T
  0.0182924364980062  0.8384791710490143  0.2089897376961547   T   T   T
  0.0365821954238593  0.8119207625411616  0.0866874365433869   T   T   T
  0.7303740899528540  0.4534633951513277  0.2166591042243920   T   T   T
  0.5633734288468173  0.3960698914975341  0.1192160048994370   T   T   T
  0.1104713886459483  0.7911904677287471  0.1785164786554295   T   T   T
  0.2223039244409210  0.9449714311285810  0.2127469189908348   T   T   T
  0.5328920381153112  0.1539688308585324  0.1145688347121373   T   T   T
  0.6382761981571401  0.5372091819383177  0.2212732792076048   T   T   T
  0.2680189737480625  0.1713774686218791  0.2342909439607227   T   T   T
  0.5087663822117849  0.6923152774621487  0.0524814679275032   T   T   T
  0.2743308113982787  0.4126266344691087  0.1701943335551163   T   T   T
  0.0457319258927730  0.5534017440268398  0.1778706841578404   T   T   T
  0.1188111801479772  0.3490851054994545  0.1019188369545630   T   T   T
  0.6855010705776494  0.9740698479177796  0.1247305184736428   T   T   T
  0.3763029097248666  0.3074055428882292  0.0748961142729838   T   T   T
  0.8108994793353771  0.2821454849856101  0.1216494534984214   T   T   T
  0.1151001278889684  0.3098912571970373  0.1666257751224802   T   T   T
  0.3726849917272184  0.1556520305330719  0.2627080160743978   T   T   T
  0.3134137175838891  0.4336629544013935  0.0643261714671049   T   T   T
  0.4525262119685076  0.1457186375777938  0.1597722627093648   T   T   T
  0.4233966556796706  0.4392347294297192  0.0754993987789333   T   T   T
  0.1439880166583657  0.9476478920411697  0.1184169183644256   T   T   T
  0.8953616456059358  0.7476983559771615  0.2198862194910561   T   T   T
  0.0963745713519495  0.1657786699236058  0.1652796011538060   T   T   T
  0.6339934727019791  0.2994123214555403  0.1874516407195379   T   T   T
  0.3240350417807228  0.0387383899527195  0.1458629474558692   T   T   T
  0.6078419204917194  0.9034240396590115  0.0888814728508130   T   T   T
  0.9600897436431273  0.6387771683713328  0.1960622723339452   T   T   T
  0.2255667511213616  0.2698520819094927  0.0914717100779205   T   T   T
  0.6720905654466176  0.0078027159227930  0.0623131762278975   T   T   T
  0.1377099568781319  0.0028611428661282  0.1787553333605350   T   T   T
  0.8422704516603251  0.4279340944947532  0.2138216129513673   T   T   T
  0.1856185091672031  0.0782527243214829  0.2257271864647982   T   T   T
  0.5568896007150216  0.2792855989375100  0.2357183890701138   T   T   T
  0.7696108583469115  0.3730448787163212  0.1671747954139514   T   T   T
  0.7606724048845551  0.6516341526628954  0.1535287529079405   T   T   T
  0.8767184591292435  0.9458363780781547  0.1309387559041400   T   T   T
  0.5368487667447600  0.7940143376632623  0.0981782490313840   T   T   T
  0.0669492479338356  0.4353708072862706  0.1439825044166479   T   T   T
  0.4192048447043108  0.5718372200728697  0.1006372015051594   T   T   T
  0.2694564125007153  0.4856855845846386  0.2289822467699641   T   T   T
  0.2750504020134359  0.5021715328711857  0.0120171515105393   T   T   T
  0.0206009089199853  0.3090990830327555  0.1306934187257464   T   T   T
  0.0030644061185189  0.9632543566610884  0.2407256216373417   T   T   T
  0.0632337800617295  0.0448078662318341  0.1339574578449160   T   T   T
  0.2162495726502140  0.5369420250716831  0.1775947631579459   T   T   T
  0.2423321658120033  0.7196917556633837  0.0790699898326664   T   T   T
  0.3724192472715194  0.3465597113846304  0.1819149892907972   T   T   T
  0.1952478206180270  0.2159206503591690  0.1471741363528054   T   T   T
  0.3352071218050125  0.6691776519856268  0.1051064320641547   T   T   T
  0.9821536187069989  0.6913518851760276  0.1014058979202652   T   T   T
  0.7361488356105959  0.7394318172437000  0.1050881683512334   T   T   T
  0.4615097298208347  0.1258851254686522  0.2248649163101491   T   T   T
  0.9756741899812730  0.8378179478344118  0.2704092853566814   T   T   T
  0.4616853439697870  0.0858169911814543  0.2902937112235143   T   T   T
  0.5453483217632270  0.3767657262362992  0.0534080090579515   T   T   T
  0.3376288484526166  0.0550207391966937  0.0797175656134789   T   T   T
  0.6746706705808234  0.4261534801736149  0.1218093892081864   T   T   T
  0.5026087327204842  0.3643401988858457  0.2797979497368366   T   T   T
  0.9206376569090049  0.5868031611874519  0.1313872021434340   T   T   T
  0.8610644888780074  0.3219303147256695  0.0649313181898021   T   T   T
  0.6850614155827002  0.1271006894926874  0.0248420305122525   T   T   T
  0.1761641154074968  0.1760581308046273  0.2729015354235841   T   T   T
  0.6563178942131671  0.3350195315331126  0.2511186280316373   T   T   T
  0.4593490319899725  0.2379231368200347  0.0413126056626967   T   T   T
  0.7075914989868688  0.5365928283255684  0.2708873803375242   T   T   T
  0.9004178279308469  0.3054959565161738  0.2293753049649595   T   T   T
  0.1432013070161848  0.7759156059236599  0.0589431406765698   T   T   T
  0.2402116162378394  0.8058881272355410  0.0287676232822237   T   T   T
  0.0922650737622637  0.1637088001470246  0.0981189508485395   T   T   T
  0.4358300305675118  0.9269100771357538  0.0759857611765884   T   T   T
  0.9022948224003688  0.6216532572039249  0.2524390786726515   T   T   T
  0.8227313410537923  0.0445913968145542  0.0549813346606844   T   T   T
  0.8181751927327300  0.8380334345635625  0.1060138257370197   T   T   T
  0.5002729748122625  0.6310318085130187  0.2540118507418722   T   T   T
  0.4577710546332283  0.4918951898963362  0.2573568175620472   T   T   T
  0.4871183295361420  0.5398699101457922  0.0483219630677943   T   T   T
  0.1677579428829905  0.7329468266503038  0.2298189994289549   T   T   T
  0.3680872476957593  0.4182518522985774  0.2410545362938668   T   T   T
  0.1233613232276011  0.9593489770568226  0.2419257555151386   T   T   T
  0.3726507497340759  0.5452067985389737  0.0420110665930155   T   T   T
  0.9211847433744086  0.2569942258230202  0.1096569240252432   T   T   T
  0.2427216969006426  0.0045599528157830  0.1040727441154255   T   T   T
  0.4755924881986232  0.5436726127788832  0.5832537436509299   T   T   T
  0.5837986639687281  0.7300052037572399  0.5953999188586904   T   T   T
  0.6024023350500894  0.7315410616901915  0.5345936138149509   T   T   T
  0.4931490464678112  0.5441354161549629  0.5227807634488054   T   T   T
  0.5873801694164613  0.6880469602926800  0.4811624877855075   T   T   T
  0.5234408994050329  0.5422496529458146  0.4739208507333846   T   T   T
  0.5231297699520591  0.4848537900667548  0.4226312405755418   T   T   T
  0.5971330464041069  0.6999408309615234  0.4283051381153289   T   T   T
  0.5415456652110197  0.4810298464471695  0.3633175340749362   T   T   T
  0.6156916323889112  0.6975922024494760  0.3693336513151202   T   T   T
  0.6609777402729333  0.6565496859807863  0.3187919730980349   T   T   T
  0.6155311177023294  0.6411024070553097  0.2844141732492954   T   T   T
  0.5940996864527447  0.7012084870323502  0.3166148507685604   T   T   T
  0.6059024319618679  0.4759848874892989  0.3178648215587024   T   T   T
  0.5350783374780103  0.5056181078458557  0.3099927748849661   T   T   T
  0.5909709642416296  0.5314846821886028  0.2828920912502100   T   T   T
  0.7694249998535305  0.0823670712366793  0.2346249453066512   T   T   T
  0.6845522311457577  0.0725785849147212  0.2676043309379768   T   T   T
  0.8906609341894354  0.9767343149383984  0.2353428679417695   T   T   T
  0.5595014441184223  0.0877226936104070  0.2198899374734231   T   T   T
  0.8615873847492167  0.3815859022515399  0.2205932320550033   T   T   T
  0.9367241612019258  0.3129545676701858  0.2405277604454440   T   T   T
  0.6996796052575130  0.4083339308670403  0.1395127304717907   T   T   T
  0.6895522168690770  0.3658439981409946  0.2462659486265246   T   T   T
  0.5296135826397239  0.3596973196325166  0.2981174871449072   T   T   T
  0.5325966596749736  0.4280522617561655  0.0509870958356660   T   T   T
  0.8272572471633570  0.3318895418658685  0.0517191461663843   T   T   T
  0.6541956659999997  0.1561438140000035  0.0155125969574227   F   F   T
  0.8618617651173983  0.0382142999620910  0.0477614445777856   T   T   T
  0.4759454826999518  0.6531487907359491  0.2709134971146057   T   T   T
  0.7753869756130143  0.8518585050147188  0.2032649119019770   T   T   T
  0.5944332623425703  0.7738156403978592  0.2168294047559367   T   T   T
  0.9370389045558773  0.5929332340796793  0.2568249009245047   T   T   T
  0.7976187666203207  0.7900869846563009  0.1076941131190081   T   T   T
  0.7164173839129022  0.7820609101891367  0.0944478289243969   T   T   T
  0.9295096344742255  0.5988792861927238  0.1546596976852863   T   T   T
  0.7441734466175312  0.5458997533529312  0.2814374170589833   T   T   T
  0.9575841080213501  0.7894465568578849  0.2712078991380246   T   T   T
  0.9746574520595445  0.0027161737023158  0.2442110098506229   T   T   T
  0.6548959492114909  0.6280342205930528  0.0488577322040345   T   T   T
  0.7554681661123492  0.8793203519139405  0.0841311083638276   T   T   T
  0.4419555284527817  0.0387569493743677  0.2917721938885389   T   T   T
  0.3032356591049485  0.4601187753409106  0.2385554881039026   T   T   T
  0.4009044334124874  0.4507967268476729  0.2478970870055180   T   T   T
  0.1755772708987904  0.2259813636259388  0.2817961660209140   T   T   T
  0.1309556672621218  0.1501489657524081  0.0921503374814668   T   T   T
  0.1522685090622737  0.3178782380177572  0.0980654701612008   T   T   T
  0.2513843003494192  0.5411553193037815  0.0027807623009315   T   T   T
  0.4765411541106775  0.2767950283714903  0.0277980779541256   T   T   T
  0.3665356941932205  0.0937960925789726  0.0780026754968760   T   T   T
  0.2507024959041559  0.2887596905336626  0.0741410448076917   T   T   T
  0.0471121385734327  0.5608899378739165  0.2560091502635886   T   T   T
  0.2897532539753142  0.7759974922397596  0.1977412751242233   T   T   T
  0.3040559234744562  0.6551899944994399  0.2235401504902266   T   T   T
  0.4824937068707583  0.4519868043208935  0.2662157161885388   T   T   T
  0.0349041652949190  0.8651969824571233  0.0833443000354323   T   T   T
  0.2006207703767845  0.7654433006408151  0.2251172731245466   T   T   T
  0.0821587015199357  0.9694230650752946  0.2425617031065113   T   T   T
  0.9429829484084165  0.5270087964361182  0.0623771165528016   T   T   T
  0.4983071562905229  0.5924449535113002  0.0460814528058995   T   T   T
  0.5472407056126161  0.6911686705241380  0.0428472656210270   T   T   T
  0.1097882486977009  0.7867865895344947  0.0728004733061067   T   T   T
  0.2209256896593819  0.8375799231959878  0.0127910937489144   T   T   T
  0.4006119938104613  0.9449984557051151  0.0660080204139077   T   T   T
  0.1009874064617897  0.9764698115672820  0.1473081378533444   T   T   T
  0.6702835499610881  0.9403553187609045  0.0884108524528382   T   T   T
  0.9777976053562688  0.8805805896353102  0.2349967520043077   T   T   T
  0.4418714048704968  0.1461902881156449  0.2631732473738994   T   T   T
  0.5441789043894008  0.3393336561521887  0.0902196115791318   T   T   T
  0.2940253619999993  0.0620622819999994  0.1110976491804536   F   F   T
  0.2112229589006538  0.9281379222949636  0.1152601032927161   T   T   T
  0.5633117383381115  0.8668929594893896  0.1148371896253597   T   T   T
  0.6112958729881591  0.4582442537470383  0.1263614927299717   T   T   T
  0.4962890881427461  0.2947462387054147  0.2534342133151588   T   T   T
  0.6634118282847770  0.2250677972830886  0.1727953598992029   T   T   T
  0.9697093369999976  0.6032112239999989  0.1039700510328608   F   F   T
  0.8370947239999964  0.0096281920000010  0.1475050734798412   F   F   T
  0.8583698961280094  0.2599682269589402  0.0939639494760663   T   T   T
  0.6808346017695567  0.0968623972939201  0.0627355234524059   T   T   T
  0.8703576368660586  0.8237957157560463  0.2044759179142987   T   T   T
  0.1993772832567233  0.1617817030555622  0.2354095137915679   T   T   T
  0.3657136559999969  0.3940635029999981  0.0842976845485611   F   F   T
  0.3988313658835190  0.6490199056575141  0.1168303665559771   T   T   T
  0.6083546748893137  0.3312414574909111  0.2220746600222729   T   T   T
  0.1433830014382788  0.2291484611888604  0.1727227718439043   T   T   T
  0.6464625237745523  0.8213108817994494  0.1743789189305990   T   T   T
  0.7107968080632893  0.9649785453714608  0.1617188014259175   T   T   T
  0.8647959709659662  0.0850174633807887  0.2148276622036318   T   T   T
  0.5943216583009836  0.1890192083400949  0.1065154185575164   T   T   T
  0.0241612217820298  0.6102180109216913  0.2056863737812753   T   T   T
  0.7859730535829237  0.2874752483206268  0.1587454359799074   T   T   T
  0.7865283388988989  0.6003353360375955  0.1824931600666933   T   T   T
  0.7082044015193316  0.6928079379003859  0.1356917775983196   T   T   T
  0.3074530733125779  0.5158328210082378  0.0469280673967710   T   T   T
  0.4355142940821580  0.2601433039950845  0.0779315913301299   T   T   T
  0.4678647904133098  0.1324642418945420  0.1208890268063389   T   T   T
  0.5103214345359820  0.7135208588708112  0.0923893224187239   T   T   T
  0.7049977460533581  0.5323330026289176  0.2305175211587582   T   T   T
  0.2723118088417253  0.4927681758161842  0.1888612898937049   T   T   T
  0.3224948269797159  0.3585873344100034  0.1548444541625085   T   T   T
  0.8955955528101506  0.2432985134185896  0.1995939246549927   T   T   T
  0.4199839514627809  0.1164808800949186  0.1924509895703029   T   T   T
  0.2097033963293939  0.7916249531262852  0.0646095817427543   T   T   T
  0.2608036938935298  0.8959511767043153  0.1880750817476408   T   T   T
  0.3643819863468192  0.9811107192286433  0.1655698375931658   T   T   T
  0.7861147468073548  0.4402297808042195  0.1921999614483061   T   T   T
  0.0635127123831047  0.1340889213629896  0.1324644755469595   T   T   T
  0.9885100062579713  0.7761087055157869  0.1116453179837016   T   T   T
  0.4523136423307456  0.9584082105507791  0.1123970943930022   T   T   T
  0.6097236934762510  0.6121639600225279  0.0987194487727504   T   T   T
  0.6566558594525720  0.0785086428552796  0.2133318520890166   T   T   T
  0.9007680737784640  0.6593006802119629  0.2158359232798883   T   T   T
  0.8069394495709254  0.1036481028163610  0.0839493046167424   T   T   T
  0.8748388143140421  0.8564837729870780  0.1274681902622418   T   T   T
  0.2504050198373520  0.2279926032386512  0.1246652237899474   T   T   T
  0.0684359810158089  0.5240377093587325  0.1419108774083212   T   T   T
  0.4767887046269908  0.5602608176961296  0.2330791800781676   T   T   T
  0.0495087773549273  0.8306141162454067  0.1735634713758723   T   T   T
  0.4265058093921916  0.5264520994660332  0.0661060911611546   T   T   T
  0.3693005714730952  0.6064661806463894  0.1887122435403936   T   T   T
  0.1862095767262892  0.5933992466815553  0.1519118721404848   T   T   T
  0.3336215615445678  0.1923518571695613  0.2330823953850906   T   T   T
  0.5872356700596880  0.4951000305478355  0.2017458779830922   T   T   T
  0.9721799086712100  0.2477927962613776  0.1360385525320598   T   T   T
  0.1288318161925850  0.7155199695767239  0.1977217023191584   T   T   T
  0.3825642235945246  0.3423193966603115  0.2215849316517282   T   T   T
  0.1658413786538380  0.9962383393403279  0.2154775440214335   T   T   T
  0.0814881241952937  0.3502557585856133  0.1354992689779436   T   T   T
  0.2708397949772338  0.6469270163357389  0.0942388386539104   T   T   T
 
  0.00000000E+00  0.00000000E+00  0.00000000E+00
  0.00000000E+00  0.00000000E+00  0.00000000E+00
  0.00000000E+00  0.00000000E+00  0.00000000E+00
  0.00000000E+00  0.00000000E+00  0.00000000E+00
  0.00000000E+00  0.00000000E+00  0.00000000E+00
  0.00000000E+00  0.00000000E+00  0.00000000E+00
  0.00000000E+00  0.00000000E+00  0.00000000E+00
  0.00000000E+00  0.00000000E+00  0.00000000E+00
  0.00000000E+00  0.00000000E+00  0.00000000E+00
  0.00000000E+00  0.00000000E+00  0.00000000E+00
  0.00000000E+00  0.00000000E+00  0.00000000E+00
  0.00000000E+00  0.00000000E+00  0.00000000E+00
  0.00000000E+00  0.00000000E+00  0.00000000E+00
  0.00000000E+00  0.00000000E+00  0.00000000E+00
  0.00000000E+00  0.00000000E+00  0.00000000E+00
  0.00000000E+00  0.00000000E+00  0.00000000E+00
  0.00000000E+00  0.00000000E+00  0.00000000E+00
  0.00000000E+00  0.00000000E+00  0.00000000E+00
  0.00000000E+00  0.00000000E+00  0.00000000E+00
  0.00000000E+00  0.00000000E+00  0.00000000E+00
  0.00000000E+00  0.00000000E+00  0.00000000E+00
  0.00000000E+00  0.00000000E+00  0.00000000E+00
  0.00000000E+00  0.00000000E+00  0.00000000E+00
  0.00000000E+00  0.00000000E+00  0.00000000E+00
  0.00000000E+00  0.00000000E+00  0.00000000E+00
  0.00000000E+00  0.00000000E+00  0.00000000E+00
  0.00000000E+00  0.00000000E+00  0.00000000E+00
  0.00000000E+00  0.00000000E+00  0.00000000E+00
  0.00000000E+00  0.00000000E+00  0.00000000E+00
  0.00000000E+00  0.00000000E+00  0.00000000E+00
  0.00000000E+00  0.00000000E+00  0.00000000E+00
  0.00000000E+00  0.00000000E+00  0.00000000E+00
  0.00000000E+00  0.00000000E+00  0.00000000E+00
  0.00000000E+00  0.00000000E+00  0.00000000E+00
  0.00000000E+00  0.00000000E+00  0.00000000E+00
  0.00000000E+00  0.00000000E+00  0.00000000E+00
  0.00000000E+00  0.00000000E+00  0.00000000E+00
  0.00000000E+00  0.00000000E+00  0.00000000E+00
  0.00000000E+00  0.00000000E+00  0.00000000E+00
  0.00000000E+00  0.00000000E+00  0.00000000E+00
  0.00000000E+00  0.00000000E+00  0.00000000E+00
  0.00000000E+00  0.00000000E+00  0.00000000E+00
  0.00000000E+00  0.00000000E+00  0.00000000E+00
  0.00000000E+00  0.00000000E+00  0.00000000E+00
  0.00000000E+00  0.00000000E+00  0.00000000E+00
  0.00000000E+00  0.00000000E+00  0.00000000E+00
  0.00000000E+00  0.00000000E+00  0.00000000E+00
  0.00000000E+00  0.00000000E+00  0.00000000E+00
  0.00000000E+00  0.00000000E+00  0.00000000E+00
  0.00000000E+00  0.00000000E+00  0.00000000E+00
  0.00000000E+00  0.00000000E+00  0.00000000E+00
  0.00000000E+00  0.00000000E+00  0.00000000E+00
  0.00000000E+00  0.00000000E+00  0.00000000E+00
  0.00000000E+00  0.00000000E+00  0.00000000E+00
  0.00000000E+00  0.00000000E+00  0.00000000E+00
  0.00000000E+00  0.00000000E+00  0.00000000E+00
  0.00000000E+00  0.00000000E+00  0.00000000E+00
  0.00000000E+00  0.00000000E+00  0.00000000E+00
  0.00000000E+00  0.00000000E+00  0.00000000E+00
  0.00000000E+00  0.00000000E+00  0.00000000E+00
  0.00000000E+00  0.00000000E+00  0.00000000E+00
  0.00000000E+00  0.00000000E+00  0.00000000E+00
  0.00000000E+00  0.00000000E+00  0.00000000E+00
  0.00000000E+00  0.00000000E+00  0.00000000E+00
  0.00000000E+00  0.00000000E+00  0.00000000E+00
  0.00000000E+00  0.00000000E+00  0.00000000E+00
  0.00000000E+00  0.00000000E+00  0.00000000E+00
  0.00000000E+00  0.00000000E+00  0.00000000E+00
  0.00000000E+00  0.00000000E+00  0.00000000E+00
  0.00000000E+00  0.00000000E+00  0.00000000E+00
  0.00000000E+00  0.00000000E+00  0.00000000E+00
  0.00000000E+00  0.00000000E+00  0.00000000E+00
  0.00000000E+00  0.00000000E+00  0.00000000E+00
  0.00000000E+00  0.00000000E+00  0.00000000E+00
  0.00000000E+00  0.00000000E+00  0.00000000E+00
  0.00000000E+00  0.00000000E+00  0.00000000E+00
  0.00000000E+00  0.00000000E+00  0.00000000E+00
  0.00000000E+00  0.00000000E+00  0.00000000E+00
  0.00000000E+00  0.00000000E+00  0.00000000E+00
  0.00000000E+00  0.00000000E+00  0.00000000E+00
  0.00000000E+00  0.00000000E+00  0.00000000E+00
  0.00000000E+00  0.00000000E+00  0.00000000E+00
  0.00000000E+00  0.00000000E+00  0.00000000E+00
  0.00000000E+00  0.00000000E+00  0.00000000E+00
  0.00000000E+00  0.00000000E+00  0.00000000E+00
  0.00000000E+00  0.00000000E+00  0.00000000E+00
  0.00000000E+00  0.00000000E+00  0.00000000E+00
  0.00000000E+00  0.00000000E+00  0.00000000E+00
  0.00000000E+00  0.00000000E+00  0.00000000E+00
  0.00000000E+00  0.00000000E+00  0.00000000E+00
  0.00000000E+00  0.00000000E+00  0.00000000E+00
  0.00000000E+00  0.00000000E+00  0.00000000E+00
  0.00000000E+00  0.00000000E+00  0.00000000E+00
  0.00000000E+00  0.00000000E+00  0.00000000E+00
  0.00000000E+00  0.00000000E+00  0.00000000E+00
  0.00000000E+00  0.00000000E+00  0.00000000E+00
  0.00000000E+00  0.00000000E+00  0.00000000E+00
  0.00000000E+00  0.00000000E+00  0.00000000E+00
  0.00000000E+00  0.00000000E+00  0.00000000E+00
  0.00000000E+00  0.00000000E+00  0.00000000E+00
  0.00000000E+00  0.00000000E+00  0.00000000E+00
  0.00000000E+00  0.00000000E+00  0.00000000E+00
  0.00000000E+00  0.00000000E+00  0.00000000E+00
  0.00000000E+00  0.00000000E+00  0.00000000E+00
  0.00000000E+00  0.00000000E+00  0.00000000E+00
  0.00000000E+00  0.00000000E+00  0.00000000E+00
  0.00000000E+00  0.00000000E+00  0.00000000E+00
  0.00000000E+00  0.00000000E+00  0.00000000E+00
  0.00000000E+00  0.00000000E+00  0.00000000E+00
  0.00000000E+00  0.00000000E+00  0.00000000E+00
  0.00000000E+00  0.00000000E+00  0.00000000E+00
  0.00000000E+00  0.00000000E+00  0.00000000E+00
  0.00000000E+00  0.00000000E+00  0.00000000E+00
  0.00000000E+00  0.00000000E+00  0.00000000E+00
  0.00000000E+00  0.00000000E+00  0.00000000E+00
  0.00000000E+00  0.00000000E+00  0.00000000E+00
  0.00000000E+00  0.00000000E+00  0.00000000E+00
  0.00000000E+00  0.00000000E+00  0.00000000E+00
  0.00000000E+00  0.00000000E+00  0.00000000E+00
  0.00000000E+00  0.00000000E+00  0.00000000E+00
  0.00000000E+00  0.00000000E+00  0.00000000E+00
  0.00000000E+00  0.00000000E+00  0.00000000E+00
  0.00000000E+00  0.00000000E+00  0.00000000E+00
  0.00000000E+00  0.00000000E+00  0.00000000E+00
  0.00000000E+00  0.00000000E+00  0.00000000E+00
  0.00000000E+00  0.00000000E+00  0.00000000E+00
  0.00000000E+00  0.00000000E+00  0.00000000E+00
  0.00000000E+00  0.00000000E+00  0.00000000E+00
  0.00000000E+00  0.00000000E+00  0.00000000E+00
  0.00000000E+00  0.00000000E+00  0.00000000E+00
  0.00000000E+00  0.00000000E+00  0.00000000E+00
  0.00000000E+00  0.00000000E+00  0.00000000E+00
  0.00000000E+00  0.00000000E+00  0.00000000E+00
  0.00000000E+00  0.00000000E+00  0.00000000E+00
  0.00000000E+00  0.00000000E+00  0.00000000E+00
  0.00000000E+00  0.00000000E+00  0.00000000E+00
  0.00000000E+00  0.00000000E+00  0.00000000E+00
  0.00000000E+00  0.00000000E+00  0.00000000E+00
  0.00000000E+00  0.00000000E+00  0.00000000E+00
  0.00000000E+00  0.00000000E+00  0.00000000E+00
  0.00000000E+00  0.00000000E+00  0.00000000E+00
  0.00000000E+00  0.00000000E+00  0.00000000E+00
  0.00000000E+00  0.00000000E+00  0.00000000E+00
  0.00000000E+00  0.00000000E+00  0.00000000E+00
  0.00000000E+00  0.00000000E+00  0.00000000E+00
  0.00000000E+00  0.00000000E+00  0.00000000E+00
  0.00000000E+00  0.00000000E+00  0.00000000E+00
  0.00000000E+00  0.00000000E+00  0.00000000E+00
  0.00000000E+00  0.00000000E+00  0.00000000E+00
  0.00000000E+00  0.00000000E+00  0.00000000E+00
  0.00000000E+00  0.00000000E+00  0.00000000E+00
  0.00000000E+00  0.00000000E+00  0.00000000E+00
  0.00000000E+00  0.00000000E+00  0.00000000E+00
  0.00000000E+00  0.00000000E+00  0.00000000E+00
  0.00000000E+00  0.00000000E+00  0.00000000E+00
  0.00000000E+00  0.00000000E+00  0.00000000E+00
  0.00000000E+00  0.00000000E+00  0.00000000E+00
  0.00000000E+00  0.00000000E+00  0.00000000E+00
  0.00000000E+00  0.00000000E+00  0.00000000E+00
  0.00000000E+00  0.00000000E+00  0.00000000E+00
  0.00000000E+00  0.00000000E+00  0.00000000E+00
  0.00000000E+00  0.00000000E+00  0.00000000E+00
  0.00000000E+00  0.00000000E+00  0.00000000E+00
  0.00000000E+00  0.00000000E+00  0.00000000E+00
  0.00000000E+00  0.00000000E+00  0.00000000E+00
  0.00000000E+00  0.00000000E+00  0.00000000E+00
  0.00000000E+00  0.00000000E+00  0.00000000E+00
  0.00000000E+00  0.00000000E+00  0.00000000E+00
  0.00000000E+00  0.00000000E+00  0.00000000E+00
  0.00000000E+00  0.00000000E+00  0.00000000E+00
  0.00000000E+00  0.00000000E+00  0.00000000E+00
  0.00000000E+00  0.00000000E+00  0.00000000E+00
  0.00000000E+00  0.00000000E+00  0.00000000E+00
  0.00000000E+00  0.00000000E+00  0.00000000E+00
  0.00000000E+00  0.00000000E+00  0.00000000E+00
  0.00000000E+00  0.00000000E+00  0.00000000E+00
  0.00000000E+00  0.00000000E+00  0.00000000E+00
  0.00000000E+00  0.00000000E+00  0.00000000E+00
  0.00000000E+00  0.00000000E+00  0.00000000E+00
  0.00000000E+00  0.00000000E+00  0.00000000E+00
  0.00000000E+00  0.00000000E+00  0.00000000E+00
  0.00000000E+00  0.00000000E+00  0.00000000E+00
  0.00000000E+00  0.00000000E+00  0.00000000E+00
  0.00000000E+00  0.00000000E+00  0.00000000E+00
  0.00000000E+00  0.00000000E+00  0.00000000E+00
  0.00000000E+00  0.00000000E+00  0.00000000E+00
  0.00000000E+00  0.00000000E+00  0.00000000E+00
  0.00000000E+00  0.00000000E+00  0.00000000E+00
  0.00000000E+00  0.00000000E+00  0.00000000E+00
  0.00000000E+00  0.00000000E+00  0.00000000E+00
  0.00000000E+00  0.00000000E+00  0.00000000E+00
  0.00000000E+00  0.00000000E+00  0.00000000E+00
  0.00000000E+00  0.00000000E+00  0.00000000E+00
  0.00000000E+00  0.00000000E+00  0.00000000E+00
  0.00000000E+00  0.00000000E+00  0.00000000E+00
  0.00000000E+00  0.00000000E+00  0.00000000E+00
  0.00000000E+00  0.00000000E+00  0.00000000E+00
  0.00000000E+00  0.00000000E+00  0.00000000E+00
  0.00000000E+00  0.00000000E+00  0.00000000E+00
  0.00000000E+00  0.00000000E+00  0.00000000E+00
  0.00000000E+00  0.00000000E+00  0.00000000E+00
  0.00000000E+00  0.00000000E+00  0.00000000E+00
  0.00000000E+00  0.00000000E+00  0.00000000E+00
  0.00000000E+00  0.00000000E+00  0.00000000E+00
  0.00000000E+00  0.00000000E+00  0.00000000E+00
  0.00000000E+00  0.00000000E+00  0.00000000E+00
  0.00000000E+00  0.00000000E+00  0.00000000E+00
  0.00000000E+00  0.00000000E+00  0.00000000E+00
  0.00000000E+00  0.00000000E+00  0.00000000E+00
  0.00000000E+00  0.00000000E+00  0.00000000E+00
  0.00000000E+00  0.00000000E+00  0.00000000E+00
  0.00000000E+00  0.00000000E+00  0.00000000E+00
  0.00000000E+00  0.00000000E+00  0.00000000E+00
  0.00000000E+00  0.00000000E+00  0.00000000E+00
  0.00000000E+00  0.00000000E+00  0.00000000E+00
  0.00000000E+00  0.00000000E+00  0.00000000E+00
  0.00000000E+00  0.00000000E+00  0.00000000E+00
  0.00000000E+00  0.00000000E+00  0.00000000E+00
  0.00000000E+00  0.00000000E+00  0.00000000E+00
  0.00000000E+00  0.00000000E+00  0.00000000E+00
  0.00000000E+00  0.00000000E+00  0.00000000E+00
  0.00000000E+00  0.00000000E+00  0.00000000E+00
  0.00000000E+00  0.00000000E+00  0.00000000E+00
  0.00000000E+00  0.00000000E+00  0.00000000E+00
  0.00000000E+00  0.00000000E+00  0.00000000E+00
  0.00000000E+00  0.00000000E+00  0.00000000E+00
  0.00000000E+00  0.00000000E+00  0.00000000E+00
  0.00000000E+00  0.00000000E+00  0.00000000E+00
  0.00000000E+00  0.00000000E+00  0.00000000E+00
  0.00000000E+00  0.00000000E+00  0.00000000E+00
  0.00000000E+00  0.00000000E+00  0.00000000E+00
  0.00000000E+00  0.00000000E+00  0.00000000E+00
  0.00000000E+00  0.00000000E+00  0.00000000E+00
  0.00000000E+00  0.00000000E+00  0.00000000E+00
  0.00000000E+00  0.00000000E+00  0.00000000E+00
  0.00000000E+00  0.00000000E+00  0.00000000E+00
  0.00000000E+00  0.00000000E+00  0.00000000E+00
  0.00000000E+00  0.00000000E+00  0.00000000E+00
  0.00000000E+00  0.00000000E+00  0.00000000E+00
  0.00000000E+00  0.00000000E+00  0.00000000E+00
  0.00000000E+00  0.00000000E+00  0.00000000E+00
  0.00000000E+00  0.00000000E+00  0.00000000E+00
  0.00000000E+00  0.00000000E+00  0.00000000E+00
  0.00000000E+00  0.00000000E+00  0.00000000E+00
  0.00000000E+00  0.00000000E+00  0.00000000E+00
  0.00000000E+00  0.00000000E+00  0.00000000E+00
  0.00000000E+00  0.00000000E+00  0.00000000E+00
  0.00000000E+00  0.00000000E+00  0.00000000E+00
  0.00000000E+00  0.00000000E+00  0.00000000E+00
  0.00000000E+00  0.00000000E+00  0.00000000E+00
  0.00000000E+00  0.00000000E+00  0.00000000E+00
  0.00000000E+00  0.00000000E+00  0.00000000E+00
  0.00000000E+00  0.00000000E+00  0.00000000E+00
  0.00000000E+00  0.00000000E+00  0.00000000E+00
  0.00000000E+00  0.00000000E+00  0.00000000E+00
  0.00000000E+00  0.00000000E+00  0.00000000E+00
  0.00000000E+00  0.00000000E+00  0.00000000E+00
  0.00000000E+00  0.00000000E+00  0.00000000E+00
  0.00000000E+00  0.00000000E+00  0.00000000E+00
  0.00000000E+00  0.00000000E+00  0.00000000E+00
  0.00000000E+00  0.00000000E+00  0.00000000E+00
  0.00000000E+00  0.00000000E+00  0.00000000E+00
  0.00000000E+00  0.00000000E+00  0.00000000E+00
  0.00000000E+00  0.00000000E+00  0.00000000E+00
  0.00000000E+00  0.00000000E+00  0.00000000E+00
  0.00000000E+00  0.00000000E+00  0.00000000E+00
  0.00000000E+00  0.00000000E+00  0.00000000E+00
  0.00000000E+00  0.00000000E+00  0.00000000E+00
  0.00000000E+00  0.00000000E+00  0.00000000E+00
  0.00000000E+00  0.00000000E+00  0.00000000E+00
  0.00000000E+00  0.00000000E+00  0.00000000E+00
  0.00000000E+00  0.00000000E+00  0.00000000E+00
  0.00000000E+00  0.00000000E+00  0.00000000E+00
  0.00000000E+00  0.00000000E+00  0.00000000E+00
  0.00000000E+00  0.00000000E+00  0.00000000E+00
  0.00000000E+00  0.00000000E+00  0.00000000E+00
  0.00000000E+00  0.00000000E+00  0.00000000E+00
  0.00000000E+00  0.00000000E+00  0.00000000E+00
  0.00000000E+00  0.00000000E+00  0.00000000E+00
  0.00000000E+00  0.00000000E+00  0.00000000E+00
  0.00000000E+00  0.00000000E+00  0.00000000E+00
  0.00000000E+00  0.00000000E+00  0.00000000E+00
  0.00000000E+00  0.00000000E+00  0.00000000E+00
  0.00000000E+00  0.00000000E+00  0.00000000E+00
  0.00000000E+00  0.00000000E+00  0.00000000E+00
  0.00000000E+00  0.00000000E+00  0.00000000E+00
  0.00000000E+00  0.00000000E+00  0.00000000E+00
  0.00000000E+00  0.00000000E+00  0.00000000E+00
  0.00000000E+00  0.00000000E+00  0.00000000E+00
  0.00000000E+00  0.00000000E+00  0.00000000E+00
  0.00000000E+00  0.00000000E+00  0.00000000E+00
  0.00000000E+00  0.00000000E+00  0.00000000E+00
  0.00000000E+00  0.00000000E+00  0.00000000E+00
  0.00000000E+00  0.00000000E+00  0.00000000E+00
  0.00000000E+00  0.00000000E+00  0.00000000E+00
  0.00000000E+00  0.00000000E+00  0.00000000E+00
  0.00000000E+00  0.00000000E+00  0.00000000E+00
  0.00000000E+00  0.00000000E+00  0.00000000E+00
  0.00000000E+00  0.00000000E+00  0.00000000E+00
  0.00000000E+00  0.00000000E+00  0.00000000E+00
  0.00000000E+00  0.00000000E+00  0.00000000E+00
  0.00000000E+00  0.00000000E+00  0.00000000E+00
  0.00000000E+00  0.00000000E+00  0.00000000E+00
