# Supplementary material for: Adsorption of 4-(N,N-Dimethylamino)-4′-nitrostilbene on an Amorphous Silica Glass Surface
Source: J Phys Chem C Nanomater Interfaces. 2023 Nov 17;127(47):22964–74. doi: 10.1021/acs.jpcc.3c05552 (PMC10694811; doi:10.1021/acs.jpcc.3c05552)
Supplement: Supplementary file 2 — jp3c05552_si_002.zip [file jp3c05552_si_002.zip › contcar/D5_CONTCAR]

DANS                                    
   1.00000000000000     
    23.7420005797999991    0.0000000000000000    0.0000000000000000
     0.0000000000000000   18.2761001587000003    0.0000000000000000
     0.0000000000000000    0.0000000000000000   40.4500007628999967
   C    N    O    H    Si
    16     2   156    64    65
Selective dynamics
Direct
  0.5928180858747486  0.6045005237486750  0.3465406801418127   T   T   T
  0.6472654059932567  0.5788886726442452  0.3396275894300628   T   T   T
  0.6585978481337326  0.5037680728181523  0.3373738465365122   T   T   T
  0.6148334237020907  0.4545011580957595  0.3414959703926065   T   T   T
  0.5588447359125087  0.4784500106691160  0.3466407499100967   T   T   T
  0.5493524841039359  0.5547600878096953  0.3496675460509847   T   T   T
  0.5131448011122481  0.4258668746369350  0.3474185918726139   T   T   T
  0.4585885260261919  0.4436996060121565  0.3398227267460220   T   T   T
  0.4103795834650210  0.3970967208175215  0.3361968018346672   T   T   T
  0.3614772512446870  0.4265086292436183  0.3212700283000669   T   T   T
  0.4091528256822431  0.3219318621400046  0.3446062936375122   T   T   T
  0.3147383343690778  0.3844372471316455  0.3144029669805571   T   T   T
  0.3626154920901964  0.2790346435459707  0.3382150230212658   T   T   T
  0.3139833303381778  0.3087592785452219  0.3224787828985651   T   T   T
  0.2662557884242034  0.1901324507368219  0.3256814847047612   T   T   T
  0.2184201626597813  0.2992768842091012  0.3007174056795441   T   T   T
  0.2683649771646182  0.2663618917736001  0.3153529360470194   T   T   T
  0.6914482929762586  0.6313657459826569  0.3347165460959508   T   T   T
  0.6852335090158479  0.6958223772281614  0.3455592628037664   T   T   T
  0.7362339802120077  0.6111715112704840  0.3191537884218244   T   T   T
  0.8117835995420191  0.1125635018380584  0.2321493771669856   T   T   T
  0.2630691065741450  0.8103336824822458  0.2018716110641310   T   T   T
  0.6851091955759284  0.0337573162882229  0.1842947092895953   T   T   T
  0.3339308522263083  0.6724342049408517  0.2048376345662696   T   T   T
  0.1345387275842576  0.5520840805978969  0.1343198187704012   T   T   T
  0.8752791544919903  0.8239005397397293  0.1666600102791376   T   T   T
  0.4058517919973495  0.9396078021343203  0.1430602421930921   T   T   T
  0.6054099032732418  0.4926039965432946  0.1619596696933315   T   T   T
  0.0569968279804810  0.9080680225762237  0.1523107577450761   T   T   T
  0.7309672064212295  0.2476874321462820  0.1599474103039715   T   T   T
  0.4255422649497846  0.1836630252672819  0.0986496416072016   T   T   T
  0.4520799609066126  0.3205272435873377  0.2241056103442828   T   T   T
  0.1678641291993092  0.6644995497864764  0.1701350035474716   T   T   T
  0.9474523171173312  0.2620676493630913  0.1704459471709596   T   T   T
  0.4246183510842110  0.5829387233121873  0.2090307628493167   T   T   T
  0.5115243433920532  0.9233763993185543  0.1225220847882221   T   T   T
  0.8429642146251158  0.1753047705581448  0.0786194768134549   T   T   T
  0.7493011206969452  0.5999817889017094  0.2153073348102654   T   T   T
  0.3986918428028877  0.6465427236078263  0.1534663002629186   T   T   T
  0.0081923437081044  0.7789903601024153  0.1514819338045223   T   T   T
  0.3323394694316150  0.5389910512567968  0.1761437427620165   T   T   T
  0.6277444656027175  0.1350700702047798  0.0860460925114200   T   T   T
  0.5958937405452036  0.8459038793185529  0.1477652282595144   T   T   T
  0.7055618690832266  0.0670015321090082  0.2451786382104993   T   T   T
  0.3505021302192897  0.4004753392800592  0.1209380465491241   T   T   T
  0.2363781619684673  0.6159530377227427  0.1238588327610479   T   T   T
  0.9067536777563772  0.1635974307042476  0.2114158436192375   T   T   T
  0.6246110254917382  0.6457334064410845  0.0615004813770460   T   T   T
  0.6912976588601558  0.8885762571961323  0.1779839843386095   T   T   T
  0.0288510070726308  0.5615750728596454  0.1141619748305562   T   T   T
  0.4590483259520148  0.0508816488881329  0.1152724900950539   T   T   T
  0.6286269544003149  0.2038356318105576  0.1436008034002626   T   T   T
  0.5534348138493306  0.6554439050706785  0.1101753353737999   T   T   T
  0.6694779232810554  0.1704863512269828  0.2025432488690156   T   T   T
  0.2379811746561257  0.9007211395745865  0.1505047464946183   T   T   T
  0.9103998263479266  0.0349952672267980  0.2414731882345969   T   T   T
  0.7782623403017371  0.9696390044359358  0.1612642978646693   T   T   T
  0.4467408429245692  0.7100098381007451  0.1025537375220104   T   T   T
  0.5870550546664901  0.4181151577333128  0.2170318539793878   T   T   T
  0.4016383199550706  0.0354957201091517  0.1923965807711732   T   T   T
  0.8240904111072921  0.0757862793686619  0.1242020706477896   T   T   T
  0.5983985046542178  0.0670923025251302  0.2253448775651592   T   T   T
  0.3586752701916083  0.1691938846552041  0.2011124105865155   T   T   T
  0.8190843840907087  0.8531999235297747  0.2227736404568847   T   T   T
  0.2221457798365331  0.8607092345870385  0.0889841949824267   T   T   T
  0.7141200247089989  0.8769994847850712  0.0800383068673585   T   T   T
  0.6166948083976855  0.8129447090702248  0.2115002840347924   T   T   T
  0.0743619645687232  0.6771407660619753  0.2077153341150139   T   T   T
  0.5351372542101579  0.5438297262171176  0.2068287815259237   T   T   T
  0.4771405804812964  0.2323572249807746  0.2740309054952573   T   T   T
  0.8519605526019562  0.6388734774474870  0.1926147451249494   T   T   T
  0.4806786673060654  0.3103457195323386  0.0993118550811944   T   T   T
  0.7396093632082431  0.1171305613929884  0.0857500682721166   T   T   T
  0.9255307833278443  0.8903166150719187  0.2196620566124634   T   T   T
  0.0190545681167092  0.5740924117057838  0.2419834718063708   T   T   T
  0.9512997222153012  0.5801575880141898  0.0664731766202616   T   T   T
  0.1700621950084651  0.2224218204632062  0.2094964199681896   T   T   T
  0.2735537361456218  0.1470280494730826  0.1147377350370729   T   T   T
  0.9306369468912897  0.8268699956328412  0.1097991302040138   T   T   T
  0.5863929145379914  0.2696518787280318  0.0899496150872312   T   T   T
  0.0021406621743737  0.1663407576402387  0.1319129870626325   T   T   T
  0.8355906320237021  0.2598916950059416  0.1827086225273088   T   T   T
  0.2986219488197674  0.2797600008746567  0.1422013458949435   T   T   T
  0.6056678622873359  0.5265441971656231  0.0990855726242063   T   T   T
  0.3257909990878254  0.9283178643122553  0.1890019239725492   T   T   T
  0.8674006255968852  0.0432330325552515  0.1820575204381846   T   T   T
  0.6640747848044832  0.6357278031038077  0.1240328449937288   T   T   T
  0.3410069695214787  0.2923856836408870  0.2353556021080287   T   T   T
  0.2734860268484707  0.5758961969982119  0.0660635075320655   T   T   T
  0.7980676377664681  0.5215499282279582  0.1685213456840596   T   T   T
  0.6759803060979026  0.7494805799405004  0.1630691135853672   T   T   T
  0.0304606594542159  0.8417222553325066  0.2092015852500440   T   T   T
  0.0364173803117055  0.8101868882510037  0.0881233805371213   T   T   T
  0.7343951479696517  0.4547293437051470  0.2126160844306670   T   T   T
  0.5628950325591189  0.4002117289855856  0.1174212260056575   T   T   T
  0.1140588060527809  0.7899235041267081  0.1735734422141809   T   T   T
  0.2196345493113276  0.9388991969485735  0.2130333552444486   T   T   T
  0.5325645228669099  0.1589264386680963  0.1185999615052440   T   T   T
  0.6457051757521876  0.5431718704786663  0.2186207072668863   T   T   T
  0.2669090687239694  0.1857456947363826  0.2396482550537457   T   T   T
  0.5137585542743570  0.6905781585294704  0.0507791476660073   T   T   T
  0.2776155844610709  0.4123883017979841  0.1699016631428214   T   T   T
  0.0490876328458544  0.5528036616997970  0.1782523105732773   T   T   T
  0.1230021454411264  0.3524484841676355  0.1016783813198553   T   T   T
  0.6837960238363024  0.9766527545359688  0.1254583817578658   T   T   T
  0.3766234697223764  0.3068896201720825  0.0738022008329366   T   T   T
  0.8149292421201456  0.2820798584183657  0.1192815270996863   T   T   T
  0.1145333345751339  0.3106443995939108  0.1660030676670297   T   T   T
  0.3725325609602440  0.1709042301778331  0.2656696328772125   T   T   T
  0.3135509022136801  0.4325603970370846  0.0615586613412827   T   T   T
  0.4484935786523860  0.1515947062121113  0.1618749070458136   T   T   T
  0.4233790456910245  0.4389685299961147  0.0729574208628887   T   T   T
  0.1461142485300741  0.9474700378646094  0.1176492449875391   T   T   T
  0.9023358315548650  0.7508987092719004  0.2209930058144952   T   T   T
  0.0995427850206513  0.1651562652252839  0.1648978157475498   T   T   T
  0.6403445377034832  0.3062999981491251  0.1895320999766729   T   T   T
  0.3230118401166994  0.0400196700787672  0.1466355686965347   T   T   T
  0.6071967334022239  0.9060312214908313  0.0885810303729841   T   T   T
  0.9640532270022529  0.6407166024093942  0.1956777647897018   T   T   T
  0.2271601485266325  0.2699320635704750  0.0901273687617858   T   T   T
  0.6716410387471902  0.0116513670070345  0.0631808360069334   T   T   T
  0.1344394158315680  0.9947231051869138  0.1792175050568864   T   T   T
  0.8481086745513793  0.4322859223876656  0.2102174920003972   T   T   T
  0.2058287199987770  0.0823424908062398  0.2105186939171000   T   T   T
  0.5595422283508618  0.2846551872357358  0.2350859776416890   T   T   T
  0.7767648068540994  0.3784068396974494  0.1630426548594802   T   T   T
  0.7621095110649835  0.6571687465911218  0.1550215889638824   T   T   T
  0.8778820749591393  0.9482389101928197  0.1324057254901208   T   T   T
  0.5369730411640035  0.7951863648150409  0.0962565617132776   T   T   T
  0.0675983689027186  0.4363434048207741  0.1428376435845251   T   T   T
  0.4189068834770497  0.5715975970597845  0.0980568573530311   T   T   T
  0.2741391796344949  0.4873941633574093  0.2282126339723189   T   T   T
  0.2752172446208966  0.5013588309202586  0.0092497242545160   T   T   T
  0.0231440860577305  0.3096489445837971  0.1276296090923143   T   T   T
  0.0158425576439934  0.9677421002842018  0.2398843653738316   T   T   T
  0.0655619545169255  0.0452237296817648  0.1330811859750866   T   T   T
  0.2187989566144042  0.5356292427790391  0.1766765722689985   T   T   T
  0.2394526460651657  0.7168781610183466  0.0776245753599702   T   T   T
  0.3765708081205896  0.3468263350763001  0.1788685149975183   T   T   T
  0.1965880853683198  0.2203700276374486  0.1465529840231458   T   T   T
  0.3356013117033901  0.6699072209161872  0.1010689962550859   T   T   T
  0.9792976100019982  0.6918590705531291  0.1025264180984798   T   T   T
  0.7360391982152230  0.7428809181478376  0.1062551857980946   T   T   T
  0.4582106644950235  0.1329624864015381  0.2271900434682567   T   T   T
  0.9898727092363002  0.8439887419705679  0.2710744444651169   T   T   T
  0.4602452272577330  0.0987581449054108  0.2932651138173467   T   T   T
  0.5450555463255202  0.3735793529306712  0.0520818461282234   T   T   T
  0.3396403993473108  0.0562168473579238  0.0808184371598116   T   T   T
  0.6741720669570503  0.4196928549391096  0.1195983043513220   T   T   T
  0.5060431382421812  0.3763950810887508  0.2753674199318570   T   T   T
  0.9193472647879823  0.5818752879514478  0.1297403496205083   T   T   T
  0.8635354644858477  0.3148944422564200  0.0611020231471794   T   T   T
  0.6872238647070311  0.1368460687303988  0.0293070943036297   T   T   T
  0.1695417831862826  0.1454871423224875  0.2662364018588255   T   T   T
  0.6580101568945682  0.3366479953196127  0.2543680728966137   T   T   T
  0.4611704057146822  0.2366098911013146  0.0419500262488568   T   T   T
  0.7166498001978290  0.5203582440383133  0.2692557197154604   T   T   T
  0.9029282288923515  0.3073121841202555  0.2275324685483082   T   T   T
  0.1426163260820918  0.7807799612519537  0.0576365969720157   T   T   T
  0.2406612439225991  0.8063252333635501  0.0282762774898359   T   T   T
  0.0955302605903711  0.1644672361489645  0.0977623748248643   T   T   T
  0.4301943861391026  0.9358444843844334  0.0778157700079221   T   T   T
  0.9050502712104302  0.6224078368023475  0.2516509488407433   T   T   T
  0.8192623614705927  0.0367797789622920  0.0598033856066374   T   T   T
  0.8182254598424648  0.8403247152046927  0.1088057340705420   T   T   T
  0.5029706366398207  0.6423492946087065  0.2489469230420645   T   T   T
  0.4632274028780020  0.5017378405106031  0.2551535143533075   T   T   T
  0.4871681236325215  0.5401543931523977  0.0458500412937001   T   T   T
  0.1697427661906692  0.7384838273941646  0.2272934044925584   T   T   T
  0.3760263214357694  0.4271473283764107  0.2357320011279942   T   T   T
  0.1320597142328245  0.0048765431562598  0.2450500091523199   T   T   T
  0.3726596754178655  0.5444832455131868  0.0393777148473266   T   T   T
  0.9245869440015482  0.2548045901834481  0.1067549403704701   T   T   T
  0.2444696331883745  0.0030190609835920  0.1033050107943442   T   T   T
  0.5859245555246549  0.6631711204094575  0.3489849561110589   T   T   T
  0.7012553058627363  0.4849760048750950  0.3323934366058360   T   T   T
  0.6234066356326805  0.3959615716052035  0.3395120435964920   T   T   T
  0.5070740217911363  0.5748525167019981  0.3550207146837754   T   T   T
  0.5246601774085733  0.3690202926980104  0.3528268372036048   T   T   T
  0.4507358840978000  0.5006717672546089  0.3327631992969375   T   T   T
  0.3613954173800603  0.4842802209889221  0.3142954053400314   T   T   T
  0.4456356463872666  0.2967193437524986  0.3564657171449351   T   T   T
  0.2787762001486054  0.4096130193297359  0.3022032528528309   T   T   T
  0.3635311536638560  0.2214866551723915  0.3451119417745108   T   T   T
  0.2650666873701773  0.1850734422596959  0.3528829278059717   T   T   T
  0.2284966302065972  0.1648304516071486  0.3151798351239800   T   T   T
  0.3030853161129813  0.1599832183275914  0.3163545406708935   T   T   T
  0.2003072614032051  0.3416572944543688  0.3170039436669809   T   T   T
  0.2283797398752676  0.3247280090568265  0.2767202672570018   T   T   T
  0.1868761415571225  0.2565966296430370  0.2966099508694963   T   T   T
  0.7765260916850506  0.0857160431960291  0.2377246905535508   T   T   T
  0.6922993961559890  0.0768536759562189  0.2677507358124617   T   T   T
  0.9033613988253019  0.9821083413170160  0.2368641147806048   T   T   T
  0.5667008695269342  0.1002547699896763  0.2208684260762774   T   T   T
  0.8651403568698761  0.3857122997093982  0.2184006108725450   T   T   T
  0.9383855006745725  0.3127646180292023  0.2397898435604579   T   T   T
  0.7037221201245146  0.4134565051199919  0.1364772562471060   T   T   T
  0.6910926714351927  0.3690365995371750  0.2524731372732101   T   T   T
  0.5046949694640986  0.3791937953988442  0.2998680829445415   T   T   T
  0.5325836229434177  0.4247103400063211  0.0487750765627015   T   T   T
  0.8295187720132273  0.3227386323358571  0.0477801545119445   T   T   T
  0.6541956659999997  0.1561438140000035  0.0176884398587636   F   F   T
  0.8581167427887494  0.0230623796663615  0.0543259429904658   T   T   T
  0.4751636603507671  0.6714043360863724  0.2611929906091662   T   T   T
  0.7845570883913238  0.8550887624241721  0.2093693973916080   T   T   T
  0.5987227750766501  0.7664664290389079  0.2176012630149422   T   T   T
  0.9391959379995010  0.5931713284564004  0.2565702555910732   T   T   T
  0.7970538514044297  0.7927475597731725  0.1099960902110989   T   T   T
  0.7162719743702766  0.7854609534021028  0.0956481501435855   T   T   T
  0.9246155294233735  0.5932781864722823  0.1533806614363997   T   T   T
  0.7256838859882234  0.5572292233989937  0.2869744917205913   T   T   T
  0.9711297643229821  0.7962315595107502  0.2731479365444657   T   T   T
  0.9868391919097708  0.0071493512205979  0.2423971010787134   T   T   T
  0.6610520239308169  0.6350450412803047  0.0510477618417834   T   T   T
  0.7550217586516184  0.8837430151322622  0.0849507650635989   T   T   T
  0.4480008272064894  0.0476662870171289  0.2913143958060530   T   T   T
  0.3098466608658283  0.4644470032086078  0.2368012697893845   T   T   T
  0.4089268007191308  0.4588651302946604  0.2434364272273754   T   T   T
  0.1485600719865854  0.0981761200414879  0.2663993483583570   T   T   T
  0.1344154237390239  0.1515069113869080  0.0919640086602357   T   T   T
  0.1551746237505698  0.3193124667457518  0.0973893194140875   T   T   T
  0.2507072150018947  0.5400330992134016  0.0005153452894132   T   T   T
  0.4809520861754317  0.2747313723837792  0.0291884943726252   T   T   T
  0.3675593437538041  0.0963890732519514  0.0796451876980234   T   T   T
  0.2524557862197473  0.2885947697851591  0.0728237204800990   T   T   T
  0.0524691857011415  0.5635173165103752  0.2554804673057820   T   T   T
  0.2936262326303006  0.7750916774666520  0.1967876285514201   T   T   T
  0.3069979768646479  0.6545260408510307  0.2215339480959342   T   T   T
  0.4876082497203364  0.4594992059955686  0.2626413677658886   T   T   T
  0.0370502812370475  0.8638383061492501  0.0860432634652716   T   T   T
  0.2046050501964336  0.7671145600488021  0.2221907092085784   T   T   T
  0.0914948030645404  0.9896949236657476  0.2435926600316595   T   T   T
  0.9466331148518180  0.5280780793226354  0.0612170364225968   T   T   T
  0.4992068160643666  0.5926174599361677  0.0443375890256961   T   T   T
  0.5533091346964870  0.6872651817099891  0.0427421062426648   T   T   T
  0.1098680489136302  0.7860586223027740  0.0726398045944127   T   T   T
  0.2231968296351088  0.8413289622853677  0.0130048020436983   T   T   T
  0.3957463543857433  0.9604062186743393  0.0696951718435236   T   T   T
  0.1011138074828007  0.9745447541983989  0.1456668654239540   T   T   T
  0.6694672570008486  0.9434179845566073  0.0889587288795545   T   T   T
  0.9902160551049944  0.8845854485119580  0.2351550952659906   T   T   T
  0.4415460534392409  0.1580949091535997  0.2653147727061414   T   T   T
  0.5440782340274836  0.3403784965507389  0.0898031175190061   T   T   T
  0.2940253619999993  0.0620622819999994  0.1114164055709487   F   F   T
  0.2131270395326759  0.9268267525360663  0.1148588548231497   T   T   T
  0.5625902400036636  0.8675117809069516  0.1139431486771851   T   T   T
  0.6133271654382696  0.4585937777520877  0.1252523419673681   T   T   T
  0.4990416963944808  0.3024859391064942  0.2523977008391443   T   T   T
  0.6677753517762923  0.2323350456892025  0.1736438960484443   T   T   T
  0.9697093369999976  0.6032112239999989  0.1039366154919367   F   F   T
  0.8370947239999964  0.0096281920000010  0.1498268997457773   F   F   T
  0.8612656384912111  0.2565486611137274  0.0916472142384464   T   T   T
  0.6810769866162897  0.1004968416298278  0.0660195557271728   T   T   T
  0.8792367126689985  0.8289341528361136  0.2067672410183329   T   T   T
  0.2027375352354823  0.1593704624124923  0.2312677043560443   T   T   T
  0.3657136559999969  0.3940635029999981  0.0820969764511001   F   F   T
  0.3990195018850251  0.6498566498374085  0.1133909532865123   T   T   T
  0.6127402536985473  0.3368673949420228  0.2239134104447742   T   T   T
  0.1446066451544806  0.2312336164180514  0.1721412165039508   T   T   T
  0.6438920968621001  0.8236969461105130  0.1748716404773599   T   T   T
  0.7097750539493209  0.9674537197620315  0.1623127202091771   T   T   T
  0.8716473851920243  0.0875713599769152  0.2171273743792411   T   T   T
  0.5942463646436713  0.1922566321361376  0.1094659939501976   T   T   T
  0.0277930108103181  0.6120545731052903  0.2051735312566485   T   T   T
  0.7899762722173567  0.2914837020117543  0.1562300505537121   T   T   T
  0.7908229252503115  0.6049317548792302  0.1828440910331595   T   T   T
  0.7089312750460178  0.6965076167212458  0.1372864660386981   T   T   T
  0.3075580907282002  0.5148156086665268  0.0442301758973974   T   T   T
  0.4361075603751388  0.2604809913261502  0.0780926062292678   T   T   T
  0.4673740835027286  0.1364947684035971  0.1236337420408920   T   T   T
  0.5121562954192761  0.7137123287579338  0.0904965229947058   T   T   T
  0.7115451513113540  0.5316118456212938  0.2299716375638151   T   T   T
  0.2757062119376669  0.4932170710886081  0.1879116137139573   T   T   T
  0.3248845894182473  0.3592094906194105  0.1530469914580345   T   T   T
  0.8984090716668475  0.2460397112495733  0.1974385075734223   T   T   T
  0.4167344394489459  0.1224179787349639  0.1948607274851775   T   T   T
  0.2095833757268061  0.7913723211503223  0.0638637646790731   T   T   T
  0.2618122223213415  0.8949212350857859  0.1881150314567392   T   T   T
  0.3639438776911828  0.9849933538401433  0.1674550490469560   T   T   T
  0.7911517247860755  0.4445810035927291  0.1891948058023836   T   T   T
  0.0663228098901798  0.1346187355713913  0.1319287465713092   T   T   T
  0.9872736473569019  0.7761218006120344  0.1128746597106078   T   T   T
  0.4515940609293319  0.9620321104635811  0.1142098361658725   T   T   T
  0.6122460528250396  0.6148415210170648  0.0994239865974358   T   T   T
  0.6627753966598509  0.0856516543077813  0.2139108293838597   T   T   T
  0.9052416648461010  0.6623836746400026  0.2156629917131791   T   T   T
  0.8070603984250618  0.1016482358793964  0.0868537547408726   T   T   T
  0.8755776339766955  0.8587059345590190  0.1294273020323829   T   T   T
  0.2515768697408516  0.2291502079729580  0.1236858062253680   T   T   T
  0.0700200887435733  0.5250611003573835  0.1417368807856764   T   T   T
  0.4821581708591255  0.5679294879541404  0.2296961043402101   T   T   T
  0.0526908333606232  0.8298370257149448  0.1717087403531247   T   T   T
  0.4266114997957446  0.5262044075304113  0.0635376365282437   T   T   T
  0.3721228383464030  0.6083828235051379  0.1860010537954382   T   T   T
  0.1892234331397408  0.5919732028673155  0.1507358973638806   T   T   T
  0.3330015904239456  0.2040074862871556  0.2354515905208424   T   T   T
  0.5938367372192107  0.4994434222417777  0.2011810351943256   T   T   T
  0.9746966395002837  0.2487172886935557  0.1338559033514811   T   T   T
  0.1325078962903149  0.7168846378818232  0.1950262783890973   T   T   T
  0.3871756891955601  0.3477649019454244  0.2186102806833430   T   T   T
  0.1723519590121633  0.0040274063621542  0.2121065642059556   T   T   T
  0.0831252038058405  0.3516751820937693  0.1342184765900619   T   T   T
  0.2710443220033981  0.6452089308403581  0.0918096780245793   T   T   T
 
  0.00000000E+00  0.00000000E+00  0.00000000E+00
  0.00000000E+00  0.00000000E+00  0.00000000E+00
  0.00000000E+00  0.00000000E+00  0.00000000E+00
  0.00000000E+00  0.00000000E+00  0.00000000E+00
  0.00000000E+00  0.00000000E+00  0.00000000E+00
  0.00000000E+00  0.00000000E+00  0.00000000E+00
  0.00000000E+00  0.00000000E+00  0.00000000E+00
  0.00000000E+00  0.00000000E+00  0.00000000E+00
  0.00000000E+00  0.00000000E+00  0.00000000E+00
  0.00000000E+00  0.00000000E+00  0.00000000E+00
  0.00000000E+00  0.00000000E+00  0.00000000E+00
  0.00000000E+00  0.00000000E+00  0.00000000E+00
  0.00000000E+00  0.00000000E+00  0.00000000E+00
  0.00000000E+00  0.00000000E+00  0.00000000E+00
  0.00000000E+00  0.00000000E+00  0.00000000E+00
  0.00000000E+00  0.00000000E+00  0.00000000E+00
  0.00000000E+00  0.00000000E+00  0.00000000E+00
  0.00000000E+00  0.00000000E+00  0.00000000E+00
  0.00000000E+00  0.00000000E+00  0.00000000E+00
  0.00000000E+00  0.00000000E+00  0.00000000E+00
  0.00000000E+00  0.00000000E+00  0.00000000E+00
  0.00000000E+00  0.00000000E+00  0.00000000E+00
  0.00000000E+00  0.00000000E+00  0.00000000E+00
  0.00000000E+00  0.00000000E+00  0.00000000E+00
  0.00000000E+00  0.00000000E+00  0.00000000E+00
  0.00000000E+00  0.00000000E+00  0.00000000E+00
  0.00000000E+00  0.00000000E+00  0.00000000E+00
  0.00000000E+00  0.00000000E+00  0.00000000E+00
  0.00000000E+00  0.00000000E+00  0.00000000E+00
  0.00000000E+00  0.00000000E+00  0.00000000E+00
  0.00000000E+00  0.00000000E+00  0.00000000E+00
  0.00000000E+00  0.00000000E+00  0.00000000E+00
  0.00000000E+00  0.00000000E+00  0.00000000E+00
  0.00000000E+00  0.00000000E+00  0.00000000E+00
  0.00000000E+00  0.00000000E+00  0.00000000E+00
  0.00000000E+00  0.00000000E+00  0.00000000E+00
  0.00000000E+00  0.00000000E+00  0.00000000E+00
  0.00000000E+00  0.00000000E+00  0.00000000E+00
  0.00000000E+00  0.00000000E+00  0.00000000E+00
  0.00000000E+00  0.00000000E+00  0.00000000E+00
  0.00000000E+00  0.00000000E+00  0.00000000E+00
  0.00000000E+00  0.00000000E+00  0.00000000E+00
  0.00000000E+00  0.00000000E+00  0.00000000E+00
  0.00000000E+00  0.00000000E+00  0.00000000E+00
  0.00000000E+00  0.00000000E+00  0.00000000E+00
  0.00000000E+00  0.00000000E+00  0.00000000E+00
  0.00000000E+00  0.00000000E+00  0.00000000E+00
  0.00000000E+00  0.00000000E+00  0.00000000E+00
  0.00000000E+00  0.00000000E+00  0.00000000E+00
  0.00000000E+00  0.00000000E+00  0.00000000E+00
  0.00000000E+00  0.00000000E+00  0.00000000E+00
  0.00000000E+00  0.00000000E+00  0.00000000E+00
  0.00000000E+00  0.00000000E+00  0.00000000E+00
  0.00000000E+00  0.00000000E+00  0.00000000E+00
  0.00000000E+00  0.00000000E+00  0.00000000E+00
  0.00000000E+00  0.00000000E+00  0.00000000E+00
  0.00000000E+00  0.00000000E+00  0.00000000E+00
  0.00000000E+00  0.00000000E+00  0.00000000E+00
  0.00000000E+00  0.00000000E+00  0.00000000E+00
  0.00000000E+00  0.00000000E+00  0.00000000E+00
  0.00000000E+00  0.00000000E+00  0.00000000E+00
  0.00000000E+00  0.00000000E+00  0.00000000E+00
  0.00000000E+00  0.00000000E+00  0.00000000E+00
  0.00000000E+00  0.00000000E+00  0.00000000E+00
  0.00000000E+00  0.00000000E+00  0.00000000E+00
  0.00000000E+00  0.00000000E+00  0.00000000E+00
  0.00000000E+00  0.00000000E+00  0.00000000E+00
  0.00000000E+00  0.00000000E+00  0.00000000E+00
  0.00000000E+00  0.00000000E+00  0.00000000E+00
  0.00000000E+00  0.00000000E+00  0.00000000E+00
  0.00000000E+00  0.00000000E+00  0.00000000E+00
  0.00000000E+00  0.00000000E+00  0.00000000E+00
  0.00000000E+00  0.00000000E+00  0.00000000E+00
  0.00000000E+00  0.00000000E+00  0.00000000E+00
  0.00000000E+00  0.00000000E+00  0.00000000E+00
  0.00000000E+00  0.00000000E+00  0.00000000E+00
  0.00000000E+00  0.00000000E+00  0.00000000E+00
  0.00000000E+00  0.00000000E+00  0.00000000E+00
  0.00000000E+00  0.00000000E+00  0.00000000E+00
  0.00000000E+00  0.00000000E+00  0.00000000E+00
  0.00000000E+00  0.00000000E+00  0.00000000E+00
  0.00000000E+00  0.00000000E+00  0.00000000E+00
  0.00000000E+00  0.00000000E+00  0.00000000E+00
  0.00000000E+00  0.00000000E+00  0.00000000E+00
  0.00000000E+00  0.00000000E+00  0.00000000E+00
  0.00000000E+00  0.00000000E+00  0.00000000E+00
  0.00000000E+00  0.00000000E+00  0.00000000E+00
  0.00000000E+00  0.00000000E+00  0.00000000E+00
  0.00000000E+00  0.00000000E+00  0.00000000E+00
  0.00000000E+00  0.00000000E+00  0.00000000E+00
  0.00000000E+00  0.00000000E+00  0.00000000E+00
  0.00000000E+00  0.00000000E+00  0.00000000E+00
  0.00000000E+00  0.00000000E+00  0.00000000E+00
  0.00000000E+00  0.00000000E+00  0.00000000E+00
  0.00000000E+00  0.00000000E+00  0.00000000E+00
  0.00000000E+00  0.00000000E+00  0.00000000E+00
  0.00000000E+00  0.00000000E+00  0.00000000E+00
  0.00000000E+00  0.00000000E+00  0.00000000E+00
  0.00000000E+00  0.00000000E+00  0.00000000E+00
  0.00000000E+00  0.00000000E+00  0.00000000E+00
  0.00000000E+00  0.00000000E+00  0.00000000E+00
  0.00000000E+00  0.00000000E+00  0.00000000E+00
  0.00000000E+00  0.00000000E+00  0.00000000E+00
  0.00000000E+00  0.00000000E+00  0.00000000E+00
  0.00000000E+00  0.00000000E+00  0.00000000E+00
  0.00000000E+00  0.00000000E+00  0.00000000E+00
  0.00000000E+00  0.00000000E+00  0.00000000E+00
  0.00000000E+00  0.00000000E+00  0.00000000E+00
  0.00000000E+00  0.00000000E+00  0.00000000E+00
  0.00000000E+00  0.00000000E+00  0.00000000E+00
  0.00000000E+00  0.00000000E+00  0.00000000E+00
  0.00000000E+00  0.00000000E+00  0.00000000E+00
  0.00000000E+00  0.00000000E+00  0.00000000E+00
  0.00000000E+00  0.00000000E+00  0.00000000E+00
  0.00000000E+00  0.00000000E+00  0.00000000E+00
  0.00000000E+00  0.00000000E+00  0.00000000E+00
  0.00000000E+00  0.00000000E+00  0.00000000E+00
  0.00000000E+00  0.00000000E+00  0.00000000E+00
  0.00000000E+00  0.00000000E+00  0.00000000E+00
  0.00000000E+00  0.00000000E+00  0.00000000E+00
  0.00000000E+00  0.00000000E+00  0.00000000E+00
  0.00000000E+00  0.00000000E+00  0.00000000E+00
  0.00000000E+00  0.00000000E+00  0.00000000E+00
  0.00000000E+00  0.00000000E+00  0.00000000E+00
  0.00000000E+00  0.00000000E+00  0.00000000E+00
  0.00000000E+00  0.00000000E+00  0.00000000E+00
  0.00000000E+00  0.00000000E+00  0.00000000E+00
  0.00000000E+00  0.00000000E+00  0.00000000E+00
  0.00000000E+00  0.00000000E+00  0.00000000E+00
  0.00000000E+00  0.00000000E+00  0.00000000E+00
  0.00000000E+00  0.00000000E+00  0.00000000E+00
  0.00000000E+00  0.00000000E+00  0.00000000E+00
  0.00000000E+00  0.00000000E+00  0.00000000E+00
  0.00000000E+00  0.00000000E+00  0.00000000E+00
  0.00000000E+00  0.00000000E+00  0.00000000E+00
  0.00000000E+00  0.00000000E+00  0.00000000E+00
  0.00000000E+00  0.00000000E+00  0.00000000E+00
  0.00000000E+00  0.00000000E+00  0.00000000E+00
  0.00000000E+00  0.00000000E+00  0.00000000E+00
  0.00000000E+00  0.00000000E+00  0.00000000E+00
  0.00000000E+00  0.00000000E+00  0.00000000E+00
  0.00000000E+00  0.00000000E+00  0.00000000E+00
  0.00000000E+00  0.00000000E+00  0.00000000E+00
  0.00000000E+00  0.00000000E+00  0.00000000E+00
  0.00000000E+00  0.00000000E+00  0.00000000E+00
  0.00000000E+00  0.00000000E+00  0.00000000E+00
  0.00000000E+00  0.00000000E+00  0.00000000E+00
  0.00000000E+00  0.00000000E+00  0.00000000E+00
  0.00000000E+00  0.00000000E+00  0.00000000E+00
  0.00000000E+00  0.00000000E+00  0.00000000E+00
  0.00000000E+00  0.00000000E+00  0.00000000E+00
  0.00000000E+00  0.00000000E+00  0.00000000E+00
  0.00000000E+00  0.00000000E+00  0.00000000E+00
  0.00000000E+00  0.00000000E+00  0.00000000E+00
  0.00000000E+00  0.00000000E+00  0.00000000E+00
  0.00000000E+00  0.00000000E+00  0.00000000E+00
  0.00000000E+00  0.00000000E+00  0.00000000E+00
  0.00000000E+00  0.00000000E+00  0.00000000E+00
  0.00000000E+00  0.00000000E+00  0.00000000E+00
  0.00000000E+00  0.00000000E+00  0.00000000E+00
  0.00000000E+00  0.00000000E+00  0.00000000E+00
  0.00000000E+00  0.00000000E+00  0.00000000E+00
  0.00000000E+00  0.00000000E+00  0.00000000E+00
  0.00000000E+00  0.00000000E+00  0.00000000E+00
  0.00000000E+00  0.00000000E+00  0.00000000E+00
  0.00000000E+00  0.00000000E+00  0.00000000E+00
  0.00000000E+00  0.00000000E+00  0.00000000E+00
  0.00000000E+00  0.00000000E+00  0.00000000E+00
  0.00000000E+00  0.00000000E+00  0.00000000E+00
  0.00000000E+00  0.00000000E+00  0.00000000E+00
  0.00000000E+00  0.00000000E+00  0.00000000E+00
  0.00000000E+00  0.00000000E+00  0.00000000E+00
  0.00000000E+00  0.00000000E+00  0.00000000E+00
  0.00000000E+00  0.00000000E+00  0.00000000E+00
  0.00000000E+00  0.00000000E+00  0.00000000E+00
  0.00000000E+00  0.00000000E+00  0.00000000E+00
  0.00000000E+00  0.00000000E+00  0.00000000E+00
  0.00000000E+00  0.00000000E+00  0.00000000E+00
  0.00000000E+00  0.00000000E+00  0.00000000E+00
  0.00000000E+00  0.00000000E+00  0.00000000E+00
  0.00000000E+00  0.00000000E+00  0.00000000E+00
  0.00000000E+00  0.00000000E+00  0.00000000E+00
  0.00000000E+00  0.00000000E+00  0.00000000E+00
  0.00000000E+00  0.00000000E+00  0.00000000E+00
  0.00000000E+00  0.00000000E+00  0.00000000E+00
  0.00000000E+00  0.00000000E+00  0.00000000E+00
  0.00000000E+00  0.00000000E+00  0.00000000E+00
  0.00000000E+00  0.00000000E+00  0.00000000E+00
  0.00000000E+00  0.00000000E+00  0.00000000E+00
  0.00000000E+00  0.00000000E+00  0.00000000E+00
  0.00000000E+00  0.00000000E+00  0.00000000E+00
  0.00000000E+00  0.00000000E+00  0.00000000E+00
  0.00000000E+00  0.00000000E+00  0.00000000E+00
  0.00000000E+00  0.00000000E+00  0.00000000E+00
  0.00000000E+00  0.00000000E+00  0.00000000E+00
  0.00000000E+00  0.00000000E+00  0.00000000E+00
  0.00000000E+00  0.00000000E+00  0.00000000E+00
  0.00000000E+00  0.00000000E+00  0.00000000E+00
  0.00000000E+00  0.00000000E+00  0.00000000E+00
  0.00000000E+00  0.00000000E+00  0.00000000E+00
  0.00000000E+00  0.00000000E+00  0.00000000E+00
  0.00000000E+00  0.00000000E+00  0.00000000E+00
  0.00000000E+00  0.00000000E+00  0.00000000E+00
  0.00000000E+00  0.00000000E+00  0.00000000E+00
  0.00000000E+00  0.00000000E+00  0.00000000E+00
  0.00000000E+00  0.00000000E+00  0.00000000E+00
  0.00000000E+00  0.00000000E+00  0.00000000E+00
  0.00000000E+00  0.00000000E+00  0.00000000E+00
  0.00000000E+00  0.00000000E+00  0.00000000E+00
  0.00000000E+00  0.00000000E+00  0.00000000E+00
  0.00000000E+00  0.00000000E+00  0.00000000E+00
  0.00000000E+00  0.00000000E+00  0.00000000E+00
  0.00000000E+00  0.00000000E+00  0.00000000E+00
  0.00000000E+00  0.00000000E+00  0.00000000E+00
  0.00000000E+00  0.00000000E+00  0.00000000E+00
  0.00000000E+00  0.00000000E+00  0.00000000E+00
  0.00000000E+00  0.00000000E+00  0.00000000E+00
  0.00000000E+00  0.00000000E+00  0.00000000E+00
  0.00000000E+00  0.00000000E+00  0.00000000E+00
  0.00000000E+00  0.00000000E+00  0.00000000E+00
  0.00000000E+00  0.00000000E+00  0.00000000E+00
  0.00000000E+00  0.00000000E+00  0.00000000E+00
  0.00000000E+00  0.00000000E+00  0.00000000E+00
  0.00000000E+00  0.00000000E+00  0.00000000E+00
  0.00000000E+00  0.00000000E+00  0.00000000E+00
  0.00000000E+00  0.00000000E+00  0.00000000E+00
  0.00000000E+00  0.00000000E+00  0.00000000E+00
  0.00000000E+00  0.00000000E+00  0.00000000E+00
  0.00000000E+00  0.00000000E+00  0.00000000E+00
  0.00000000E+00  0.00000000E+00  0.00000000E+00
  0.00000000E+00  0.00000000E+00  0.00000000E+00
  0.00000000E+00  0.00000000E+00  0.00000000E+00
  0.00000000E+00  0.00000000E+00  0.00000000E+00
  0.00000000E+00  0.00000000E+00  0.00000000E+00
  0.00000000E+00  0.00000000E+00  0.00000000E+00
  0.00000000E+00  0.00000000E+00  0.00000000E+00
  0.00000000E+00  0.00000000E+00  0.00000000E+00
  0.00000000E+00  0.00000000E+00  0.00000000E+00
  0.00000000E+00  0.00000000E+00  0.00000000E+00
  0.00000000E+00  0.00000000E+00  0.00000000E+00
  0.00000000E+00  0.00000000E+00  0.00000000E+00
  0.00000000E+00  0.00000000E+00  0.00000000E+00
  0.00000000E+00  0.00000000E+00  0.00000000E+00
  0.00000000E+00  0.00000000E+00  0.00000000E+00
  0.00000000E+00  0.00000000E+00  0.00000000E+00
  0.00000000E+00  0.00000000E+00  0.00000000E+00
  0.00000000E+00  0.00000000E+00  0.00000000E+00
  0.00000000E+00  0.00000000E+00  0.00000000E+00
  0.00000000E+00  0.00000000E+00  0.00000000E+00
  0.00000000E+00  0.00000000E+00  0.00000000E+00
  0.00000000E+00  0.00000000E+00  0.00000000E+00
  0.00000000E+00  0.00000000E+00  0.00000000E+00
  0.00000000E+00  0.00000000E+00  0.00000000E+00
  0.00000000E+00  0.00000000E+00  0.00000000E+00
  0.00000000E+00  0.00000000E+00  0.00000000E+00
  0.00000000E+00  0.00000000E+00  0.00000000E+00
  0.00000000E+00  0.00000000E+00  0.00000000E+00
  0.00000000E+00  0.00000000E+00  0.00000000E+00
  0.00000000E+00  0.00000000E+00  0.00000000E+00
  0.00000000E+00  0.00000000E+00  0.00000000E+00
  0.00000000E+00  0.00000000E+00  0.00000000E+00
  0.00000000E+00  0.00000000E+00  0.00000000E+00
  0.00000000E+00  0.00000000E+00  0.00000000E+00
  0.00000000E+00  0.00000000E+00  0.00000000E+00
  0.00000000E+00  0.00000000E+00  0.00000000E+00
  0.00000000E+00  0.00000000E+00  0.00000000E+00
  0.00000000E+00  0.00000000E+00  0.00000000E+00
  0.00000000E+00  0.00000000E+00  0.00000000E+00
  0.00000000E+00  0.00000000E+00  0.00000000E+00
  0.00000000E+00  0.00000000E+00  0.00000000E+00
  0.00000000E+00  0.00000000E+00  0.00000000E+00
  0.00000000E+00  0.00000000E+00  0.00000000E+00
  0.00000000E+00  0.00000000E+00  0.00000000E+00
  0.00000000E+00  0.00000000E+00  0.00000000E+00
  0.00000000E+00  0.00000000E+00  0.00000000E+00
  0.00000000E+00  0.00000000E+00  0.00000000E+00
  0.00000000E+00  0.00000000E+00  0.00000000E+00
  0.00000000E+00  0.00000000E+00  0.00000000E+00
  0.00000000E+00  0.00000000E+00  0.00000000E+00
  0.00000000E+00  0.00000000E+00  0.00000000E+00
  0.00000000E+00  0.00000000E+00  0.00000000E+00
  0.00000000E+00  0.00000000E+00  0.00000000E+00
  0.00000000E+00  0.00000000E+00  0.00000000E+00
  0.00000000E+00  0.00000000E+00  0.00000000E+00
  0.00000000E+00  0.00000000E+00  0.00000000E+00
  0.00000000E+00  0.00000000E+00  0.00000000E+00
  0.00000000E+00  0.00000000E+00  0.00000000E+00
  0.00000000E+00  0.00000000E+00  0.00000000E+00
  0.00000000E+00  0.00000000E+00  0.00000000E+00
  0.00000000E+00  0.00000000E+00  0.00000000E+00
  0.00000000E+00  0.00000000E+00  0.00000000E+00
  0.00000000E+00  0.00000000E+00  0.00000000E+00
  0.00000000E+00  0.00000000E+00  0.00000000E+00
  0.00000000E+00  0.00000000E+00  0.00000000E+00
  0.00000000E+00  0.00000000E+00  0.00000000E+00
  0.00000000E+00  0.00000000E+00  0.00000000E+00
  0.00000000E+00  0.00000000E+00  0.00000000E+00
  0.00000000E+00  0.00000000E+00  0.00000000E+00
  0.00000000E+00  0.00000000E+00  0.00000000E+00
  0.00000000E+00  0.00000000E+00  0.00000000E+00
  0.00000000E+00  0.00000000E+00  0.00000000E+00
  0.00000000E+00  0.00000000E+00  0.00000000E+00
  0.00000000E+00  0.00000000E+00  0.00000000E+00
