# Supplementary material for: Adsorption of 4-(N,N-Dimethylamino)-4′-nitrostilbene on an Amorphous Silica Glass Surface
Source: J Phys Chem C Nanomater Interfaces. 2023 Nov 17;127(47):22964–74. doi: 10.1021/acs.jpcc.3c05552 (PMC10694811; doi:10.1021/acs.jpcc.3c05552)
Supplement: Supplementary file 2 — jp3c05552_si_002.zip [file jp3c05552_si_002.zip › contcar/D6_CONTCAR]

DANS                                    
   1.00000000000000     
    23.7420005797999991    0.0000000000000000    0.0000000000000000
     0.0000000000000000   18.2761001587000003    0.0000000000000000
     0.0000000000000000    0.0000000000000000   40.4500007628999967
   C    N    O    H    Si
    16     2   156    64    65
Selective dynamics
Direct
  0.7783707159072977  0.7325749839275882  0.3041972100270804   T   T   T
  0.8343827308137222  0.7162132889966720  0.3124153635629193   T   T   T
  0.8487972673763220  0.6498735817497013  0.3275026814807088   T   T   T
  0.8064377109978225  0.6005688821312019  0.3350455776193011   T   T   T
  0.7492528509976030  0.6153996119271963  0.3276521603943315   T   T   T
  0.7366185507898977  0.6824288780471585  0.3116136633651517   T   T   T
  0.7068511990885643  0.5609637814062071  0.3357444223210599   T   T   T
  0.6499092369878608  0.5706064757330309  0.3334644419048427   T   T   T
  0.6057621119176430  0.5179234133371159  0.3392809614035337   T   T   T
  0.5489849894556647  0.5411989998675191  0.3375962126918966   T   T   T
  0.6148559969794516  0.4429108995859502  0.3456300284158846   T   T   T
  0.5042425678943752  0.4943136982294913  0.3429666536493024   T   T   T
  0.5705514428482551  0.3947125662121626  0.3508110949892861   T   T   T
  0.5135234500299739  0.4193085318274098  0.3505020844169089   T   T   T
  0.4800298681129573  0.2947317122560146  0.3610195462468155   T   T   T
  0.4122841960452887  0.3956194147275187  0.3487580265784757   T   T   T
  0.4696051164463796  0.3723220271084989  0.3559613178753924   T   T   T
  0.8774321555283778  0.7684583255215995  0.3044877257069175   T   T   T
  0.8631949774132064  0.8315750249280303  0.2945529078076965   T   T   T
  0.9292229883707508  0.7490474845341131  0.3075045563878701   T   T   T
  0.8120819447075177  0.1116372533533744  0.2357218027540652   T   T   T
  0.2632432825797806  0.8105550113409545  0.2042369383214786   T   T   T
  0.6835723633227898  0.0345230713559065  0.1868723909488435   T   T   T
  0.3292449666396145  0.6741552974342614  0.2053153463802893   T   T   T
  0.1328303923089418  0.5548433462187941  0.1372428890908206   T   T   T
  0.8802289194511885  0.8256255579943893  0.1720189094420330   T   T   T
  0.4076960983184477  0.9402260123199933  0.1444640499317051   T   T   T
  0.5623785869642707  0.4966992836315573  0.1587310198926426   T   T   T
  0.0564042081628779  0.9079345701192785  0.1561693744456613   T   T   T
  0.7313447338595119  0.2463068454164951  0.1628209282943747   T   T   T
  0.4230604686193818  0.1824788431744174  0.1004128732543475   T   T   T
  0.4530401508885999  0.3280645378402320  0.2276323639369314   T   T   T
  0.1669501018243258  0.6649890442984355  0.1741902634762724   T   T   T
  0.9478343461219041  0.2616398834728291  0.1753320224877249   T   T   T
  0.4175347094496602  0.5846857390543054  0.2162815372289559   T   T   T
  0.5145811862378744  0.9240595852014020  0.1255445077126974   T   T   T
  0.8404553349424946  0.1795356578586616  0.0850949902264646   T   T   T
  0.7408516107789365  0.6050726400318807  0.2143610396034493   T   T   T
  0.4015294303053895  0.6416742230136634  0.1577643896089050   T   T   T
  0.0097040539816882  0.7772265099659350  0.1543933265030994   T   T   T
  0.3308326960436181  0.5380658989493935  0.1792513913001278   T   T   T
  0.6261893605682834  0.1319062086245880  0.0866967892568075   T   T   T
  0.5970248457400286  0.8427592305536857  0.1512273049685505   T   T   T
  0.7022232854512632  0.0739795259855938  0.2469478180130510   T   T   T
  0.3543375617911174  0.3975429297340389  0.1241600799576970   T   T   T
  0.2344671896827503  0.6193596843408560  0.1269523148749900   T   T   T
  0.9082487630178808  0.1624877389405475  0.2166944465475888   T   T   T
  0.6241217906089443  0.6450797158187402  0.0628806431695310   T   T   T
  0.6912348429411030  0.8887134713684834  0.1819160848838910   T   T   T
  0.0281819878501422  0.5584289241025484  0.1160534081241946   T   T   T
  0.4619483941975500  0.0510295552315611  0.1164273643121592   T   T   T
  0.6297519542720929  0.2075618177286783  0.1420909575343422   T   T   T
  0.5540564867416112  0.6541750056205842  0.1123693700020651   T   T   T
  0.6622223455855322  0.1722913023303300  0.2027591969771773   T   T   T
  0.2377873001269365  0.9010979049176686  0.1530266962124501   T   T   T
  0.9102401757372587  0.0337681787166882  0.2457657296968695   T   T   T
  0.7786353671931560  0.9699020479240625  0.1666815224518242   T   T   T
  0.4473001862331956  0.7080941088102455  0.1067745168178451   T   T   T
  0.5838676381172421  0.4223561286692009  0.2135583341788190   T   T   T
  0.4032430686352766  0.0347763194747555  0.1939215310026003   T   T   T
  0.8217293544726746  0.0742320952418281  0.1279578494814290   T   T   T
  0.5952243154042122  0.0667106972197212  0.2269733603384634   T   T   T
  0.3613788458704043  0.1687983523746068  0.2033761768135873   T   T   T
  0.8165051644355470  0.8520564245696827  0.2251825602076782   T   T   T
  0.2201165489985694  0.8629514696114443  0.0913541123012195   T   T   T
  0.7178279123801254  0.8748630713718172  0.0837895024237403   T   T   T
  0.6231383169706326  0.8004677227419137  0.2131614893574027   T   T   T
  0.0732120179614643  0.6777461967549311  0.2114163399049678   T   T   T
  0.5290700598854354  0.5492122145260798  0.2156778493946814   T   T   T
  0.4813073290449478  0.2320160120700700  0.2739802814984530   T   T   T
  0.8480386675421850  0.6410667286839552  0.1970447400664309   T   T   T
  0.4808448153867217  0.3021156234701601  0.0881440930962882   T   T   T
  0.7384356896397709  0.1169131023110213  0.0884050026457912   T   T   T
  0.9248637705215055  0.8888988868805958  0.2271993570250007   T   T   T
  0.0172526285093482  0.5745739472626542  0.2448881858544736   T   T   T
  0.9463640984012349  0.5786941691422769  0.0711688888829333   T   T   T
  0.1737524147367579  0.2228566234044064  0.2126001235153867   T   T   T
  0.2746778616728817  0.1474681272029345  0.1170922470266854   T   T   T
  0.9307015242168047  0.8252400335497387  0.1137474988244404   T   T   T
  0.5882233011345251  0.2690678826656505  0.0874805887030130   T   T   T
  0.0026712975120006  0.1672452882813941  0.1363402348848737   T   T   T
  0.8356810453707075  0.2528344035696700  0.1867232872494153   T   T   T
  0.2999904052896932  0.2788260038364706  0.1454233059153716   T   T   T
  0.6054889985502849  0.5253977467477452  0.1000945068661445   T   T   T
  0.3271859548240008  0.9271748678140687  0.1903394947788222   T   T   T
  0.8686161520773280  0.0443821267457006  0.1855067640450324   T   T   T
  0.6645739255460983  0.6344335736366130  0.1251504766511385   T   T   T
  0.3442455586576491  0.2890584727439814  0.2396954288446381   T   T   T
  0.2736431396223732  0.5782482311435574  0.0697746452998860   T   T   T
  0.7996059221462616  0.5179274681903472  0.1758532734097775   T   T   T
  0.6833156463199624  0.7515880027568650  0.1615359073277733   T   T   T
  0.0274352615099757  0.8398982773750027  0.2125428501633287   T   T   T
  0.0364476977262140  0.8121904842712389  0.0912560990845194   T   T   T
  0.7269432390892179  0.4607588453057009  0.2180249304917414   T   T   T
  0.5522839585472218  0.3987280532019960  0.1113466810704839   T   T   T
  0.1138548436269977  0.7911805786252900  0.1780795651472881   T   T   T
  0.2218854731239749  0.9396738260947737  0.2158650054757188   T   T   T
  0.5316447044629776  0.1637856648168643  0.1187721325778896   T   T   T
  0.6389109221705083  0.5469369487609324  0.2014410171519788   T   T   T
  0.2702227191606010  0.1825287692084794  0.2426450196488610   T   T   T
  0.5121450976239088  0.6916716111349371  0.0537885938458411   T   T   T
  0.2765732987882270  0.4125230950612006  0.1708612293499557   T   T   T
  0.0459308338894424  0.5560116384832873  0.1805006224931327   T   T   T
  0.1223490117358290  0.3529703718146099  0.1054106531284716   T   T   T
  0.6862714248716768  0.9747967661031272  0.1286415807864065   T   T   T
  0.3724137025151570  0.3069250754165777  0.0746329014578792   T   T   T
  0.8162703020694212  0.2902219814504187  0.1247611150662924   T   T   T
  0.1166218115885591  0.3111342544531772  0.1697853989158830   T   T   T
  0.3774303427481517  0.1667331049605821  0.2676344580608528   T   T   T
  0.3127342540295165  0.4349145578297505  0.0660443137548070   T   T   T
  0.4495113681760622  0.1513598832467528  0.1629800350322211   T   T   T
  0.4233985803064392  0.4379092836653032  0.0747895545479970   T   T   T
  0.1448750281423356  0.9483282031676149  0.1211728469204046   T   T   T
  0.8989696062654774  0.7496428668036471  0.2266487993287535   T   T   T
  0.1007797976931098  0.1659737137514321  0.1689275162150455   T   T   T
  0.6389577747268298  0.3101568048818484  0.1874090812388739   T   T   T
  0.3241966544341397  0.0397274486430892  0.1484862278509633   T   T   T
  0.6102119205242402  0.9021203362529344  0.0920068420813445   T   T   T
  0.9615283519649137  0.6426098810425841  0.1992743045619266   T   T   T
  0.2285974224701802  0.2714707693396695  0.0932771422780554   T   T   T
  0.6735206603168764  0.0080378639043039  0.0662535334390318   T   T   T
  0.1351597448731278  0.9937091016555176  0.1830220294703422   T   T   T
  0.8359860879138723  0.4301909463177757  0.2249712566210999   T   T   T
  0.2062233940250636  0.0822905761144759  0.2141105984955230   T   T   T
  0.5617021278197066  0.2894407794889556  0.2354180439883599   T   T   T
  0.7775695307450476  0.3748169730185802  0.1732972422817479   T   T   T
  0.7648146880248040  0.6507371817764825  0.1538961991855611   T   T   T
  0.8772661116733849  0.9477811535246423  0.1363171848127845   T   T   T
  0.5368316210734450  0.7944735874551262  0.0997696013518974   T   T   T
  0.0686880739612717  0.4370970813215258  0.1474300478443175   T   T   T
  0.4194284937406982  0.5696933084435079  0.1011897654539731   T   T   T
  0.2703930362837690  0.4845730649287442  0.2300935021004710   T   T   T
  0.2740900911070651  0.5023660712622768  0.0133406998572937   T   T   T
  0.0234893811636581  0.3106938365891139  0.1327371579648512   T   T   T
  0.0176747574395225  0.9682220063066542  0.2409487473345516   T   T   T
  0.0649426832891075  0.0457141465013551  0.1378903630229565   T   T   T
  0.2174337942431802  0.5353417836574584  0.1786308282951630   T   T   T
  0.2436438815352571  0.7205847479582812  0.0809729729913284   T   T   T
  0.3750760107297848  0.3490210406446407  0.1833451370822836   T   T   T
  0.1972827765594953  0.2200620966496091  0.1491702050008812   T   T   T
  0.3364044280945887  0.6681699786407354  0.1064304216310019   T   T   T
  0.9816191891425905  0.6915443333020652  0.1044824993131058   T   T   T
  0.7397398800862086  0.7352273707152770  0.1043213370791092   T   T   T
  0.4622092895553173  0.1317883228088654  0.2277322171948578   T   T   T
  0.9982478989840843  0.8469851188940721  0.2761392002331760   T   T   T
  0.4683565634094961  0.0986270734821559  0.2938542350816856   T   T   T
  0.5520632196617014  0.3710953851356715  0.0459394589051400   T   T   T
  0.3386111519791632  0.0546066893328336  0.0825989514819196   T   T   T
  0.6553588642678426  0.4251771160534547  0.1371325023605026   T   T   T
  0.5081851024016161  0.3755768562604475  0.2792438782646032   T   T   T
  0.9220069836819884  0.5872792314322036  0.1357386447885302   T   T   T
  0.8643638259431183  0.3171493285538734  0.0660121431606028   T   T   T
  0.6864849446648801  0.1306617332691562  0.0306445425208043   T   T   T
  0.1720706096476775  0.1482735405587645  0.2700526329849886   T   T   T
  0.6599611039392309  0.3494533705819559  0.2507412605840293   T   T   T
  0.4370024795514232  0.2156332905537048  0.0388068489363171   T   T   T
  0.6720030233169286  0.5474365322321291  0.2618240351551314   T   T   T
  0.9014218461434064  0.3074098311565046  0.2314136104628157   T   T   T
  0.1423774763353238  0.7739275911902569  0.0631743850832824   T   T   T
  0.2368065494933781  0.8068680156857807  0.0308417929140639   T   T   T
  0.0955726377095092  0.1636105543945514  0.1018275642195168   T   T   T
  0.4349895549638799  0.9339426703645096  0.0797505078900711   T   T   T
  0.9019648215275518  0.6161911845455781  0.2542777033264569   T   T   T
  0.8214375175459110  0.0423918504704086  0.0627587244159875   T   T   T
  0.8182103375878452  0.8382064286801590  0.1154034168385387   T   T   T
  0.4922131845003361  0.6443423697587536  0.2582185256193353   T   T   T
  0.4569627276407014  0.5017506440145624  0.2620171278654773   T   T   T
  0.4866223643175698  0.5411476643896824  0.0481267067482984   T   T   T
  0.1694824118880682  0.7379034382260440  0.2313598776340343   T   T   T
  0.3719736359210825  0.4258539982385669  0.2414484082395288   T   T   T
  0.1337159168449496  0.0024567671082032  0.2488327942329987   T   T   T
  0.3722176133141645  0.5450924935759205  0.0425839373269320   T   T   T
  0.9248465473724092  0.2561906819712185  0.1117062430503238   T   T   T
  0.2431366331758870  0.0044578697500503  0.1063383614942004   T   T   T
  0.7691177108518106  0.7836934825642793  0.2914445810278603   T   T   T
  0.8928038501838532  0.6384287865884779  0.3329700087919048   T   T   T
  0.8171984386169383  0.5487980542586572  0.3469504540414427   T   T   T
  0.6934862986869123  0.6946192207145488  0.3041686605466890   T   T   T
  0.7232490103866280  0.5085975628618600  0.3447007240998010   T   T   T
  0.6345271415928325  0.6245510394238496  0.3258892004210192   T   T   T
  0.5401926459447742  0.5982584912422073  0.3313856132269821   T   T   T
  0.6576592370864716  0.4211062827717553  0.3459515085625979   T   T   T
  0.4615343380582415  0.5153827439214609  0.3408348245433161   T   T   T
  0.5800591589198644  0.3373422628670805  0.3555257330104262   T   T   T
  0.5108466325680882  0.2862060446156091  0.3809598907634135   T   T   T
  0.4405762412138572  0.2682464934128158  0.3683890507353940   T   T   T
  0.4954631449145769  0.2672894988120099  0.3384164101730895   T   T   T
  0.4001746978781375  0.4429255171982392  0.3640422022191059   T   T   T
  0.4070091979808070  0.4104783188927834  0.3224796382217063   T   T   T
  0.3833657634911238  0.3506405164408387  0.3544109984575978   T   T   T
  0.7759177819768457  0.0858233597459513  0.2397319949599274   T   T   T
  0.6902688194182295  0.0898278916240130  0.2690679791099505   T   T   T
  0.9037008937491977  0.9803126706024077  0.2422510007788900   T   T   T
  0.5619425598930140  0.0967289871433411  0.2218681153349601   T   T   T
  0.8593523371003747  0.3849178801828213  0.2271051899024911   T   T   T
  0.9372849227666422  0.3154624127867019  0.2429881761919020   T   T   T
  0.6557378871304781  0.3851054853356925  0.1536346670859439   T   T   T
  0.6908625649787390  0.3842930039907336  0.2453943976168557   T   T   T
  0.5372852001154695  0.3769189852682917  0.2968114295529428   T   T   T
  0.5392903773859564  0.4219793793781211  0.0425224026750434   T   T   T
  0.8299753561671463  0.3271620128435622  0.0533362914184027   T   T   T
  0.6541956659999997  0.1561438140000035  0.0208327303786702   F   F   T
  0.8608445926090994  0.0296086233236127  0.0582759152077634   T   T   T
  0.4621595105538536  0.6779437920163256  0.2650939568186920   T   T   T
  0.7868741392946600  0.8633712327771744  0.2089480071268975   T   T   T
  0.6028804725533233  0.7542994683357920  0.2167478219090068   T   T   T
  0.9386088243394958  0.5930509027099263  0.2597678915329925   T   T   T
  0.8015891007608298  0.7881002031432639  0.1131393207534905   T   T   T
  0.7210885796821045  0.7801090269079677  0.0950455410934802   T   T   T
  0.9314690692666727  0.6016156566719160  0.1586944026221394   T   T   T
  0.6946342085843630  0.5462266152591881  0.2822662372479482   T   T   T
  0.9712901373790681  0.8126187950024601  0.2872265860551829   T   T   T
  0.9891699120130466  0.0076172909111787  0.2444900505846729   T   T   T
  0.6618913931990416  0.6398920967345448  0.0532259508058382   T   T   T
  0.7578525722627951  0.8805675242055855  0.0911144251694374   T   T   T
  0.4522336977878100  0.0492052484954596  0.2945399258615464   T   T   T
  0.3053185456903909  0.4620668044463941  0.2397878108130055   T   T   T
  0.4039546010857663  0.4586728687519358  0.2495109434616082   T   T   T
  0.1512942640649842  0.1012259030780816  0.2716646938593524   T   T   T
  0.1349859907920861  0.1521460125703191  0.0966354366800689   T   T   T
  0.1550444940708988  0.3207682085807835  0.1011243553040952   T   T   T
  0.2486291848658687  0.5403687696363292  0.0049478939649368   T   T   T
  0.4359227499992486  0.2463404989505315  0.0188997499677514   T   T   T
  0.3667215310877350  0.0943870926221026  0.0807890868128948   T   T   T
  0.2543051265811677  0.2897021108078080  0.0760845411063177   T   T   T
  0.0504520714449629  0.5693106202916430  0.2591984318998290   T   T   T
  0.2927107560434348  0.7742515858342303  0.1984175376627901   T   T   T
  0.3002006048720041  0.6580705530150728  0.2211667096241501   T   T   T
  0.4833157057293549  0.4619291389978064  0.2694448349585299   T   T   T
  0.0388443218416036  0.8659736658015006  0.0919033540490080   T   T   T
  0.2036589027767571  0.7677175086386306  0.2261856057843830   T   T   T
  0.0928793359747570  0.9885430060190559  0.2469761689473830   T   T   T
  0.9422434458559656  0.5263090143531491  0.0663888819136491   T   T   T
  0.4978825902682676  0.5939153574027181  0.0467889153106517   T   T   T
  0.5512138593594107  0.6894974423621013  0.0449738678244983   T   T   T
  0.1089908265679943  0.7857107315547855  0.0769109332311497   T   T   T
  0.2158857156629656  0.8382640479420913  0.0154644919979772   T   T   T
  0.3997129070698239  0.9553750466012161  0.0711584480741734   T   T   T
  0.1006087705051143  0.9745814290774883  0.1498562037685593   T   T   T
  0.6722292672113203  0.9403315051873214  0.0923268290528053   T   T   T
  0.9914713567551805  0.8841656277164436  0.2403723566457208   T   T   T
  0.4464872010241644  0.1565041029452261  0.2660592277492339   T   T   T
  0.5435365268268327  0.3368064232453793  0.0829242454323130   T   T   T
  0.2940253619999993  0.0620622819999994  0.1136288945095984   F   F   T
  0.2118699724807515  0.9281424667330028  0.1178115748489029   T   T   T
  0.5643809139953417  0.8658007743504609  0.1172920736506215   T   T   T
  0.5944247681107099  0.4599560314324775  0.1268571882061764   T   T   T
  0.5016819804581467  0.3050072821086658  0.2538252838644737   T   T   T
  0.6664205690274531  0.2330294675969886  0.1736086228613819   T   T   T
  0.9697093369999976  0.6032112239999989  0.1074770054370656   F   F   T
  0.8370947239999964  0.0096281920000010  0.1539357504480967   F   F   T
  0.8612116136575586  0.2604026011160025  0.0971701716049674   T   T   T
  0.6810805300296628  0.0972022862900819  0.0679769946191530   T   T   T
  0.8793327214617762  0.8291394664279556  0.2123820711252959   T   T   T
  0.2048883096941961  0.1593093166687550  0.2349817465182726   T   T   T
  0.3657136559999969  0.3940635029999981  0.0848101983949545   F   F   T
  0.4001733040106655  0.6471315657454209  0.1176332577181567   T   T   T
  0.6121261099421518  0.3434041670576671  0.2219012761078424   T   T   T
  0.1466150802322359  0.2314709306948423  0.1757328409757612   T   T   T
  0.6477620015419906  0.8200550187837893  0.1765677713906147   T   T   T
  0.7100457384330069  0.9672903262955932  0.1660658791643145   T   T   T
  0.8724715661233691  0.0864493852041805  0.2212789770604589   T   T   T
  0.5940298857353701  0.1932601229553316  0.1086078153883486   T   T   T
  0.0257730003982064  0.6139148888493557  0.2083421786675770   T   T   T
  0.7905525996631592  0.2912650324286757  0.1618521769351497   T   T   T
  0.7894363041088117  0.6041789408118313  0.1850142431370843   T   T   T
  0.7124692628069985  0.6931498534363125  0.1365481938315091   T   T   T
  0.3070107548535084  0.5164923798539569  0.0481040364482441   T   T   T
  0.4285030315300265  0.2531351182871038  0.0752127858555196   T   T   T
  0.4673977430286884  0.1372518091374819  0.1245314712886539   T   T   T
  0.5120779799383003  0.7130609359739661  0.0937272449840025   T   T   T
  0.6955695097943803  0.5409003551202433  0.2243339844503049   T   T   T
  0.2736809724476034  0.4920052325659808  0.1900207220612594   T   T   T
  0.3253583830928736  0.3588674677639683  0.1559987346245357   T   T   T
  0.8986146625037390  0.2441083108168851  0.2020388164180329   T   T   T
  0.4187395474478237  0.1215350942941437  0.1961745732447110   T   T   T
  0.2088657660292914  0.7915274111100014  0.0673350412694263   T   T   T
  0.2625847398846218  0.8950574892650680  0.1904459102880428   T   T   T
  0.3651816569488969  0.9843744761722509  0.1690236741876169   T   T   T
  0.7870914419511472  0.4440761791675662  0.1978592297436992   T   T   T
  0.0667320677328092  0.1350208110937472  0.1363413149297935   T   T   T
  0.9882386486536410  0.7755107834606364  0.1159486839214185   T   T   T
  0.4546218460530588  0.9620142838213527  0.1162180087207806   T   T   T
  0.6124860975139687  0.6138704532376149  0.1007810080802797   T   T   T
  0.6590057451502083  0.0876809340717215  0.2154228091525325   T   T   T
  0.9024193587359821  0.6620297307977286  0.2197270928851702   T   T   T
  0.8061765703873837  0.1036787519627384  0.0909371635523525   T   T   T
  0.8771390119188743  0.8579566169624596  0.1344970737414965   T   T   T
  0.2525403002657361  0.2292329571129012  0.1265703165320245   T   T   T
  0.0689930001601419  0.5257417359044860  0.1448247011141863   T   T   T
  0.4744979463846827  0.5704629832450278  0.2375429144604090   T   T   T
  0.0518669985447326  0.8296465899420873  0.1756400145862552   T   T   T
  0.4266608171667295  0.5256972395799974  0.0662266186329690   T   T   T
  0.3694081131021810  0.6080093854017504  0.1896448049866871   T   T   T
  0.1877563296082391  0.5937108663179591  0.1537511008116107   T   T   T
  0.3360179246948746  0.2008088821100806  0.2383915333282786   T   T   T
  0.5789035820892925  0.5039916327559418  0.1975262414286865   T   T   T
  0.9751896341384946  0.2494392255200005  0.1386856277612118   T   T   T
  0.1316872785356109  0.7174799821815302  0.1991139273887830   T   T   T
  0.3863837205217718  0.3488900309065343  0.2229386599131798   T   T   T
  0.1734548631706467  0.0036035138465204  0.2158031407349149   T   T   T
  0.0838849406308599  0.3523342581970973  0.1385806907244924   T   T   T
  0.2717246047224790  0.6471725644705596  0.0957278299902532   T   T   T
 
  0.00000000E+00  0.00000000E+00  0.00000000E+00
  0.00000000E+00  0.00000000E+00  0.00000000E+00
  0.00000000E+00  0.00000000E+00  0.00000000E+00
  0.00000000E+00  0.00000000E+00  0.00000000E+00
  0.00000000E+00  0.00000000E+00  0.00000000E+00
  0.00000000E+00  0.00000000E+00  0.00000000E+00
  0.00000000E+00  0.00000000E+00  0.00000000E+00
  0.00000000E+00  0.00000000E+00  0.00000000E+00
  0.00000000E+00  0.00000000E+00  0.00000000E+00
  0.00000000E+00  0.00000000E+00  0.00000000E+00
  0.00000000E+00  0.00000000E+00  0.00000000E+00
  0.00000000E+00  0.00000000E+00  0.00000000E+00
  0.00000000E+00  0.00000000E+00  0.00000000E+00
  0.00000000E+00  0.00000000E+00  0.00000000E+00
  0.00000000E+00  0.00000000E+00  0.00000000E+00
  0.00000000E+00  0.00000000E+00  0.00000000E+00
  0.00000000E+00  0.00000000E+00  0.00000000E+00
  0.00000000E+00  0.00000000E+00  0.00000000E+00
  0.00000000E+00  0.00000000E+00  0.00000000E+00
  0.00000000E+00  0.00000000E+00  0.00000000E+00
  0.00000000E+00  0.00000000E+00  0.00000000E+00
  0.00000000E+00  0.00000000E+00  0.00000000E+00
  0.00000000E+00  0.00000000E+00  0.00000000E+00
  0.00000000E+00  0.00000000E+00  0.00000000E+00
  0.00000000E+00  0.00000000E+00  0.00000000E+00
  0.00000000E+00  0.00000000E+00  0.00000000E+00
  0.00000000E+00  0.00000000E+00  0.00000000E+00
  0.00000000E+00  0.00000000E+00  0.00000000E+00
  0.00000000E+00  0.00000000E+00  0.00000000E+00
  0.00000000E+00  0.00000000E+00  0.00000000E+00
  0.00000000E+00  0.00000000E+00  0.00000000E+00
  0.00000000E+00  0.00000000E+00  0.00000000E+00
  0.00000000E+00  0.00000000E+00  0.00000000E+00
  0.00000000E+00  0.00000000E+00  0.00000000E+00
  0.00000000E+00  0.00000000E+00  0.00000000E+00
  0.00000000E+00  0.00000000E+00  0.00000000E+00
  0.00000000E+00  0.00000000E+00  0.00000000E+00
  0.00000000E+00  0.00000000E+00  0.00000000E+00
  0.00000000E+00  0.00000000E+00  0.00000000E+00
  0.00000000E+00  0.00000000E+00  0.00000000E+00
  0.00000000E+00  0.00000000E+00  0.00000000E+00
  0.00000000E+00  0.00000000E+00  0.00000000E+00
  0.00000000E+00  0.00000000E+00  0.00000000E+00
  0.00000000E+00  0.00000000E+00  0.00000000E+00
  0.00000000E+00  0.00000000E+00  0.00000000E+00
  0.00000000E+00  0.00000000E+00  0.00000000E+00
  0.00000000E+00  0.00000000E+00  0.00000000E+00
  0.00000000E+00  0.00000000E+00  0.00000000E+00
  0.00000000E+00  0.00000000E+00  0.00000000E+00
  0.00000000E+00  0.00000000E+00  0.00000000E+00
  0.00000000E+00  0.00000000E+00  0.00000000E+00
  0.00000000E+00  0.00000000E+00  0.00000000E+00
  0.00000000E+00  0.00000000E+00  0.00000000E+00
  0.00000000E+00  0.00000000E+00  0.00000000E+00
  0.00000000E+00  0.00000000E+00  0.00000000E+00
  0.00000000E+00  0.00000000E+00  0.00000000E+00
  0.00000000E+00  0.00000000E+00  0.00000000E+00
  0.00000000E+00  0.00000000E+00  0.00000000E+00
  0.00000000E+00  0.00000000E+00  0.00000000E+00
  0.00000000E+00  0.00000000E+00  0.00000000E+00
  0.00000000E+00  0.00000000E+00  0.00000000E+00
  0.00000000E+00  0.00000000E+00  0.00000000E+00
  0.00000000E+00  0.00000000E+00  0.00000000E+00
  0.00000000E+00  0.00000000E+00  0.00000000E+00
  0.00000000E+00  0.00000000E+00  0.00000000E+00
  0.00000000E+00  0.00000000E+00  0.00000000E+00
  0.00000000E+00  0.00000000E+00  0.00000000E+00
  0.00000000E+00  0.00000000E+00  0.00000000E+00
  0.00000000E+00  0.00000000E+00  0.00000000E+00
  0.00000000E+00  0.00000000E+00  0.00000000E+00
  0.00000000E+00  0.00000000E+00  0.00000000E+00
  0.00000000E+00  0.00000000E+00  0.00000000E+00
  0.00000000E+00  0.00000000E+00  0.00000000E+00
  0.00000000E+00  0.00000000E+00  0.00000000E+00
  0.00000000E+00  0.00000000E+00  0.00000000E+00
  0.00000000E+00  0.00000000E+00  0.00000000E+00
  0.00000000E+00  0.00000000E+00  0.00000000E+00
  0.00000000E+00  0.00000000E+00  0.00000000E+00
  0.00000000E+00  0.00000000E+00  0.00000000E+00
  0.00000000E+00  0.00000000E+00  0.00000000E+00
  0.00000000E+00  0.00000000E+00  0.00000000E+00
  0.00000000E+00  0.00000000E+00  0.00000000E+00
  0.00000000E+00  0.00000000E+00  0.00000000E+00
  0.00000000E+00  0.00000000E+00  0.00000000E+00
  0.00000000E+00  0.00000000E+00  0.00000000E+00
  0.00000000E+00  0.00000000E+00  0.00000000E+00
  0.00000000E+00  0.00000000E+00  0.00000000E+00
  0.00000000E+00  0.00000000E+00  0.00000000E+00
  0.00000000E+00  0.00000000E+00  0.00000000E+00
  0.00000000E+00  0.00000000E+00  0.00000000E+00
  0.00000000E+00  0.00000000E+00  0.00000000E+00
  0.00000000E+00  0.00000000E+00  0.00000000E+00
  0.00000000E+00  0.00000000E+00  0.00000000E+00
  0.00000000E+00  0.00000000E+00  0.00000000E+00
  0.00000000E+00  0.00000000E+00  0.00000000E+00
  0.00000000E+00  0.00000000E+00  0.00000000E+00
  0.00000000E+00  0.00000000E+00  0.00000000E+00
  0.00000000E+00  0.00000000E+00  0.00000000E+00
  0.00000000E+00  0.00000000E+00  0.00000000E+00
  0.00000000E+00  0.00000000E+00  0.00000000E+00
  0.00000000E+00  0.00000000E+00  0.00000000E+00
  0.00000000E+00  0.00000000E+00  0.00000000E+00
  0.00000000E+00  0.00000000E+00  0.00000000E+00
  0.00000000E+00  0.00000000E+00  0.00000000E+00
  0.00000000E+00  0.00000000E+00  0.00000000E+00
  0.00000000E+00  0.00000000E+00  0.00000000E+00
  0.00000000E+00  0.00000000E+00  0.00000000E+00
  0.00000000E+00  0.00000000E+00  0.00000000E+00
  0.00000000E+00  0.00000000E+00  0.00000000E+00
  0.00000000E+00  0.00000000E+00  0.00000000E+00
  0.00000000E+00  0.00000000E+00  0.00000000E+00
  0.00000000E+00  0.00000000E+00  0.00000000E+00
  0.00000000E+00  0.00000000E+00  0.00000000E+00
  0.00000000E+00  0.00000000E+00  0.00000000E+00
  0.00000000E+00  0.00000000E+00  0.00000000E+00
  0.00000000E+00  0.00000000E+00  0.00000000E+00
  0.00000000E+00  0.00000000E+00  0.00000000E+00
  0.00000000E+00  0.00000000E+00  0.00000000E+00
  0.00000000E+00  0.00000000E+00  0.00000000E+00
  0.00000000E+00  0.00000000E+00  0.00000000E+00
  0.00000000E+00  0.00000000E+00  0.00000000E+00
  0.00000000E+00  0.00000000E+00  0.00000000E+00
  0.00000000E+00  0.00000000E+00  0.00000000E+00
  0.00000000E+00  0.00000000E+00  0.00000000E+00
  0.00000000E+00  0.00000000E+00  0.00000000E+00
  0.00000000E+00  0.00000000E+00  0.00000000E+00
  0.00000000E+00  0.00000000E+00  0.00000000E+00
  0.00000000E+00  0.00000000E+00  0.00000000E+00
  0.00000000E+00  0.00000000E+00  0.00000000E+00
  0.00000000E+00  0.00000000E+00  0.00000000E+00
  0.00000000E+00  0.00000000E+00  0.00000000E+00
  0.00000000E+00  0.00000000E+00  0.00000000E+00
  0.00000000E+00  0.00000000E+00  0.00000000E+00
  0.00000000E+00  0.00000000E+00  0.00000000E+00
  0.00000000E+00  0.00000000E+00  0.00000000E+00
  0.00000000E+00  0.00000000E+00  0.00000000E+00
  0.00000000E+00  0.00000000E+00  0.00000000E+00
  0.00000000E+00  0.00000000E+00  0.00000000E+00
  0.00000000E+00  0.00000000E+00  0.00000000E+00
  0.00000000E+00  0.00000000E+00  0.00000000E+00
  0.00000000E+00  0.00000000E+00  0.00000000E+00
  0.00000000E+00  0.00000000E+00  0.00000000E+00
  0.00000000E+00  0.00000000E+00  0.00000000E+00
  0.00000000E+00  0.00000000E+00  0.00000000E+00
  0.00000000E+00  0.00000000E+00  0.00000000E+00
  0.00000000E+00  0.00000000E+00  0.00000000E+00
  0.00000000E+00  0.00000000E+00  0.00000000E+00
  0.00000000E+00  0.00000000E+00  0.00000000E+00
  0.00000000E+00  0.00000000E+00  0.00000000E+00
  0.00000000E+00  0.00000000E+00  0.00000000E+00
  0.00000000E+00  0.00000000E+00  0.00000000E+00
  0.00000000E+00  0.00000000E+00  0.00000000E+00
  0.00000000E+00  0.00000000E+00  0.00000000E+00
  0.00000000E+00  0.00000000E+00  0.00000000E+00
  0.00000000E+00  0.00000000E+00  0.00000000E+00
  0.00000000E+00  0.00000000E+00  0.00000000E+00
  0.00000000E+00  0.00000000E+00  0.00000000E+00
  0.00000000E+00  0.00000000E+00  0.00000000E+00
  0.00000000E+00  0.00000000E+00  0.00000000E+00
  0.00000000E+00  0.00000000E+00  0.00000000E+00
  0.00000000E+00  0.00000000E+00  0.00000000E+00
  0.00000000E+00  0.00000000E+00  0.00000000E+00
  0.00000000E+00  0.00000000E+00  0.00000000E+00
  0.00000000E+00  0.00000000E+00  0.00000000E+00
  0.00000000E+00  0.00000000E+00  0.00000000E+00
  0.00000000E+00  0.00000000E+00  0.00000000E+00
  0.00000000E+00  0.00000000E+00  0.00000000E+00
  0.00000000E+00  0.00000000E+00  0.00000000E+00
  0.00000000E+00  0.00000000E+00  0.00000000E+00
  0.00000000E+00  0.00000000E+00  0.00000000E+00
  0.00000000E+00  0.00000000E+00  0.00000000E+00
  0.00000000E+00  0.00000000E+00  0.00000000E+00
  0.00000000E+00  0.00000000E+00  0.00000000E+00
  0.00000000E+00  0.00000000E+00  0.00000000E+00
  0.00000000E+00  0.00000000E+00  0.00000000E+00
  0.00000000E+00  0.00000000E+00  0.00000000E+00
  0.00000000E+00  0.00000000E+00  0.00000000E+00
  0.00000000E+00  0.00000000E+00  0.00000000E+00
  0.00000000E+00  0.00000000E+00  0.00000000E+00
  0.00000000E+00  0.00000000E+00  0.00000000E+00
  0.00000000E+00  0.00000000E+00  0.00000000E+00
  0.00000000E+00  0.00000000E+00  0.00000000E+00
  0.00000000E+00  0.00000000E+00  0.00000000E+00
  0.00000000E+00  0.00000000E+00  0.00000000E+00
  0.00000000E+00  0.00000000E+00  0.00000000E+00
  0.00000000E+00  0.00000000E+00  0.00000000E+00
  0.00000000E+00  0.00000000E+00  0.00000000E+00
  0.00000000E+00  0.00000000E+00  0.00000000E+00
  0.00000000E+00  0.00000000E+00  0.00000000E+00
  0.00000000E+00  0.00000000E+00  0.00000000E+00
  0.00000000E+00  0.00000000E+00  0.00000000E+00
  0.00000000E+00  0.00000000E+00  0.00000000E+00
  0.00000000E+00  0.00000000E+00  0.00000000E+00
  0.00000000E+00  0.00000000E+00  0.00000000E+00
  0.00000000E+00  0.00000000E+00  0.00000000E+00
  0.00000000E+00  0.00000000E+00  0.00000000E+00
  0.00000000E+00  0.00000000E+00  0.00000000E+00
  0.00000000E+00  0.00000000E+00  0.00000000E+00
  0.00000000E+00  0.00000000E+00  0.00000000E+00
  0.00000000E+00  0.00000000E+00  0.00000000E+00
  0.00000000E+00  0.00000000E+00  0.00000000E+00
  0.00000000E+00  0.00000000E+00  0.00000000E+00
  0.00000000E+00  0.00000000E+00  0.00000000E+00
  0.00000000E+00  0.00000000E+00  0.00000000E+00
  0.00000000E+00  0.00000000E+00  0.00000000E+00
  0.00000000E+00  0.00000000E+00  0.00000000E+00
  0.00000000E+00  0.00000000E+00  0.00000000E+00
  0.00000000E+00  0.00000000E+00  0.00000000E+00
  0.00000000E+00  0.00000000E+00  0.00000000E+00
  0.00000000E+00  0.00000000E+00  0.00000000E+00
  0.00000000E+00  0.00000000E+00  0.00000000E+00
  0.00000000E+00  0.00000000E+00  0.00000000E+00
  0.00000000E+00  0.00000000E+00  0.00000000E+00
  0.00000000E+00  0.00000000E+00  0.00000000E+00
  0.00000000E+00  0.00000000E+00  0.00000000E+00
  0.00000000E+00  0.00000000E+00  0.00000000E+00
  0.00000000E+00  0.00000000E+00  0.00000000E+00
  0.00000000E+00  0.00000000E+00  0.00000000E+00
  0.00000000E+00  0.00000000E+00  0.00000000E+00
  0.00000000E+00  0.00000000E+00  0.00000000E+00
  0.00000000E+00  0.00000000E+00  0.00000000E+00
  0.00000000E+00  0.00000000E+00  0.00000000E+00
  0.00000000E+00  0.00000000E+00  0.00000000E+00
  0.00000000E+00  0.00000000E+00  0.00000000E+00
  0.00000000E+00  0.00000000E+00  0.00000000E+00
  0.00000000E+00  0.00000000E+00  0.00000000E+00
  0.00000000E+00  0.00000000E+00  0.00000000E+00
  0.00000000E+00  0.00000000E+00  0.00000000E+00
  0.00000000E+00  0.00000000E+00  0.00000000E+00
  0.00000000E+00  0.00000000E+00  0.00000000E+00
  0.00000000E+00  0.00000000E+00  0.00000000E+00
  0.00000000E+00  0.00000000E+00  0.00000000E+00
  0.00000000E+00  0.00000000E+00  0.00000000E+00
  0.00000000E+00  0.00000000E+00  0.00000000E+00
  0.00000000E+00  0.00000000E+00  0.00000000E+00
  0.00000000E+00  0.00000000E+00  0.00000000E+00
  0.00000000E+00  0.00000000E+00  0.00000000E+00
  0.00000000E+00  0.00000000E+00  0.00000000E+00
  0.00000000E+00  0.00000000E+00  0.00000000E+00
  0.00000000E+00  0.00000000E+00  0.00000000E+00
  0.00000000E+00  0.00000000E+00  0.00000000E+00
  0.00000000E+00  0.00000000E+00  0.00000000E+00
  0.00000000E+00  0.00000000E+00  0.00000000E+00
  0.00000000E+00  0.00000000E+00  0.00000000E+00
  0.00000000E+00  0.00000000E+00  0.00000000E+00
  0.00000000E+00  0.00000000E+00  0.00000000E+00
  0.00000000E+00  0.00000000E+00  0.00000000E+00
  0.00000000E+00  0.00000000E+00  0.00000000E+00
  0.00000000E+00  0.00000000E+00  0.00000000E+00
  0.00000000E+00  0.00000000E+00  0.00000000E+00
  0.00000000E+00  0.00000000E+00  0.00000000E+00
  0.00000000E+00  0.00000000E+00  0.00000000E+00
  0.00000000E+00  0.00000000E+00  0.00000000E+00
  0.00000000E+00  0.00000000E+00  0.00000000E+00
  0.00000000E+00  0.00000000E+00  0.00000000E+00
  0.00000000E+00  0.00000000E+00  0.00000000E+00
  0.00000000E+00  0.00000000E+00  0.00000000E+00
  0.00000000E+00  0.00000000E+00  0.00000000E+00
  0.00000000E+00  0.00000000E+00  0.00000000E+00
  0.00000000E+00  0.00000000E+00  0.00000000E+00
  0.00000000E+00  0.00000000E+00  0.00000000E+00
  0.00000000E+00  0.00000000E+00  0.00000000E+00
  0.00000000E+00  0.00000000E+00  0.00000000E+00
  0.00000000E+00  0.00000000E+00  0.00000000E+00
  0.00000000E+00  0.00000000E+00  0.00000000E+00
  0.00000000E+00  0.00000000E+00  0.00000000E+00
  0.00000000E+00  0.00000000E+00  0.00000000E+00
  0.00000000E+00  0.00000000E+00  0.00000000E+00
  0.00000000E+00  0.00000000E+00  0.00000000E+00
  0.00000000E+00  0.00000000E+00  0.00000000E+00
  0.00000000E+00  0.00000000E+00  0.00000000E+00
  0.00000000E+00  0.00000000E+00  0.00000000E+00
  0.00000000E+00  0.00000000E+00  0.00000000E+00
  0.00000000E+00  0.00000000E+00  0.00000000E+00
  0.00000000E+00  0.00000000E+00  0.00000000E+00
  0.00000000E+00  0.00000000E+00  0.00000000E+00
  0.00000000E+00  0.00000000E+00  0.00000000E+00
  0.00000000E+00  0.00000000E+00  0.00000000E+00
  0.00000000E+00  0.00000000E+00  0.00000000E+00
  0.00000000E+00  0.00000000E+00  0.00000000E+00
  0.00000000E+00  0.00000000E+00  0.00000000E+00
  0.00000000E+00  0.00000000E+00  0.00000000E+00
  0.00000000E+00  0.00000000E+00  0.00000000E+00
  0.00000000E+00  0.00000000E+00  0.00000000E+00
  0.00000000E+00  0.00000000E+00  0.00000000E+00
  0.00000000E+00  0.00000000E+00  0.00000000E+00
  0.00000000E+00  0.00000000E+00  0.00000000E+00
  0.00000000E+00  0.00000000E+00  0.00000000E+00
  0.00000000E+00  0.00000000E+00  0.00000000E+00
  0.00000000E+00  0.00000000E+00  0.00000000E+00
  0.00000000E+00  0.00000000E+00  0.00000000E+00
  0.00000000E+00  0.00000000E+00  0.00000000E+00
  0.00000000E+00  0.00000000E+00  0.00000000E+00
  0.00000000E+00  0.00000000E+00  0.00000000E+00
  0.00000000E+00  0.00000000E+00  0.00000000E+00
  0.00000000E+00  0.00000000E+00  0.00000000E+00
  0.00000000E+00  0.00000000E+00  0.00000000E+00
  0.00000000E+00  0.00000000E+00  0.00000000E+00
  0.00000000E+00  0.00000000E+00  0.00000000E+00
  0.00000000E+00  0.00000000E+00  0.00000000E+00
  0.00000000E+00  0.00000000E+00  0.00000000E+00
  0.00000000E+00  0.00000000E+00  0.00000000E+00
  0.00000000E+00  0.00000000E+00  0.00000000E+00
