# Supplementary material for: Adsorption of 4-(N,N-Dimethylamino)-4′-nitrostilbene on an Amorphous Silica Glass Surface
Source: J Phys Chem C Nanomater Interfaces. 2023 Nov 17;127(47):22964–74. doi: 10.1021/acs.jpcc.3c05552 (PMC10694811; doi:10.1021/acs.jpcc.3c05552)
Supplement: Supplementary file 2 — jp3c05552_si_002.zip [file jp3c05552_si_002.zip › contcar/D3_CONTCAR]

DANS                                    
   1.00000000000000     
    23.7420005797999991    0.0000000000000000    0.0000000000000000
     0.0000000000000000   18.2761001587000003    0.0000000000000000
     0.0000000000000000    0.0000000000000000   40.4500007628999967
   C    N    O    H    Si
    16     2   156    64    65
Selective dynamics
Direct
  0.6335031157459295  0.6524198754128142  0.3077579568406498   T   T   T
  0.6687395192279455  0.6620030165177182  0.3353555430064009   T   T   T
  0.6469595284799714  0.6584998053054358  0.3675574780476382   T   T   T
  0.5904463039117538  0.6431424860849131  0.3719056460464464   T   T   T
  0.5536426429006407  0.6321757652962033  0.3447170728197467   T   T   T
  0.5768539869228924  0.6385573941960563  0.3124772302605625   T   T   T
  0.4954906508734704  0.6143212152923191  0.3511720827735365   T   T   T
  0.4552593717451039  0.6009106468627775  0.3278466905986256   T   T   T
  0.3976188478682549  0.5794638329045051  0.3331771143120718   T   T   T
  0.3628395409039717  0.5655553693848651  0.3055106973525818   T   T   T
  0.3728992438004511  0.5692311148261581  0.3646523677360002   T   T   T
  0.3078087515267434  0.5418032746199655  0.3084675376600666   T   T   T
  0.3179419585969357  0.5456145437147331  0.3682413825729371   T   T   T
  0.2837656781107616  0.5303309765229486  0.3401666199412105   T   T   T
  0.2061228118801892  0.4925335047947604  0.3760946727198199   T   T   T
  0.1972973708694248  0.4856774921348672  0.3143277476013659   T   T   T
  0.2298039907442846  0.5049842814990521  0.3435017199205365   T   T   T
  0.7276194552695376  0.6756715224589785  0.3310104844108535   T   T   T
  0.7500376189308590  0.6633991567061520  0.3024744957284144   T   T   T
  0.7562499401115561  0.6996892878729701  0.3551311119992319   T   T   T
  0.8100513006352685  0.1110388746084419  0.2312846001102784   T   T   T
  0.2619164713418837  0.8124569925972867  0.2026636916803493   T   T   T
  0.6842640056527358  0.0324611075455201  0.1849574099453684   T   T   T
  0.3552411180906409  0.6425618023060881  0.2157324033603668   T   T   T
  0.1327046868980107  0.5564505916685651  0.1351878598018224   T   T   T
  0.8733107236466666  0.8231023805261980  0.1662996711577621   T   T   T
  0.4052327293635911  0.9385130115882074  0.1431488547370140   T   T   T
  0.6108648107603696  0.4898009847193501  0.1653500850655957   T   T   T
  0.0576957414985093  0.9072622822728259  0.1539310893884520   T   T   T
  0.7309326801436480  0.2447010250569671  0.1613775641444969   T   T   T
  0.4264956813667928  0.1832377154823395  0.0986004441003201   T   T   T
  0.4532978545905852  0.3240240732698324  0.2270630976689881   T   T   T
  0.1696012500593582  0.6633240908528280  0.1738344726452227   T   T   T
  0.9467555930026165  0.2619120652667110  0.1721416392626491   T   T   T
  0.4354871104116656  0.5481274826471042  0.1964656115010354   T   T   T
  0.5115792370043217  0.9229993224211241  0.1234363247399998   T   T   T
  0.8429263853675459  0.1774945384136599  0.0796637894925769   T   T   T
  0.7562045626278611  0.6033128334556838  0.2134399361230284   T   T   T
  0.3962735147653764  0.6478103806510922  0.1553838184456302   T   T   T
  0.0078523967078733  0.7793441939183441  0.1521206178383626   T   T   T
  0.3307672398006348  0.5342725790004472  0.1719470122202435   T   T   T
  0.6284350544277809  0.1361195394874111  0.0868945445663762   T   T   T
  0.5964414927523480  0.8448222992734215  0.1478687495309562   T   T   T
  0.7052152550186384  0.0635596013058443  0.2460869779093660   T   T   T
  0.3503529684610713  0.3978328393442053  0.1239386219594373   T   T   T
  0.2349864222299161  0.6196905023436099  0.1253637873340248   T   T   T
  0.9062896430399735  0.1620493439278217  0.2126979155816905   T   T   T
  0.6193934727858359  0.6386400370018109  0.0610078040790867   T   T   T
  0.6923726756519670  0.8875675086353847  0.1780336721375770   T   T   T
  0.0260105712362924  0.5610480961270281  0.1171115841689249   T   T   T
  0.4585902274057255  0.0500176025291895  0.1155518104943420   T   T   T
  0.6280974877827195  0.2022819816492227  0.1452054499150891   T   T   T
  0.5515089847981225  0.6555732183774764  0.1109163255555170   T   T   T
  0.6685342647064433  0.1682783102107577  0.2041569040966519   T   T   T
  0.2362973981564479  0.9027456884199750  0.1514581399415105   T   T   T
  0.9079156657665903  0.0326304729288495  0.2423018256763256   T   T   T
  0.7780259582388167  0.9705448550581368  0.1613790241143643   T   T   T
  0.4455777288770290  0.7127566429162281  0.1048045556332200   T   T   T
  0.5940171448973167  0.4178405379866493  0.2213251288427941   T   T   T
  0.4019382586208210  0.0346808172906542  0.1922637978279078   T   T   T
  0.8244986134020763  0.0761592627412046  0.1244491931548386   T   T   T
  0.5980887343704618  0.0637863686912511  0.2268096125811887   T   T   T
  0.3592463630099302  0.1682943781229683  0.2020582147625523   T   T   T
  0.8170813601079016  0.8548101875671951  0.2221768889250235   T   T   T
  0.2198547403050162  0.8612381823609321  0.0901987933217264   T   T   T
  0.7138601008311682  0.8780872574314664  0.0800326408224115   T   T   T
  0.6190901304839758  0.8103995658094109  0.2112644998010142   T   T   T
  0.0756298533489337  0.6758643328696340  0.2107730644741239   T   T   T
  0.5462822354827170  0.5463251436136456  0.2121386188757819   T   T   T
  0.4781966368597990  0.2275473621284327  0.2742322078227403   T   T   T
  0.8567046787135592  0.6362443472930847  0.1853093231596199   T   T   T
  0.4808044740052567  0.3105610404072043  0.1021759042738787   T   T   T
  0.7400084367610088  0.1176883312984313  0.0861487271301631   T   T   T
  0.9239027876363033  0.8867652495725588  0.2198809775960895   T   T   T
  0.0157083956054747  0.5741986077399157  0.2434288740166318   T   T   T
  0.9607711476456749  0.5822255572553761  0.0641162481795268   T   T   T
  0.1715062985364811  0.2237692687741001  0.2104308959290160   T   T   T
  0.2734650340457354  0.1469329134137519  0.1146249465791147   T   T   T
  0.9304477739397313  0.8267285410353954  0.1100918303595782   T   T   T
  0.5863631376554616  0.2700002418564338  0.0919838063442775   T   T   T
  0.0016962584788503  0.1675194626315901  0.1333434649686051   T   T   T
  0.8351267684696082  0.2590449464087834  0.1845961332608431   T   T   T
  0.2991425787400791  0.2761232510868610  0.1446079076180424   T   T   T
  0.6024096695493357  0.5250806716970128  0.1024199263375997   T   T   T
  0.3250615426174923  0.9289867751230896  0.1892177521687469   T   T   T
  0.8681643020133898  0.0424993876363348  0.1820870960570193   T   T   T
  0.6627294779872092  0.6367013159714827  0.1227525511923016   T   T   T
  0.3436678654445439  0.2885352715962988  0.2387712404512290   T   T   T
  0.2733195155258881  0.5764672375980554  0.0682632447369917   T   T   T
  0.7976725409835985  0.5189771911263388  0.1664615688076378   T   T   T
  0.6780859680050636  0.7494488075604293  0.1618481583826759   T   T   T
  0.0294941471792908  0.8395200815335305  0.2102993008321679   T   T   T
  0.0363796963596782  0.8101143275925025  0.0887848536173247   T   T   T
  0.7464945012956159  0.4571382961068644  0.2175464509464526   T   T   T
  0.5641217657933452  0.3979121632372291  0.1219067670260581   T   T   T
  0.1134417932126249  0.7876039999328727  0.1749793810372010   T   T   T
  0.2192692630265176  0.9407233826581961  0.2143739239126322   T   T   T
  0.5328910400096996  0.1571427478958948  0.1192274554929044   T   T   T
  0.6555675665079692  0.5411704682303120  0.2208656253355007   T   T   T
  0.2677571832611132  0.1844350663412563  0.2408915690427694   T   T   T
  0.5100298413007909  0.6909306072422980  0.0519264912562671   T   T   T
  0.2760937254667000  0.4074361599123287  0.1724934697107037   T   T   T
  0.0504671210757413  0.5521090302300784  0.1807715005994965   T   T   T
  0.1217192428469379  0.3514624527453961  0.1023650791858542   T   T   T
  0.6832231352017059  0.9766925292687305  0.1259214614550966   T   T   T
  0.3772553760179440  0.3075944004834086  0.0757399759743285   T   T   T
  0.8146112933978998  0.2824558230227562  0.1211844339844489   T   T   T
  0.1157806394844797  0.3110638982691699  0.1669095565664414   T   T   T
  0.3740165030930712  0.1641504039410399  0.2664187758810122   T   T   T
  0.3133435419934090  0.4329559063114541  0.0648827613002365   T   T   T
  0.4479401627181127  0.1514626849106457  0.1619002101807221   T   T   T
  0.4230829800678123  0.4400915243554814  0.0765799088465395   T   T   T
  0.1450618457973820  0.9505296386710261  0.1187209704208445   T   T   T
  0.8967973254888660  0.7475182722743073  0.2201746983805928   T   T   T
  0.0989783937834210  0.1659614829743560  0.1666487058728639   T   T   T
  0.6413073976912402  0.3046253736339684  0.1911905074764682   T   T   T
  0.3232183783889993  0.0401554149972122  0.1465737137463780   T   T   T
  0.6068608271243705  0.9065962415132346  0.0888920715158365   T   T   T
  0.9665509618586178  0.6447281646503781  0.1960912730202615   T   T   T
  0.2283759734299339  0.2726577158827076  0.0920164322042194   T   T   T
  0.6712983879366322  0.0126924550396844  0.0636761626415105   T   T   T
  0.1340259926990574  0.9955205197744652  0.1807760476614987   T   T   T
  0.8579563000113809  0.4320847502321184  0.2045004701770769   T   T   T
  0.2041847830469481  0.0834076058100334  0.2127663627222235   T   T   T
  0.5608285685768595  0.2844932441244457  0.2371200371449375   T   T   T
  0.7743732972402703  0.3764077334406921  0.1655950756331592   T   T   T
  0.7623658289466395  0.6547590543368337  0.1517764073370569   T   T   T
  0.8772541390244409  0.9479076625858083  0.1322868288834239   T   T   T
  0.5368498178821638  0.7954654741956776  0.0965073376121205   T   T   T
  0.0691973303100154  0.4371693049493002  0.1442871263862416   T   T   T
  0.4182632534447541  0.5742118666243833  0.0999354164727078   T   T   T
  0.2780508326360410  0.4943447607325567  0.2275853113618138   T   T   T
  0.2746224319108138  0.4995432792989294  0.0120838971717430   T   T   T
  0.0227097845886034  0.3111016380477135  0.1298093983645694   T   T   T
  0.0134887632560646  0.9651285578194903  0.2407838642507057   T   T   T
  0.0635284992867112  0.0455136026571381  0.1355319466705650   T   T   T
  0.2176581274141241  0.5319732960101076  0.1758967955738397   T   T   T
  0.2389980478491356  0.7180561184140348  0.0780898596460739   T   T   T
  0.3759528181152839  0.3446684571303955  0.1819333790861597   T   T   T
  0.1960518708461970  0.2182168255666402  0.1471315918345855   T   T   T
  0.3346527750303867  0.6724916830815605  0.1025972751209397   T   T   T
  0.9789881282609850  0.6918670822435239  0.1035415882518484   T   T   T
  0.7354270236218616  0.7426311819044540  0.1040905460598640   T   T   T
  0.4596319685992247  0.1310545235338266  0.2268624732094007   T   T   T
  0.9871363804816755  0.8412289453618509  0.2717770506927991   T   T   T
  0.4637225385789547  0.0926579147081252  0.2924292638920392   T   T   T
  0.5453645568828432  0.3772822737875913  0.0560482335680593   T   T   T
  0.3394282434787351  0.0557463905495525  0.0807346989198260   T   T   T
  0.6757781662670896  0.4215867513356171  0.1201013005264030   T   T   T
  0.5049769127780210  0.3708022255507509  0.2800276361222196   T   T   T
  0.9135712050571612  0.5798472268381532  0.1237092735143211   T   T   T
  0.8628759010651460  0.3177767426193358  0.0632005282699366   T   T   T
  0.6873250899079547  0.1380372345422322  0.0299099650098884   T   T   T
  0.1692905725256981  0.1509356689978803  0.2682020666461576   T   T   T
  0.6609707187356161  0.3279175312192825  0.2565940141448923   T   T   T
  0.4635341203076375  0.2422219641307409  0.0432992904297012   T   T   T
  0.7283301320444590  0.5380698049192213  0.2714588637799077   T   T   T
  0.9027943911022278  0.3056215122783486  0.2295179887003157   T   T   T
  0.1417282502014511  0.7806774573464087  0.0580406674653465   T   T   T
  0.2399659209023391  0.8087927460220985  0.0292891085665748   T   T   T
  0.0952955133081598  0.1629201061493287  0.0994860634047183   T   T   T
  0.4311761304057142  0.9342035270144536  0.0781500258085656   T   T   T
  0.8976979910987265  0.6147193671592899  0.2471297663993862   T   T   T
  0.8202640932054213  0.0393670974277999  0.0597474174197601   T   T   T
  0.8179502848550431  0.8405312447408153  0.1080013750885708   T   T   T
  0.4795854898732151  0.6408254826841766  0.2411167668151997   T   T   T
  0.4658178955990162  0.4963676361173630  0.2536836849568650   T   T   T
  0.4868389030446789  0.5392694822131269  0.0483877715670662   T   T   T
  0.1689976335587241  0.7414764140476078  0.2298322619194485   T   T   T
  0.3742114753985654  0.4251658195719042  0.2389897046855891   T   T   T
  0.1308399006643953  0.0038338245139627  0.2467879749073506   T   T   T
  0.3723106807640527  0.5436334294361670  0.0415900325345841   T   T   T
  0.9243780343542235  0.2564522467540661  0.1083478352023974   T   T   T
  0.2441955229410969  0.0032133714310618  0.1035337365312483   T   T   T
  0.6509993628567586  0.6570927025299014  0.2829643497023827   T   T   T
  0.6752367762287649  0.6669307224483176  0.3884148700543006   T   T   T
  0.5734691508631956  0.6388800555843173  0.3969265077783094   T   T   T
  0.5498044574491118  0.6330073164472562  0.2908251399972188   T   T   T
  0.4842945378896379  0.6103365058546832  0.3773605211684464   T   T   T
  0.4671857280324618  0.6054737881504747  0.3018105573078318   T   T   T
  0.3807816204882759  0.5728645787154736  0.2808865663263013   T   T   T
  0.3976094213643947  0.5796710377088233  0.3869233530366212   T   T   T
  0.2833254208695323  0.5313410824060268  0.2861994968359389   T   T   T
  0.3010829580882443  0.5382382893889401  0.3930608432889992   T   T   T
  0.2056524940059220  0.5432037907964975  0.3909067372907787   T   T   T
  0.1625984510884395  0.4735222557458356  0.3734780123387629   T   T   T
  0.2299105364521460  0.4506392650659693  0.3899623810869585   T   T   T
  0.1904016773714370  0.5335015812360340  0.2981794187432086   T   T   T
  0.2185164385244588  0.4431170550645875  0.2995396694287450   T   T   T
  0.1562135826637333  0.4645445925427714  0.3221263895842097   T   T   T
  0.7757270364279634  0.0834243978780113  0.2379757428180316   T   T   T
  0.6918924167223580  0.0714148930022967  0.2688031884530499   T   T   T
  0.9005906131940653  0.9798697475195777  0.2376797378586893   T   T   T
  0.5654866455189315  0.0951546190686882  0.2219522690660639   T   T   T
  0.8719718994878755  0.3878216394238802  0.2164204684276436   T   T   T
  0.9375320941839524  0.3080587011458045  0.2426607935297573   T   T   T
  0.7051317019123253  0.4120870685519935  0.1368387560622656   T   T   T
  0.6956421494456579  0.3574179769071315  0.2553100757208785   T   T   T
  0.5301835560943465  0.3675709249829451  0.2992602843893513   T   T   T
  0.5325052195309851  0.4284412073219364  0.0532568960185588   T   T   T
  0.8285523218272118  0.3267371905876460  0.0503030926528542   T   T   T
  0.6541956659999997  0.1561438140000035  0.0180072742976180   F   F   T
  0.8591987450231042  0.0258314511162804  0.0543848399479982   T   T   T
  0.4420804351110391  0.6642393372152265  0.2406855601071579   T   T   T
  0.7819300225585155  0.8537477114796533  0.2093159725169351   T   T   T
  0.5922041041576941  0.7706930458901363  0.2155172970688261   T   T   T
  0.9314014065243483  0.5866384428488315  0.2539531714191953   T   T   T
  0.7972618493643021  0.7926056950823829  0.1085102919411740   T   T   T
  0.7160169118148528  0.7862876435786583  0.0941303215102754   T   T   T
  0.9060935591819076  0.5963357328731786  0.1464896283700825   T   T   T
  0.7364210003920458  0.5853560550143370  0.2834778376919386   T   T   T
  0.9675666417783559  0.7941105719093552  0.2740479490926246   T   T   T
  0.9845018396668719  0.0044076837589515  0.2435456999033176   T   T   T
  0.6547741891733554  0.6251713638504250  0.0499668328307762   T   T   T
  0.7547709156163263  0.8845914810779704  0.0850474182493795   T   T   T
  0.4453331036084315  0.0446580425631651  0.2935842003908885   T   T   T
  0.3119487590242608  0.4668407917176289  0.2363436598264213   T   T   T
  0.4082697148943218  0.4558720644871724  0.2456944036802486   T   T   T
  0.1484722642967636  0.1040392088787782  0.2700982776697518   T   T   T
  0.1348258311715746  0.1513480448394980  0.0946671816267732   T   T   T
  0.1551973294017378  0.3202295216127171  0.0986611997322416   T   T   T
  0.2496624429289914  0.5375107057636204  0.0031618042480653   T   T   T
  0.4842816664741841  0.2817016277228287  0.0319567022893313   T   T   T
  0.3673452582779684  0.0958512007193777  0.0793354565099524   T   T   T
  0.2539212884212463  0.2911343771147110  0.0748012039187875   T   T   T
  0.0477846801635159  0.5591341654704999  0.2571475520202260   T   T   T
  0.2938653297201793  0.7803838418899436  0.1971648979912810   T   T   T
  0.3256093795082871  0.6198675611592478  0.2294845949710633   T   T   T
  0.4895493661120293  0.4569549857804324  0.2638728994258715   T   T   T
  0.0370981896932292  0.8637760209316149  0.0867267592697188   T   T   T
  0.2043095451519212  0.7689033447539787  0.2247494119011055   T   T   T
  0.0905251376240762  0.9881090543818829  0.2452228565432597   T   T   T
  0.9572630465089903  0.5304590827096730  0.0580057302989594   T   T   T
  0.4984012162772235  0.5917530608246012  0.0461787806062495   T   T   T
  0.5491144732451423  0.6870740248537557  0.0432212348886883   T   T   T
  0.1087302667820438  0.7858407455028488  0.0728891741658830   T   T   T
  0.2223193954860497  0.8437909232551521  0.0140865749078396   T   T   T
  0.3966269345352242  0.9578756173116314  0.0696855403000987   T   T   T
  0.1003526856084182  0.9753098652609439  0.1474003154594810   T   T   T
  0.6691204981162814  0.9441646178939349  0.0892735559348767   T   T   T
  0.9882378995994066  0.8819026632136575  0.2358806713728185   T   T   T
  0.4430807134704667  0.1528654841615794  0.2654553632917364   T   T   T
  0.5443712477901675  0.3409857862679070  0.0931805427185738   T   T   T
  0.2940253619999993  0.0620622819999994  0.1113936254821646   F   F   T
  0.2117032381188765  0.9283327770904056  0.1156613525056699   T   T   T
  0.5626744791339449  0.8675366251024302  0.1143247678930778   T   T   T
  0.6145616243447626  0.4574586541163689  0.1280926655701129   T   T   T
  0.4999655635578545  0.2999184656780509  0.2543693942449046   T   T   T
  0.6677444747448014  0.2299172444531019  0.1751733005153725   T   T   T
  0.9697093369999976  0.6032112239999989  0.1030457248346144   F   F   T
  0.8370947239999964  0.0096281920000010  0.1499280514108363   F   F   T
  0.8610261172328979  0.2583407978245674  0.0933062753504869   T   T   T
  0.6813460378822337  0.1014459936167934  0.0665707614557659   T   T   T
  0.8766566960125781  0.8273602346488299  0.2064798182601225   T   T   T
  0.2026264962294134  0.1609436952370107  0.2332145134179260   T   T   T
  0.3657136559999969  0.3940635029999981  0.0850797950139365   F   F   T
  0.3978119335499290  0.6522828033006830  0.1151938171613441   T   T   T
  0.6156655114719642  0.3339558179684556  0.2262454885691230   T   T   T
  0.1450567858180170  0.2312303965959165  0.1733403083732958   T   T   T
  0.6452925861152087  0.8225070421224068  0.1744563819701928   T   T   T
  0.7096975041262459  0.9672368554620111  0.1626501527223624   T   T   T
  0.8707547634159798  0.0859735517326398  0.2174484929658402   T   T   T
  0.5943955558211114  0.1917365675777019  0.1107352542497479   T   T   T
  0.0280924996655455  0.6123380185688694  0.2070106422402894   T   T   T
  0.7893754996977242  0.2901017213661302  0.1581411351292591   T   T   T
  0.7931726949863186  0.6039327183371542  0.1792369365118663   T   T   T
  0.7089937891996961  0.6962931798874065  0.1352619936785596   T   T   T
  0.3071544798858260  0.5144352496059993  0.0468702509995359   T   T   T
  0.4371377819615801  0.2619403052000100  0.0796174769275477   T   T   T
  0.4674379540710573  0.1356054391789250  0.1238605667710131   T   T   T
  0.5104475464561009  0.7145961069162703  0.0915741718830186   T   T   T
  0.7220223292017659  0.5360547472890228  0.2318660421433788   T   T   T
  0.2750950162362822  0.4914303379650180  0.1871326124559655   T   T   T
  0.3245949518814628  0.3556404394069571  0.1557382820213197   T   T   T
  0.8980237748953590  0.2449320041356186  0.1991661291323972   T   T   T
  0.4170158122000269  0.1215340581516386  0.1950260000250338   T   T   T
  0.2084543818799663  0.7924140652398771  0.0646211236883532   T   T   T
  0.2605378401812070  0.8974152701126888  0.1889400302728527   T   T   T
  0.3636747191864498  0.9847577258190403  0.1674741523475741   T   T   T
  0.7958418361340837  0.4442989939459048  0.1891724989327939   T   T   T
  0.0655724264038198  0.1348834244501201  0.1338221282049216   T   T   T
  0.9871482219630819  0.7761964794141228  0.1135476700433610   T   T   T
  0.4515585810705905  0.9611092023152316  0.1146433081370696   T   T   T
  0.6093905781057350  0.6130782515650910  0.0999487162380022   T   T   T
  0.6621170105651070  0.0830389401967611  0.2151009007028507   T   T   T
  0.9043600300815814  0.6602527133186787  0.2127517617649382   T   T   T
  0.8075785217429189  0.1030939584366522  0.0872611072446825   T   T   T
  0.8748697550581642  0.8584612584583645  0.1292115831012419   T   T   T
  0.2516629231448403  0.2283191785330655  0.1249003737511524   T   T   T
  0.0693592430062412  0.5259189579119106  0.1436922384462171   T   T   T
  0.4828857453898484  0.5577964901318297  0.2254971131539040   T   T   T
  0.0525272330203017  0.8286835528965127  0.1729118562156652   T   T   T
  0.4260494086406754  0.5266266860962702  0.0660612732006077   T   T   T
  0.3786539189991457  0.5914841159704195  0.1846189084363512   T   T   T
  0.1883138684913100  0.5930262519803321  0.1520246296348494   T   T   T
  0.3340649114476030  0.2003674836234021  0.2371394320976422   T   T   T
  0.6025167363082875  0.4982939095669328  0.2047610400027324   T   T   T
  0.9743259355349662  0.2498437195952520  0.1355597060824660   T   T   T
  0.1328353830455383  0.7167273458236099  0.1976412287671178   T   T   T
  0.3871341099535591  0.3461567063773980  0.2215908251715415   T   T   T
  0.1711396465169571  0.0050623165606763  0.2139960176962062   T   T   T
  0.0833513921485309  0.3521619169128986  0.1355607497856970   T   T   T
  0.2702282920428203  0.6471329901467963  0.0932412582251763   T   T   T
 
  0.00000000E+00  0.00000000E+00  0.00000000E+00
  0.00000000E+00  0.00000000E+00  0.00000000E+00
  0.00000000E+00  0.00000000E+00  0.00000000E+00
  0.00000000E+00  0.00000000E+00  0.00000000E+00
  0.00000000E+00  0.00000000E+00  0.00000000E+00
  0.00000000E+00  0.00000000E+00  0.00000000E+00
  0.00000000E+00  0.00000000E+00  0.00000000E+00
  0.00000000E+00  0.00000000E+00  0.00000000E+00
  0.00000000E+00  0.00000000E+00  0.00000000E+00
  0.00000000E+00  0.00000000E+00  0.00000000E+00
  0.00000000E+00  0.00000000E+00  0.00000000E+00
  0.00000000E+00  0.00000000E+00  0.00000000E+00
  0.00000000E+00  0.00000000E+00  0.00000000E+00
  0.00000000E+00  0.00000000E+00  0.00000000E+00
  0.00000000E+00  0.00000000E+00  0.00000000E+00
  0.00000000E+00  0.00000000E+00  0.00000000E+00
  0.00000000E+00  0.00000000E+00  0.00000000E+00
  0.00000000E+00  0.00000000E+00  0.00000000E+00
  0.00000000E+00  0.00000000E+00  0.00000000E+00
  0.00000000E+00  0.00000000E+00  0.00000000E+00
  0.00000000E+00  0.00000000E+00  0.00000000E+00
  0.00000000E+00  0.00000000E+00  0.00000000E+00
  0.00000000E+00  0.00000000E+00  0.00000000E+00
  0.00000000E+00  0.00000000E+00  0.00000000E+00
  0.00000000E+00  0.00000000E+00  0.00000000E+00
  0.00000000E+00  0.00000000E+00  0.00000000E+00
  0.00000000E+00  0.00000000E+00  0.00000000E+00
  0.00000000E+00  0.00000000E+00  0.00000000E+00
  0.00000000E+00  0.00000000E+00  0.00000000E+00
  0.00000000E+00  0.00000000E+00  0.00000000E+00
  0.00000000E+00  0.00000000E+00  0.00000000E+00
  0.00000000E+00  0.00000000E+00  0.00000000E+00
  0.00000000E+00  0.00000000E+00  0.00000000E+00
  0.00000000E+00  0.00000000E+00  0.00000000E+00
  0.00000000E+00  0.00000000E+00  0.00000000E+00
  0.00000000E+00  0.00000000E+00  0.00000000E+00
  0.00000000E+00  0.00000000E+00  0.00000000E+00
  0.00000000E+00  0.00000000E+00  0.00000000E+00
  0.00000000E+00  0.00000000E+00  0.00000000E+00
  0.00000000E+00  0.00000000E+00  0.00000000E+00
  0.00000000E+00  0.00000000E+00  0.00000000E+00
  0.00000000E+00  0.00000000E+00  0.00000000E+00
  0.00000000E+00  0.00000000E+00  0.00000000E+00
  0.00000000E+00  0.00000000E+00  0.00000000E+00
  0.00000000E+00  0.00000000E+00  0.00000000E+00
  0.00000000E+00  0.00000000E+00  0.00000000E+00
  0.00000000E+00  0.00000000E+00  0.00000000E+00
  0.00000000E+00  0.00000000E+00  0.00000000E+00
  0.00000000E+00  0.00000000E+00  0.00000000E+00
  0.00000000E+00  0.00000000E+00  0.00000000E+00
  0.00000000E+00  0.00000000E+00  0.00000000E+00
  0.00000000E+00  0.00000000E+00  0.00000000E+00
  0.00000000E+00  0.00000000E+00  0.00000000E+00
  0.00000000E+00  0.00000000E+00  0.00000000E+00
  0.00000000E+00  0.00000000E+00  0.00000000E+00
  0.00000000E+00  0.00000000E+00  0.00000000E+00
  0.00000000E+00  0.00000000E+00  0.00000000E+00
  0.00000000E+00  0.00000000E+00  0.00000000E+00
  0.00000000E+00  0.00000000E+00  0.00000000E+00
  0.00000000E+00  0.00000000E+00  0.00000000E+00
  0.00000000E+00  0.00000000E+00  0.00000000E+00
  0.00000000E+00  0.00000000E+00  0.00000000E+00
  0.00000000E+00  0.00000000E+00  0.00000000E+00
  0.00000000E+00  0.00000000E+00  0.00000000E+00
  0.00000000E+00  0.00000000E+00  0.00000000E+00
  0.00000000E+00  0.00000000E+00  0.00000000E+00
  0.00000000E+00  0.00000000E+00  0.00000000E+00
  0.00000000E+00  0.00000000E+00  0.00000000E+00
  0.00000000E+00  0.00000000E+00  0.00000000E+00
  0.00000000E+00  0.00000000E+00  0.00000000E+00
  0.00000000E+00  0.00000000E+00  0.00000000E+00
  0.00000000E+00  0.00000000E+00  0.00000000E+00
  0.00000000E+00  0.00000000E+00  0.00000000E+00
  0.00000000E+00  0.00000000E+00  0.00000000E+00
  0.00000000E+00  0.00000000E+00  0.00000000E+00
  0.00000000E+00  0.00000000E+00  0.00000000E+00
  0.00000000E+00  0.00000000E+00  0.00000000E+00
  0.00000000E+00  0.00000000E+00  0.00000000E+00
  0.00000000E+00  0.00000000E+00  0.00000000E+00
  0.00000000E+00  0.00000000E+00  0.00000000E+00
  0.00000000E+00  0.00000000E+00  0.00000000E+00
  0.00000000E+00  0.00000000E+00  0.00000000E+00
  0.00000000E+00  0.00000000E+00  0.00000000E+00
  0.00000000E+00  0.00000000E+00  0.00000000E+00
  0.00000000E+00  0.00000000E+00  0.00000000E+00
  0.00000000E+00  0.00000000E+00  0.00000000E+00
  0.00000000E+00  0.00000000E+00  0.00000000E+00
  0.00000000E+00  0.00000000E+00  0.00000000E+00
  0.00000000E+00  0.00000000E+00  0.00000000E+00
  0.00000000E+00  0.00000000E+00  0.00000000E+00
  0.00000000E+00  0.00000000E+00  0.00000000E+00
  0.00000000E+00  0.00000000E+00  0.00000000E+00
  0.00000000E+00  0.00000000E+00  0.00000000E+00
  0.00000000E+00  0.00000000E+00  0.00000000E+00
  0.00000000E+00  0.00000000E+00  0.00000000E+00
  0.00000000E+00  0.00000000E+00  0.00000000E+00
  0.00000000E+00  0.00000000E+00  0.00000000E+00
  0.00000000E+00  0.00000000E+00  0.00000000E+00
  0.00000000E+00  0.00000000E+00  0.00000000E+00
  0.00000000E+00  0.00000000E+00  0.00000000E+00
  0.00000000E+00  0.00000000E+00  0.00000000E+00
  0.00000000E+00  0.00000000E+00  0.00000000E+00
  0.00000000E+00  0.00000000E+00  0.00000000E+00
  0.00000000E+00  0.00000000E+00  0.00000000E+00
  0.00000000E+00  0.00000000E+00  0.00000000E+00
  0.00000000E+00  0.00000000E+00  0.00000000E+00
  0.00000000E+00  0.00000000E+00  0.00000000E+00
  0.00000000E+00  0.00000000E+00  0.00000000E+00
  0.00000000E+00  0.00000000E+00  0.00000000E+00
  0.00000000E+00  0.00000000E+00  0.00000000E+00
  0.00000000E+00  0.00000000E+00  0.00000000E+00
  0.00000000E+00  0.00000000E+00  0.00000000E+00
  0.00000000E+00  0.00000000E+00  0.00000000E+00
  0.00000000E+00  0.00000000E+00  0.00000000E+00
  0.00000000E+00  0.00000000E+00  0.00000000E+00
  0.00000000E+00  0.00000000E+00  0.00000000E+00
  0.00000000E+00  0.00000000E+00  0.00000000E+00
  0.00000000E+00  0.00000000E+00  0.00000000E+00
  0.00000000E+00  0.00000000E+00  0.00000000E+00
  0.00000000E+00  0.00000000E+00  0.00000000E+00
  0.00000000E+00  0.00000000E+00  0.00000000E+00
  0.00000000E+00  0.00000000E+00  0.00000000E+00
  0.00000000E+00  0.00000000E+00  0.00000000E+00
  0.00000000E+00  0.00000000E+00  0.00000000E+00
  0.00000000E+00  0.00000000E+00  0.00000000E+00
  0.00000000E+00  0.00000000E+00  0.00000000E+00
  0.00000000E+00  0.00000000E+00  0.00000000E+00
  0.00000000E+00  0.00000000E+00  0.00000000E+00
  0.00000000E+00  0.00000000E+00  0.00000000E+00
  0.00000000E+00  0.00000000E+00  0.00000000E+00
  0.00000000E+00  0.00000000E+00  0.00000000E+00
  0.00000000E+00  0.00000000E+00  0.00000000E+00
  0.00000000E+00  0.00000000E+00  0.00000000E+00
  0.00000000E+00  0.00000000E+00  0.00000000E+00
  0.00000000E+00  0.00000000E+00  0.00000000E+00
  0.00000000E+00  0.00000000E+00  0.00000000E+00
  0.00000000E+00  0.00000000E+00  0.00000000E+00
  0.00000000E+00  0.00000000E+00  0.00000000E+00
  0.00000000E+00  0.00000000E+00  0.00000000E+00
  0.00000000E+00  0.00000000E+00  0.00000000E+00
  0.00000000E+00  0.00000000E+00  0.00000000E+00
  0.00000000E+00  0.00000000E+00  0.00000000E+00
  0.00000000E+00  0.00000000E+00  0.00000000E+00
  0.00000000E+00  0.00000000E+00  0.00000000E+00
  0.00000000E+00  0.00000000E+00  0.00000000E+00
  0.00000000E+00  0.00000000E+00  0.00000000E+00
  0.00000000E+00  0.00000000E+00  0.00000000E+00
  0.00000000E+00  0.00000000E+00  0.00000000E+00
  0.00000000E+00  0.00000000E+00  0.00000000E+00
  0.00000000E+00  0.00000000E+00  0.00000000E+00
  0.00000000E+00  0.00000000E+00  0.00000000E+00
  0.00000000E+00  0.00000000E+00  0.00000000E+00
  0.00000000E+00  0.00000000E+00  0.00000000E+00
  0.00000000E+00  0.00000000E+00  0.00000000E+00
  0.00000000E+00  0.00000000E+00  0.00000000E+00
  0.00000000E+00  0.00000000E+00  0.00000000E+00
  0.00000000E+00  0.00000000E+00  0.00000000E+00
  0.00000000E+00  0.00000000E+00  0.00000000E+00
  0.00000000E+00  0.00000000E+00  0.00000000E+00
  0.00000000E+00  0.00000000E+00  0.00000000E+00
  0.00000000E+00  0.00000000E+00  0.00000000E+00
  0.00000000E+00  0.00000000E+00  0.00000000E+00
  0.00000000E+00  0.00000000E+00  0.00000000E+00
  0.00000000E+00  0.00000000E+00  0.00000000E+00
  0.00000000E+00  0.00000000E+00  0.00000000E+00
  0.00000000E+00  0.00000000E+00  0.00000000E+00
  0.00000000E+00  0.00000000E+00  0.00000000E+00
  0.00000000E+00  0.00000000E+00  0.00000000E+00
  0.00000000E+00  0.00000000E+00  0.00000000E+00
  0.00000000E+00  0.00000000E+00  0.00000000E+00
  0.00000000E+00  0.00000000E+00  0.00000000E+00
  0.00000000E+00  0.00000000E+00  0.00000000E+00
  0.00000000E+00  0.00000000E+00  0.00000000E+00
  0.00000000E+00  0.00000000E+00  0.00000000E+00
  0.00000000E+00  0.00000000E+00  0.00000000E+00
  0.00000000E+00  0.00000000E+00  0.00000000E+00
  0.00000000E+00  0.00000000E+00  0.00000000E+00
  0.00000000E+00  0.00000000E+00  0.00000000E+00
  0.00000000E+00  0.00000000E+00  0.00000000E+00
  0.00000000E+00  0.00000000E+00  0.00000000E+00
  0.00000000E+00  0.00000000E+00  0.00000000E+00
  0.00000000E+00  0.00000000E+00  0.00000000E+00
  0.00000000E+00  0.00000000E+00  0.00000000E+00
  0.00000000E+00  0.00000000E+00  0.00000000E+00
  0.00000000E+00  0.00000000E+00  0.00000000E+00
  0.00000000E+00  0.00000000E+00  0.00000000E+00
  0.00000000E+00  0.00000000E+00  0.00000000E+00
  0.00000000E+00  0.00000000E+00  0.00000000E+00
  0.00000000E+00  0.00000000E+00  0.00000000E+00
  0.00000000E+00  0.00000000E+00  0.00000000E+00
  0.00000000E+00  0.00000000E+00  0.00000000E+00
  0.00000000E+00  0.00000000E+00  0.00000000E+00
  0.00000000E+00  0.00000000E+00  0.00000000E+00
  0.00000000E+00  0.00000000E+00  0.00000000E+00
  0.00000000E+00  0.00000000E+00  0.00000000E+00
  0.00000000E+00  0.00000000E+00  0.00000000E+00
  0.00000000E+00  0.00000000E+00  0.00000000E+00
  0.00000000E+00  0.00000000E+00  0.00000000E+00
  0.00000000E+00  0.00000000E+00  0.00000000E+00
  0.00000000E+00  0.00000000E+00  0.00000000E+00
  0.00000000E+00  0.00000000E+00  0.00000000E+00
  0.00000000E+00  0.00000000E+00  0.00000000E+00
  0.00000000E+00  0.00000000E+00  0.00000000E+00
  0.00000000E+00  0.00000000E+00  0.00000000E+00
  0.00000000E+00  0.00000000E+00  0.00000000E+00
  0.00000000E+00  0.00000000E+00  0.00000000E+00
  0.00000000E+00  0.00000000E+00  0.00000000E+00
  0.00000000E+00  0.00000000E+00  0.00000000E+00
  0.00000000E+00  0.00000000E+00  0.00000000E+00
  0.00000000E+00  0.00000000E+00  0.00000000E+00
  0.00000000E+00  0.00000000E+00  0.00000000E+00
  0.00000000E+00  0.00000000E+00  0.00000000E+00
  0.00000000E+00  0.00000000E+00  0.00000000E+00
  0.00000000E+00  0.00000000E+00  0.00000000E+00
  0.00000000E+00  0.00000000E+00  0.00000000E+00
  0.00000000E+00  0.00000000E+00  0.00000000E+00
  0.00000000E+00  0.00000000E+00  0.00000000E+00
  0.00000000E+00  0.00000000E+00  0.00000000E+00
  0.00000000E+00  0.00000000E+00  0.00000000E+00
  0.00000000E+00  0.00000000E+00  0.00000000E+00
  0.00000000E+00  0.00000000E+00  0.00000000E+00
  0.00000000E+00  0.00000000E+00  0.00000000E+00
  0.00000000E+00  0.00000000E+00  0.00000000E+00
  0.00000000E+00  0.00000000E+00  0.00000000E+00
  0.00000000E+00  0.00000000E+00  0.00000000E+00
  0.00000000E+00  0.00000000E+00  0.00000000E+00
  0.00000000E+00  0.00000000E+00  0.00000000E+00
  0.00000000E+00  0.00000000E+00  0.00000000E+00
  0.00000000E+00  0.00000000E+00  0.00000000E+00
  0.00000000E+00  0.00000000E+00  0.00000000E+00
  0.00000000E+00  0.00000000E+00  0.00000000E+00
  0.00000000E+00  0.00000000E+00  0.00000000E+00
  0.00000000E+00  0.00000000E+00  0.00000000E+00
  0.00000000E+00  0.00000000E+00  0.00000000E+00
  0.00000000E+00  0.00000000E+00  0.00000000E+00
  0.00000000E+00  0.00000000E+00  0.00000000E+00
  0.00000000E+00  0.00000000E+00  0.00000000E+00
  0.00000000E+00  0.00000000E+00  0.00000000E+00
  0.00000000E+00  0.00000000E+00  0.00000000E+00
  0.00000000E+00  0.00000000E+00  0.00000000E+00
  0.00000000E+00  0.00000000E+00  0.00000000E+00
  0.00000000E+00  0.00000000E+00  0.00000000E+00
  0.00000000E+00  0.00000000E+00  0.00000000E+00
  0.00000000E+00  0.00000000E+00  0.00000000E+00
  0.00000000E+00  0.00000000E+00  0.00000000E+00
  0.00000000E+00  0.00000000E+00  0.00000000E+00
  0.00000000E+00  0.00000000E+00  0.00000000E+00
  0.00000000E+00  0.00000000E+00  0.00000000E+00
  0.00000000E+00  0.00000000E+00  0.00000000E+00
  0.00000000E+00  0.00000000E+00  0.00000000E+00
  0.00000000E+00  0.00000000E+00  0.00000000E+00
  0.00000000E+00  0.00000000E+00  0.00000000E+00
  0.00000000E+00  0.00000000E+00  0.00000000E+00
  0.00000000E+00  0.00000000E+00  0.00000000E+00
  0.00000000E+00  0.00000000E+00  0.00000000E+00
  0.00000000E+00  0.00000000E+00  0.00000000E+00
  0.00000000E+00  0.00000000E+00  0.00000000E+00
  0.00000000E+00  0.00000000E+00  0.00000000E+00
  0.00000000E+00  0.00000000E+00  0.00000000E+00
  0.00000000E+00  0.00000000E+00  0.00000000E+00
  0.00000000E+00  0.00000000E+00  0.00000000E+00
  0.00000000E+00  0.00000000E+00  0.00000000E+00
  0.00000000E+00  0.00000000E+00  0.00000000E+00
  0.00000000E+00  0.00000000E+00  0.00000000E+00
  0.00000000E+00  0.00000000E+00  0.00000000E+00
  0.00000000E+00  0.00000000E+00  0.00000000E+00
  0.00000000E+00  0.00000000E+00  0.00000000E+00
  0.00000000E+00  0.00000000E+00  0.00000000E+00
  0.00000000E+00  0.00000000E+00  0.00000000E+00
  0.00000000E+00  0.00000000E+00  0.00000000E+00
  0.00000000E+00  0.00000000E+00  0.00000000E+00
  0.00000000E+00  0.00000000E+00  0.00000000E+00
  0.00000000E+00  0.00000000E+00  0.00000000E+00
  0.00000000E+00  0.00000000E+00  0.00000000E+00
  0.00000000E+00  0.00000000E+00  0.00000000E+00
  0.00000000E+00  0.00000000E+00  0.00000000E+00
  0.00000000E+00  0.00000000E+00  0.00000000E+00
  0.00000000E+00  0.00000000E+00  0.00000000E+00
  0.00000000E+00  0.00000000E+00  0.00000000E+00
  0.00000000E+00  0.00000000E+00  0.00000000E+00
  0.00000000E+00  0.00000000E+00  0.00000000E+00
  0.00000000E+00  0.00000000E+00  0.00000000E+00
  0.00000000E+00  0.00000000E+00  0.00000000E+00
  0.00000000E+00  0.00000000E+00  0.00000000E+00
  0.00000000E+00  0.00000000E+00  0.00000000E+00
  0.00000000E+00  0.00000000E+00  0.00000000E+00
  0.00000000E+00  0.00000000E+00  0.00000000E+00
  0.00000000E+00  0.00000000E+00  0.00000000E+00
  0.00000000E+00  0.00000000E+00  0.00000000E+00
  0.00000000E+00  0.00000000E+00  0.00000000E+00
  0.00000000E+00  0.00000000E+00  0.00000000E+00
  0.00000000E+00  0.00000000E+00  0.00000000E+00
  0.00000000E+00  0.00000000E+00  0.00000000E+00
  0.00000000E+00  0.00000000E+00  0.00000000E+00
  0.00000000E+00  0.00000000E+00  0.00000000E+00
  0.00000000E+00  0.00000000E+00  0.00000000E+00
  0.00000000E+00  0.00000000E+00  0.00000000E+00
  0.00000000E+00  0.00000000E+00  0.00000000E+00
  0.00000000E+00  0.00000000E+00  0.00000000E+00
  0.00000000E+00  0.00000000E+00  0.00000000E+00
  0.00000000E+00  0.00000000E+00  0.00000000E+00
  0.00000000E+00  0.00000000E+00  0.00000000E+00
  0.00000000E+00  0.00000000E+00  0.00000000E+00
