# Supplementary material for: Adsorption of 4-(N,N-Dimethylamino)-4′-nitrostilbene on an Amorphous Silica Glass Surface
Source: J Phys Chem C Nanomater Interfaces. 2023 Nov 17;127(47):22964–74. doi: 10.1021/acs.jpcc.3c05552 (PMC10694811; doi:10.1021/acs.jpcc.3c05552)
Supplement: Supplementary file 2 — jp3c05552_si_002.zip [file jp3c05552_si_002.zip › contcar/D4_CONTCAR]

DANS                                    
   1.00000000000000     
    23.7420005797999991    0.0000000000000000    0.0000000000000000
     0.0000000000000000   18.2761001587000003    0.0000000000000000
     0.0000000000000000    0.0000000000000000   40.4500007628999967
   C    N    O    H    Si
    16     2   156    64    65
Selective dynamics
Direct
  0.6059029771700635  0.5733571001016200  0.3268651478679123   T   T   T
  0.6484828321003610  0.5594175945130161  0.3500944123771218   T   T   T
  0.6418257138135371  0.5054842594329346  0.3744234705320441   T   T   T
  0.5928041683846218  0.4645591892690816  0.3748893482823060   T   T   T
  0.5484793435392293  0.4777839385687843  0.3522160154494472   T   T   T
  0.5564353696052867  0.5336835874146523  0.3283481787806812   T   T   T
  0.4980761137771799  0.4333861181647913  0.3535989405829640   T   T   T
  0.4483935857163361  0.4500759342276519  0.3380804569398712   T   T   T
  0.3983006560837565  0.4064833413500225  0.3353559858533033   T   T   T
  0.3513528358071150  0.4352657821307628  0.3181944599988611   T   T   T
  0.3937854348742877  0.3336131617251166  0.3469410036364159   T   T   T
  0.3034385361216488  0.3946675054662254  0.3122524304338234   T   T   T
  0.3463486163185017  0.2920188440002566  0.3412082284467445   T   T   T
  0.2998113997681284  0.3209084022244701  0.3231593529343264   T   T   T
  0.2500155074091734  0.2043040477329053  0.3285463007174829   T   T   T
  0.2065202881104685  0.3100398473068581  0.2982392948326016   T   T   T
  0.2538268764388443  0.2789953580837785  0.3163000108755438   T   T   T
  0.6999970597392402  0.6002815233591801  0.3488726302021041   T   T   T
  0.7124410915120625  0.6341368938282433  0.3218531723540124   T   T   T
  0.7314363072531158  0.6021830183473716  0.3741301884862312   T   T   T
  0.8099550864642218  0.1117514778754394  0.2329584800072354   T   T   T
  0.2602608313221949  0.8103111617277787  0.2041157088820814   T   T   T
  0.6852767455497695  0.0332555764109209  0.1878097438412440   T   T   T
  0.3310148240133127  0.6731928949542763  0.2074367080636771   T   T   T
  0.1342045373706208  0.5523175841774273  0.1368223797449956   T   T   T
  0.8750656779109804  0.8232444362887340  0.1688008342846652   T   T   T
  0.4048231837826330  0.9390158401716439  0.1462079232620557   T   T   T
  0.6031977774913808  0.4926120023023559  0.1648253481673986   T   T   T
  0.0562049471056077  0.9071410777691634  0.1533891048894379   T   T   T
  0.7297367337775373  0.2467587573591316  0.1652102324490889   T   T   T
  0.4245434437668803  0.1835031674566562  0.1023595671603249   T   T   T
  0.4497444524697730  0.3187970550669924  0.2277988721629934   T   T   T
  0.1664191063944404  0.6636645983464263  0.1736427947689813   T   T   T
  0.9465075989023275  0.2631746772587643  0.1743905484297429   T   T   T
  0.4218479375760560  0.5850717952415103  0.2136034978626700   T   T   T
  0.5111583976127081  0.9232201021577684  0.1266834591627663   T   T   T
  0.8381362677980050  0.1811251177574774  0.0830854939935599   T   T   T
  0.7444589655453742  0.6036557658245945  0.2182630502466403   T   T   T
  0.3977948015315174  0.6456100473110804  0.1570546890595599   T   T   T
  0.0076341444079670  0.7777973839000931  0.1527517558276777   T   T   T
  0.3310988474685961  0.5386003794489986  0.1798234784294453   T   T   T
  0.6248570668508696  0.1328730083055096  0.0888221519946460   T   T   T
  0.5959523754838787  0.8466480836638323  0.1520617698300170   T   T   T
  0.7047731575661473  0.0668763722204211  0.2486360835775035   T   T   T
  0.3507921820434989  0.4000085753414238  0.1240477477113955   T   T   T
  0.2358221538923732  0.6172436704153504  0.1273300777233247   T   T   T
  0.9062216562070120  0.1631128179792971  0.2146637740804671   T   T   T
  0.6237145729781990  0.6457767545563445  0.0646973675092077   T   T   T
  0.6925340154029950  0.8880713519333407  0.1813736404357976   T   T   T
  0.0294993464664788  0.5615533479851940  0.1153324187700490   T   T   T
  0.4585028495550430  0.0506929158178962  0.1191053794505307   T   T   T
  0.6292578489111079  0.2019001302457414  0.1461762165222059   T   T   T
  0.5526224256837216  0.6539324322975576  0.1134873740352014   T   T   T
  0.6655422528635200  0.1692980511328322  0.2062397550831752   T   T   T
  0.2357470020837324  0.9013356410223472  0.1528337131204156   T   T   T
  0.9080858236318268  0.0340188404046931  0.2442310042992515   T   T   T
  0.7784434830252771  0.9702175504225140  0.1641844236630133   T   T   T
  0.4462141776032261  0.7096130164969237  0.1064248048950047   T   T   T
  0.5842803826618925  0.4178034573471053  0.2197759132434629   T   T   T
  0.3996520955214072  0.0344909018769142  0.1956462695475591   T   T   T
  0.8237660023894759  0.0754505404280188  0.1263767151546703   T   T   T
  0.5975435300522799  0.0625695007571267  0.2287064832493862   T   T   T
  0.3560285468560173  0.1677095846518467  0.2046055683965377   T   T   T
  0.8168145915726109  0.8509327121252149  0.2244291220887484   T   T   T
  0.2197182997445005  0.8611803366142001  0.0913518184661650   T   T   T
  0.7133983011283571  0.8758809611041840  0.0836085881272384   T   T   T
  0.6191329460610830  0.8110201326122903  0.2151762822909012   T   T   T
  0.0719921757111620  0.6773671501256801  0.2102809124027397   T   T   T
  0.5317509276124718  0.5430130377167514  0.2092449359909143   T   T   T
  0.4746932960297837  0.2308652966400350  0.2777383955435311   T   T   T
  0.8490977826377774  0.6392760705723397  0.1973952494089158   T   T   T
  0.4801531956953999  0.3098926892606551  0.1022689055120088   T   T   T
  0.7369102529939201  0.1168417506052739  0.0899361011113030   T   T   T
  0.9232461931148869  0.8908037232810192  0.2220288501411957   T   T   T
  0.0181062537706947  0.5720788732951207  0.2439248203650183   T   T   T
  0.9471435562914998  0.5771721625221141  0.0701910725118266   T   T   T
  0.1689559673080709  0.2228987473482242  0.2114967857571071   T   T   T
  0.2730910318044195  0.1468586996064779  0.1169483479241409   T   T   T
  0.9294364369088045  0.8256915791036686  0.1116070684059769   T   T   T
  0.5856864463049991  0.2683658301523888  0.0930865260821274   T   T   T
 -0.0004034822336172  0.1673444167358634  0.1350146018711589   T   T   T
  0.8347072250290695  0.2605931364491913  0.1874397102100527   T   T   T
  0.2969169492425535  0.2797191674193568  0.1443068054122646   T   T   T
  0.6054875682129578  0.5256365556904827  0.1018599800180879   T   T   T
  0.3235371582379201  0.9278615089824199  0.1914426530198128   T   T   T
  0.8685955391894596  0.0434644132823337  0.1838995077524434   T   T   T
  0.6633040854419097  0.6348589104190236  0.1271838976844543   T   T   T
  0.3383116815172966  0.2914417039803751  0.2383221485911641   T   T   T
  0.2730287168891036  0.5760466905534604  0.0696732354454262   T   T   T
  0.7959869196579863  0.5204615975356022  0.1745161199040510   T   T   T
  0.6766390638152764  0.7495084253705128  0.1655290285723852   T   T   T
  0.0278287463336495  0.8424882105371976  0.2103349101131836   T   T   T
  0.0353341497582440  0.8114566528679188  0.0895530395739068   T   T   T
  0.7323997391246723  0.4578362083100776  0.2200627226683241   T   T   T
  0.5626603990095181  0.3993117588777184  0.1202014343586774   T   T   T
  0.1125366745201290  0.7894627900248149  0.1759502984237235   T   T   T
  0.2173078046291354  0.9389223946228774  0.2154132767652172   T   T   T
  0.5313189833430333  0.1594081064238951  0.1228250087754374   T   T   T
  0.6417973376507610  0.5442007133378202  0.2216002890769379   T   T   T
  0.2640854272915947  0.1848658515084848  0.2429821879524955   T   T   T
  0.5130362007903593  0.6920950608166970  0.0544725832297354   T   T   T
  0.2770359661240191  0.4118403880686789  0.1725735168729569   T   T   T
  0.0472125313135583  0.5540531006098116  0.1797452858597573   T   T   T
  0.1203555267351944  0.3513413157333728  0.1034490491031943   T   T   T
  0.6833604839848791  0.9760953711486379  0.1289142102301219   T   T   T
  0.3764188137799608  0.3069049128242801  0.0766676279052134   T   T   T
  0.8124726623751534  0.2874022667040987  0.1247263702121147   T   T   T
  0.1138973347488717  0.3109596223481004  0.1679799978283339   T   T   T
  0.3694774508721466  0.1706465357337867  0.2692775786282449   T   T   T
  0.3132848298294141  0.4327400616344465  0.0648627581249683   T   T   T
  0.4465106289161593  0.1512397085548687  0.1656625446723791   T   T   T
  0.4232300173091956  0.4392358901225641  0.0759054438444838   T   T   T
  0.1452021747432329  0.9508763084956263  0.1197104732102939   T   T   T
  0.9018412636707408  0.7514668479003850  0.2236244484503403   T   T   T
  0.0977462197196834  0.1656373733930005  0.1672211604633018   T   T   T
  0.6363125364594122  0.3048014157580193  0.1921942479189987   T   T   T
  0.3222991088851512  0.0400025071786555  0.1492081463109148   T   T   T
  0.6065160173767078  0.9051434988234264  0.0924640019194173   T   T   T
  0.9617468717520026  0.6395831774000423  0.1984378224698046   T   T   T
  0.2257927426745572  0.2692045434504607  0.0921507333001758   T   T   T
  0.6708398889727536  0.0102316861693040  0.0665521046784462   T   T   T
  0.1316807240456716  0.9942821925977273  0.1817970684604176   T   T   T
  0.8451668729940079  0.4315776865566133  0.2171845212672995   T   T   T
  0.2032414244293912  0.0822341196022441  0.2129968840199495   T   T   T
  0.5572959559264110  0.2847334460278665  0.2388741412658053   T   T   T
  0.7726958094006241  0.3783621423831582  0.1704944494831547   T   T   T
  0.7618845958793335  0.6554190783502688  0.1575496361921797   T   T   T
  0.8771372293859596  0.9475534949174992  0.1345012791448991   T   T   T
  0.5366634781322337  0.7944149853212720  0.1010124252588359   T   T   T
  0.0670567813804572  0.4367812796592270  0.1450435380730325   T   T   T
  0.4178873919166746  0.5713543777822471  0.1014625140049018   T   T   T
  0.2717453759749360  0.4852610151821162  0.2311664636020815   T   T   T
  0.2742934029262423  0.5017197718320391  0.0127900619656008   T   T   T
  0.0210908922440943  0.3105025093109564  0.1307877095395319   T   T   T
  0.0139405595111719  0.9674910158205580  0.2420654341068997   T   T   T
  0.0629127475661201  0.0456926788769742  0.1357760014763844   T   T   T
  0.2177059997612956  0.5348608161370819  0.1794655171164160   T   T   T
  0.2392177541293020  0.7174486690079898  0.0807677941850798   T   T   T
  0.3751564378139080  0.3436843871551203  0.1816702840834860   T   T   T
  0.1950954333416218  0.2191789434971126  0.1484632073698658   T   T   T
  0.3350712118126997  0.6703735068452950  0.1045855676525084   T   T   T
  0.9797794669951209  0.6916896211987974  0.1030084899092388   T   T   T
  0.7357134132382643  0.7406979707185453  0.1085086563777307   T   T   T
  0.4552773879710091  0.1318170642254338  0.2310003713745503   T   T   T
  0.9888583562787191  0.8426248007871623  0.2725778736575782   T   T   T
  0.4566085205682576  0.0976606684822190  0.2970852361586377   T   T   T
  0.5449089205647875  0.3721779393811602  0.0549377627549159   T   T   T
  0.3402521818068949  0.0563995961226144  0.0835214313883378   T   T   T
  0.6739741015064409  0.4199906216665317  0.1236523245319215   T   T   T
  0.5036803164927330  0.3745073122342388  0.2796143282745173   T   T   T
  0.9223110863577425  0.5854271150583187  0.1346115534241052   T   T   T
  0.8601915761293885  0.3209135869272814  0.0665247249028278   T   T   T
  0.6864804005675811  0.1353532233911604  0.0327460698896821   T   T   T
  0.1649687614823296  0.1460316321885330  0.2680927227758358   T   T   T
  0.6569749351064302  0.3371846198308537  0.2563265204369796   T   T   T
  0.4603140188041080  0.2341175144003271  0.0454182743877086   T   T   T
  0.7104328600176991  0.5331285339623513  0.2741152913720765   T   T   T
  0.9029089229729754  0.3065251283443987  0.2319959095735703   T   T   T
  0.1417047250454978  0.7782783562819795  0.0602517723176086   T   T   T
  0.2396891931113005  0.8055908900141492  0.0310037162537692   T   T   T
  0.0921916733027869  0.1647080726912041  0.1001326902752945   T   T   T
  0.4311287908497678  0.9357571862406934  0.0812116854470777   T   T   T
  0.9054982537958115  0.6247244294571858  0.2555366430340816   T   T   T
  0.8180937585558086  0.0440837127197978  0.0611721122211173   T   T   T
  0.8170242138524230  0.8395906641535118  0.1113648717138417   T   T   T
  0.5021650057198326  0.6382412261736161  0.2538948081724277   T   T   T
  0.4613649060249628  0.4986078726087885  0.2576503268658588   T   T   T
  0.4864446046451996  0.5416277179058419  0.0491480005207775   T   T   T
  0.1669361550321911  0.7392735348273881  0.2303187462902942   T   T   T
  0.3738562836996135  0.4260994606541609  0.2376748900281113   T   T   T
  0.1296333070983691  0.0044954613641559  0.2475436884962681   T   T   T
  0.3719807163796487  0.5449181393143820  0.0426453342704460   T   T   T
  0.9214924352168571  0.2569477407147702  0.1110361711841676   T   T   T
  0.2447416909753426  0.0027847599284716  0.1053532489672368   T   T   T
  0.6120767922636224  0.6152960261453863  0.3080863373643697   T   T   T
  0.6757141304502642  0.4961342047114692  0.3920737041511122   T   T   T
  0.5878158043218550  0.4213062715819438  0.3932837000634358   T   T   T
  0.5237765928733958  0.5451252767097405  0.3101180301420587   T   T   T
  0.5007013624818103  0.3841950183119975  0.3689695949801921   T   T   T
  0.4461383791297900  0.5023982480324531  0.3249511499174856   T   T   T
  0.3536755518927751  0.4912712860033282  0.3088326510441025   T   T   T
  0.4288580506343109  0.3086528591849624  0.3602800002580870   T   T   T
  0.2690542414584822  0.4191776293449150  0.2983172129360847   T   T   T
  0.3451450932864716  0.2359067442592217  0.3501845932034989   T   T   T
  0.2482156646025331  0.2027750715473791  0.3558104013064999   T   T   T
  0.2120697854517569  0.1787897894784895  0.3184175298446911   T   T   T
  0.2864678019271903  0.1717217537139978  0.3203474017382736   T   T   T
  0.1873557230572010  0.3560693849003564  0.3118620956071614   T   T   T
  0.2198152850273053  0.3302086198510062  0.2737686945813675   T   T   T
  0.1746291474620260  0.2675529994544218  0.2946244268012694   T   T   T
  0.7754519317760374  0.0847848770918962  0.2398483234875013   T   T   T
  0.6921977521499512  0.0784415627358740  0.2711798279177039   T   T   T
  0.9013474222062523  0.9811360905607840  0.2393912998521784   T   T   T
  0.5653871580708953  0.0953308474975693  0.2248087014657249   T   T   T
  0.8631835387781008  0.3847714373999883  0.2242493772307769   T   T   T
  0.9387558891523495  0.3124062992268130  0.2438097886283779   T   T   T
  0.7022267672026316  0.4135909160936188  0.1412769480020960   T   T   T
  0.6894970359730349  0.3703661453606432  0.2536990316154529   T   T   T
  0.4971450942436148  0.3767730152383865  0.3038325296916308   T   T   T
  0.5325270348913554  0.4233017299617773  0.0515932178209444   T   T   T
  0.8254702274209682  0.3320251397576026  0.0543489062594691   T   T   T
  0.6541956659999997  0.1561438140000035  0.0209637819559902   F   F   T
  0.8569149739882413  0.0353157337418126  0.0538749781644867   T   T   T
  0.4743143955065460  0.6712361109009316  0.2638715573998467   T   T   T
  0.7829527173346331  0.8553931849555442  0.2105515923147935   T   T   T
  0.6029061641824250  0.7635198070591966  0.2213274163958345   T   T   T
  0.9389826700509855  0.5938583245482646  0.2599169482862205   T   T   T
  0.7967193835271950  0.7913680046373667  0.1123085857287910   T   T   T
  0.7158752155067692  0.7836735437949195  0.0982570644970665   T   T   T
  0.9311280038994686  0.5988318121622327  0.1577575420281724   T   T   T
  0.7104998754209293  0.5759314040682584  0.2897172287985419   T   T   T
  0.9700646154570294  0.7948477067825885  0.2744431394051620   T   T   T
  0.9848455136446781  0.0066869552433293  0.2449046880379863   T   T   T
  0.6604265191532986  0.6363825164931473  0.0543181745958605   T   T   T
  0.7543174064426958  0.8820289714062240  0.0887916559931191   T   T   T
  0.4412351527309648  0.0478597176957125  0.2963258957047099   T   T   T
  0.3074846376753366  0.4623090693709606  0.2397177599122075   T   T   T
  0.4068422527116554  0.4570931950548663  0.2457534440531164   T   T   T
  0.1448630807800756  0.0980579010153111  0.2683038225421166   T   T   T
  0.1308335119724958  0.1512387879196272  0.0940162438583283   T   T   T
  0.1527794586485145  0.3185454083831006  0.0993183444154061   T   T   T
  0.2497354365405443  0.5404064611232821  0.0041156769267161   T   T   T
  0.4792198075362431  0.2717470116231893  0.0319421258123108   T   T   T
  0.3681072820210681  0.0966877453999774  0.0825973755705464   T   T   T
  0.2511617245155729  0.2886448315159829  0.0750585750398443   T   T   T
  0.0517498368231322  0.5624040898206895  0.2573665290364915   T   T   T
  0.2908146847507576  0.7749844868795596  0.1991469616265558   T   T   T
  0.3038535489146218  0.6559030383852084  0.2241350534756655   T   T   T
  0.4856409575549670  0.4562616871299793  0.2652449691618411   T   T   T
  0.0366158406181398  0.8652764831393338  0.0888384148916996   T   T   T
  0.2017451124017405  0.7679876524137814  0.2252194472252854   T   T   T
  0.0890515041183054  0.9892943315002561  0.2460284777133790   T   T   T
  0.9412157221850883  0.5247733670528939  0.0661453685093964   T   T   T
  0.4982206600436132  0.5941884422631589  0.0477084806214405   T   T   T
  0.5525280756470304  0.6887662890974855  0.0463438800716757   T   T   T
  0.1083956255440366  0.7860742189297758  0.0746035823969361   T   T   T
  0.2216014591516016  0.8391664641982726  0.0153335430110061   T   T   T
  0.3969892214726609  0.9603975290140834  0.0727053932696586   T   T   T
  0.0993623537107198  0.9752279526687151  0.1477843329428180   T   T   T
  0.6688512962968998  0.9423548813665675  0.0925197654141720   T   T   T
  0.9883193394234218  0.8844306799259670  0.2369565136063454   T   T   T
  0.4384208459517048  0.1570733367123157  0.2690747607238987   T   T   T
  0.5436713016468530  0.3393249237376261  0.0927166563323031   T   T   T
  0.2940253619999993  0.0620622819999994  0.1137872359172176   F   F   T
  0.2118201254177412  0.9278941331782701  0.1170425355409137   T   T   T
  0.5622616518796325  0.8672692009180382  0.1182188904777878   T   T   T
  0.6125694462198538  0.4581404693384199  0.1283202096893103   T   T   T
  0.4966489461993203  0.3010804314319046  0.2562094945396969   T   T   T
  0.6656157413794103  0.2310178586817975  0.1772620319471258   T   T   T
  0.9697093369999976  0.6032112239999989  0.1064478369975284   F   F   T
  0.8370947239999964  0.0096281920000010  0.1520534077690061   F   F   T
  0.8577817473813074  0.2613312426983875  0.0965932309999029   T   T   T
  0.6792891666268613  0.0992246507468671  0.0694270388281611   T   T   T
  0.8777299202107522  0.8285760817146027  0.2089308593572980   T   T   T
  0.2000248556182049  0.1592941340680730  0.2337273563773538   T   T   T
  0.3657136559999969  0.3940635029999981  0.0851384700960437   F   F   T
  0.3982935815860167  0.6495549432053930  0.1169706019127396   T   T   T
  0.6101233706187291  0.3365393696093689  0.2267971579211818   T   T   T
  0.1433857882687074  0.2312071663411505  0.1741629871078725   T   T   T
  0.6450115955698219  0.8232320716196698  0.1782977089763260   T   T   T
  0.7100036607024259  0.9673589935801669  0.1656128037562600   T   T   T
  0.8707945759391236  0.0869604667856690  0.2193017079746983   T   T   T
  0.5931106521712516  0.1909651546302435  0.1126716585959077   T   T   T
  0.0260512782400044  0.6115909167932476  0.2074158799388514   T   T   T
  0.7878125058191405  0.2927255046273211  0.1619461153136382   T   T   T
  0.7884377189731306  0.6052624759685864  0.1868945203023434   T   T   T
  0.7088201078305418  0.6953375691150266  0.1399169876982843   T   T   T
  0.3069633216880920  0.5151024666485877  0.0476658737067316   T   T   T
  0.4354255499738348  0.2596874136487264  0.0813639636461026   T   T   T
  0.4661562243895422  0.1364026285002146  0.1275321256386429   T   T   T
  0.5116187022879969  0.7134380614444249  0.0943893099902856   T   T   T
  0.7071927273761283  0.5365210416724607  0.2344631239766976   T   T   T
  0.2743803016305721  0.4922124111217404  0.1909148249642885   T   T   T
  0.3240004246753532  0.3582294157536783  0.1557038399085476   T   T   T
  0.8978487532345919  0.2462526139376166  0.2015444438378639   T   T   T
  0.4143769801092750  0.1214596185545443  0.1984449719271115   T   T   T
  0.2084069820257336  0.7909219738205436  0.0665636673440359   T   T   T
  0.2594236788626519  0.8949706365923263  0.1904560207571056   T   T   T
  0.3624108163983444  0.9844398256963450  0.1702993783714065   T   T   T
  0.7884096455737551  0.4449867227472210  0.1961755279996965   T   T   T
  0.0636622256466238  0.1351450095683976  0.1345471360278395   T   T   T
  0.9866039945660281  0.7757292839516680  0.1141257421192667   T   T   T
  0.4513747585527421  0.9617909836549726  0.1178575060730406   T   T   T
  0.6115830269612652  0.6140353256622563  0.1024958963785856   T   T   T
  0.6614756232988437  0.0840564787717444  0.2174413997433463   T   T   T
  0.9037586241181104  0.6627029188657111  0.2191487453567780   T   T   T
  0.8048441757852344  0.1048398583342399  0.0899168144901468   T   T   T
  0.8748894251483221  0.8580488136708866  0.1315584136856013   T   T   T
  0.2502563061704700  0.2286542101099775  0.1257468268097330   T   T   T
  0.0694966855362473  0.5254545462559626  0.1436181477611909   T   T   T
  0.4798989643806148  0.5665294568288165  0.2330645092247350   T   T   T
  0.0512804569263329  0.8294600097639779  0.1732145299912415   T   T   T
  0.4260045202998105  0.5266959958742982  0.0667643304809872   T   T   T
  0.3700760619336383  0.6087458193443459  0.1895416068051476   T   T   T
  0.1884016652316875  0.5920458434702516  0.1538023222103047   T   T   T
  0.3302118139431281  0.2030544801357834  0.2388002379722715   T   T   T
  0.5908856057689778  0.4991944068801734  0.2039536718071652   T   T   T
  0.9725432667653480  0.2499321135663671  0.1374772936559247   T   T   T
  0.1304438574816152  0.7168804533268518  0.1978605372039405   T   T   T
  0.3850406155713312  0.3458359881874795  0.2214628687582456   T   T   T
  0.1698595236521500  0.0038379468796088  0.2145810274133814   T   T   T
  0.0816183132977019  0.3518062057245385  0.1364800381412098   T   T   T
  0.2705498974663341  0.6458134684485534  0.0951779076732672   T   T   T
 
  0.00000000E+00  0.00000000E+00  0.00000000E+00
  0.00000000E+00  0.00000000E+00  0.00000000E+00
  0.00000000E+00  0.00000000E+00  0.00000000E+00
  0.00000000E+00  0.00000000E+00  0.00000000E+00
  0.00000000E+00  0.00000000E+00  0.00000000E+00
  0.00000000E+00  0.00000000E+00  0.00000000E+00
  0.00000000E+00  0.00000000E+00  0.00000000E+00
  0.00000000E+00  0.00000000E+00  0.00000000E+00
  0.00000000E+00  0.00000000E+00  0.00000000E+00
  0.00000000E+00  0.00000000E+00  0.00000000E+00
  0.00000000E+00  0.00000000E+00  0.00000000E+00
  0.00000000E+00  0.00000000E+00  0.00000000E+00
  0.00000000E+00  0.00000000E+00  0.00000000E+00
  0.00000000E+00  0.00000000E+00  0.00000000E+00
  0.00000000E+00  0.00000000E+00  0.00000000E+00
  0.00000000E+00  0.00000000E+00  0.00000000E+00
  0.00000000E+00  0.00000000E+00  0.00000000E+00
  0.00000000E+00  0.00000000E+00  0.00000000E+00
  0.00000000E+00  0.00000000E+00  0.00000000E+00
  0.00000000E+00  0.00000000E+00  0.00000000E+00
  0.00000000E+00  0.00000000E+00  0.00000000E+00
  0.00000000E+00  0.00000000E+00  0.00000000E+00
  0.00000000E+00  0.00000000E+00  0.00000000E+00
  0.00000000E+00  0.00000000E+00  0.00000000E+00
  0.00000000E+00  0.00000000E+00  0.00000000E+00
  0.00000000E+00  0.00000000E+00  0.00000000E+00
  0.00000000E+00  0.00000000E+00  0.00000000E+00
  0.00000000E+00  0.00000000E+00  0.00000000E+00
  0.00000000E+00  0.00000000E+00  0.00000000E+00
  0.00000000E+00  0.00000000E+00  0.00000000E+00
  0.00000000E+00  0.00000000E+00  0.00000000E+00
  0.00000000E+00  0.00000000E+00  0.00000000E+00
  0.00000000E+00  0.00000000E+00  0.00000000E+00
  0.00000000E+00  0.00000000E+00  0.00000000E+00
  0.00000000E+00  0.00000000E+00  0.00000000E+00
  0.00000000E+00  0.00000000E+00  0.00000000E+00
  0.00000000E+00  0.00000000E+00  0.00000000E+00
  0.00000000E+00  0.00000000E+00  0.00000000E+00
  0.00000000E+00  0.00000000E+00  0.00000000E+00
  0.00000000E+00  0.00000000E+00  0.00000000E+00
  0.00000000E+00  0.00000000E+00  0.00000000E+00
  0.00000000E+00  0.00000000E+00  0.00000000E+00
  0.00000000E+00  0.00000000E+00  0.00000000E+00
  0.00000000E+00  0.00000000E+00  0.00000000E+00
  0.00000000E+00  0.00000000E+00  0.00000000E+00
  0.00000000E+00  0.00000000E+00  0.00000000E+00
  0.00000000E+00  0.00000000E+00  0.00000000E+00
  0.00000000E+00  0.00000000E+00  0.00000000E+00
  0.00000000E+00  0.00000000E+00  0.00000000E+00
  0.00000000E+00  0.00000000E+00  0.00000000E+00
  0.00000000E+00  0.00000000E+00  0.00000000E+00
  0.00000000E+00  0.00000000E+00  0.00000000E+00
  0.00000000E+00  0.00000000E+00  0.00000000E+00
  0.00000000E+00  0.00000000E+00  0.00000000E+00
  0.00000000E+00  0.00000000E+00  0.00000000E+00
  0.00000000E+00  0.00000000E+00  0.00000000E+00
  0.00000000E+00  0.00000000E+00  0.00000000E+00
  0.00000000E+00  0.00000000E+00  0.00000000E+00
  0.00000000E+00  0.00000000E+00  0.00000000E+00
  0.00000000E+00  0.00000000E+00  0.00000000E+00
  0.00000000E+00  0.00000000E+00  0.00000000E+00
  0.00000000E+00  0.00000000E+00  0.00000000E+00
  0.00000000E+00  0.00000000E+00  0.00000000E+00
  0.00000000E+00  0.00000000E+00  0.00000000E+00
  0.00000000E+00  0.00000000E+00  0.00000000E+00
  0.00000000E+00  0.00000000E+00  0.00000000E+00
  0.00000000E+00  0.00000000E+00  0.00000000E+00
  0.00000000E+00  0.00000000E+00  0.00000000E+00
  0.00000000E+00  0.00000000E+00  0.00000000E+00
  0.00000000E+00  0.00000000E+00  0.00000000E+00
  0.00000000E+00  0.00000000E+00  0.00000000E+00
  0.00000000E+00  0.00000000E+00  0.00000000E+00
  0.00000000E+00  0.00000000E+00  0.00000000E+00
  0.00000000E+00  0.00000000E+00  0.00000000E+00
  0.00000000E+00  0.00000000E+00  0.00000000E+00
  0.00000000E+00  0.00000000E+00  0.00000000E+00
  0.00000000E+00  0.00000000E+00  0.00000000E+00
  0.00000000E+00  0.00000000E+00  0.00000000E+00
  0.00000000E+00  0.00000000E+00  0.00000000E+00
  0.00000000E+00  0.00000000E+00  0.00000000E+00
  0.00000000E+00  0.00000000E+00  0.00000000E+00
  0.00000000E+00  0.00000000E+00  0.00000000E+00
  0.00000000E+00  0.00000000E+00  0.00000000E+00
  0.00000000E+00  0.00000000E+00  0.00000000E+00
  0.00000000E+00  0.00000000E+00  0.00000000E+00
  0.00000000E+00  0.00000000E+00  0.00000000E+00
  0.00000000E+00  0.00000000E+00  0.00000000E+00
  0.00000000E+00  0.00000000E+00  0.00000000E+00
  0.00000000E+00  0.00000000E+00  0.00000000E+00
  0.00000000E+00  0.00000000E+00  0.00000000E+00
  0.00000000E+00  0.00000000E+00  0.00000000E+00
  0.00000000E+00  0.00000000E+00  0.00000000E+00
  0.00000000E+00  0.00000000E+00  0.00000000E+00
  0.00000000E+00  0.00000000E+00  0.00000000E+00
  0.00000000E+00  0.00000000E+00  0.00000000E+00
  0.00000000E+00  0.00000000E+00  0.00000000E+00
  0.00000000E+00  0.00000000E+00  0.00000000E+00
  0.00000000E+00  0.00000000E+00  0.00000000E+00
  0.00000000E+00  0.00000000E+00  0.00000000E+00
  0.00000000E+00  0.00000000E+00  0.00000000E+00
  0.00000000E+00  0.00000000E+00  0.00000000E+00
  0.00000000E+00  0.00000000E+00  0.00000000E+00
  0.00000000E+00  0.00000000E+00  0.00000000E+00
  0.00000000E+00  0.00000000E+00  0.00000000E+00
  0.00000000E+00  0.00000000E+00  0.00000000E+00
  0.00000000E+00  0.00000000E+00  0.00000000E+00
  0.00000000E+00  0.00000000E+00  0.00000000E+00
  0.00000000E+00  0.00000000E+00  0.00000000E+00
  0.00000000E+00  0.00000000E+00  0.00000000E+00
  0.00000000E+00  0.00000000E+00  0.00000000E+00
  0.00000000E+00  0.00000000E+00  0.00000000E+00
  0.00000000E+00  0.00000000E+00  0.00000000E+00
  0.00000000E+00  0.00000000E+00  0.00000000E+00
  0.00000000E+00  0.00000000E+00  0.00000000E+00
  0.00000000E+00  0.00000000E+00  0.00000000E+00
  0.00000000E+00  0.00000000E+00  0.00000000E+00
  0.00000000E+00  0.00000000E+00  0.00000000E+00
  0.00000000E+00  0.00000000E+00  0.00000000E+00
  0.00000000E+00  0.00000000E+00  0.00000000E+00
  0.00000000E+00  0.00000000E+00  0.00000000E+00
  0.00000000E+00  0.00000000E+00  0.00000000E+00
  0.00000000E+00  0.00000000E+00  0.00000000E+00
  0.00000000E+00  0.00000000E+00  0.00000000E+00
  0.00000000E+00  0.00000000E+00  0.00000000E+00
  0.00000000E+00  0.00000000E+00  0.00000000E+00
  0.00000000E+00  0.00000000E+00  0.00000000E+00
  0.00000000E+00  0.00000000E+00  0.00000000E+00
  0.00000000E+00  0.00000000E+00  0.00000000E+00
  0.00000000E+00  0.00000000E+00  0.00000000E+00
  0.00000000E+00  0.00000000E+00  0.00000000E+00
  0.00000000E+00  0.00000000E+00  0.00000000E+00
  0.00000000E+00  0.00000000E+00  0.00000000E+00
  0.00000000E+00  0.00000000E+00  0.00000000E+00
  0.00000000E+00  0.00000000E+00  0.00000000E+00
  0.00000000E+00  0.00000000E+00  0.00000000E+00
  0.00000000E+00  0.00000000E+00  0.00000000E+00
  0.00000000E+00  0.00000000E+00  0.00000000E+00
  0.00000000E+00  0.00000000E+00  0.00000000E+00
  0.00000000E+00  0.00000000E+00  0.00000000E+00
  0.00000000E+00  0.00000000E+00  0.00000000E+00
  0.00000000E+00  0.00000000E+00  0.00000000E+00
  0.00000000E+00  0.00000000E+00  0.00000000E+00
  0.00000000E+00  0.00000000E+00  0.00000000E+00
  0.00000000E+00  0.00000000E+00  0.00000000E+00
  0.00000000E+00  0.00000000E+00  0.00000000E+00
  0.00000000E+00  0.00000000E+00  0.00000000E+00
  0.00000000E+00  0.00000000E+00  0.00000000E+00
  0.00000000E+00  0.00000000E+00  0.00000000E+00
  0.00000000E+00  0.00000000E+00  0.00000000E+00
  0.00000000E+00  0.00000000E+00  0.00000000E+00
  0.00000000E+00  0.00000000E+00  0.00000000E+00
  0.00000000E+00  0.00000000E+00  0.00000000E+00
  0.00000000E+00  0.00000000E+00  0.00000000E+00
  0.00000000E+00  0.00000000E+00  0.00000000E+00
  0.00000000E+00  0.00000000E+00  0.00000000E+00
  0.00000000E+00  0.00000000E+00  0.00000000E+00
  0.00000000E+00  0.00000000E+00  0.00000000E+00
  0.00000000E+00  0.00000000E+00  0.00000000E+00
  0.00000000E+00  0.00000000E+00  0.00000000E+00
  0.00000000E+00  0.00000000E+00  0.00000000E+00
  0.00000000E+00  0.00000000E+00  0.00000000E+00
  0.00000000E+00  0.00000000E+00  0.00000000E+00
  0.00000000E+00  0.00000000E+00  0.00000000E+00
  0.00000000E+00  0.00000000E+00  0.00000000E+00
  0.00000000E+00  0.00000000E+00  0.00000000E+00
  0.00000000E+00  0.00000000E+00  0.00000000E+00
  0.00000000E+00  0.00000000E+00  0.00000000E+00
  0.00000000E+00  0.00000000E+00  0.00000000E+00
  0.00000000E+00  0.00000000E+00  0.00000000E+00
  0.00000000E+00  0.00000000E+00  0.00000000E+00
  0.00000000E+00  0.00000000E+00  0.00000000E+00
  0.00000000E+00  0.00000000E+00  0.00000000E+00
  0.00000000E+00  0.00000000E+00  0.00000000E+00
  0.00000000E+00  0.00000000E+00  0.00000000E+00
  0.00000000E+00  0.00000000E+00  0.00000000E+00
  0.00000000E+00  0.00000000E+00  0.00000000E+00
  0.00000000E+00  0.00000000E+00  0.00000000E+00
  0.00000000E+00  0.00000000E+00  0.00000000E+00
  0.00000000E+00  0.00000000E+00  0.00000000E+00
  0.00000000E+00  0.00000000E+00  0.00000000E+00
  0.00000000E+00  0.00000000E+00  0.00000000E+00
  0.00000000E+00  0.00000000E+00  0.00000000E+00
  0.00000000E+00  0.00000000E+00  0.00000000E+00
  0.00000000E+00  0.00000000E+00  0.00000000E+00
  0.00000000E+00  0.00000000E+00  0.00000000E+00
  0.00000000E+00  0.00000000E+00  0.00000000E+00
  0.00000000E+00  0.00000000E+00  0.00000000E+00
  0.00000000E+00  0.00000000E+00  0.00000000E+00
  0.00000000E+00  0.00000000E+00  0.00000000E+00
  0.00000000E+00  0.00000000E+00  0.00000000E+00
  0.00000000E+00  0.00000000E+00  0.00000000E+00
  0.00000000E+00  0.00000000E+00  0.00000000E+00
  0.00000000E+00  0.00000000E+00  0.00000000E+00
  0.00000000E+00  0.00000000E+00  0.00000000E+00
  0.00000000E+00  0.00000000E+00  0.00000000E+00
  0.00000000E+00  0.00000000E+00  0.00000000E+00
  0.00000000E+00  0.00000000E+00  0.00000000E+00
  0.00000000E+00  0.00000000E+00  0.00000000E+00
  0.00000000E+00  0.00000000E+00  0.00000000E+00
  0.00000000E+00  0.00000000E+00  0.00000000E+00
  0.00000000E+00  0.00000000E+00  0.00000000E+00
  0.00000000E+00  0.00000000E+00  0.00000000E+00
  0.00000000E+00  0.00000000E+00  0.00000000E+00
  0.00000000E+00  0.00000000E+00  0.00000000E+00
  0.00000000E+00  0.00000000E+00  0.00000000E+00
  0.00000000E+00  0.00000000E+00  0.00000000E+00
  0.00000000E+00  0.00000000E+00  0.00000000E+00
  0.00000000E+00  0.00000000E+00  0.00000000E+00
  0.00000000E+00  0.00000000E+00  0.00000000E+00
  0.00000000E+00  0.00000000E+00  0.00000000E+00
  0.00000000E+00  0.00000000E+00  0.00000000E+00
  0.00000000E+00  0.00000000E+00  0.00000000E+00
  0.00000000E+00  0.00000000E+00  0.00000000E+00
  0.00000000E+00  0.00000000E+00  0.00000000E+00
  0.00000000E+00  0.00000000E+00  0.00000000E+00
  0.00000000E+00  0.00000000E+00  0.00000000E+00
  0.00000000E+00  0.00000000E+00  0.00000000E+00
  0.00000000E+00  0.00000000E+00  0.00000000E+00
  0.00000000E+00  0.00000000E+00  0.00000000E+00
  0.00000000E+00  0.00000000E+00  0.00000000E+00
  0.00000000E+00  0.00000000E+00  0.00000000E+00
  0.00000000E+00  0.00000000E+00  0.00000000E+00
  0.00000000E+00  0.00000000E+00  0.00000000E+00
  0.00000000E+00  0.00000000E+00  0.00000000E+00
  0.00000000E+00  0.00000000E+00  0.00000000E+00
  0.00000000E+00  0.00000000E+00  0.00000000E+00
  0.00000000E+00  0.00000000E+00  0.00000000E+00
  0.00000000E+00  0.00000000E+00  0.00000000E+00
  0.00000000E+00  0.00000000E+00  0.00000000E+00
  0.00000000E+00  0.00000000E+00  0.00000000E+00
  0.00000000E+00  0.00000000E+00  0.00000000E+00
  0.00000000E+00  0.00000000E+00  0.00000000E+00
  0.00000000E+00  0.00000000E+00  0.00000000E+00
  0.00000000E+00  0.00000000E+00  0.00000000E+00
  0.00000000E+00  0.00000000E+00  0.00000000E+00
  0.00000000E+00  0.00000000E+00  0.00000000E+00
  0.00000000E+00  0.00000000E+00  0.00000000E+00
  0.00000000E+00  0.00000000E+00  0.00000000E+00
  0.00000000E+00  0.00000000E+00  0.00000000E+00
  0.00000000E+00  0.00000000E+00  0.00000000E+00
  0.00000000E+00  0.00000000E+00  0.00000000E+00
  0.00000000E+00  0.00000000E+00  0.00000000E+00
  0.00000000E+00  0.00000000E+00  0.00000000E+00
  0.00000000E+00  0.00000000E+00  0.00000000E+00
  0.00000000E+00  0.00000000E+00  0.00000000E+00
  0.00000000E+00  0.00000000E+00  0.00000000E+00
  0.00000000E+00  0.00000000E+00  0.00000000E+00
  0.00000000E+00  0.00000000E+00  0.00000000E+00
  0.00000000E+00  0.00000000E+00  0.00000000E+00
  0.00000000E+00  0.00000000E+00  0.00000000E+00
  0.00000000E+00  0.00000000E+00  0.00000000E+00
  0.00000000E+00  0.00000000E+00  0.00000000E+00
  0.00000000E+00  0.00000000E+00  0.00000000E+00
  0.00000000E+00  0.00000000E+00  0.00000000E+00
  0.00000000E+00  0.00000000E+00  0.00000000E+00
  0.00000000E+00  0.00000000E+00  0.00000000E+00
  0.00000000E+00  0.00000000E+00  0.00000000E+00
  0.00000000E+00  0.00000000E+00  0.00000000E+00
  0.00000000E+00  0.00000000E+00  0.00000000E+00
  0.00000000E+00  0.00000000E+00  0.00000000E+00
  0.00000000E+00  0.00000000E+00  0.00000000E+00
  0.00000000E+00  0.00000000E+00  0.00000000E+00
  0.00000000E+00  0.00000000E+00  0.00000000E+00
  0.00000000E+00  0.00000000E+00  0.00000000E+00
  0.00000000E+00  0.00000000E+00  0.00000000E+00
  0.00000000E+00  0.00000000E+00  0.00000000E+00
  0.00000000E+00  0.00000000E+00  0.00000000E+00
  0.00000000E+00  0.00000000E+00  0.00000000E+00
  0.00000000E+00  0.00000000E+00  0.00000000E+00
  0.00000000E+00  0.00000000E+00  0.00000000E+00
  0.00000000E+00  0.00000000E+00  0.00000000E+00
  0.00000000E+00  0.00000000E+00  0.00000000E+00
  0.00000000E+00  0.00000000E+00  0.00000000E+00
  0.00000000E+00  0.00000000E+00  0.00000000E+00
  0.00000000E+00  0.00000000E+00  0.00000000E+00
  0.00000000E+00  0.00000000E+00  0.00000000E+00
  0.00000000E+00  0.00000000E+00  0.00000000E+00
  0.00000000E+00  0.00000000E+00  0.00000000E+00
  0.00000000E+00  0.00000000E+00  0.00000000E+00
  0.00000000E+00  0.00000000E+00  0.00000000E+00
  0.00000000E+00  0.00000000E+00  0.00000000E+00
  0.00000000E+00  0.00000000E+00  0.00000000E+00
  0.00000000E+00  0.00000000E+00  0.00000000E+00
  0.00000000E+00  0.00000000E+00  0.00000000E+00
  0.00000000E+00  0.00000000E+00  0.00000000E+00
  0.00000000E+00  0.00000000E+00  0.00000000E+00
  0.00000000E+00  0.00000000E+00  0.00000000E+00
  0.00000000E+00  0.00000000E+00  0.00000000E+00
  0.00000000E+00  0.00000000E+00  0.00000000E+00
  0.00000000E+00  0.00000000E+00  0.00000000E+00
  0.00000000E+00  0.00000000E+00  0.00000000E+00
  0.00000000E+00  0.00000000E+00  0.00000000E+00
  0.00000000E+00  0.00000000E+00  0.00000000E+00
  0.00000000E+00  0.00000000E+00  0.00000000E+00
  0.00000000E+00  0.00000000E+00  0.00000000E+00
  0.00000000E+00  0.00000000E+00  0.00000000E+00
  0.00000000E+00  0.00000000E+00  0.00000000E+00
  0.00000000E+00  0.00000000E+00  0.00000000E+00
  0.00000000E+00  0.00000000E+00  0.00000000E+00
  0.00000000E+00  0.00000000E+00  0.00000000E+00
  0.00000000E+00  0.00000000E+00  0.00000000E+00
  0.00000000E+00  0.00000000E+00  0.00000000E+00
  0.00000000E+00  0.00000000E+00  0.00000000E+00
