# Supplementary material for: Adsorption of 4-(N,N-Dimethylamino)-4′-nitrostilbene on an Amorphous Silica Glass Surface
Source: J Phys Chem C Nanomater Interfaces. 2023 Nov 17;127(47):22964–74. doi: 10.1021/acs.jpcc.3c05552 (PMC10694811; doi:10.1021/acs.jpcc.3c05552)
Supplement: Supplementary file 2 — jp3c05552_si_002.zip [file jp3c05552_si_002.zip › contcar/C8_CONTCAR]

DANS                                    
   1.00000000000000     
    23.7420005797999991    0.0000000000000000    0.0000000000000000
     0.0000000000000000   18.2761001587000003    0.0000000000000000
     0.0000000000000000    0.0000000000000000   40.4500007628999967
   C    N    O    H    Si
    16     2   156    64    65
Selective dynamics
Direct
  0.5362542980997373  0.5688418565215366  0.3278190663336913   T   T   T
  0.4802258038592115  0.5850878186924402  0.3367757502192190   T   T   T
  0.4624735372299074  0.5785257384651075  0.3698859882264768   T   T   T
  0.5004972264572299  0.5555273293812747  0.3934817610493567   T   T   T
  0.5567133623828416  0.5361819944754345  0.3851377885564758   T   T   T
  0.5732699705564928  0.5441107686380724  0.3515415834066626   T   T   T
  0.5956896137381020  0.5168073433905989  0.4110453670191512   T   T   T
  0.6461163022107222  0.4805746096728026  0.4085979410677053   T   T   T
  0.6662757829426864  0.4348260260706298  0.3821452921744498   T   T   T
  0.7247100194390346  0.4281718058936121  0.3758872728342347   T   T   T
  0.6296311556409167  0.3918851497746687  0.3624794161486173   T   T   T
  0.7451787736286689  0.3863835186929032  0.3501212887688847   T   T   T
  0.6495016520150230  0.3468875866703555  0.3377540143505158   T   T   T
  0.7080001957962339  0.3445362006603128  0.3300271439796211   T   T   T
  0.6912194832338817  0.2468772673955085  0.2900169349509758   T   T   T
  0.7849908623207561  0.3089008809232218  0.2928751000009926   T   T   T
  0.7273865673354779  0.3023497404005388  0.3047209683262578   T   T   T
  0.4411705895496332  0.6100783621188386  0.3130777761611045   T   T   T
  0.4564298851721479  0.6133108026487408  0.2818350504717363   T   T   T
  0.3922522511705283  0.6306633930985364  0.3214911191856681   T   T   T
  0.2024965018191499  0.0937444741823956  0.0789263958987266   T   T   T
  0.7398283930688802  0.8089976629753978  0.0948922398276192   T   T   T
  0.3162208162440649  0.0280807160664845  0.1075673108051519   T   T   T
  0.6692658232117452  0.6666388513856605  0.0916639664655520   T   T   T
  0.8696563216572549  0.5393745318360167  0.1605636659370699   T   T   T
  0.1306187763856111  0.8218797584175782  0.1324867154943646   T   T   T
  0.5917431216322455  0.9304270292018968  0.1603723711469034   T   T   T
  0.4075998697605590  0.5032687117334682  0.1355001838754826   T   T   T
  0.9438470546326460  0.9057439292223231  0.1430284843321820   T   T   T
  0.2724292115000667  0.2400962834995559  0.1393717227736513   T   T   T
  0.5758393288601906  0.1809254043506685  0.2011107038136591   T   T   T
  0.5451311412630233  0.3245632296849228  0.0738058459336590   T   T   T
  0.8404647083738507  0.6586214246033295  0.1281766205931923   T   T   T
  0.0593085719961186  0.2452804766202941  0.1275857959886304   T   T   T
  0.5833860322690257  0.5724891897775805  0.0807371448659293   T   T   T
  0.4801309067724063  0.9397903882084269  0.1627507594754861   T   T   T
  0.1739207860218186  0.1814822252688665  0.2198581539747679   T   T   T
  0.2581538514333752  0.5988999632012949  0.0817291237766229   T   T   T
  0.5979041061944025  0.6293411837885150  0.1391898788209253   T   T   T
  0.9934998658033755  0.7765244828079026  0.1482569929056999   T   T   T
  0.6718605655233187  0.5306745801495805  0.1176309524093119   T   T   T
  0.3730574888407432  0.1445109816912004  0.2207080573881188   T   T   T
  0.4002832407219813  0.8657847239430786  0.1293571963493159   T   T   T
  0.3013750638037823  0.0787527833493155  0.0477789495914659   T   T   T
  0.6685284330685252  0.3981403849768915  0.1739650074984205   T   T   T
  0.7701927416160346  0.6073091077809021  0.1734930725001521   T   T   T
  0.1036363726789661  0.1633915337616507  0.0803215603323419   T   T   T
  0.3756879522515937  0.6534692458144812  0.2368187367187329   T   T   T
  0.2936852201632477  0.8857830420956748  0.1120001427871528   T   T   T
  0.9725086645350695  0.5612172452964284  0.1837922813680984   T   T   T
  0.5435820688944171  0.0441139037393382  0.1904017583499162   T   T   T
  0.3715653874329404  0.1885667477125545  0.1582713176650367   T   T   T
  0.4569977496779047  0.6614845023481366  0.1913428120440816   T   T   T
  0.3374810095294365  0.1667799650209991  0.0967776210252228   T   T   T
  0.7633213177425303  0.8933688285587015  0.1481460252020843   T   T   T
  0.1033617682934717  0.0290466791985962  0.0577002989782959   T   T   T
  0.2182906542294950  0.9767040663230883  0.1332120662837303   T   T   T
  0.5611601748847151  0.7186434206914242  0.1850419824112230   T   T   T
  0.4152226110207591  0.4110241676205099  0.0851366194958210   T   T   T
  0.5927249636805122  0.0224846253329222  0.1095461626495575   T   T   T
  0.1802660679012994  0.0714355767481182  0.1782302563992909   T   T   T
  0.4058250355366584  0.0651104418462011  0.0694440170894431   T   T   T
  0.6334483084409029  0.1591014811457774  0.1024123542336329   T   T   T
  0.1925320863712046  0.8393171891032621  0.0770842791936715   T   T   T
  0.7775658214985290  0.8594750321033713  0.2106676938297919   T   T   T
  0.2884066983300932  0.8763878223855875  0.2162415869692156   T   T   T
  0.3582231125565678  0.8064175587795308  0.0734146285153443   T   T   T
  0.9316999118230276  0.6707917523836580  0.0890671010797138   T   T   T
  0.4733031392153497  0.5343961171974758  0.0850369688438964   T   T   T
  0.5224714793461218  0.2211119088728551  0.0290504351419029   T   T   T
  0.1559511566937109  0.6349145383779820  0.1060378803629857   T   T   T
  0.5209425305573469  0.3077958448808104  0.1939266847872564   T   T   T
  0.2676495150879750  0.1014222642782211  0.2170822470903933   T   T   T
  0.0862878898494232  0.8869566122107074  0.0783658346620202   T   T   T
  0.9895937389641745  0.5696916654725546  0.0554988461320872   T   T   T
  0.0510238418269035  0.5748868620740756  0.2313460448741448   T   T   T
  0.8203952309723931  0.2180997319440295  0.1002588500919259   T   T   T
  0.7387434496886051  0.1381356666154992  0.1685213901806771   T   T   T
  0.0733704105057994  0.8243017631866328  0.1886433601426136   T   T   T
  0.4145423901361796  0.2742823744850671  0.2052487852886606   T   T   T
  0.9992016478959329  0.1592439703156435  0.1675301873665863   T   T   T
  0.1701892877688487  0.2571091382290052  0.1129203260362840   T   T   T
  0.7063410208411668  0.2736078333116399  0.1472181136410725   T   T   T
  0.4035528720901075  0.5357652279575902  0.1988662509508142   T   T   T
  0.6708891180276174  0.9171425612300581  0.1129813637103153   T   T   T
  0.1259838870796521  0.0544887291857223  0.1218532852900485   T   T   T
  0.3483780610861041  0.6480554072984465  0.1735864952044488   T   T   T
  0.6528943197621803  0.2783843721924432  0.0649279404224724   T   T   T
  0.7236636314020249  0.5746370897748635  0.2302115175767522   T   T   T
  0.2114187578910704  0.5167137055357924  0.1274683072979197   T   T   T
  0.3265496626013089  0.7544512938865759  0.1326987435694933   T   T   T
  0.9818443523783194  0.8361195337075722  0.0894959302691769   T   T   T
  0.9688786161705230  0.8081004259201027  0.2120065249907207   T   T   T
  0.2700331953039016  0.4537989615317156  0.0797083967023536   T   T   T
  0.4409358688247486  0.4056879372592483  0.1795623197975931   T   T   T
  0.8916343064312074  0.7861859176153715  0.1208463803545900   T   T   T
  0.7743665208503868  0.9448670324563271  0.0872133470524178   T   T   T
  0.4676682764889463  0.1519439828213011  0.1870688685832332   T   T   T
  0.3620255332020458  0.5383750793818458  0.0776944918863522   T   T   T
  0.7282022074428572  0.1730809006719750  0.0671759421098268   T   T   T
  0.4970660535881105  0.7709113715570701  0.2316763710109341   T   T   T
  0.7296027584751199  0.4060036714135111  0.1203339983752675   T   T   T
  0.9587082519322149  0.5474057359905186  0.1191237739379952   T   T   T
  0.8902719223742959  0.3453936008832343  0.1974324639828459   T   T   T
  0.3142475790166744  0.9681953917300615  0.1660823953924316   T   T   T
  0.6269749861399686  0.3071203741750572  0.2180989090476825   T   T   T
  0.1874150030423057  0.2879838166962654  0.1759984718297939   T   T   T
  0.8958239604293877  0.3060655541670059  0.1331007609042921   T   T   T
  0.6243121073899597  0.1531849408059651  0.0380257970802666   T   T   T
  0.6870409283671551  0.4317072553352568  0.2361170125171517   T   T   T
  0.5441339777797620  0.1376127211251216  0.1402992076570987   T   T   T
  0.5830688111870532  0.4400601461420526  0.2132957254625570   T   T   T
  0.8561120973373442  0.9390732903077621  0.1805952721442781   T   T   T
  0.1049671275082872  0.7468453095311653  0.0781385817122403   T   T   T
  0.8954629450165882  0.1612118733915834  0.1417000476973647   T   T   T
  0.3669714545399093  0.2989447806485242  0.1152550890625310   T   T   T
  0.6724479795782498  0.0310648329569837  0.1538147648521092   T   T   T
  0.3917392597415957  0.8840712244806380  0.1947247292141513   T   T   T
  0.0429649512515650  0.6363574278942680  0.1024844585837675   T   T   T
  0.7359585850705519  0.2520917149117446  0.2110575764892283   T   T   T
  0.3485359642062154  0.0013085247791550  0.2257231960385152   T   T   T
  0.8626700137491934  0.9962583860282271  0.1207543201434381   T   T   T
  0.1580062638792955  0.4305092788451407  0.0852650633504587   T   T   T
  0.8103179321926139  0.0798398484779628  0.0784965784516449   T   T   T
  0.4383516641806482  0.2785804049442877  0.0643239304012341   T   T   T
  0.2330144030333793  0.3729922136421159  0.1296729123038759   T   T   T
  0.2481438679221029  0.6516500034324485  0.1426399363940232   T   T   T
  0.1237685381952575  0.9472848653552575  0.1664842380105631   T   T   T
  0.4704419541301204  0.7959490604473223  0.1687355427708797   T   T   T
  0.9445818142226325  0.4314714576877374  0.1554527571333042   T   T   T
  0.5715756283974507  0.5802654210095393  0.1994732891941273   T   T   T
  0.7320423842588184  0.4883268634132825  0.0646878472238804   T   T   T
  0.7173273692505755  0.5079233317981795  0.2888281652704268   T   T   T
  0.9891553077318129  0.3049318327600900  0.1702530164954193   T   T   T
  0.9948834383059932  0.9625217849199018  0.0586827623963846   T   T   T
  0.9358911978110814  0.0381829723661170  0.1666428950141486   T   T   T
  0.7850012461535664  0.5337122302297026  0.1181527518198681   T   T   T
  0.7540490964303177  0.7151837531058817  0.2170566397248099   T   T   T
  0.6248795121040407  0.3519286790940933  0.1178229378650317   T   T   T
  0.8123123934299744  0.2449644372395147  0.1649100682983561   T   T   T
  0.6658662170855163  0.6580996865322415  0.1887791985923735   T   T   T
  0.0246029596655675  0.6893625449781261  0.1965795408267244   T   T   T
  0.2665615237469141  0.7447303672612547  0.1893433919099197   T   T   T
  0.5353446443858966  0.1196541463431995  0.0751048534163936   T   T   T
  0.0218258084014482  0.8386202698444201  0.0275554500369378   T   T   T
  0.5349030953208787  0.0873104296208162  0.0088454511966816   T   T   T
  0.4644405108655127  0.3723172684430138  0.2435075901214917   T   T   T
  0.6758443439235525  0.0794108288530428  0.2173839225576368   T   T   T
  0.3301820088806304  0.4406415998948556  0.1758962893079138   T   T   T
  0.4927967498249555  0.3617472544491538  0.0194348283477829   T   T   T
  0.0817379525709804  0.5787639493294665  0.1677448451760684   T   T   T
  0.1387974787385582  0.3177802188187429  0.2339934452453890   T   T   T
  0.3256546801946125  0.0883136954157963  0.2748801295653419   T   T   T
  0.8272591429305149  0.1855167200778609  0.0358443847249851   T   T   T
  0.3365733829614402  0.3328146603675042  0.0523599390008994   T   T   T
  0.5423399409237121  0.2544503875970786  0.2551395483952911   T   T   T
  0.2969384717000029  0.5361164417043031  0.0258084039021345   T   T   T
  0.0965666348967378  0.3094096844217183  0.0724882283566795   T   T   T
  0.8586600362184503  0.7526846858175492  0.2081202382678652   T   T   T
  0.8066468872879590  0.7886478288479840  0.2652058357874926   T   T   T
  0.9132787370777830  0.1505683719790450  0.2078007258743213   T   T   T
  0.5397790589884369  0.9166450847793509  0.2196029730507104   T   T   T
  0.1033306199039615  0.6181725342919178  0.0470863288904468   T   T   T
  0.1782251838142852  0.0434467773436307  0.2438451334751898   T   T   T
  0.1857547899745601  0.8412223569040976  0.1901620028816156   T   T   T
  0.5032410222480451  0.6310609794936650  0.0415126322632696   T   T   T
  0.5423599102771242  0.4903186647226216  0.0356891928807829   T   T   T
  0.5107000064526598  0.5117821621167492  0.2480998989569844   T   T   T
  0.8335605249062777  0.7279542784804881  0.0700232736836186   T   T   T
  0.6294294077179531  0.4164044570228533  0.0570149418233635   T   T   T
  0.8713738301207306  0.9648280068204840  0.0560493497990026   T   T   T
  0.6223162131865307  0.5407332279823299  0.2550750861244274   T   T   T
  0.0833025271004394  0.2388261182532385  0.1912142386809239   T   T   T
  0.7586884478020645  0.0011315869631883  0.1930421900843994   T   T   T
  0.5507836200376391  0.5772337757073247  0.3026152169455842   T   T   T
  0.4190651915022716  0.5919437092702855  0.3761410212140290   T   T   T
  0.4870392723026279  0.5510645829330654  0.4192208355428711   T   T   T
  0.6166212202235227  0.5325165848698307  0.3444190109322141   T   T   T
  0.5844263814679274  0.5377242804358653  0.4355402361898638   T   T   T
  0.6744197315544852  0.4853598059435482  0.4299125168722039   T   T   T
  0.7542967023400755  0.4584480734709293  0.3914265001035165   T   T   T
  0.5845317930093402  0.3930172909773081  0.3676160456128881   T   T   T
  0.7904037454273366  0.3841431225509801  0.3457428206260246   T   T   T
  0.6197986991888301  0.3135777875380222  0.3238008434077642   T   T   T
  0.6556382377118513  0.2713693474591176  0.2765311956164715   T   T   T
  0.7159948121436499  0.2141170864189430  0.2726361057660899   T   T   T
  0.6739054810917193  0.2102564334774057  0.3091107929576301   T   T   T
  0.7975117461678621  0.3667574561539252  0.2920620102102667   T   T   T
  0.8152216064074016  0.2786564648374844  0.3085142608064230   T   T   T
  0.7871006640009972  0.2872854644001263  0.2676170526772733   T   T   T
  0.2287046020181267  0.0864782487680853  0.0601315571409458   T   T   T
  0.3190413629223371  0.0868991357050959  0.0261450458271526   T   T   T
  0.1089305456530281  0.9759625999441677  0.0627608070224922   T   T   T
  0.4402994325006759  0.0892253815134930  0.0774422623856149   T   T   T
  0.1373222787282350  0.3844758050832379  0.0796188454274621   T   T   T
  0.0585568772042809  0.3180246037630327  0.0637240380111319   T   T   T
  0.3104949832677778  0.4117437890350079  0.1589350742817386   T   T   T
  0.3064987337268530  0.3691506524067126  0.0570919522512870   T   T   T
  0.4656361707293721  0.3555057094209867  0.0013001109235443   T   T   T
  0.4784260201641163  0.4238521132229750  0.2465479728076699   T   T   T
  0.1719855830162114  0.3454620786059205  0.2412553022186826   T   T   T
  0.3249325259670788  0.1361050735516995  0.2858923825065002   T   T   T
  0.1379260155196142  0.0332987295966779  0.2466461764971494   T   T   T
  0.5295051644573355  0.6573747611747369  0.0270337107671490   T   T   T
  0.2255884472747214  0.8553882513298927  0.0902022746374876   T   T   T
  0.3773915387849148  0.7606775997105444  0.0674916012879395   T   T   T
  0.0685846094861657  0.5900854263943976  0.0420388254618924   T   T   T
  0.2080095033486309  0.7943487019978595  0.1876015830676869   T   T   T
  0.2867799403361083  0.7835639455196591  0.2022981523542898   T   T   T
  0.0754771710636879  0.5919758502090317  0.1443370963130524   T   T   T
  0.2616408785725026  0.5477969038261323  0.0142959908461316   T   T   T
  0.0401159547229280  0.7904424995308028  0.0261950977693745   T   T   T
  0.0230780644454856  0.0022806646235834  0.0554247406570626   T   T   T
  0.3988990871762877  0.6396478088811713  0.2565475341892084   T   T   T
  0.2474254148986602  0.8818015060336770  0.2108759973941013   T   T   T
  0.5510873098873406  0.0379475032794198  0.0080225754244370   T   T   T
  0.6987779227068535  0.4613528169933373  0.0555167036009517   T   T   T
  0.5978456543089916  0.4482792933827836  0.0479110302556953   T   T   T
  0.8230004332696447  0.2351345703011408  0.0269307163331027   T   T   T
  0.8764138015383210  0.1330128233032868  0.2154311327216863   T   T   T
  0.8569042494640716  0.3131384778699939  0.1966084566949392   T   T   T
  0.7452203534366448  0.5446914406543479  0.2955178594457913   T   T   T
  0.5149062040583683  0.2933523800822438  0.2614131143314016   T   T   T
  0.6410773601515859  0.1089806231429646  0.2157781630360739   T   T   T
  0.6964746514977873  0.2637208429178604  0.2173694178358331   T   T   T
  0.9567954962104980  0.5636639875558641  0.0409337036262356   T   T   T
  0.7099650621814588  0.7725753534500448  0.0996059867079418   T   T   T
  0.6965983675576860  0.6525825887130158  0.0744336033123203   T   T   T
  0.5167423243176108  0.4497051671575080  0.0284617098564015   T   T   T
  0.9692994909763647  0.8614717276849291  0.2151329419667105   T   T   T
  0.8009242275156665  0.7608586188285398  0.0746494851157091   T   T   T
  0.9129572584582375  0.9712736905064075  0.0561915538820872   T   T   T
  0.0573447015176884  0.5226301859145400  0.2355305308767941   T   T   T
  0.4913489873175653  0.5510989142986049  0.2616015595904839   T   T   T
  0.4624946492087292  0.7683368888547200  0.2450937370922337   T   T   T
  0.8963414873642909  0.7751457671648110  0.2119530425515890   T   T   T
  0.7839476996754852  0.8266440188833805  0.2760094407086813   T   T   T
  0.5268694546252206  0.8663223109971958  0.2250084372595807   T   T   T
  0.8991919640419501  0.9699731631149582  0.1522387203897009   T   T   T
  0.3351558400848303  0.9333671889893796  0.2010673115100618   T   T   T
  0.0210654849702237  0.8799508989477790  0.0633713122901355   T   T   T
  0.5550508880651492  0.1444005104860508  0.0373082586787449   T   T   T
  0.4593893245710971  0.3421835280062982  0.2053080437095140   T   T   T
  0.7112510063531295  0.0626591358415945  0.1836257326990245   T   T   T
  0.7882867806575797  0.9228688896739370  0.1831616410936934   T   T   T
  0.4356165027470127  0.8717371285267340  0.1637861920216248   T   T   T
  0.3946960608068266  0.4701923947730794  0.1721228957402973   T   T   T
  0.4991899165797074  0.2948378467271542  0.0471433199269707   T   T   T
  0.3366638821974958  0.2231801669705598  0.1276449345274662   T   T   T
  0.0324379629262503  0.6005120927949161  0.1942438394383647   T   T   T
  0.1622125378401916  0.0126138731490201  0.1501868016809790   T   T   T
  0.1461634460323993  0.2561311136027971  0.2050542271238721   T   T   T
  0.3283080707668660  0.0844733230664119  0.2345746071419996   F   F   T
  0.1305649713693501  0.8239058976654122  0.0922760978090925   T   T   T
  0.7965264081404487  0.1642765673387589  0.0707517038618490   T   T   T
  0.6417976698589076  0.3943282295222058  0.2104567566832077   T   T   T
  0.6003144818477674  0.6466369907260127  0.1785099023378947   T   T   T
  0.3877042012689955  0.3304166707336265  0.0793483352436585   F   F   T
  0.8561699193385367  0.2324259741847974  0.1339041711239289   T   T   T
  0.3458786935922807  0.8261725455524994  0.1119557161469089   T   T   T
  0.2859080185043581  0.9666294696185673  0.1296771209088443   F   F   T
  0.1354545270434886  0.0840576770002206  0.0838214638005841   T   T   T
  0.4065928594987339  0.1901590196448108  0.1927582644609472   T   T   T
  0.9793682055942236  0.6073276617813660  0.0923121449332846   T   T   T
  0.2153895310919415  0.2888972422566151  0.1395374443692322   T   T   T
  0.2176996043687582  0.6016459182497741  0.1149191965265461   T   T   T
  0.2981040445192618  0.6993169059909384  0.1596631976033034   T   T   T
  0.6888609747292378  0.5151019382174288  0.2522466622570160   T   T   T
  0.5655223314863157  0.2629431107754177  0.2172348254917901   T   T   T
  0.5318328460477889  0.1280752947241523  0.1797031554978529   T   T   T
  0.4953447888619060  0.7347270163380932  0.1940666671865492   T   T   T
  0.2965785926614689  0.5327200577652628  0.0661354112521439   T   T   T
  0.7300373217660027  0.4896147066290734  0.1050763052847942   T   T   T
  0.6828575000607273  0.3562337767412216  0.1395564699725874   T   T   T
  0.1070047104171515  0.2416484519124574  0.0990683501798632   T   T   T
  0.5768024559926179  0.1091784491990449  0.1075091320102069   T   T   T
  0.8002590245708024  0.7796701009966394  0.2248759422510858   T   T   T
  0.7372160357239270  0.8917727101696040  0.1109544252307157   T   T   T
  0.6322921439181843  0.9736152144205935  0.1343817415399086   T   T   T
  0.2158466453592252  0.4414856714924387  0.1055050326533403   T   T   T
  0.9355187188775094  0.1268372579060529  0.1708967389060359   T   T   T
  0.0165652073698679  0.7737827317310743  0.1862744009450097   T   T   T
  0.5384385968804070  0.9557910652086552  0.1837852107529612   T   T   T
  0.3957634006006049  0.6244338613326609  0.2007384870245118   T   T   T
  0.3419798820504714  0.0851710281316778  0.0809731824458709   T   T   T
  0.1024296374744848  0.6584544703078552  0.0831325837717440   T   T   T
  0.1994205324075015  0.0994777214520512  0.2148098323399186   T   T   T
  0.1282102899153176  0.8579028604832373  0.1693986257380997   T   T   T
  0.7462601151687631  0.2264869182651313  0.1727755956406398   T   T   T
  0.9363102496894697  0.5196058310218561  0.1553371167247393   F   F   T
  0.5248926722802789  0.5576090208331930  0.0610053579877280   T   T   T
  0.9522873492229333  0.8264726918292191  0.1253221588109324   T   T   T
  0.5707487084324535  0.5210046755827560  0.2292037086023565   T   T   T
  0.6309575567084090  0.5985792672740176  0.1071144401314185   T   T   T
  0.8163812811965784  0.5851196026147910  0.1455666350999686   T   T   T
  0.6618672357041989  0.1905306728152158  0.0682034657536399   T   T   T
  0.4143796876345063  0.4966426228256260  0.0959397550144852   T   T   T
  0.0323774365029637  0.2373288606951747  0.1644871306869036   T   T   T
  0.8732814008425513  0.7104812691958950  0.1018215513018697   T   T   T
  0.6120823870720855  0.3439443016688273  0.0782784626519579   F   F   T
  0.8309326400886827  0.9962546212212608  0.0850023132449306   T   T   T
  0.9292887275146930  0.3471258910684700  0.1641463908189459   T   T   T
  0.7292796394670606  0.6394834841753994  0.2022288624647616   T   T   T
 
  0.00000000E+00  0.00000000E+00  0.00000000E+00
  0.00000000E+00  0.00000000E+00  0.00000000E+00
  0.00000000E+00  0.00000000E+00  0.00000000E+00
  0.00000000E+00  0.00000000E+00  0.00000000E+00
  0.00000000E+00  0.00000000E+00  0.00000000E+00
  0.00000000E+00  0.00000000E+00  0.00000000E+00
  0.00000000E+00  0.00000000E+00  0.00000000E+00
  0.00000000E+00  0.00000000E+00  0.00000000E+00
  0.00000000E+00  0.00000000E+00  0.00000000E+00
  0.00000000E+00  0.00000000E+00  0.00000000E+00
  0.00000000E+00  0.00000000E+00  0.00000000E+00
  0.00000000E+00  0.00000000E+00  0.00000000E+00
  0.00000000E+00  0.00000000E+00  0.00000000E+00
  0.00000000E+00  0.00000000E+00  0.00000000E+00
  0.00000000E+00  0.00000000E+00  0.00000000E+00
  0.00000000E+00  0.00000000E+00  0.00000000E+00
  0.00000000E+00  0.00000000E+00  0.00000000E+00
  0.00000000E+00  0.00000000E+00  0.00000000E+00
  0.00000000E+00  0.00000000E+00  0.00000000E+00
  0.00000000E+00  0.00000000E+00  0.00000000E+00
  0.00000000E+00  0.00000000E+00  0.00000000E+00
  0.00000000E+00  0.00000000E+00  0.00000000E+00
  0.00000000E+00  0.00000000E+00  0.00000000E+00
  0.00000000E+00  0.00000000E+00  0.00000000E+00
  0.00000000E+00  0.00000000E+00  0.00000000E+00
  0.00000000E+00  0.00000000E+00  0.00000000E+00
  0.00000000E+00  0.00000000E+00  0.00000000E+00
  0.00000000E+00  0.00000000E+00  0.00000000E+00
  0.00000000E+00  0.00000000E+00  0.00000000E+00
  0.00000000E+00  0.00000000E+00  0.00000000E+00
  0.00000000E+00  0.00000000E+00  0.00000000E+00
  0.00000000E+00  0.00000000E+00  0.00000000E+00
  0.00000000E+00  0.00000000E+00  0.00000000E+00
  0.00000000E+00  0.00000000E+00  0.00000000E+00
  0.00000000E+00  0.00000000E+00  0.00000000E+00
  0.00000000E+00  0.00000000E+00  0.00000000E+00
  0.00000000E+00  0.00000000E+00  0.00000000E+00
  0.00000000E+00  0.00000000E+00  0.00000000E+00
  0.00000000E+00  0.00000000E+00  0.00000000E+00
  0.00000000E+00  0.00000000E+00  0.00000000E+00
  0.00000000E+00  0.00000000E+00  0.00000000E+00
  0.00000000E+00  0.00000000E+00  0.00000000E+00
  0.00000000E+00  0.00000000E+00  0.00000000E+00
  0.00000000E+00  0.00000000E+00  0.00000000E+00
  0.00000000E+00  0.00000000E+00  0.00000000E+00
  0.00000000E+00  0.00000000E+00  0.00000000E+00
  0.00000000E+00  0.00000000E+00  0.00000000E+00
  0.00000000E+00  0.00000000E+00  0.00000000E+00
  0.00000000E+00  0.00000000E+00  0.00000000E+00
  0.00000000E+00  0.00000000E+00  0.00000000E+00
  0.00000000E+00  0.00000000E+00  0.00000000E+00
  0.00000000E+00  0.00000000E+00  0.00000000E+00
  0.00000000E+00  0.00000000E+00  0.00000000E+00
  0.00000000E+00  0.00000000E+00  0.00000000E+00
  0.00000000E+00  0.00000000E+00  0.00000000E+00
  0.00000000E+00  0.00000000E+00  0.00000000E+00
  0.00000000E+00  0.00000000E+00  0.00000000E+00
  0.00000000E+00  0.00000000E+00  0.00000000E+00
  0.00000000E+00  0.00000000E+00  0.00000000E+00
  0.00000000E+00  0.00000000E+00  0.00000000E+00
  0.00000000E+00  0.00000000E+00  0.00000000E+00
  0.00000000E+00  0.00000000E+00  0.00000000E+00
  0.00000000E+00  0.00000000E+00  0.00000000E+00
  0.00000000E+00  0.00000000E+00  0.00000000E+00
  0.00000000E+00  0.00000000E+00  0.00000000E+00
  0.00000000E+00  0.00000000E+00  0.00000000E+00
  0.00000000E+00  0.00000000E+00  0.00000000E+00
  0.00000000E+00  0.00000000E+00  0.00000000E+00
  0.00000000E+00  0.00000000E+00  0.00000000E+00
  0.00000000E+00  0.00000000E+00  0.00000000E+00
  0.00000000E+00  0.00000000E+00  0.00000000E+00
  0.00000000E+00  0.00000000E+00  0.00000000E+00
  0.00000000E+00  0.00000000E+00  0.00000000E+00
  0.00000000E+00  0.00000000E+00  0.00000000E+00
  0.00000000E+00  0.00000000E+00  0.00000000E+00
  0.00000000E+00  0.00000000E+00  0.00000000E+00
  0.00000000E+00  0.00000000E+00  0.00000000E+00
  0.00000000E+00  0.00000000E+00  0.00000000E+00
  0.00000000E+00  0.00000000E+00  0.00000000E+00
  0.00000000E+00  0.00000000E+00  0.00000000E+00
  0.00000000E+00  0.00000000E+00  0.00000000E+00
  0.00000000E+00  0.00000000E+00  0.00000000E+00
  0.00000000E+00  0.00000000E+00  0.00000000E+00
  0.00000000E+00  0.00000000E+00  0.00000000E+00
  0.00000000E+00  0.00000000E+00  0.00000000E+00
  0.00000000E+00  0.00000000E+00  0.00000000E+00
  0.00000000E+00  0.00000000E+00  0.00000000E+00
  0.00000000E+00  0.00000000E+00  0.00000000E+00
  0.00000000E+00  0.00000000E+00  0.00000000E+00
  0.00000000E+00  0.00000000E+00  0.00000000E+00
  0.00000000E+00  0.00000000E+00  0.00000000E+00
  0.00000000E+00  0.00000000E+00  0.00000000E+00
  0.00000000E+00  0.00000000E+00  0.00000000E+00
  0.00000000E+00  0.00000000E+00  0.00000000E+00
  0.00000000E+00  0.00000000E+00  0.00000000E+00
  0.00000000E+00  0.00000000E+00  0.00000000E+00
  0.00000000E+00  0.00000000E+00  0.00000000E+00
  0.00000000E+00  0.00000000E+00  0.00000000E+00
  0.00000000E+00  0.00000000E+00  0.00000000E+00
  0.00000000E+00  0.00000000E+00  0.00000000E+00
  0.00000000E+00  0.00000000E+00  0.00000000E+00
  0.00000000E+00  0.00000000E+00  0.00000000E+00
  0.00000000E+00  0.00000000E+00  0.00000000E+00
  0.00000000E+00  0.00000000E+00  0.00000000E+00
  0.00000000E+00  0.00000000E+00  0.00000000E+00
  0.00000000E+00  0.00000000E+00  0.00000000E+00
  0.00000000E+00  0.00000000E+00  0.00000000E+00
  0.00000000E+00  0.00000000E+00  0.00000000E+00
  0.00000000E+00  0.00000000E+00  0.00000000E+00
  0.00000000E+00  0.00000000E+00  0.00000000E+00
  0.00000000E+00  0.00000000E+00  0.00000000E+00
  0.00000000E+00  0.00000000E+00  0.00000000E+00
  0.00000000E+00  0.00000000E+00  0.00000000E+00
  0.00000000E+00  0.00000000E+00  0.00000000E+00
  0.00000000E+00  0.00000000E+00  0.00000000E+00
  0.00000000E+00  0.00000000E+00  0.00000000E+00
  0.00000000E+00  0.00000000E+00  0.00000000E+00
  0.00000000E+00  0.00000000E+00  0.00000000E+00
  0.00000000E+00  0.00000000E+00  0.00000000E+00
  0.00000000E+00  0.00000000E+00  0.00000000E+00
  0.00000000E+00  0.00000000E+00  0.00000000E+00
  0.00000000E+00  0.00000000E+00  0.00000000E+00
  0.00000000E+00  0.00000000E+00  0.00000000E+00
  0.00000000E+00  0.00000000E+00  0.00000000E+00
  0.00000000E+00  0.00000000E+00  0.00000000E+00
  0.00000000E+00  0.00000000E+00  0.00000000E+00
  0.00000000E+00  0.00000000E+00  0.00000000E+00
  0.00000000E+00  0.00000000E+00  0.00000000E+00
  0.00000000E+00  0.00000000E+00  0.00000000E+00
  0.00000000E+00  0.00000000E+00  0.00000000E+00
  0.00000000E+00  0.00000000E+00  0.00000000E+00
  0.00000000E+00  0.00000000E+00  0.00000000E+00
  0.00000000E+00  0.00000000E+00  0.00000000E+00
  0.00000000E+00  0.00000000E+00  0.00000000E+00
  0.00000000E+00  0.00000000E+00  0.00000000E+00
  0.00000000E+00  0.00000000E+00  0.00000000E+00
  0.00000000E+00  0.00000000E+00  0.00000000E+00
  0.00000000E+00  0.00000000E+00  0.00000000E+00
  0.00000000E+00  0.00000000E+00  0.00000000E+00
  0.00000000E+00  0.00000000E+00  0.00000000E+00
  0.00000000E+00  0.00000000E+00  0.00000000E+00
  0.00000000E+00  0.00000000E+00  0.00000000E+00
  0.00000000E+00  0.00000000E+00  0.00000000E+00
  0.00000000E+00  0.00000000E+00  0.00000000E+00
  0.00000000E+00  0.00000000E+00  0.00000000E+00
  0.00000000E+00  0.00000000E+00  0.00000000E+00
  0.00000000E+00  0.00000000E+00  0.00000000E+00
  0.00000000E+00  0.00000000E+00  0.00000000E+00
  0.00000000E+00  0.00000000E+00  0.00000000E+00
  0.00000000E+00  0.00000000E+00  0.00000000E+00
  0.00000000E+00  0.00000000E+00  0.00000000E+00
  0.00000000E+00  0.00000000E+00  0.00000000E+00
  0.00000000E+00  0.00000000E+00  0.00000000E+00
  0.00000000E+00  0.00000000E+00  0.00000000E+00
  0.00000000E+00  0.00000000E+00  0.00000000E+00
  0.00000000E+00  0.00000000E+00  0.00000000E+00
  0.00000000E+00  0.00000000E+00  0.00000000E+00
  0.00000000E+00  0.00000000E+00  0.00000000E+00
  0.00000000E+00  0.00000000E+00  0.00000000E+00
  0.00000000E+00  0.00000000E+00  0.00000000E+00
  0.00000000E+00  0.00000000E+00  0.00000000E+00
  0.00000000E+00  0.00000000E+00  0.00000000E+00
  0.00000000E+00  0.00000000E+00  0.00000000E+00
  0.00000000E+00  0.00000000E+00  0.00000000E+00
  0.00000000E+00  0.00000000E+00  0.00000000E+00
  0.00000000E+00  0.00000000E+00  0.00000000E+00
  0.00000000E+00  0.00000000E+00  0.00000000E+00
  0.00000000E+00  0.00000000E+00  0.00000000E+00
  0.00000000E+00  0.00000000E+00  0.00000000E+00
  0.00000000E+00  0.00000000E+00  0.00000000E+00
  0.00000000E+00  0.00000000E+00  0.00000000E+00
  0.00000000E+00  0.00000000E+00  0.00000000E+00
  0.00000000E+00  0.00000000E+00  0.00000000E+00
  0.00000000E+00  0.00000000E+00  0.00000000E+00
  0.00000000E+00  0.00000000E+00  0.00000000E+00
  0.00000000E+00  0.00000000E+00  0.00000000E+00
  0.00000000E+00  0.00000000E+00  0.00000000E+00
  0.00000000E+00  0.00000000E+00  0.00000000E+00
  0.00000000E+00  0.00000000E+00  0.00000000E+00
  0.00000000E+00  0.00000000E+00  0.00000000E+00
  0.00000000E+00  0.00000000E+00  0.00000000E+00
  0.00000000E+00  0.00000000E+00  0.00000000E+00
  0.00000000E+00  0.00000000E+00  0.00000000E+00
  0.00000000E+00  0.00000000E+00  0.00000000E+00
  0.00000000E+00  0.00000000E+00  0.00000000E+00
  0.00000000E+00  0.00000000E+00  0.00000000E+00
  0.00000000E+00  0.00000000E+00  0.00000000E+00
  0.00000000E+00  0.00000000E+00  0.00000000E+00
  0.00000000E+00  0.00000000E+00  0.00000000E+00
  0.00000000E+00  0.00000000E+00  0.00000000E+00
  0.00000000E+00  0.00000000E+00  0.00000000E+00
  0.00000000E+00  0.00000000E+00  0.00000000E+00
  0.00000000E+00  0.00000000E+00  0.00000000E+00
  0.00000000E+00  0.00000000E+00  0.00000000E+00
  0.00000000E+00  0.00000000E+00  0.00000000E+00
  0.00000000E+00  0.00000000E+00  0.00000000E+00
  0.00000000E+00  0.00000000E+00  0.00000000E+00
  0.00000000E+00  0.00000000E+00  0.00000000E+00
  0.00000000E+00  0.00000000E+00  0.00000000E+00
  0.00000000E+00  0.00000000E+00  0.00000000E+00
  0.00000000E+00  0.00000000E+00  0.00000000E+00
  0.00000000E+00  0.00000000E+00  0.00000000E+00
  0.00000000E+00  0.00000000E+00  0.00000000E+00
  0.00000000E+00  0.00000000E+00  0.00000000E+00
  0.00000000E+00  0.00000000E+00  0.00000000E+00
  0.00000000E+00  0.00000000E+00  0.00000000E+00
  0.00000000E+00  0.00000000E+00  0.00000000E+00
  0.00000000E+00  0.00000000E+00  0.00000000E+00
  0.00000000E+00  0.00000000E+00  0.00000000E+00
  0.00000000E+00  0.00000000E+00  0.00000000E+00
  0.00000000E+00  0.00000000E+00  0.00000000E+00
  0.00000000E+00  0.00000000E+00  0.00000000E+00
  0.00000000E+00  0.00000000E+00  0.00000000E+00
  0.00000000E+00  0.00000000E+00  0.00000000E+00
  0.00000000E+00  0.00000000E+00  0.00000000E+00
  0.00000000E+00  0.00000000E+00  0.00000000E+00
  0.00000000E+00  0.00000000E+00  0.00000000E+00
  0.00000000E+00  0.00000000E+00  0.00000000E+00
  0.00000000E+00  0.00000000E+00  0.00000000E+00
  0.00000000E+00  0.00000000E+00  0.00000000E+00
  0.00000000E+00  0.00000000E+00  0.00000000E+00
  0.00000000E+00  0.00000000E+00  0.00000000E+00
  0.00000000E+00  0.00000000E+00  0.00000000E+00
  0.00000000E+00  0.00000000E+00  0.00000000E+00
  0.00000000E+00  0.00000000E+00  0.00000000E+00
  0.00000000E+00  0.00000000E+00  0.00000000E+00
  0.00000000E+00  0.00000000E+00  0.00000000E+00
  0.00000000E+00  0.00000000E+00  0.00000000E+00
  0.00000000E+00  0.00000000E+00  0.00000000E+00
  0.00000000E+00  0.00000000E+00  0.00000000E+00
  0.00000000E+00  0.00000000E+00  0.00000000E+00
  0.00000000E+00  0.00000000E+00  0.00000000E+00
  0.00000000E+00  0.00000000E+00  0.00000000E+00
  0.00000000E+00  0.00000000E+00  0.00000000E+00
  0.00000000E+00  0.00000000E+00  0.00000000E+00
  0.00000000E+00  0.00000000E+00  0.00000000E+00
  0.00000000E+00  0.00000000E+00  0.00000000E+00
  0.00000000E+00  0.00000000E+00  0.00000000E+00
  0.00000000E+00  0.00000000E+00  0.00000000E+00
  0.00000000E+00  0.00000000E+00  0.00000000E+00
  0.00000000E+00  0.00000000E+00  0.00000000E+00
  0.00000000E+00  0.00000000E+00  0.00000000E+00
  0.00000000E+00  0.00000000E+00  0.00000000E+00
  0.00000000E+00  0.00000000E+00  0.00000000E+00
  0.00000000E+00  0.00000000E+00  0.00000000E+00
  0.00000000E+00  0.00000000E+00  0.00000000E+00
  0.00000000E+00  0.00000000E+00  0.00000000E+00
  0.00000000E+00  0.00000000E+00  0.00000000E+00
  0.00000000E+00  0.00000000E+00  0.00000000E+00
  0.00000000E+00  0.00000000E+00  0.00000000E+00
  0.00000000E+00  0.00000000E+00  0.00000000E+00
  0.00000000E+00  0.00000000E+00  0.00000000E+00
  0.00000000E+00  0.00000000E+00  0.00000000E+00
  0.00000000E+00  0.00000000E+00  0.00000000E+00
  0.00000000E+00  0.00000000E+00  0.00000000E+00
  0.00000000E+00  0.00000000E+00  0.00000000E+00
  0.00000000E+00  0.00000000E+00  0.00000000E+00
  0.00000000E+00  0.00000000E+00  0.00000000E+00
  0.00000000E+00  0.00000000E+00  0.00000000E+00
  0.00000000E+00  0.00000000E+00  0.00000000E+00
  0.00000000E+00  0.00000000E+00  0.00000000E+00
  0.00000000E+00  0.00000000E+00  0.00000000E+00
  0.00000000E+00  0.00000000E+00  0.00000000E+00
  0.00000000E+00  0.00000000E+00  0.00000000E+00
  0.00000000E+00  0.00000000E+00  0.00000000E+00
  0.00000000E+00  0.00000000E+00  0.00000000E+00
  0.00000000E+00  0.00000000E+00  0.00000000E+00
  0.00000000E+00  0.00000000E+00  0.00000000E+00
  0.00000000E+00  0.00000000E+00  0.00000000E+00
  0.00000000E+00  0.00000000E+00  0.00000000E+00
  0.00000000E+00  0.00000000E+00  0.00000000E+00
  0.00000000E+00  0.00000000E+00  0.00000000E+00
  0.00000000E+00  0.00000000E+00  0.00000000E+00
  0.00000000E+00  0.00000000E+00  0.00000000E+00
  0.00000000E+00  0.00000000E+00  0.00000000E+00
  0.00000000E+00  0.00000000E+00  0.00000000E+00
  0.00000000E+00  0.00000000E+00  0.00000000E+00
  0.00000000E+00  0.00000000E+00  0.00000000E+00
  0.00000000E+00  0.00000000E+00  0.00000000E+00
  0.00000000E+00  0.00000000E+00  0.00000000E+00
  0.00000000E+00  0.00000000E+00  0.00000000E+00
  0.00000000E+00  0.00000000E+00  0.00000000E+00
  0.00000000E+00  0.00000000E+00  0.00000000E+00
  0.00000000E+00  0.00000000E+00  0.00000000E+00
  0.00000000E+00  0.00000000E+00  0.00000000E+00
  0.00000000E+00  0.00000000E+00  0.00000000E+00
  0.00000000E+00  0.00000000E+00  0.00000000E+00
  0.00000000E+00  0.00000000E+00  0.00000000E+00
  0.00000000E+00  0.00000000E+00  0.00000000E+00
  0.00000000E+00  0.00000000E+00  0.00000000E+00
  0.00000000E+00  0.00000000E+00  0.00000000E+00
  0.00000000E+00  0.00000000E+00  0.00000000E+00
  0.00000000E+00  0.00000000E+00  0.00000000E+00
  0.00000000E+00  0.00000000E+00  0.00000000E+00
  0.00000000E+00  0.00000000E+00  0.00000000E+00
  0.00000000E+00  0.00000000E+00  0.00000000E+00
  0.00000000E+00  0.00000000E+00  0.00000000E+00
  0.00000000E+00  0.00000000E+00  0.00000000E+00
  0.00000000E+00  0.00000000E+00  0.00000000E+00
  0.00000000E+00  0.00000000E+00  0.00000000E+00
  0.00000000E+00  0.00000000E+00  0.00000000E+00
  0.00000000E+00  0.00000000E+00  0.00000000E+00
  0.00000000E+00  0.00000000E+00  0.00000000E+00
