# Supplementary material for: Adsorption of 4-(N,N-Dimethylamino)-4′-nitrostilbene on an Amorphous Silica Glass Surface
Source: J Phys Chem C Nanomater Interfaces. 2023 Nov 17;127(47):22964–74. doi: 10.1021/acs.jpcc.3c05552 (PMC10694811; doi:10.1021/acs.jpcc.3c05552)
Supplement: Supplementary file 2 — jp3c05552_si_002.zip [file jp3c05552_si_002.zip › contcar/C7_CONTCAR]

DANS                                    
   1.00000000000000     
    23.7420005797999991    0.0000000000000000    0.0000000000000000
     0.0000000000000000   18.2761001587000003    0.0000000000000000
     0.0000000000000000    0.0000000000000000   40.4500007628999967
   C    N    O    H    Si
    16     2   156    64    65
Selective dynamics
Direct
  0.4289179524355767  0.3870378649737204  0.3913339942274836   T   T   T
  0.3731337114127667  0.3769427925293407  0.3809828080930335   T   T   T
  0.3543707666849638  0.4045393705789204  0.3506640585201745   T   T   T
  0.3917767989073911  0.4430778721827843  0.3309368226330835   T   T   T
  0.4479751659590906  0.4563640812483860  0.3409581054101947   T   T   T
  0.4656282349309777  0.4263105485549354  0.3715066336765429   T   T   T
  0.4852360179775391  0.4949778855846979  0.3184221153625957   T   T   T
  0.5350498928742268  0.5303060692102395  0.3235351345388852   T   T   T
  0.5634358123291071  0.5533981404440477  0.3535554063820198   T   T   T
  0.6222995444948519  0.5640934274259113  0.3529300408105414   T   T   T
  0.5352354787505357  0.5720765105752067  0.3830636848329437   T   T   T
  0.6517719071527099  0.5886208346761175  0.3803495307208647   T   T   T
  0.5638409616322844  0.5979067860876492  0.4105092143670352   T   T   T
  0.6233388853224725  0.6057590845264296  0.4101832183711345   T   T   T
  0.6212676410871482  0.6554534181951313  0.4663711658373951   T   T   T
  0.7120118731007627  0.6446190457488195  0.4354930344758930   T   T   T
  0.6520798692925763  0.6300347435212470  0.4376127603923040   T   T   T
  0.3344218403451486  0.3364938797375844  0.4018112742886292   T   T   T
  0.3521228752255790  0.3136051137259671  0.4296243344588429   T   T   T
  0.2846162149624004  0.3257755704981188  0.3912633773832278   T   T   T
  0.1997529409669013  0.1026988529183299  0.0777687052715622   T   T   T
  0.7415259594862170  0.8096322158026232  0.0897852471867635   T   T   T
  0.3146463420062879  0.0324992788740841  0.1112638314756617   T   T   T
  0.6711453532659452  0.6685621718877883  0.0833535224259444   T   T   T
  0.8710928300885165  0.5457065865477139  0.1564159526069832   T   T   T
  0.1286874677931148  0.8194758080996877  0.1302164874070844   T   T   T
  0.5950380405106430  0.9348235829890420  0.1528986226310318   T   T   T
  0.4030016548494962  0.4879505931691075  0.1326362933687263   T   T   T
  0.9422178905416888  0.9071625781977201  0.1362772901677902   T   T   T
  0.2715932646488806  0.2423044515349431  0.1343572240971263   T   T   T
  0.5767131684865370  0.1826994765170886  0.1956573455818651   T   T   T
  0.5458720551274344  0.3216730357265430  0.0683171289796297   T   T   T
  0.8384494997826883  0.6586276399066733  0.1209050120094194   T   T   T
  0.0563206390630173  0.2603644229183664  0.1230990854135353   T   T   T
  0.5815016294741173  0.5771468558534162  0.0789900561031112   T   T   T
  0.4852588747779405  0.9283272305595027  0.1674238588718924   T   T   T
  0.1688728147821686  0.1812799027166392  0.2151569959880688   T   T   T
  0.2587589997260819  0.5996820036976059  0.0787140496289219   T   T   T
  0.6047377163581928  0.6456530415913295  0.1340672864113444   T   T   T
  0.9925604622508970  0.7787248990592613  0.1432323310023174   T   T   T
  0.6721104003619611  0.5373017421786838  0.1143535195376428   T   T   T
  0.3776207562457268  0.1234337021604239  0.2104435949700591   T   T   T
  0.4042971052677275  0.8525162473586438  0.1376389240156004   T   T   T
  0.2979287016565443  0.0650113877728871  0.0493602546954794   T   T   T
  0.6505205057474976  0.3982819753932064  0.1715118347244615   T   T   T
  0.7704131334788339  0.6119311732331424  0.1676568262857550   T   T   T
  0.0988878209378876  0.1620608915232334  0.0822086386614836   T   T   T
  0.3813636541839449  0.6487054114125304  0.2297560606290037   T   T   T
  0.3011119908309381  0.8875848991618250  0.1141941209106556   T   T   T
  0.9748935617309995  0.5558568058278912  0.1793629100740155   T   T   T
  0.5446793137290314  0.0475883432710802  0.1819130767535379   T   T   T
  0.3709600766060018  0.1938730999003387  0.1533649045898090   T   T   T
  0.4522758532134484  0.6490984280794904  0.1804710719813462   T   T   T
  0.3362439640801730  0.1667412455858684  0.0922714178909390   T   T   T
  0.7647093167823620  0.8973102837130557  0.1422234849412305   T   T   T
  0.1036686543568434  0.0290947583115209  0.0579958053504325   T   T   T
  0.2176597475159806  0.9711307614246040  0.1321043407833447   T   T   T
  0.5581976904276312  0.7078462626371355  0.1855422526212192   T   T   T
  0.4157590496739210  0.4110001899299622  0.0778230396212548   T   T   T
  0.5968457779441437  0.0274342410111360  0.1024254527175102   T   T   T
  0.1834230832790482  0.0644852588893078  0.1783464512485710   T   T   T
  0.4036936887611743  0.0577127282749221  0.0708468034430112   T   T   T
  0.6408836226542636  0.1613771229007517  0.0941778062726714   T   T   T
  0.1926625871350129  0.8414852608965013  0.0759964366065434   T   T   T
  0.7797611050123558  0.8615980793489120  0.2042975120356174   T   T   T
  0.2855101914301171  0.8660331961210409  0.2139551620097017   T   T   T
  0.3678938794942703  0.8076463332315161  0.0778446651063305   T   T   T
  0.9308165962843611  0.6699226335323607  0.0829943878004197   T   T   T
  0.4732063408764513  0.5335720560115497  0.0863293258551997   T   T   T
  0.5228491477337018  0.2233416158148410  0.0215134523713125   T   T   T
  0.1540651788263090  0.6333359990810905  0.0991589169837717   T   T   T
  0.5178245397175750  0.3062028078662258  0.1971681042018252   T   T   T
  0.2677781372882030  0.1101729779009908  0.2164369599636700   T   T   T
  0.0859199056939000  0.8882317057693769  0.0765778411422814   T   T   T
  0.9893160144084755  0.5675097600830520  0.0505687230074323   T   T   T
  0.0532549126371189  0.5790281517327965  0.2261998618244116   T   T   T
  0.8326690864668718  0.2201767736801364  0.0835499016820787   T   T   T
  0.7268932181184866  0.1455259917030029  0.1766804256116120   T   T   T
  0.0699497203420766  0.8211859658624949  0.1860245519101520   T   T   T
  0.4126944203191048  0.2617525686587966  0.2063011906358963   T   T   T
  0.0010921157458505  0.1618587372824604  0.1602720782140277   T   T   T
  0.1682197234882536  0.2603172074119856  0.1095064927835190   T   T   T
  0.7015903431851627  0.2774331304318522  0.1494399592576064   T   T   T
  0.3973734737340933  0.5240992904945838  0.1950918367596396   T   T   T
  0.6738838073152756  0.9212916880362185  0.1060646824301187   T   T   T
  0.1266764814980465  0.0523039005762569  0.1221069139188103   T   T   T
  0.3410416722614188  0.6327918121061424  0.1677611840295379   T   T   T
  0.6556649916943744  0.2836047431063553  0.0586015456200926   T   T   T
  0.7280093465280990  0.5763621672825613  0.2246478853031759   T   T   T
  0.2083326071020109  0.5167281938181196  0.1228189683950583   T   T   T
  0.3229903045487396  0.7526027308681290  0.1335445968576264   T   T   T
  0.9810840868528276  0.8349403123429795  0.0836888048623296   T   T   T
  0.9622856060017159  0.8129125210756961  0.2058602163240649   T   T   T
  0.2704511146600742  0.4545742998621614  0.0763423292406133   T   T   T
  0.4343857829259486  0.3926275168341546  0.1784829799053597   T   T   T
  0.8910950796083794  0.7852211824713117  0.1154295520508105   T   T   T
  0.7774790546105345  0.9432718839575147  0.0802080085793156   T   T   T
  0.4697463463707718  0.1545727184473011  0.1769627984084631   T   T   T
  0.3625015773746653  0.5392694652282642  0.0761591921867740   T   T   T
  0.7328353776215966  0.1803004964256637  0.0568039827946593   T   T   T
  0.4912017136386556  0.7011554302207236  0.2373693666750568   T   T   T
  0.7235925675649956  0.4094581205635595  0.1224813496372507   T   T   T
  0.9593242198971182  0.5483816676246230  0.1146009212677052   T   T   T
  0.8809238149758090  0.3504066668010742  0.1910616933884822   T   T   T
  0.3109448706670362  0.9689410778807499  0.1688767410325256   T   T   T
  0.6232647688465421  0.3086569747808639  0.2199200253033424   T   T   T
  0.1870805465201929  0.2878674835760668  0.1725175548573094   T   T   T
  0.8898482084008671  0.3067582324324664  0.1271003090299268   T   T   T
  0.6273048109696326  0.1602789936545830  0.0297438192312142   T   T   T
  0.6855702183067479  0.4350345439163261  0.2308109011735165   T   T   T
  0.5519217373629342  0.1445623142903421  0.1333912483858970   T   T   T
  0.5760883706762008  0.4409771997115519  0.2181177688746026   T   T   T
  0.8566460773810770  0.9446185158054566  0.1744548607100987   T   T   T
  0.1051864001220489  0.7491384787267686  0.0739950822768094   T   T   T
  0.9021821655574138  0.1620395650084139  0.1284874548522602   T   T   T
  0.3657228502029292  0.3000451038167825  0.1083019403346257   T   T   T
  0.6764353345595260  0.0362328237248619  0.1470016238247884   T   T   T
  0.3912368798843265  0.8915005228784915  0.2001200264317359   T   T   T
  0.0417762813839940  0.6381067865007714  0.0967464365772084   T   T   T
  0.7719186079415991  0.2691381216152964  0.2020891524335131   T   T   T
  0.3339359928186071  0.9956695900681021  0.2309390709048126   T   T   T
  0.8625189656230120  0.0002431936192023  0.1140786741455281   T   T   T
  0.1587597236048960  0.4282340084784182  0.0798237084351890   T   T   T
  0.8086608905601849  0.0795325948129215  0.0704156498563076   T   T   T
  0.4386108416319360  0.2783364408918554  0.0578325912663962   T   T   T
  0.2320249109461194  0.3749279507830542  0.1265260335935558   T   T   T
  0.2410447113064216  0.6527553012917257  0.1391695894432504   T   T   T
  0.1239615471452364  0.9429585050875848  0.1658087661724967   T   T   T
  0.4670164770253579  0.7914448093873909  0.1854014237205692   T   T   T
  0.9392373329930052  0.4309893719331062  0.1494646986969332   T   T   T
  0.5862570667162461  0.5691720104515594  0.1893537442845896   T   T   T
  0.7305135916886643  0.4807984144378452  0.0634676642249023   T   T   T
  0.7210568156932022  0.5095930822860231  0.2831094209641976   T   T   T
  0.9808714765265883  0.3044127478231969  0.1665775028993242   T   T   T
  0.9960959509474273  0.9629173898809446  0.0543496728097402   T   T   T
  0.9374116796338782  0.0413087348634515  0.1588451275514065   T   T   T
  0.7854895051542572  0.5302590185089853  0.1149633465541464   T   T   T
  0.7627538192726872  0.7164578164605372  0.2121542942277991   T   T   T
  0.6229802326824415  0.3468294037916812  0.1135741404173866   T   T   T
  0.8051393312796816  0.2203269224906454  0.1462462845359199   T   T   T
  0.6691786604864234  0.6675638612645497  0.1862550588931246   T   T   T
  0.0147851188114679  0.6904972175903646  0.1932526933410470   T   T   T
  0.2660481157804513  0.7320278257052666  0.1904544673786678   T   T   T
  0.5406722994159816  0.1259187448309465  0.0683993227743472   T   T   T
  0.0270930621009564  0.8404284303227033  0.0232191288549793   T   T   T
  0.5386055458002379  0.0891425216857397  0.0025842713974255   T   T   T
  0.4514656399372240  0.3679167695157447  0.2438696194495574   T   T   T
  0.6644457819617378  0.0545155561436083  0.2132508881314212   T   T   T
  0.3244090974965522  0.4265896742756980  0.1729201406238342   T   T   T
  0.4939434909555346  0.3651584397577697  0.0147012503813196   T   T   T
  0.0809948021353717  0.5922176243029086  0.1623291318154823   T   T   T
  0.1370608946080115  0.3184474935763230  0.2303177042622061   T   T   T
  0.3340353931526532  0.1054567410689106  0.2713445416464998   T   T   T
  0.8277464594728369  0.1705872382477526  0.0213592068808307   T   T   T
  0.3371453224276783  0.3327775436656241  0.0450772546489002   T   T   T
  0.5446724389958645  0.2312005391948126  0.2534114545066715   T   T   T
  0.2999198230841410  0.5373090672970364  0.0231517385460922   T   T   T
  0.0984943165959950  0.3059405035843650  0.0656788776127529   T   T   T
  0.8574353092223268  0.7790468709866772  0.2358618530683554   T   T   T
  0.7569450834508222  0.8007202513419650  0.2631664060863785   T   T   T
  0.9086974807269448  0.1594425934815351  0.1954361128128114   T   T   T
  0.5592605060041694  0.9226191996014910  0.2159491322732212   T   T   T
  0.0996886002389132  0.6247372239917266  0.0401819777628850   T   T   T
  0.1803666922954811  0.0498444208785640  0.2446630794681503   T   T   T
  0.1826916992943942  0.8326869720680715  0.1885450350509719   T   T   T
  0.4964288354661021  0.6324733976052608  0.0422986838642409   T   T   T
  0.5394579388998899  0.4940256996772317  0.0347033555837110   T   T   T
  0.5137214726835765  0.5496765465470228  0.2410561399566106   T   T   T
  0.8343611272421229  0.7303622080235851  0.0632403085502681   T   T   T
  0.6269973843838359  0.4202309705745443  0.0548343038226958   T   T   T
  0.8745793896784261  0.9672562799979955  0.0496223184863597   T   T   T
  0.6267186261902117  0.5493938606987481  0.2501030270743546   T   T   T
  0.0803529804976294  0.2464356378184668  0.1862273371173563   T   T   T
  0.7583524796404909  0.0029942748592892  0.1883476763905476   T   T   T
  0.4423659383557305  0.3633175019968266  0.4147404387812175   T   T   T
  0.3108685041586893  0.3950748675899788  0.3432648576733016   T   T   T
  0.3777136699883214  0.4640366416060658  0.3070320528070743   T   T   T
  0.5091744952249081  0.4333567054588241  0.3793842427893915   T   T   T
  0.4711403762663456  0.4942406747683656  0.2926567633051398   T   T   T
  0.5572841324493980  0.5462601050239574  0.3009453683129165   T   T   T
  0.6454105307570134  0.5520648279265099  0.3301973361761609   T   T   T
  0.4894268164671273  0.5681470666469113  0.3841393339777334   T   T   T
  0.6972349381698872  0.5954322648012718  0.3785078581017223   T   T   T
  0.5397596195296223  0.6132611638028241  0.4323476548976520   T   T   T
  0.5937746926627524  0.6121473249340579  0.4763217394485788   T   T   T
  0.6513298969990502  0.6706354181637650  0.4857501322918458   T   T   T
  0.5947614991561413  0.7036828850390067  0.4608324178983785   T   T   T
  0.7353107429176952  0.5954204941213055  0.4276787802960010   T   T   T
  0.7218634544436022  0.6891228990062662  0.4178883890439847   T   T   T
  0.7276028215575400  0.6605418400992260  0.4599575515799391   T   T   T
  0.2272544501379295  0.0823146316956872  0.0617270598551300   T   T   T
  0.3139619231826807  0.0673910720490007  0.0270131124703421   T   T   T
  0.1080183819599875  0.9760222247088332  0.0636438837634232   T   T   T
  0.4369387473420934  0.0886092634414936  0.0747631829037080   T   T   T
  0.1390948815616761  0.3818562482001055  0.0735671577894560   T   T   T
  0.0612320390021889  0.3146332556466205  0.0558753017247417   T   T   T
  0.2998912161863896  0.4093329906082555  0.1548552225783870   T   T   T
  0.3064418331999014  0.3679789430713941  0.0498626397071391   T   T   T
  0.4677568055460636  0.3603798442195042  0.9959900350680405   T   T   T
  0.4653688947597938  0.4184074101471991  0.2466973507359075   T   T   T
  0.1701381538935711  0.3314970959270152  0.2436138380405219   T   T   T
  0.3411651186926191  0.1561250301694915  0.2781312935603015   T   T   T
  0.1403734359806732  0.0442238869510608  0.2501952845014812   T   T   T
  0.5195025171719049  0.6578868233977145  0.0257545139292668   T   T   T
  0.2248046516127167  0.8560319940419301  0.0900254777201160   T   T   T
  0.3906345909891826  0.7645095918078654  0.0722662911701460   T   T   T
  0.0658084091235400  0.5944469379785765  0.0356609659770678   T   T   T
  0.2015486690906243  0.7836929717685249  0.1871163443778248   T   T   T
  0.2839379824516705  0.7770644763258067  0.2003955082985726   T   T   T
  0.0717901060604122  0.6028732292708108  0.1389527720455252   T   T   T
  0.2652702369165308  0.5485843820555732  0.0109134070537451   T   T   T
  0.0458634654658661  0.7925177151033745  0.0220940660637034   T   T   T
  0.0243880935304332  0.0030337991939663  0.0523976822871089   T   T   T
  0.3431869874055840  0.6466335052568271  0.2391143406406569   T   T   T
  0.2444150432694813  0.8717829537916412  0.2087971226930906   T   T   T
  0.5587835955188794  0.0424652590043412  0.0007407135232577   T   T   T
  0.6954520549788422  0.4573636731345596  0.0544592060275121   T   T   T
  0.5949179542476114  0.4520489648848764  0.0463157193253891   T   T   T
  0.8274337717860215  0.2181397362829402  0.0101213208170401   T   T   T
  0.8702664656555378  0.1451689135149396  0.2016524205024543   T   T   T
  0.8478911482708359  0.3185866958354213  0.1949585940440109   T   T   T
  0.7525440718782601  0.5421855418177476  0.2886307158667158   T   T   T
  0.5279310658672630  0.2672122223636457  0.2685948659616185   T   T   T
  0.6348671838518393  0.0923767000931102  0.2149630150354783   T   T   T
  0.7457663721428994  0.2854604578239721  0.2194320254345404   T   T   T
  0.9565418679683406  0.5586420783971541  0.0362830452608442   T   T   T
  0.7113769471964373  0.7732314024871947  0.0938145411882142   T   T   T
  0.6974259004813546  0.6511541630368832  0.0662148237316090   T   T   T
  0.5144014129274008  0.4536550489432344  0.0266032143187289   T   T   T
  0.9618289255917084  0.8667146485738615  0.2068737231196934   T   T   T
  0.8015418983345576  0.7628705135520663  0.0680439478409931   T   T   T
  0.9162283926522714  0.9728708948784338  0.0506727931743076   T   T   T
  0.0608062864923793  0.5270593913962905  0.2304282247422617   T   T   T
  0.5046900651783139  0.6029946854740192  0.2435222758738193   T   T   T
  0.4520263764619299  0.6989444114173293  0.2460196631139019   T   T   T
  0.8908757658346161  0.7874245703872321  0.2216381838605226   T   T   T
  0.7719421810776560  0.8361813813637551  0.2791160351915227   T   T   T
  0.5946563898168449  0.9358838816150993  0.2270966418599231   T   T   T
  0.8992688986248661  0.9734778184407812  0.1453956263634625   T   T   T
  0.3301943007633231  0.9310475403786737  0.2036119226769249   T   T   T
  0.0223235965992579  0.8804259895517024  0.0591819903024737   T   T   T
  0.5582358742957941  0.1488287089913362  0.0301007985357235   T   T   T
  0.4538051210633476  0.3337331960896541  0.2063453545607989   T   T   T
  0.7070253667920646  0.0606322122559803  0.1814251716544253   T   T   T
  0.7892372157484190  0.9260012508024754  0.1775053516688172   T   T   T
  0.4373403861097588  0.8658183731934478  0.1725438454110050   T   T   T
  0.3887056590615550  0.4560365201249797  0.1691610151609617   T   T   T
  0.4997563340872553  0.2955031211399463  0.0410377613733573   T   T   T
  0.3357094416070628  0.2255774730784865  0.1223889444119561   T   T   T
  0.0310022730032433  0.6036011350705726  0.1896862447858800   T   T   T
  0.1626016197754819  0.0085806080705885  0.1499315692340866   T   T   T
  0.1435360871601110  0.2578304427613763  0.2008792811197797   T   T   T
  0.3283080707668660  0.0844733230664119  0.2323072647796415   F   F   T
  0.1299971128404333  0.8245787167746760  0.0900752877681184   T   T   T
  0.8005600120728003  0.1630118897785671  0.0583290053609765   T   T   T
  0.6340647184254529  0.3950937283719877  0.2102245085019923   T   T   T
  0.6055902515673974  0.6479248770243604  0.1741530531270337   T   T   T
  0.3877042012689955  0.3304166707336265  0.0724674850193462   F   F   T
  0.8577701773633544  0.2284618283136907  0.1208993527749606   T   T   T
  0.3503297847185027  0.8242603444917163  0.1160020860597796   T   T   T
  0.2859080185043581  0.9666294696185673  0.1315807635060952   F   F   T
  0.1340203305227397  0.0850159567443848  0.0843758563177332   T   T   T
  0.4073475675797647  0.1835867541937592  0.1869453833390598   T   T   T
  0.9786517829255057  0.6069665899665296  0.0869290344233336   T   T   T
  0.2143036346468112  0.2903259261135707  0.1359131223580309   T   T   T
  0.2148727356768051  0.6015647079750419  0.1103222232889777   T   T   T
  0.2933545211554928  0.6929309525886386  0.1575906713517709   T   T   T
  0.6917022212087525  0.5184581650032466  0.2468479633234284   T   T   T
  0.5654945207599540  0.2584172302315101  0.2168889725944494   T   T   T
  0.5349586055951353  0.1324344076050359  0.1720327835783313   T   T   T
  0.4925027901900852  0.7134399895313442  0.1967044099503978   T   T   T
  0.2976730285220943  0.5336066856258388  0.0634432516359543   T   T   T
  0.7280428325801722  0.4890738580326673  0.1036042310528196   T   T   T
  0.6755270890915519  0.3573191000453043  0.1391392735899235   T   T   T
  0.1049382461693030  0.2450045165717144  0.0958356787138104   T   T   T
  0.5828739084365117  0.1147090408531074  0.1003170875142861   T   T   T
  0.7909387290234199  0.7899120908921637  0.2281473990419450   T   T   T
  0.7395604711889536  0.8932713622177673  0.1048125022191873   T   T   T
  0.6360397361103343  0.9786602229455486  0.1273292451106342   T   T   T
  0.2151663664841519  0.4414406572742249  0.1011186143079994   T   T   T
  0.9366861350338855  0.1305384388072892  0.1607175677681437   T   T   T
  0.0111483606005778  0.7749874812354288  0.1821228372016926   T   T   T
  0.5464254761315888  0.9582642711185655  0.1798051234333880   T   T   T
  0.3927648516914766  0.6125960521592345  0.1927055980557486   T   T   T
  0.3398722466078644  0.0812846700219602  0.0812613404611890   T   T   T
  0.1007920119117106  0.6605176874660308  0.0771570022699873   T   T   T
  0.1997428982713577  0.1017720586499022  0.2137237715673143   T   T   T
  0.1258222031876386  0.8534258290297719  0.1675323083509726   T   T   T
  0.7490010425465118  0.2277902156472250  0.1683116994390051   T   T   T
  0.9363102496894697  0.5196058310218561  0.1505372899370148   F   F   T
  0.5220414592634270  0.5598393448912351  0.0607968431934577   T   T   T
  0.9512715358767602  0.8269851284203318  0.1195767715863469   T   T   T
  0.5743285087557837  0.5295217671541141  0.2248900353560844   T   T   T
  0.6327589786722441  0.6054191174247882  0.1024018856198891   T   T   T
  0.8164625620266461  0.5865089794128444  0.1403980175675634   T   T   T
  0.6663544118696090  0.1957606851971540  0.0597197254983719   T   T   T
  0.4135499436369713  0.4929367021998462  0.0933722350334783   T   T   T
  0.0292368567137416  0.2437194898230906  0.1595266178935953   T   T   T
  0.8726607494591713  0.7106888127232854  0.0953385632421433   T   T   T
  0.6120823870720855  0.3439443016688273  0.0738381379174809   F   F   T
  0.8322953196644278  0.9975389653175774  0.0778589309995042   T   T   T
  0.9215503777878170  0.3473216892402818  0.1588113498834967   T   T   T
  0.7327668506527721  0.6437468393928812  0.1979329909162455   T   T   T
 
  0.00000000E+00  0.00000000E+00  0.00000000E+00
  0.00000000E+00  0.00000000E+00  0.00000000E+00
  0.00000000E+00  0.00000000E+00  0.00000000E+00
  0.00000000E+00  0.00000000E+00  0.00000000E+00
  0.00000000E+00  0.00000000E+00  0.00000000E+00
  0.00000000E+00  0.00000000E+00  0.00000000E+00
  0.00000000E+00  0.00000000E+00  0.00000000E+00
  0.00000000E+00  0.00000000E+00  0.00000000E+00
  0.00000000E+00  0.00000000E+00  0.00000000E+00
  0.00000000E+00  0.00000000E+00  0.00000000E+00
  0.00000000E+00  0.00000000E+00  0.00000000E+00
  0.00000000E+00  0.00000000E+00  0.00000000E+00
  0.00000000E+00  0.00000000E+00  0.00000000E+00
  0.00000000E+00  0.00000000E+00  0.00000000E+00
  0.00000000E+00  0.00000000E+00  0.00000000E+00
  0.00000000E+00  0.00000000E+00  0.00000000E+00
  0.00000000E+00  0.00000000E+00  0.00000000E+00
  0.00000000E+00  0.00000000E+00  0.00000000E+00
  0.00000000E+00  0.00000000E+00  0.00000000E+00
  0.00000000E+00  0.00000000E+00  0.00000000E+00
  0.00000000E+00  0.00000000E+00  0.00000000E+00
  0.00000000E+00  0.00000000E+00  0.00000000E+00
  0.00000000E+00  0.00000000E+00  0.00000000E+00
  0.00000000E+00  0.00000000E+00  0.00000000E+00
  0.00000000E+00  0.00000000E+00  0.00000000E+00
  0.00000000E+00  0.00000000E+00  0.00000000E+00
  0.00000000E+00  0.00000000E+00  0.00000000E+00
  0.00000000E+00  0.00000000E+00  0.00000000E+00
  0.00000000E+00  0.00000000E+00  0.00000000E+00
  0.00000000E+00  0.00000000E+00  0.00000000E+00
  0.00000000E+00  0.00000000E+00  0.00000000E+00
  0.00000000E+00  0.00000000E+00  0.00000000E+00
  0.00000000E+00  0.00000000E+00  0.00000000E+00
  0.00000000E+00  0.00000000E+00  0.00000000E+00
  0.00000000E+00  0.00000000E+00  0.00000000E+00
  0.00000000E+00  0.00000000E+00  0.00000000E+00
  0.00000000E+00  0.00000000E+00  0.00000000E+00
  0.00000000E+00  0.00000000E+00  0.00000000E+00
  0.00000000E+00  0.00000000E+00  0.00000000E+00
  0.00000000E+00  0.00000000E+00  0.00000000E+00
  0.00000000E+00  0.00000000E+00  0.00000000E+00
  0.00000000E+00  0.00000000E+00  0.00000000E+00
  0.00000000E+00  0.00000000E+00  0.00000000E+00
  0.00000000E+00  0.00000000E+00  0.00000000E+00
  0.00000000E+00  0.00000000E+00  0.00000000E+00
  0.00000000E+00  0.00000000E+00  0.00000000E+00
  0.00000000E+00  0.00000000E+00  0.00000000E+00
  0.00000000E+00  0.00000000E+00  0.00000000E+00
  0.00000000E+00  0.00000000E+00  0.00000000E+00
  0.00000000E+00  0.00000000E+00  0.00000000E+00
  0.00000000E+00  0.00000000E+00  0.00000000E+00
  0.00000000E+00  0.00000000E+00  0.00000000E+00
  0.00000000E+00  0.00000000E+00  0.00000000E+00
  0.00000000E+00  0.00000000E+00  0.00000000E+00
  0.00000000E+00  0.00000000E+00  0.00000000E+00
  0.00000000E+00  0.00000000E+00  0.00000000E+00
  0.00000000E+00  0.00000000E+00  0.00000000E+00
  0.00000000E+00  0.00000000E+00  0.00000000E+00
  0.00000000E+00  0.00000000E+00  0.00000000E+00
  0.00000000E+00  0.00000000E+00  0.00000000E+00
  0.00000000E+00  0.00000000E+00  0.00000000E+00
  0.00000000E+00  0.00000000E+00  0.00000000E+00
  0.00000000E+00  0.00000000E+00  0.00000000E+00
  0.00000000E+00  0.00000000E+00  0.00000000E+00
  0.00000000E+00  0.00000000E+00  0.00000000E+00
  0.00000000E+00  0.00000000E+00  0.00000000E+00
  0.00000000E+00  0.00000000E+00  0.00000000E+00
  0.00000000E+00  0.00000000E+00  0.00000000E+00
  0.00000000E+00  0.00000000E+00  0.00000000E+00
  0.00000000E+00  0.00000000E+00  0.00000000E+00
  0.00000000E+00  0.00000000E+00  0.00000000E+00
  0.00000000E+00  0.00000000E+00  0.00000000E+00
  0.00000000E+00  0.00000000E+00  0.00000000E+00
  0.00000000E+00  0.00000000E+00  0.00000000E+00
  0.00000000E+00  0.00000000E+00  0.00000000E+00
  0.00000000E+00  0.00000000E+00  0.00000000E+00
  0.00000000E+00  0.00000000E+00  0.00000000E+00
  0.00000000E+00  0.00000000E+00  0.00000000E+00
  0.00000000E+00  0.00000000E+00  0.00000000E+00
  0.00000000E+00  0.00000000E+00  0.00000000E+00
  0.00000000E+00  0.00000000E+00  0.00000000E+00
  0.00000000E+00  0.00000000E+00  0.00000000E+00
  0.00000000E+00  0.00000000E+00  0.00000000E+00
  0.00000000E+00  0.00000000E+00  0.00000000E+00
  0.00000000E+00  0.00000000E+00  0.00000000E+00
  0.00000000E+00  0.00000000E+00  0.00000000E+00
  0.00000000E+00  0.00000000E+00  0.00000000E+00
  0.00000000E+00  0.00000000E+00  0.00000000E+00
  0.00000000E+00  0.00000000E+00  0.00000000E+00
  0.00000000E+00  0.00000000E+00  0.00000000E+00
  0.00000000E+00  0.00000000E+00  0.00000000E+00
  0.00000000E+00  0.00000000E+00  0.00000000E+00
  0.00000000E+00  0.00000000E+00  0.00000000E+00
  0.00000000E+00  0.00000000E+00  0.00000000E+00
  0.00000000E+00  0.00000000E+00  0.00000000E+00
  0.00000000E+00  0.00000000E+00  0.00000000E+00
  0.00000000E+00  0.00000000E+00  0.00000000E+00
  0.00000000E+00  0.00000000E+00  0.00000000E+00
  0.00000000E+00  0.00000000E+00  0.00000000E+00
  0.00000000E+00  0.00000000E+00  0.00000000E+00
  0.00000000E+00  0.00000000E+00  0.00000000E+00
  0.00000000E+00  0.00000000E+00  0.00000000E+00
  0.00000000E+00  0.00000000E+00  0.00000000E+00
  0.00000000E+00  0.00000000E+00  0.00000000E+00
  0.00000000E+00  0.00000000E+00  0.00000000E+00
  0.00000000E+00  0.00000000E+00  0.00000000E+00
  0.00000000E+00  0.00000000E+00  0.00000000E+00
  0.00000000E+00  0.00000000E+00  0.00000000E+00
  0.00000000E+00  0.00000000E+00  0.00000000E+00
  0.00000000E+00  0.00000000E+00  0.00000000E+00
  0.00000000E+00  0.00000000E+00  0.00000000E+00
  0.00000000E+00  0.00000000E+00  0.00000000E+00
  0.00000000E+00  0.00000000E+00  0.00000000E+00
  0.00000000E+00  0.00000000E+00  0.00000000E+00
  0.00000000E+00  0.00000000E+00  0.00000000E+00
  0.00000000E+00  0.00000000E+00  0.00000000E+00
  0.00000000E+00  0.00000000E+00  0.00000000E+00
  0.00000000E+00  0.00000000E+00  0.00000000E+00
  0.00000000E+00  0.00000000E+00  0.00000000E+00
  0.00000000E+00  0.00000000E+00  0.00000000E+00
  0.00000000E+00  0.00000000E+00  0.00000000E+00
  0.00000000E+00  0.00000000E+00  0.00000000E+00
  0.00000000E+00  0.00000000E+00  0.00000000E+00
  0.00000000E+00  0.00000000E+00  0.00000000E+00
  0.00000000E+00  0.00000000E+00  0.00000000E+00
  0.00000000E+00  0.00000000E+00  0.00000000E+00
  0.00000000E+00  0.00000000E+00  0.00000000E+00
  0.00000000E+00  0.00000000E+00  0.00000000E+00
  0.00000000E+00  0.00000000E+00  0.00000000E+00
  0.00000000E+00  0.00000000E+00  0.00000000E+00
  0.00000000E+00  0.00000000E+00  0.00000000E+00
  0.00000000E+00  0.00000000E+00  0.00000000E+00
  0.00000000E+00  0.00000000E+00  0.00000000E+00
  0.00000000E+00  0.00000000E+00  0.00000000E+00
  0.00000000E+00  0.00000000E+00  0.00000000E+00
  0.00000000E+00  0.00000000E+00  0.00000000E+00
  0.00000000E+00  0.00000000E+00  0.00000000E+00
  0.00000000E+00  0.00000000E+00  0.00000000E+00
  0.00000000E+00  0.00000000E+00  0.00000000E+00
  0.00000000E+00  0.00000000E+00  0.00000000E+00
  0.00000000E+00  0.00000000E+00  0.00000000E+00
  0.00000000E+00  0.00000000E+00  0.00000000E+00
  0.00000000E+00  0.00000000E+00  0.00000000E+00
  0.00000000E+00  0.00000000E+00  0.00000000E+00
  0.00000000E+00  0.00000000E+00  0.00000000E+00
  0.00000000E+00  0.00000000E+00  0.00000000E+00
  0.00000000E+00  0.00000000E+00  0.00000000E+00
  0.00000000E+00  0.00000000E+00  0.00000000E+00
  0.00000000E+00  0.00000000E+00  0.00000000E+00
  0.00000000E+00  0.00000000E+00  0.00000000E+00
  0.00000000E+00  0.00000000E+00  0.00000000E+00
  0.00000000E+00  0.00000000E+00  0.00000000E+00
  0.00000000E+00  0.00000000E+00  0.00000000E+00
  0.00000000E+00  0.00000000E+00  0.00000000E+00
  0.00000000E+00  0.00000000E+00  0.00000000E+00
  0.00000000E+00  0.00000000E+00  0.00000000E+00
  0.00000000E+00  0.00000000E+00  0.00000000E+00
  0.00000000E+00  0.00000000E+00  0.00000000E+00
  0.00000000E+00  0.00000000E+00  0.00000000E+00
  0.00000000E+00  0.00000000E+00  0.00000000E+00
  0.00000000E+00  0.00000000E+00  0.00000000E+00
  0.00000000E+00  0.00000000E+00  0.00000000E+00
  0.00000000E+00  0.00000000E+00  0.00000000E+00
  0.00000000E+00  0.00000000E+00  0.00000000E+00
  0.00000000E+00  0.00000000E+00  0.00000000E+00
  0.00000000E+00  0.00000000E+00  0.00000000E+00
  0.00000000E+00  0.00000000E+00  0.00000000E+00
  0.00000000E+00  0.00000000E+00  0.00000000E+00
  0.00000000E+00  0.00000000E+00  0.00000000E+00
  0.00000000E+00  0.00000000E+00  0.00000000E+00
  0.00000000E+00  0.00000000E+00  0.00000000E+00
  0.00000000E+00  0.00000000E+00  0.00000000E+00
  0.00000000E+00  0.00000000E+00  0.00000000E+00
  0.00000000E+00  0.00000000E+00  0.00000000E+00
  0.00000000E+00  0.00000000E+00  0.00000000E+00
  0.00000000E+00  0.00000000E+00  0.00000000E+00
  0.00000000E+00  0.00000000E+00  0.00000000E+00
  0.00000000E+00  0.00000000E+00  0.00000000E+00
  0.00000000E+00  0.00000000E+00  0.00000000E+00
  0.00000000E+00  0.00000000E+00  0.00000000E+00
  0.00000000E+00  0.00000000E+00  0.00000000E+00
  0.00000000E+00  0.00000000E+00  0.00000000E+00
  0.00000000E+00  0.00000000E+00  0.00000000E+00
  0.00000000E+00  0.00000000E+00  0.00000000E+00
  0.00000000E+00  0.00000000E+00  0.00000000E+00
  0.00000000E+00  0.00000000E+00  0.00000000E+00
  0.00000000E+00  0.00000000E+00  0.00000000E+00
  0.00000000E+00  0.00000000E+00  0.00000000E+00
  0.00000000E+00  0.00000000E+00  0.00000000E+00
  0.00000000E+00  0.00000000E+00  0.00000000E+00
  0.00000000E+00  0.00000000E+00  0.00000000E+00
  0.00000000E+00  0.00000000E+00  0.00000000E+00
  0.00000000E+00  0.00000000E+00  0.00000000E+00
  0.00000000E+00  0.00000000E+00  0.00000000E+00
  0.00000000E+00  0.00000000E+00  0.00000000E+00
  0.00000000E+00  0.00000000E+00  0.00000000E+00
  0.00000000E+00  0.00000000E+00  0.00000000E+00
  0.00000000E+00  0.00000000E+00  0.00000000E+00
  0.00000000E+00  0.00000000E+00  0.00000000E+00
  0.00000000E+00  0.00000000E+00  0.00000000E+00
  0.00000000E+00  0.00000000E+00  0.00000000E+00
  0.00000000E+00  0.00000000E+00  0.00000000E+00
  0.00000000E+00  0.00000000E+00  0.00000000E+00
  0.00000000E+00  0.00000000E+00  0.00000000E+00
  0.00000000E+00  0.00000000E+00  0.00000000E+00
  0.00000000E+00  0.00000000E+00  0.00000000E+00
  0.00000000E+00  0.00000000E+00  0.00000000E+00
  0.00000000E+00  0.00000000E+00  0.00000000E+00
  0.00000000E+00  0.00000000E+00  0.00000000E+00
  0.00000000E+00  0.00000000E+00  0.00000000E+00
  0.00000000E+00  0.00000000E+00  0.00000000E+00
  0.00000000E+00  0.00000000E+00  0.00000000E+00
  0.00000000E+00  0.00000000E+00  0.00000000E+00
  0.00000000E+00  0.00000000E+00  0.00000000E+00
  0.00000000E+00  0.00000000E+00  0.00000000E+00
  0.00000000E+00  0.00000000E+00  0.00000000E+00
  0.00000000E+00  0.00000000E+00  0.00000000E+00
  0.00000000E+00  0.00000000E+00  0.00000000E+00
  0.00000000E+00  0.00000000E+00  0.00000000E+00
  0.00000000E+00  0.00000000E+00  0.00000000E+00
  0.00000000E+00  0.00000000E+00  0.00000000E+00
  0.00000000E+00  0.00000000E+00  0.00000000E+00
  0.00000000E+00  0.00000000E+00  0.00000000E+00
  0.00000000E+00  0.00000000E+00  0.00000000E+00
  0.00000000E+00  0.00000000E+00  0.00000000E+00
  0.00000000E+00  0.00000000E+00  0.00000000E+00
  0.00000000E+00  0.00000000E+00  0.00000000E+00
  0.00000000E+00  0.00000000E+00  0.00000000E+00
  0.00000000E+00  0.00000000E+00  0.00000000E+00
  0.00000000E+00  0.00000000E+00  0.00000000E+00
  0.00000000E+00  0.00000000E+00  0.00000000E+00
  0.00000000E+00  0.00000000E+00  0.00000000E+00
  0.00000000E+00  0.00000000E+00  0.00000000E+00
  0.00000000E+00  0.00000000E+00  0.00000000E+00
  0.00000000E+00  0.00000000E+00  0.00000000E+00
  0.00000000E+00  0.00000000E+00  0.00000000E+00
  0.00000000E+00  0.00000000E+00  0.00000000E+00
  0.00000000E+00  0.00000000E+00  0.00000000E+00
  0.00000000E+00  0.00000000E+00  0.00000000E+00
  0.00000000E+00  0.00000000E+00  0.00000000E+00
  0.00000000E+00  0.00000000E+00  0.00000000E+00
  0.00000000E+00  0.00000000E+00  0.00000000E+00
  0.00000000E+00  0.00000000E+00  0.00000000E+00
  0.00000000E+00  0.00000000E+00  0.00000000E+00
  0.00000000E+00  0.00000000E+00  0.00000000E+00
  0.00000000E+00  0.00000000E+00  0.00000000E+00
  0.00000000E+00  0.00000000E+00  0.00000000E+00
  0.00000000E+00  0.00000000E+00  0.00000000E+00
  0.00000000E+00  0.00000000E+00  0.00000000E+00
  0.00000000E+00  0.00000000E+00  0.00000000E+00
  0.00000000E+00  0.00000000E+00  0.00000000E+00
  0.00000000E+00  0.00000000E+00  0.00000000E+00
  0.00000000E+00  0.00000000E+00  0.00000000E+00
  0.00000000E+00  0.00000000E+00  0.00000000E+00
  0.00000000E+00  0.00000000E+00  0.00000000E+00
  0.00000000E+00  0.00000000E+00  0.00000000E+00
  0.00000000E+00  0.00000000E+00  0.00000000E+00
  0.00000000E+00  0.00000000E+00  0.00000000E+00
  0.00000000E+00  0.00000000E+00  0.00000000E+00
  0.00000000E+00  0.00000000E+00  0.00000000E+00
  0.00000000E+00  0.00000000E+00  0.00000000E+00
  0.00000000E+00  0.00000000E+00  0.00000000E+00
  0.00000000E+00  0.00000000E+00  0.00000000E+00
  0.00000000E+00  0.00000000E+00  0.00000000E+00
  0.00000000E+00  0.00000000E+00  0.00000000E+00
  0.00000000E+00  0.00000000E+00  0.00000000E+00
  0.00000000E+00  0.00000000E+00  0.00000000E+00
  0.00000000E+00  0.00000000E+00  0.00000000E+00
  0.00000000E+00  0.00000000E+00  0.00000000E+00
  0.00000000E+00  0.00000000E+00  0.00000000E+00
  0.00000000E+00  0.00000000E+00  0.00000000E+00
  0.00000000E+00  0.00000000E+00  0.00000000E+00
  0.00000000E+00  0.00000000E+00  0.00000000E+00
  0.00000000E+00  0.00000000E+00  0.00000000E+00
  0.00000000E+00  0.00000000E+00  0.00000000E+00
  0.00000000E+00  0.00000000E+00  0.00000000E+00
  0.00000000E+00  0.00000000E+00  0.00000000E+00
  0.00000000E+00  0.00000000E+00  0.00000000E+00
  0.00000000E+00  0.00000000E+00  0.00000000E+00
  0.00000000E+00  0.00000000E+00  0.00000000E+00
  0.00000000E+00  0.00000000E+00  0.00000000E+00
  0.00000000E+00  0.00000000E+00  0.00000000E+00
  0.00000000E+00  0.00000000E+00  0.00000000E+00
  0.00000000E+00  0.00000000E+00  0.00000000E+00
  0.00000000E+00  0.00000000E+00  0.00000000E+00
  0.00000000E+00  0.00000000E+00  0.00000000E+00
  0.00000000E+00  0.00000000E+00  0.00000000E+00
  0.00000000E+00  0.00000000E+00  0.00000000E+00
  0.00000000E+00  0.00000000E+00  0.00000000E+00
  0.00000000E+00  0.00000000E+00  0.00000000E+00
  0.00000000E+00  0.00000000E+00  0.00000000E+00
  0.00000000E+00  0.00000000E+00  0.00000000E+00
  0.00000000E+00  0.00000000E+00  0.00000000E+00
  0.00000000E+00  0.00000000E+00  0.00000000E+00
  0.00000000E+00  0.00000000E+00  0.00000000E+00
  0.00000000E+00  0.00000000E+00  0.00000000E+00
  0.00000000E+00  0.00000000E+00  0.00000000E+00
  0.00000000E+00  0.00000000E+00  0.00000000E+00
  0.00000000E+00  0.00000000E+00  0.00000000E+00
  0.00000000E+00  0.00000000E+00  0.00000000E+00
  0.00000000E+00  0.00000000E+00  0.00000000E+00
  0.00000000E+00  0.00000000E+00  0.00000000E+00
  0.00000000E+00  0.00000000E+00  0.00000000E+00
