# Supplementary material for: Adsorption of 4-(N,N-Dimethylamino)-4′-nitrostilbene on an Amorphous Silica Glass Surface
Source: J Phys Chem C Nanomater Interfaces. 2023 Nov 17;127(47):22964–74. doi: 10.1021/acs.jpcc.3c05552 (PMC10694811; doi:10.1021/acs.jpcc.3c05552)
Supplement: Supplementary file 2 — jp3c05552_si_002.zip [file jp3c05552_si_002.zip › contcar/C9_CONTCAR]

DANS                                    
   1.00000000000000     
    23.7420005797999991    0.0000000000000000    0.0000000000000000
     0.0000000000000000   18.2761001587000003    0.0000000000000000
     0.0000000000000000    0.0000000000000000   40.4500007628999967
   C    N    O    H    Si
    16     2   156    64    65
Selective dynamics
Direct
  0.4163617696180718  0.6036288489824126  0.3518239210769363   T   T   T
  0.3573838081877164  0.6043071361523044  0.3490388850658181   T   T   T
  0.3228559243756943  0.5916538714474475  0.3765396326861208   T   T   T
  0.3477529936507731  0.5731068260589082  0.4064210510255657   T   T   T
  0.4068289144125034  0.5655939633022068  0.4093277224951478   T   T   T
  0.4403702575432842  0.5852832362328051  0.3817618675528667   T   T   T
  0.4319949973419263  0.5395916517367971  0.4400024181006016   T   T   T
  0.4790401489994696  0.4973547610489686  0.4431485578293844   T   T   T
  0.5098158206252872  0.4599515901337651  0.4171020559162124   T   T   T
  0.5684966921583556  0.4492564486630856  0.4195207628223549   T   T   T
  0.4833854148356360  0.4339188055771054  0.3881232149503352   T   T   T
  0.5998258182999944  0.4207260181215302  0.3935968971381653   T   T   T
  0.5137769112418019  0.4054316435718330  0.3620312901238167   T   T   T
  0.5734198252044972  0.3998242624859055  0.3635929977622138   T   T   T
  0.5768800521376648  0.3699527607349072  0.3049668920555972   T   T   T
  0.6648665437092824  0.3715637207654702  0.3383982160439938   T   T   T
  0.6037087772200086  0.3741433022373399  0.3370936615109431   T   T   T
  0.3322792795236451  0.6162140929438195  0.3172725143440809   T   T   T
  0.3657383540063857  0.6141199041862977  0.2922048842910975   T   T   T
  0.2797653513204659  0.6266056869020792  0.3147189145757778   T   T   T
  0.1974501325466393  0.1071660740011897  0.0793291413677480   T   T   T
  0.7403577646907570  0.8092136907239907  0.0929065100276230   T   T   T
  0.3171077906888797  0.0337524084200297  0.1183305773041635   T   T   T
  0.6707193772047082  0.6683565702543929  0.0886368801001391   T   T   T
  0.8710562185577646  0.5457382098682074  0.1600145693987008   T   T   T
  0.1288149662353731  0.8196840349078657  0.1338456094957811   T   T   T
  0.5927238310184558  0.9350193050060661  0.1554222984486811   T   T   T
  0.4063136968528362  0.4816746925168546  0.1375575953625715   T   T   T
  0.9406360514292063  0.9071291196148180  0.1399237314096375   T   T   T
  0.2704726940761252  0.2425791577696724  0.1363890140662202   T   T   T
  0.5775437761559221  0.1837645985699893  0.1954109552755636   T   T   T
  0.5458883825387185  0.3217500503121761  0.0708951136512155   T   T   T
  0.8372355478218823  0.6579859228217907  0.1244142816861628   T   T   T
  0.0548309916539475  0.2599258526083453  0.1271074017821915   T   T   T
  0.5818580198701255  0.5764521762976657  0.0825215406610943   T   T   T
  0.4837879252651623  0.9279307061641637  0.1719184093481423   T   T   T
  0.1691035471409929  0.1818793055033674  0.2189040746331572   T   T   T
  0.2585323218269480  0.5988706440558154  0.0810480686647737   T   T   T
  0.6038092990144555  0.6401728222386546  0.1388322359969323   T   T   T
  0.9923543251442569  0.7796124405388811  0.1467044638785232   T   T   T
  0.6723756188039417  0.5349465753222463  0.1175168087944981   T   T   T
  0.3777777669017080  0.1218079503316250  0.2131783271831333   T   T   T
  0.4029818558235931  0.8510488394635936  0.1426948687911788   T   T   T
  0.2979372040193016  0.0609604407556020  0.0562700833453207   T   T   T
  0.6489016582506403  0.3966132944607458  0.1744150812652335   T   T   T
  0.7694203262348528  0.6102366344230503  0.1710215069129365   T   T   T
  0.0966998841465528  0.1623542903160007  0.0857220981730974   T   T   T
  0.3792464738539107  0.6536233897720547  0.2313147272819041   T   T   T
  0.3012830798944310  0.8888456903718681  0.1182440994901862   T   T   T
  0.9750307166052126  0.5563034736250911  0.1826730710728315   T   T   T
  0.5426498462054070  0.0489284562120815  0.1836218972314390   T   T   T
  0.3695082304354209  0.2000019739616340  0.1583559019111549   T   T   T
  0.4498137396200012  0.6496123227183129  0.1820977846061601   T   T   T
  0.3387456859886551  0.1659041053457000  0.0969946482496596   T   T   T
  0.7633218688968255  0.8962310544039690  0.1455172600424691   T   T   T
  0.1023530008665367  0.0290789989059850  0.0615216936830458   T   T   T
  0.2177747794586735  0.9731397182773236  0.1353384324343960   T   T   T
  0.5569824807356899  0.7060018121340802  0.1890602960519779   T   T   T
  0.4155792576089973  0.4111801239676057  0.0806401992559787   T   T   T
  0.5958622338899374  0.0267446481536622  0.1046582178003807   T   T   T
  0.1824868733181990  0.0657816506617582  0.1816460248719882   T   T   T
  0.4047635952035449  0.0550203602311961  0.0762298582579698   T   T   T
  0.6388227811052292  0.1611280567381577  0.0963531214889453   T   T   T
  0.1912176651166266  0.8437148809425944  0.0792403123397845   T   T   T
  0.7783112421070468  0.8602255397804247  0.2075759495015291   T   T   T
  0.2855526109871969  0.8642239226977040  0.2207953234509118   T   T   T
  0.3692869466229061  0.8108357833454345  0.0817312832087117   T   T   T
  0.9297056210591423  0.6694239002650627  0.0865963065052283   T   T   T
  0.4738886280757021  0.5321686947853401  0.0909735565778874   T   T   T
  0.5226979291150597  0.2241712549855471  0.0238802933977905   T   T   T
  0.1531700587258898  0.6322633107275050  0.1005561533802350   T   T   T
  0.5178085464180719  0.3041415516466940  0.2058644579388084   T   T   T
  0.2677201820166805  0.1098379761472967  0.2197020866277868   T   T   T
  0.0842038173414331  0.8888454424006241  0.0807632247027064   T   T   T
  0.9877501868052705  0.5672459826549742  0.0537682666094835   T   T   T
  0.0541192511020291  0.5793180116151507  0.2290705849317715   T   T   T
  0.8307484728587976  0.2201305461849989  0.0880688176210304   T   T   T
  0.7256524516608726  0.1440759693304175  0.1797828697745857   T   T   T
  0.0698802324225088  0.8223125758356775  0.1895013336248758   T   T   T
  0.4127467231260627  0.2605796371397369  0.2127335139423247   T   T   T
  0.9998927286161164  0.1614588037672942  0.1645729868450382   T   T   T
  0.1664426848751427  0.2606163203025897  0.1126814870057906   T   T   T
  0.7002749631717119  0.2757886996205776  0.1524320995415055   T   T   T
  0.3952752328369659  0.5249357590563029  0.1988961280802813   T   T   T
  0.6725885546741704  0.9204795993112733  0.1091843574910477   T   T   T
  0.1266658239192613  0.0528942142969301  0.1251678526931874   T   T   T
  0.3391867101939550  0.6320649064762763  0.1699574895587077   T   T   T
  0.6556063837415299  0.2835546634880790  0.0611911535617295   T   T   T
  0.7283369223236765  0.5747407783885963  0.2282767404409324   T   T   T
  0.2071391863373877  0.5164769252789168  0.1249294039518699   T   T   T
  0.3215637829279137  0.7517873291334882  0.1356107835862435   T   T   T
  0.9792490042968117  0.8352916631623578  0.0871555387988839   T   T   T
  0.9625264818153404  0.8125339897913619  0.2095156833481965   T   T   T
  0.2710051964598071  0.4538361976738503  0.0794971016447891   T   T   T
  0.4366600892852194  0.3932357245014894  0.1865089611007777   T   T   T
  0.8903221965228317  0.7843578331448788  0.1194386187200382   T   T   T
  0.7763527805468777  0.9431818384092757  0.0836891229182622   T   T   T
  0.4691201551332523  0.1580421400558882  0.1797131810041222   T   T   T
  0.3625022236248720  0.5393014549211924  0.0831093770805855   T   T   T
  0.7320635373731204  0.1795907244407462  0.0600278952993503   T   T   T
  0.4882498287711586  0.6949434646702783  0.2403146904439821   T   T   T
  0.7238641603362713  0.4077665709037701  0.1261520008007813   T   T   T
  0.9590259597473727  0.5478256948014562  0.1179617706586954   T   T   T
  0.8801849712245576  0.3513049975974467  0.1949368631599521   T   T   T
  0.3079038224385031  0.9653234482529911  0.1745237623444069   T   T   T
  0.6253170118877489  0.3064833434142914  0.2233805467125480   T   T   T
  0.1867742951187355  0.2870653732218333  0.1755149138376231   T   T   T
  0.8892442323859923  0.3066385850641429  0.1311648666759253   T   T   T
  0.6271603241440454  0.1608089104697313  0.0318306218861932   T   T   T
  0.6872515928342778  0.4320799325687225  0.2335024810164872   T   T   T
  0.5481037012488397  0.1438216966564108  0.1342285739178909   T   T   T
  0.5772322380583910  0.4386133681503160  0.2227625641901985   T   T   T
  0.8547922445759832  0.9443935386011633  0.1780536141909599   T   T   T
  0.1042428862880269  0.7501667785446677  0.0775705153186136   T   T   T
  0.9011492921600674  0.1619353458677831  0.1325182315177924   T   T   T
  0.3653986914740425  0.3008063294252956  0.1111325937473471   T   T   T
  0.6746664704987545  0.0357749265290013  0.1497946893830337   T   T   T
  0.3906422013825832  0.8907547505272339  0.2050954661962483   T   T   T
  0.0409059541784577  0.6381130492394529  0.0996790935364217   T   T   T
  0.7678271329809059  0.2681657200914094  0.2063317755824714   T   T   T
  0.3337185115316822  0.9956993362068429  0.2356596104318205   T   T   T
  0.8610785041953103  0.0003770034605234  0.1178365829953330   T   T   T
  0.1597259013101119  0.4272304131649598  0.0809212173500014   T   T   T
  0.8078876838564973  0.0794382610718083  0.0739413835089692   T   T   T
  0.4386788691209659  0.2782046776213678  0.0608182091817773   T   T   T
  0.2301004636616439  0.3752972650645657  0.1295237934593272   T   T   T
  0.2392698489669170  0.6528499103895123  0.1411617649532943   T   T   T
  0.1238497512652126  0.9436869691373946  0.1690135256227401   T   T   T
  0.4671986596574759  0.7911071674475315  0.1901152817116758   T   T   T
  0.9391399876228038  0.4308828028266365  0.1532793907614397   T   T   T
  0.5855580154228892  0.5681788979920694  0.1955038497136933   T   T   T
  0.7314211089570514  0.4781428749651194  0.0669166251562021   T   T   T
  0.7260047600857588  0.5026244502619300  0.2855594956433404   T   T   T
  0.9801175790462674  0.3040474838248640  0.1708985616372663   T   T   T
  0.9947858386489696  0.9630819008924971  0.0578095316636193   T   T   T
  0.9358635845904362  0.0409981170630144  0.1628195095722832   T   T   T
  0.7857898924102238  0.5285041157563272  0.1184949444906100   T   T   T
  0.7627144498455589  0.7148580773955898  0.2155561018133440   T   T   T
  0.6228750464769044  0.3466590516171277  0.1161536183597602   T   T   T
  0.8048153146404565  0.2208064364140629  0.1510998775797915   T   T   T
  0.6684254987135335  0.6659161070967491  0.1904599243484185   T   T   T
  0.0154470570902947  0.6907197911560113  0.1962124896630063   T   T   T
  0.2629664340043775  0.7325603780767507  0.1919678330057975   T   T   T
  0.5399050191808480  0.1234691843510244  0.0694000886598492   T   T   T
  0.0266203529985291  0.8404303435831840  0.0270413050094771   T   T   T
  0.5391171309607915  0.0914310692238662  0.0031062833043082   T   T   T
  0.4501572955429805  0.3667185238679551  0.2516242127209749   T   T   T
  0.6618848070103027  0.0535275149929097  0.2160063748318707   T   T   T
  0.3279190617114086  0.4171181599392966  0.1771104640893963   T   T   T
  0.4930537139727095  0.3658264598721110  0.0176485629163157   T   T   T
  0.0809014091927382  0.5918487746635354  0.1649717654366818   T   T   T
  0.1374390662972948  0.3197627886795976  0.2331166446364537   T   T   T
  0.3345150758847929  0.1091923945239166  0.2742981995600967   T   T   T
  0.8282096004993617  0.1719984260039071  0.0256124836208926   T   T   T
  0.3375390872615363  0.3325063871972778  0.0476678732586344   T   T   T
  0.5555448894059704  0.2158199076709381  0.2562579132664251   T   T   T
  0.3065309724444334  0.5359362229913105  0.0275004134460337   T   T   T
  0.0956159651967265  0.3066214274500072  0.0695859803942101   T   T   T
  0.8571396468080449  0.7789505968436480  0.2388961507774638   T   T   T
  0.7569396918703567  0.7991730935664977  0.2665980206777922   T   T   T
  0.9072098269539587  0.1589955404851715  0.1994840204394405   T   T   T
  0.5606375928751459  0.9273519647848723  0.2192941725080700   T   T   T
  0.0963923780435215  0.6285696147041340  0.0421807753686903   T   T   T
  0.1803713924235841  0.0498566115855082  0.2479759343445835   T   T   T
  0.1827978136066239  0.8336182438105737  0.1921524284369345   T   T   T
  0.4954145777904561  0.6321120799237959  0.0470780524115019   T   T   T
  0.5387569986560677  0.4941316977446681  0.0384455092264802   T   T   T
  0.5153927414868492  0.5458752993047804  0.2482624930354915   T   T   T
  0.8335125716683485  0.7305187858252795  0.0669873861446251   T   T   T
  0.6270741611866010  0.4202392005629194  0.0574325261395459   T   T   T
  0.8736796126671507  0.9668524375440032  0.0534046504961606   T   T   T
  0.6288816664461363  0.5445161699800493  0.2553952674544641   T   T   T
  0.0799595148655737  0.2454580575692739  0.1900792665065935   T   T   T
  0.7558794277372448  0.0013943866689462  0.1916886617003288   T   T   T
  0.4420759791391551  0.6170967330689503  0.3303941291476020   T   T   T
  0.2772850710692893  0.5946032046106344  0.3736898916354786   T   T   T
  0.3211907725667090  0.5609793063112991  0.4277695466941330   T   T   T
  0.4860716872396258  0.5845311710906483  0.3841477808440021   T   T   T
  0.4103429074334626  0.5559053581295629  0.4627357351894305   T   T   T
  0.4954351539918780  0.4897290332214655  0.4682448791170096   T   T   T
  0.5903165237161246  0.4664872189482747  0.4420086911516787   T   T   T
  0.4376299440963385  0.4364572351309347  0.3861431003958019   T   T   T
  0.6453086725009248  0.4161031874928400  0.3963070069879056   T   T   T
  0.4910863927971217  0.3869360789461109  0.3401756840658200   T   T   T
  0.5619371161130278  0.4238231167556513  0.2962168458200643   T   T   T
  0.6073016278332206  0.3487420557525840  0.2870032048878100   T   T   T
  0.5398045527444847  0.3334537413252349  0.3054797914610483   T   T   T
  0.6839832244247775  0.4266176406391811  0.3389277094411480   T   T   T
  0.6790282068973266  0.3405853673102313  0.3601881717225963   T   T   T
  0.6805020168368507  0.3434342700842846  0.3162946003398505   T   T   T
  0.2277315613199388  0.0812099776555310  0.0670652352259157   T   T   T
  0.3128151664104935  0.0612409247921968  0.0336229537932659   T   T   T
  0.1063219525337664  0.9762638184612920  0.0677345718269725   T   T   T
  0.4380009734816477  0.0867992504133922  0.0783455629408313   T   T   T
  0.1381631513913945  0.3813971655688214  0.0761953531785279   T   T   T
  0.0580361323119931  0.3158318684713310  0.0603175506018736   T   T   T
  0.3000102223800535  0.4137373743822476  0.1591774689637788   T   T   T
  0.3067234418073660  0.3675844420431263  0.0523833076786465   T   T   T
  0.4649874246180196  0.3621904835623188  0.9998414739268683   T   T   T
  0.4589118114529361  0.4193084115531201  0.2537993294905591   T   T   T
  0.1717311234302792  0.3398220197136338  0.2431887669197904   T   T   T
  0.3438070638140000  0.1602971586202928  0.2793426138164691   T   T   T
  0.1402963933666135  0.0404648241408798  0.2520916730244229   T   T   T
  0.5182458151234146  0.6583716501593619  0.0306879539497598   T   T   T
  0.2235083654553312  0.8576035647575294  0.0932786436573550   T   T   T
  0.3907439761913262  0.7667205919266534  0.0759478239188574   T   T   T
  0.0629860398412580  0.5971906264649345  0.0379834888466275   T   T   T
  0.2035025931765124  0.7857377248429337  0.1897223311382903   T   T   T
  0.2837998620924393  0.7705936216128304  0.2049898360031156   T   T   T
  0.0713743944021359  0.6027157614661722  0.1416544096363400   T   T   T
  0.2730796839998532  0.5452407964098150  0.0138538278286026   T   T   T
  0.0458624365737040  0.7927965928486662  0.0261240546649326   T   T   T
  0.0231197979168537  0.0031383536739065  0.0557539531856215   T   T   T
  0.3609910499686776  0.6335954064528592  0.2518185575515631   T   T   T
  0.2446297464352742  0.8695894915047331  0.2153380699216305   T   T   T
  0.5597792391609026  0.0452805010645460  0.0005429447294928   T   T   T
  0.6960339585181260  0.4560181508452785  0.0576904764408160   T   T   T
  0.5948635454722329  0.4523661562629861  0.0493018416992240   T   T   T
  0.8294543201130927  0.2203454773824189  0.0151104284770202   T   T   T
  0.8683793125782889  0.1454651478122481  0.2051859094755513   T   T   T
  0.8475665711501494  0.3189063733272716  0.1988253279122603   T   T   T
  0.7544358817371378  0.5389138645946289  0.2920503072754704   T   T   T
  0.5499515809341771  0.2469441117712359  0.2758032363866310   T   T   T
  0.6320433789302609  0.0911325325764337  0.2172166929570802   T   T   T
  0.7400685088935057  0.2853632958347907  0.2226114762217919   T   T   T
  0.9547041337752451  0.5588798851249360  0.0396369040378381   T   T   T
  0.7105858509931385  0.7725747297697008  0.0975076362032144   T   T   T
  0.6969044796211034  0.6522887303322060  0.0711826043404570   T   T   T
  0.5135584261578860  0.4540571529309645  0.0302177541757639   T   T   T
  0.9633415074273100  0.8661237828069024  0.2117954098823419   T   T   T
  0.8005902900440323  0.7628741567771145  0.0717923892401172   T   T   T
  0.9153337999283467  0.9727171679627498  0.0543682352893315   T   T   T
  0.0639194784309007  0.5278599025850234  0.2329368943070137   T   T   T
  0.5042413776398036  0.5989509584055679  0.2484417165498281   T   T   T
  0.4475064891386404  0.6894804028629982  0.2465551953460771   T   T   T
  0.8905512888517165  0.7873074242646024  0.2246460640336797   T   T   T
  0.7725121324535388  0.8340952189559556  0.2826000841560442   T   T   T
  0.5964439327663413  0.9434902790673008  0.2292083412663398   T   T   T
  0.8977238363259679  0.9733213162199251  0.1491631641190017   T   T   T
  0.3292316143526782  0.9290564054070390  0.2092027349814630   T   T   T
  0.0210302977764376  0.8806666221413283  0.0629160363933047   T   T   T
  0.5580875795909349  0.1492285819554836  0.0315952337877774   T   T   T
  0.4538279384071704  0.3326555998954511  0.2141186644533023   T   T   T
  0.7050483031117570  0.0594613721311951  0.1843655523389173   T   T   T
  0.7875256159038740  0.9249031497128076  0.1808698450412841   T   T   T
  0.4364121087600833  0.8647505813096623  0.1774132620161488   T   T   T
  0.3903278078668839  0.4536173924553845  0.1744756831788993   T   T   T
  0.4994947739631309  0.2958268571340517  0.0437335156306982   T   T   T
  0.3355571735554631  0.2272074230942861  0.1260758249798040   T   T   T
  0.0315024920249900  0.6038310906019313  0.1926404720648253   T   T   T
  0.1623158322229702  0.0095028863370873  0.1531863159361784   T   T   T
  0.1434953787090060  0.2578665897743435  0.2041538773401187   T   T   T
  0.3283080707668660  0.0844733230664119  0.2356178505545254   F   F   T
  0.1290111308396562  0.8255126856575321  0.0937563674711992   T   T   T
  0.7998501634268597  0.1631471843498542  0.0622301552192992   T   T   T
  0.6346318963435623  0.3933275765397828  0.2133768566561813   T   T   T
  0.6045904240995308  0.6455736777475225  0.1788387085104738   T   T   T
  0.3877042012689955  0.3304166707336265  0.0753183047464822   F   F   T
  0.8567542562706287  0.2284975482366169  0.1251963743151675   T   T   T
  0.3499517121574368  0.8247207363202110  0.1198630993158843   T   T   T
  0.2859080185043581  0.9666294696185673  0.1366660390429062   F   F   T
  0.1328476738053933  0.0860097918423343  0.0874183864487207   T   T   T
  0.4068595077058294  0.1852412492017493  0.1911280204139756   T   T   T
  0.9777274420826458  0.6066375862942190  0.0902115488139594   T   T   T
  0.2132231736469142  0.2904152726486620  0.1387071461675651   T   T   T
  0.2138549293585059  0.6012509676651330  0.1123094095952574   T   T   T
  0.2917420893104753  0.6923439948906116  0.1598161538348910   T   T   T
  0.6937849940944502  0.5148552568686030  0.2502716506991907   T   T   T
  0.5686030565324439  0.2538742395608116  0.2204205099111354   T   T   T
  0.5334349253616110  0.1335133240493392  0.1732861377759688   T   T   T
  0.4909185227243778  0.7109888861538790  0.1999257584266021   T   T   T
  0.2994687270709614  0.5328850263261489  0.0676428005295170   T   T   T
  0.7285171170648896  0.4871013744996736  0.1069955599771555   T   T   T
  0.6749035617804606  0.3560403973519357  0.1421094620179444   T   T   T
  0.1029545018586660  0.2451668213172115  0.0994524044419174   T   T   T
  0.5810403774675112  0.1135951168890889  0.1018580125038611   T   T   T
  0.7904856768427095  0.7887744880997944  0.2313892812723268   T   T   T
  0.7383307856672366  0.8927579669926557  0.1080593369559832   T   T   T
  0.6343470756908630  0.9781783599088747  0.1300085727288937   T   T   T
  0.2146490801354926  0.4409337591512362  0.1034470532130155   T   T   T
  0.9354649562801992  0.1302206668292728  0.1647864056939484   T   T   T
  0.0114599411006937  0.7754744879238177  0.1855083858484147   T   T   T
  0.5451116409752991  0.9594322491003692  0.1828224587326635   T   T   T
  0.3903852619986453  0.6136033252822113  0.1957394761673959   T   T   T
  0.3414761936892343  0.0797656144694928  0.0871651742616995   T   T   T
  0.0993435602440821  0.6614867417949797  0.0796624058827294   T   T   T
  0.1996122859097632  0.1021105358708978  0.2170823176636578   T   T   T
  0.1261622944182310  0.8540863459330686  0.1711300568515486   T   T   T
  0.7473054268130860  0.2268641687824304  0.1720463587234124   T   T   T
  0.9363102496894697  0.5196058310218561  0.1540636004857644   F   F   T
  0.5217695166565760  0.5592329241670457  0.0650156266281548   T   T   T
  0.9502086459424253  0.8270475024779037  0.1232562599693923   T   T   T
  0.5751263062806969  0.5268603759444976  0.2307726127608377   T   T   T
  0.6325568437152022  0.6034006246955166  0.1066350809651000   T   T   T
  0.8160331188697904  0.5855001854803753  0.1439160789034916   T   T   T
  0.6655849794391399  0.1955772950040632  0.0622458538575489   T   T   T
  0.4144528116147362  0.4911337601359726  0.0982895144737189   T   T   T
  0.0283694270988959  0.2431665928365072  0.1636481308982878   T   T   T
  0.8717079175886296  0.7103163831792579  0.0990571887441687   T   T   T
  0.6120823870720855  0.3439443016688273  0.0763967260034454   F   F   T
  0.8312691213087374  0.9973696264629058  0.0815057157245766   T   T   T
  0.9211317730169244  0.3474103538409187  0.1627730769655745   T   T   T
  0.7323439146142814  0.6422214823642538  0.2015153376199909   T   T   T
 
  0.00000000E+00  0.00000000E+00  0.00000000E+00
  0.00000000E+00  0.00000000E+00  0.00000000E+00
  0.00000000E+00  0.00000000E+00  0.00000000E+00
  0.00000000E+00  0.00000000E+00  0.00000000E+00
  0.00000000E+00  0.00000000E+00  0.00000000E+00
  0.00000000E+00  0.00000000E+00  0.00000000E+00
  0.00000000E+00  0.00000000E+00  0.00000000E+00
  0.00000000E+00  0.00000000E+00  0.00000000E+00
  0.00000000E+00  0.00000000E+00  0.00000000E+00
  0.00000000E+00  0.00000000E+00  0.00000000E+00
  0.00000000E+00  0.00000000E+00  0.00000000E+00
  0.00000000E+00  0.00000000E+00  0.00000000E+00
  0.00000000E+00  0.00000000E+00  0.00000000E+00
  0.00000000E+00  0.00000000E+00  0.00000000E+00
  0.00000000E+00  0.00000000E+00  0.00000000E+00
  0.00000000E+00  0.00000000E+00  0.00000000E+00
  0.00000000E+00  0.00000000E+00  0.00000000E+00
  0.00000000E+00  0.00000000E+00  0.00000000E+00
  0.00000000E+00  0.00000000E+00  0.00000000E+00
  0.00000000E+00  0.00000000E+00  0.00000000E+00
  0.00000000E+00  0.00000000E+00  0.00000000E+00
  0.00000000E+00  0.00000000E+00  0.00000000E+00
  0.00000000E+00  0.00000000E+00  0.00000000E+00
  0.00000000E+00  0.00000000E+00  0.00000000E+00
  0.00000000E+00  0.00000000E+00  0.00000000E+00
  0.00000000E+00  0.00000000E+00  0.00000000E+00
  0.00000000E+00  0.00000000E+00  0.00000000E+00
  0.00000000E+00  0.00000000E+00  0.00000000E+00
  0.00000000E+00  0.00000000E+00  0.00000000E+00
  0.00000000E+00  0.00000000E+00  0.00000000E+00
  0.00000000E+00  0.00000000E+00  0.00000000E+00
  0.00000000E+00  0.00000000E+00  0.00000000E+00
  0.00000000E+00  0.00000000E+00  0.00000000E+00
  0.00000000E+00  0.00000000E+00  0.00000000E+00
  0.00000000E+00  0.00000000E+00  0.00000000E+00
  0.00000000E+00  0.00000000E+00  0.00000000E+00
  0.00000000E+00  0.00000000E+00  0.00000000E+00
  0.00000000E+00  0.00000000E+00  0.00000000E+00
  0.00000000E+00  0.00000000E+00  0.00000000E+00
  0.00000000E+00  0.00000000E+00  0.00000000E+00
  0.00000000E+00  0.00000000E+00  0.00000000E+00
  0.00000000E+00  0.00000000E+00  0.00000000E+00
  0.00000000E+00  0.00000000E+00  0.00000000E+00
  0.00000000E+00  0.00000000E+00  0.00000000E+00
  0.00000000E+00  0.00000000E+00  0.00000000E+00
  0.00000000E+00  0.00000000E+00  0.00000000E+00
  0.00000000E+00  0.00000000E+00  0.00000000E+00
  0.00000000E+00  0.00000000E+00  0.00000000E+00
  0.00000000E+00  0.00000000E+00  0.00000000E+00
  0.00000000E+00  0.00000000E+00  0.00000000E+00
  0.00000000E+00  0.00000000E+00  0.00000000E+00
  0.00000000E+00  0.00000000E+00  0.00000000E+00
  0.00000000E+00  0.00000000E+00  0.00000000E+00
  0.00000000E+00  0.00000000E+00  0.00000000E+00
  0.00000000E+00  0.00000000E+00  0.00000000E+00
  0.00000000E+00  0.00000000E+00  0.00000000E+00
  0.00000000E+00  0.00000000E+00  0.00000000E+00
  0.00000000E+00  0.00000000E+00  0.00000000E+00
  0.00000000E+00  0.00000000E+00  0.00000000E+00
  0.00000000E+00  0.00000000E+00  0.00000000E+00
  0.00000000E+00  0.00000000E+00  0.00000000E+00
  0.00000000E+00  0.00000000E+00  0.00000000E+00
  0.00000000E+00  0.00000000E+00  0.00000000E+00
  0.00000000E+00  0.00000000E+00  0.00000000E+00
  0.00000000E+00  0.00000000E+00  0.00000000E+00
  0.00000000E+00  0.00000000E+00  0.00000000E+00
  0.00000000E+00  0.00000000E+00  0.00000000E+00
  0.00000000E+00  0.00000000E+00  0.00000000E+00
  0.00000000E+00  0.00000000E+00  0.00000000E+00
  0.00000000E+00  0.00000000E+00  0.00000000E+00
  0.00000000E+00  0.00000000E+00  0.00000000E+00
  0.00000000E+00  0.00000000E+00  0.00000000E+00
  0.00000000E+00  0.00000000E+00  0.00000000E+00
  0.00000000E+00  0.00000000E+00  0.00000000E+00
  0.00000000E+00  0.00000000E+00  0.00000000E+00
  0.00000000E+00  0.00000000E+00  0.00000000E+00
  0.00000000E+00  0.00000000E+00  0.00000000E+00
  0.00000000E+00  0.00000000E+00  0.00000000E+00
  0.00000000E+00  0.00000000E+00  0.00000000E+00
  0.00000000E+00  0.00000000E+00  0.00000000E+00
  0.00000000E+00  0.00000000E+00  0.00000000E+00
  0.00000000E+00  0.00000000E+00  0.00000000E+00
  0.00000000E+00  0.00000000E+00  0.00000000E+00
  0.00000000E+00  0.00000000E+00  0.00000000E+00
  0.00000000E+00  0.00000000E+00  0.00000000E+00
  0.00000000E+00  0.00000000E+00  0.00000000E+00
  0.00000000E+00  0.00000000E+00  0.00000000E+00
  0.00000000E+00  0.00000000E+00  0.00000000E+00
  0.00000000E+00  0.00000000E+00  0.00000000E+00
  0.00000000E+00  0.00000000E+00  0.00000000E+00
  0.00000000E+00  0.00000000E+00  0.00000000E+00
  0.00000000E+00  0.00000000E+00  0.00000000E+00
  0.00000000E+00  0.00000000E+00  0.00000000E+00
  0.00000000E+00  0.00000000E+00  0.00000000E+00
  0.00000000E+00  0.00000000E+00  0.00000000E+00
  0.00000000E+00  0.00000000E+00  0.00000000E+00
  0.00000000E+00  0.00000000E+00  0.00000000E+00
  0.00000000E+00  0.00000000E+00  0.00000000E+00
  0.00000000E+00  0.00000000E+00  0.00000000E+00
  0.00000000E+00  0.00000000E+00  0.00000000E+00
  0.00000000E+00  0.00000000E+00  0.00000000E+00
  0.00000000E+00  0.00000000E+00  0.00000000E+00
  0.00000000E+00  0.00000000E+00  0.00000000E+00
  0.00000000E+00  0.00000000E+00  0.00000000E+00
  0.00000000E+00  0.00000000E+00  0.00000000E+00
  0.00000000E+00  0.00000000E+00  0.00000000E+00
  0.00000000E+00  0.00000000E+00  0.00000000E+00
  0.00000000E+00  0.00000000E+00  0.00000000E+00
  0.00000000E+00  0.00000000E+00  0.00000000E+00
  0.00000000E+00  0.00000000E+00  0.00000000E+00
  0.00000000E+00  0.00000000E+00  0.00000000E+00
  0.00000000E+00  0.00000000E+00  0.00000000E+00
  0.00000000E+00  0.00000000E+00  0.00000000E+00
  0.00000000E+00  0.00000000E+00  0.00000000E+00
  0.00000000E+00  0.00000000E+00  0.00000000E+00
  0.00000000E+00  0.00000000E+00  0.00000000E+00
  0.00000000E+00  0.00000000E+00  0.00000000E+00
  0.00000000E+00  0.00000000E+00  0.00000000E+00
  0.00000000E+00  0.00000000E+00  0.00000000E+00
  0.00000000E+00  0.00000000E+00  0.00000000E+00
  0.00000000E+00  0.00000000E+00  0.00000000E+00
  0.00000000E+00  0.00000000E+00  0.00000000E+00
  0.00000000E+00  0.00000000E+00  0.00000000E+00
  0.00000000E+00  0.00000000E+00  0.00000000E+00
  0.00000000E+00  0.00000000E+00  0.00000000E+00
  0.00000000E+00  0.00000000E+00  0.00000000E+00
  0.00000000E+00  0.00000000E+00  0.00000000E+00
  0.00000000E+00  0.00000000E+00  0.00000000E+00
  0.00000000E+00  0.00000000E+00  0.00000000E+00
  0.00000000E+00  0.00000000E+00  0.00000000E+00
  0.00000000E+00  0.00000000E+00  0.00000000E+00
  0.00000000E+00  0.00000000E+00  0.00000000E+00
  0.00000000E+00  0.00000000E+00  0.00000000E+00
  0.00000000E+00  0.00000000E+00  0.00000000E+00
  0.00000000E+00  0.00000000E+00  0.00000000E+00
  0.00000000E+00  0.00000000E+00  0.00000000E+00
  0.00000000E+00  0.00000000E+00  0.00000000E+00
  0.00000000E+00  0.00000000E+00  0.00000000E+00
  0.00000000E+00  0.00000000E+00  0.00000000E+00
  0.00000000E+00  0.00000000E+00  0.00000000E+00
  0.00000000E+00  0.00000000E+00  0.00000000E+00
  0.00000000E+00  0.00000000E+00  0.00000000E+00
  0.00000000E+00  0.00000000E+00  0.00000000E+00
  0.00000000E+00  0.00000000E+00  0.00000000E+00
  0.00000000E+00  0.00000000E+00  0.00000000E+00
  0.00000000E+00  0.00000000E+00  0.00000000E+00
  0.00000000E+00  0.00000000E+00  0.00000000E+00
  0.00000000E+00  0.00000000E+00  0.00000000E+00
  0.00000000E+00  0.00000000E+00  0.00000000E+00
  0.00000000E+00  0.00000000E+00  0.00000000E+00
  0.00000000E+00  0.00000000E+00  0.00000000E+00
  0.00000000E+00  0.00000000E+00  0.00000000E+00
  0.00000000E+00  0.00000000E+00  0.00000000E+00
  0.00000000E+00  0.00000000E+00  0.00000000E+00
  0.00000000E+00  0.00000000E+00  0.00000000E+00
  0.00000000E+00  0.00000000E+00  0.00000000E+00
  0.00000000E+00  0.00000000E+00  0.00000000E+00
  0.00000000E+00  0.00000000E+00  0.00000000E+00
  0.00000000E+00  0.00000000E+00  0.00000000E+00
  0.00000000E+00  0.00000000E+00  0.00000000E+00
  0.00000000E+00  0.00000000E+00  0.00000000E+00
  0.00000000E+00  0.00000000E+00  0.00000000E+00
  0.00000000E+00  0.00000000E+00  0.00000000E+00
  0.00000000E+00  0.00000000E+00  0.00000000E+00
  0.00000000E+00  0.00000000E+00  0.00000000E+00
  0.00000000E+00  0.00000000E+00  0.00000000E+00
  0.00000000E+00  0.00000000E+00  0.00000000E+00
  0.00000000E+00  0.00000000E+00  0.00000000E+00
  0.00000000E+00  0.00000000E+00  0.00000000E+00
  0.00000000E+00  0.00000000E+00  0.00000000E+00
  0.00000000E+00  0.00000000E+00  0.00000000E+00
  0.00000000E+00  0.00000000E+00  0.00000000E+00
  0.00000000E+00  0.00000000E+00  0.00000000E+00
  0.00000000E+00  0.00000000E+00  0.00000000E+00
  0.00000000E+00  0.00000000E+00  0.00000000E+00
  0.00000000E+00  0.00000000E+00  0.00000000E+00
  0.00000000E+00  0.00000000E+00  0.00000000E+00
  0.00000000E+00  0.00000000E+00  0.00000000E+00
  0.00000000E+00  0.00000000E+00  0.00000000E+00
  0.00000000E+00  0.00000000E+00  0.00000000E+00
  0.00000000E+00  0.00000000E+00  0.00000000E+00
  0.00000000E+00  0.00000000E+00  0.00000000E+00
  0.00000000E+00  0.00000000E+00  0.00000000E+00
  0.00000000E+00  0.00000000E+00  0.00000000E+00
  0.00000000E+00  0.00000000E+00  0.00000000E+00
  0.00000000E+00  0.00000000E+00  0.00000000E+00
  0.00000000E+00  0.00000000E+00  0.00000000E+00
  0.00000000E+00  0.00000000E+00  0.00000000E+00
  0.00000000E+00  0.00000000E+00  0.00000000E+00
  0.00000000E+00  0.00000000E+00  0.00000000E+00
  0.00000000E+00  0.00000000E+00  0.00000000E+00
  0.00000000E+00  0.00000000E+00  0.00000000E+00
  0.00000000E+00  0.00000000E+00  0.00000000E+00
  0.00000000E+00  0.00000000E+00  0.00000000E+00
  0.00000000E+00  0.00000000E+00  0.00000000E+00
  0.00000000E+00  0.00000000E+00  0.00000000E+00
  0.00000000E+00  0.00000000E+00  0.00000000E+00
  0.00000000E+00  0.00000000E+00  0.00000000E+00
  0.00000000E+00  0.00000000E+00  0.00000000E+00
  0.00000000E+00  0.00000000E+00  0.00000000E+00
  0.00000000E+00  0.00000000E+00  0.00000000E+00
  0.00000000E+00  0.00000000E+00  0.00000000E+00
  0.00000000E+00  0.00000000E+00  0.00000000E+00
  0.00000000E+00  0.00000000E+00  0.00000000E+00
  0.00000000E+00  0.00000000E+00  0.00000000E+00
  0.00000000E+00  0.00000000E+00  0.00000000E+00
  0.00000000E+00  0.00000000E+00  0.00000000E+00
  0.00000000E+00  0.00000000E+00  0.00000000E+00
  0.00000000E+00  0.00000000E+00  0.00000000E+00
  0.00000000E+00  0.00000000E+00  0.00000000E+00
  0.00000000E+00  0.00000000E+00  0.00000000E+00
  0.00000000E+00  0.00000000E+00  0.00000000E+00
  0.00000000E+00  0.00000000E+00  0.00000000E+00
  0.00000000E+00  0.00000000E+00  0.00000000E+00
  0.00000000E+00  0.00000000E+00  0.00000000E+00
  0.00000000E+00  0.00000000E+00  0.00000000E+00
  0.00000000E+00  0.00000000E+00  0.00000000E+00
  0.00000000E+00  0.00000000E+00  0.00000000E+00
  0.00000000E+00  0.00000000E+00  0.00000000E+00
  0.00000000E+00  0.00000000E+00  0.00000000E+00
  0.00000000E+00  0.00000000E+00  0.00000000E+00
  0.00000000E+00  0.00000000E+00  0.00000000E+00
  0.00000000E+00  0.00000000E+00  0.00000000E+00
  0.00000000E+00  0.00000000E+00  0.00000000E+00
  0.00000000E+00  0.00000000E+00  0.00000000E+00
  0.00000000E+00  0.00000000E+00  0.00000000E+00
  0.00000000E+00  0.00000000E+00  0.00000000E+00
  0.00000000E+00  0.00000000E+00  0.00000000E+00
  0.00000000E+00  0.00000000E+00  0.00000000E+00
  0.00000000E+00  0.00000000E+00  0.00000000E+00
  0.00000000E+00  0.00000000E+00  0.00000000E+00
  0.00000000E+00  0.00000000E+00  0.00000000E+00
  0.00000000E+00  0.00000000E+00  0.00000000E+00
  0.00000000E+00  0.00000000E+00  0.00000000E+00
  0.00000000E+00  0.00000000E+00  0.00000000E+00
  0.00000000E+00  0.00000000E+00  0.00000000E+00
  0.00000000E+00  0.00000000E+00  0.00000000E+00
  0.00000000E+00  0.00000000E+00  0.00000000E+00
  0.00000000E+00  0.00000000E+00  0.00000000E+00
  0.00000000E+00  0.00000000E+00  0.00000000E+00
  0.00000000E+00  0.00000000E+00  0.00000000E+00
  0.00000000E+00  0.00000000E+00  0.00000000E+00
  0.00000000E+00  0.00000000E+00  0.00000000E+00
  0.00000000E+00  0.00000000E+00  0.00000000E+00
  0.00000000E+00  0.00000000E+00  0.00000000E+00
  0.00000000E+00  0.00000000E+00  0.00000000E+00
  0.00000000E+00  0.00000000E+00  0.00000000E+00
  0.00000000E+00  0.00000000E+00  0.00000000E+00
  0.00000000E+00  0.00000000E+00  0.00000000E+00
  0.00000000E+00  0.00000000E+00  0.00000000E+00
  0.00000000E+00  0.00000000E+00  0.00000000E+00
  0.00000000E+00  0.00000000E+00  0.00000000E+00
  0.00000000E+00  0.00000000E+00  0.00000000E+00
  0.00000000E+00  0.00000000E+00  0.00000000E+00
  0.00000000E+00  0.00000000E+00  0.00000000E+00
  0.00000000E+00  0.00000000E+00  0.00000000E+00
  0.00000000E+00  0.00000000E+00  0.00000000E+00
  0.00000000E+00  0.00000000E+00  0.00000000E+00
  0.00000000E+00  0.00000000E+00  0.00000000E+00
  0.00000000E+00  0.00000000E+00  0.00000000E+00
  0.00000000E+00  0.00000000E+00  0.00000000E+00
  0.00000000E+00  0.00000000E+00  0.00000000E+00
  0.00000000E+00  0.00000000E+00  0.00000000E+00
  0.00000000E+00  0.00000000E+00  0.00000000E+00
  0.00000000E+00  0.00000000E+00  0.00000000E+00
  0.00000000E+00  0.00000000E+00  0.00000000E+00
  0.00000000E+00  0.00000000E+00  0.00000000E+00
  0.00000000E+00  0.00000000E+00  0.00000000E+00
  0.00000000E+00  0.00000000E+00  0.00000000E+00
  0.00000000E+00  0.00000000E+00  0.00000000E+00
  0.00000000E+00  0.00000000E+00  0.00000000E+00
  0.00000000E+00  0.00000000E+00  0.00000000E+00
  0.00000000E+00  0.00000000E+00  0.00000000E+00
  0.00000000E+00  0.00000000E+00  0.00000000E+00
  0.00000000E+00  0.00000000E+00  0.00000000E+00
  0.00000000E+00  0.00000000E+00  0.00000000E+00
  0.00000000E+00  0.00000000E+00  0.00000000E+00
  0.00000000E+00  0.00000000E+00  0.00000000E+00
  0.00000000E+00  0.00000000E+00  0.00000000E+00
  0.00000000E+00  0.00000000E+00  0.00000000E+00
  0.00000000E+00  0.00000000E+00  0.00000000E+00
  0.00000000E+00  0.00000000E+00  0.00000000E+00
  0.00000000E+00  0.00000000E+00  0.00000000E+00
  0.00000000E+00  0.00000000E+00  0.00000000E+00
  0.00000000E+00  0.00000000E+00  0.00000000E+00
  0.00000000E+00  0.00000000E+00  0.00000000E+00
  0.00000000E+00  0.00000000E+00  0.00000000E+00
  0.00000000E+00  0.00000000E+00  0.00000000E+00
  0.00000000E+00  0.00000000E+00  0.00000000E+00
  0.00000000E+00  0.00000000E+00  0.00000000E+00
  0.00000000E+00  0.00000000E+00  0.00000000E+00
  0.00000000E+00  0.00000000E+00  0.00000000E+00
  0.00000000E+00  0.00000000E+00  0.00000000E+00
  0.00000000E+00  0.00000000E+00  0.00000000E+00
  0.00000000E+00  0.00000000E+00  0.00000000E+00
  0.00000000E+00  0.00000000E+00  0.00000000E+00
  0.00000000E+00  0.00000000E+00  0.00000000E+00
  0.00000000E+00  0.00000000E+00  0.00000000E+00
  0.00000000E+00  0.00000000E+00  0.00000000E+00
  0.00000000E+00  0.00000000E+00  0.00000000E+00
  0.00000000E+00  0.00000000E+00  0.00000000E+00
  0.00000000E+00  0.00000000E+00  0.00000000E+00
  0.00000000E+00  0.00000000E+00  0.00000000E+00
