# Supplementary material for: Adsorption of 4-(N,N-Dimethylamino)-4′-nitrostilbene on an Amorphous Silica Glass Surface
Source: J Phys Chem C Nanomater Interfaces. 2023 Nov 17;127(47):22964–74. doi: 10.1021/acs.jpcc.3c05552 (PMC10694811; doi:10.1021/acs.jpcc.3c05552)
Supplement: Supplementary file 2 — jp3c05552_si_002.zip [file jp3c05552_si_002.zip › contcar/C10_CONTCAR]

DANS                                    
   1.00000000000000     
    23.7420005797999991    0.0000000000000000    0.0000000000000000
     0.0000000000000000   18.2761001587000003    0.0000000000000000
     0.0000000000000000    0.0000000000000000   40.4500007628999967
   C    N    O    H    Si
    16     2   156    64    65
Selective dynamics
Direct
  0.4739754193916104  0.5530738524328921  0.3266775140769398   T   T   T
  0.4196352891052499  0.5706256691424501  0.3379608351016132   T   T   T
  0.4095765984113585  0.5862739162466215  0.3714175905111889   T   T   T
  0.4540292345543011  0.5827249362831415  0.3934589772971988   T   T   T
  0.5092099375060082  0.5632152766093046  0.3832083872612539   T   T   T
  0.5178469239656626  0.5499838569742433  0.3490332505350212   T   T   T
  0.5541494586999414  0.5636620198900273  0.4073937013817133   T   T   T
  0.6067299246686105  0.5329760315115061  0.4065839351410878   T   T   T
  0.6313043488320098  0.4790049691999906  0.3847995444246767   T   T   T
  0.6905051765279954  0.4763267229540702  0.3810640162078630   T   T   T
  0.5999714863890625  0.4250678277011341  0.3677925506298437   T   T   T
  0.7166395434359588  0.4272003848159376  0.3600807495186932   T   T   T
  0.6253463262642335  0.3745202225583091  0.3472205018393409   T   T   T
  0.6846007391018694  0.3752185631385818  0.3419532100785520   T   T   T
  0.6760504349669925  0.2724643728017214  0.3036092432833032   T   T   T
  0.7698325838353683  0.3311077616778926  0.3144763465130443   T   T   T
  0.7096373037989500  0.3270524265000579  0.3207217115408788   T   T   T
  0.3744827576452561  0.5757185202313920  0.3147996050502632   T   T   T
  0.3840485715040134  0.5534306775702804  0.2849084932871276   T   T   T
  0.3273777460671802  0.6019292280381725  0.3236050579946147   T   T   T
  0.1966171445129929  0.1068388933523184  0.0787813662785638   T   T   T
  0.7412159729879775  0.8097529076056585  0.0955860993451020   T   T   T
  0.3163834216894959  0.0334764403012607  0.1179669857245906   T   T   T
  0.6701242551212058  0.6689273769672246  0.0891298900084326   T   T   T
  0.8710767201715061  0.5457668586436177  0.1613974713898074   T   T   T
  0.1279730405601963  0.8205378231496756  0.1343659418309385   T   T   T
  0.5937987282081052  0.9357779571244403  0.1580490905825813   T   T   T
  0.4004479370979945  0.4883012885174167  0.1360089705412022   T   T   T
  0.9412708748597221  0.9066139082074386  0.1415905789352172   T   T   T
  0.2704119157882844  0.2415379658910888  0.1370016730828925   T   T   T
  0.5739492349011180  0.1837897789572760  0.2019290517154639   T   T   T
  0.5459330289348920  0.3218335554317454  0.0723220007294281   T   T   T
  0.8382591539463501  0.6574118011873289  0.1250231775961459   T   T   T
  0.0548829752304803  0.2596726160765429  0.1281096293852145   T   T   T
  0.5811138380284819  0.5766101259778501  0.0841465731349244   T   T   T
  0.4836395522696726  0.9308659235993296  0.1725776253551599   T   T   T
  0.1696067908106989  0.1824140298318801  0.2195318491140600   T   T   T
  0.2582784877836904  0.5991532880245739  0.0817723984028921   T   T   T
  0.6039747155005116  0.6431876571700421  0.1397509563979235   T   T   T
  0.9925885931054426  0.7787009131069080  0.1478560495670403   T   T   T
  0.6720609600282506  0.5366335780391769  0.1190900760169706   T   T   T
  0.3769964869287772  0.1218247644488069  0.2129456836541770   T   T   T
  0.4038521505227328  0.8533980427106991  0.1425160993168406   T   T   T
  0.2960136037890050  0.0569649140260274  0.0556196253865412   T   T   T
  0.6469311306737269  0.3995673526077110  0.1756188085956468   T   T   T
  0.7704823098350189  0.6129902418112226  0.1721237357781977   T   T   T
  0.0962402507457953  0.1627344313264203  0.0861831192073480   T   T   T
  0.3824749742241616  0.6453572269771806  0.2355386593110944   T   T   T
  0.3010744935582175  0.8883430109762469  0.1189328864321177   T   T   T
  0.9749981071465057  0.5565003608907612  0.1840787033472297   T   T   T
  0.5443863432383363  0.0489546716569244  0.1869801773993222   T   T   T
  0.3698167562256009  0.1928843293771256  0.1559940389975604   T   T   T
  0.4510771280549194  0.6515469599331050  0.1840686714257214   T   T   T
  0.3349804969545055  0.1653365299697832  0.0950567393317700   T   T   T
  0.7641850395950853  0.8978225252784652  0.1479690073528321   T   T   T
  0.1009062556494364  0.0293367885923098  0.0619213651690792   T   T   T
  0.2177080727972946  0.9729910809284402  0.1360027456521860   T   T   T
  0.5581439382338059  0.7083086532433225  0.1906040060183968   T   T   T
  0.4158437210781600  0.4106697921652927  0.0816728281231560   T   T   T
  0.5974877285174801  0.0286534569148376  0.1076272898280877   T   T   T
  0.1822364017970514  0.0667219273506452  0.1818477219644037   T   T   T
  0.4028985973631029  0.0555477055354424  0.0749527737880435   T   T   T
  0.6427458604062314  0.1619053025510327  0.0988098772622502   T   T   T
  0.1912281470867063  0.8428879794759087  0.0799298842052458   T   T   T
  0.7793953192094466  0.8618667747753692  0.2099987954720826   T   T   T
  0.2849484222262893  0.8656555122396410  0.2209115956087778   T   T   T
  0.3685912364800448  0.8100302877666238  0.0822996588679660   T   T   T
  0.9309312034441564  0.6698571431549081  0.0876678725117926   T   T   T
  0.4724187837825699  0.5336208171331850  0.0904751014367292   T   T   T
  0.5237118356367559  0.2227350997264564  0.0257762861676697   T   T   T
  0.1542203489813406  0.6338903267483619  0.1029964707689537   T   T   T
  0.5156173748854470  0.3081593387823847  0.2005978559377001   T   T   T
  0.2674496036819559  0.1093648009700942  0.2202595206571387   T   T   T
  0.0843354063282528  0.8884684625852129  0.0807041046916162   T   T   T
  0.9887418976880643  0.5667528098507881  0.0553078623596420   T   T   T
  0.0541000816537342  0.5789668871260001  0.2305935201129688   T   T   T
  0.8322097190624780  0.2201075848646463  0.0894274304648344   T   T   T
  0.7268090898879649  0.1461160160630807  0.1822672857959995   T   T   T
  0.0699777508353000  0.8228611301376603  0.1903423627194143   T   T   T
  0.4110101578751510  0.2606354138893404  0.2090269881131548   T   T   T
  0.0003758494234283  0.1619288191306117  0.1660747925625269   T   T   T
  0.1663164049035393  0.2603645279482638  0.1132963883522936   T   T   T
  0.6999904740220060  0.2782578773159629  0.1554663265930275   T   T   T
  0.3976285636914283  0.5247323264067092  0.1986666818555264   T   T   T
  0.6734315606445546  0.9214351917638149  0.1118224465169919   T   T   T
  0.1268329185935972  0.0531589002558528  0.1253294370952557   T   T   T
  0.3407149294205677  0.6357173046985268  0.1735730293435167   T   T   T
  0.6557627187243107  0.2838284102196570  0.0626913819072119   T   T   T
  0.7279558457522282  0.5758538806635439  0.2286988432170761   T   T   T
  0.2079293089362538  0.5162934856307227  0.1259091821542396   T   T   T
  0.3232718626096613  0.7522299171052319  0.1372256811187124   T   T   T
  0.9796071642512294  0.8354883962747135  0.0885142714982761   T   T   T
  0.9629465663363235  0.8119426812172696  0.2106845523099745   T   T   T
  0.2700140018277326  0.4540306247204876  0.0794753605110165   T   T   T
  0.4311848505567615  0.3928816003701567  0.1820597658288251   T   T   T
  0.8906827825237843  0.7843614730283465  0.1206216799177896   T   T   T
  0.7768611997156339  0.9434363021376755  0.0858769649537430   T   T   T
  0.4689190541760996  0.1547797482155570  0.1796726494947190   T   T   T
  0.3620907934358691  0.5385980559316238  0.0788620642609031   T   T   T
  0.7337591072465964  0.1815453599744817  0.0608073359827019   T   T   T
  0.4882704624359713  0.7009194661699899  0.2415724509232517   T   T   T
  0.7228870758044708  0.4089230783375845  0.1278362480724815   T   T   T
  0.9590147863679980  0.5480167430308244  0.1193833137285401   T   T   T
  0.8808246714027869  0.3505471925930870  0.1965521804800326   T   T   T
  0.3086085674468712  0.9666589188638266  0.1746895007610072   T   T   T
  0.6213502416650900  0.3096433750480042  0.2240432964937273   T   T   T
  0.1873240315057931  0.2875649717817400  0.1760465822027399   T   T   T
  0.8897164291490718  0.3067108230583598  0.1326776021561437   T   T   T
  0.6280402445731746  0.1596880781944208  0.0343999991322336   T   T   T
  0.6865476194489207  0.4331776295936171  0.2343039367032439   T   T   T
  0.5548701671125951  0.1467108183272920  0.1388257950432378   T   T   T
  0.5759605150062954  0.4427776750115005  0.2244353500328424   T   T   T
  0.8561833602383481  0.9450907725578082  0.1800754804646944   T   T   T
  0.1041078887974475  0.7494649571403920  0.0784251314687286   T   T   T
  0.9010333904554972  0.1619798136181308  0.1346949398698205   T   T   T
  0.3645644409349104  0.2990471933421673  0.1110059803367937   T   T   T
  0.6760160773035369  0.0364513298432309  0.1528197501568219   T   T   T
  0.3903597400917112  0.8904508834741193  0.2051804807351345   T   T   T
  0.0417526397927965  0.6373985440511913  0.1012927690577053   T   T   T
  0.7697551346792405  0.2704547530981443  0.2081718365472860   T   T   T
  0.3343193148201588  0.9958060174207360  0.2360346513213208   T   T   T
  0.8619868652191037  0.0003872335397017  0.1196214464138607   T   T   T
  0.1585042855969148  0.4278967181053313  0.0825868414487445   T   T   T
  0.8079363557434734  0.0797077314831722  0.0760904531880949   T   T   T
  0.4388384122689710  0.2783518298244625  0.0612820345427918   T   T   T
  0.2310506923251683  0.3745736553492744  0.1296789148624358   T   T   T
  0.2421852319729667  0.6515916639597151  0.1424703014350286   T   T   T
  0.1232385439353587  0.9446860039598354  0.1693988403195738   T   T   T
  0.4683821731979507  0.7933201718986705  0.1897313774942036   T   T   T
  0.9392146034601174  0.4309700402161007  0.1547590004195022   T   T   T
  0.5881283761041988  0.5705474602201533  0.1963902823887744   T   T   T
  0.7309839073531247  0.4791633573067272  0.0685670609122206   T   T   T
  0.7281360650143637  0.5011085921286614  0.2854695378950591   T   T   T
  0.9807338800396164  0.3044794807282091  0.1722064901640621   T   T   T
  0.9943166046794165  0.9628741257814356  0.0586608054074458   T   T   T
  0.9373069500610997  0.0408360238123590  0.1642490055484525   T   T   T
  0.7854244294077898  0.5288936135610531  0.1201870647985361   T   T   T
  0.7634793399084446  0.7162019502982350  0.2173200804035475   T   T   T
  0.6226453404414848  0.3458220371720694  0.1177997062849737   T   T   T
  0.8042562398606562  0.2220736523825652  0.1521170606691394   T   T   T
  0.6696907183182531  0.6695979075867453  0.1910055491297644   T   T   T
  0.0165019602363346  0.6904900562822367  0.1974452082828426   T   T   T
  0.2621777047709817  0.7347825586290341  0.1928029159788585   T   T   T
  0.5418285260383807  0.1277642558795461  0.0737498612144788   T   T   T
  0.0246944049082065  0.8397996175358755  0.0277925025512624   T   T   T
  0.5388942255506777  0.0874118416425093  0.0083669614962000   T   T   T
  0.4484181272409805  0.3650088226892990  0.2476098507066823   T   T   T
  0.6642334513696012  0.0557460122437536  0.2190262217610340   T   T   T
  0.3218693236840427  0.4295467030260500  0.1768251559998383   T   T   T
  0.4950036451881933  0.3647687034968702  0.0183734236402827   T   T   T
  0.0812808918947273  0.5902192185556796  0.1665387964177208   T   T   T
  0.1388664550030914  0.3206389668197911  0.2338556333515729   T   T   T
  0.3351937935023639  0.1092551134783325  0.2744900261808104   T   T   T
  0.8304626734144525  0.1700003725328616  0.0272317586558138   T   T   T
  0.3380095441785943  0.3335909530134216  0.0477060255453692   T   T   T
  0.5400986012309518  0.2415159660438365  0.2587854437753450   T   T   T
  0.2989468435780659  0.5366010558193467  0.0261354109075838   T   T   T
  0.0950984145055257  0.3071766328853596  0.0705547301827963   T   T   T
  0.8581778178883543  0.7795751491089010  0.2407686247547418   T   T   T
  0.7581702653401009  0.7994715366640738  0.2687271468907733   T   T   T
  0.9081096656363237  0.1575637460381919  0.2015384335847100   T   T   T
  0.5578573439315888  0.9240311771725304  0.2210808828984033   T   T   T
  0.0986812576741454  0.6254821351009805  0.0443631566943122   T   T   T
  0.1796069972306190  0.0496234561571751  0.2481021464846596   T   T   T
  0.1827624855709406  0.8352583674751524  0.1924050627914509   T   T   T
  0.4971572434568906  0.6329843431914325  0.0469305319642165   T   T   T
  0.5397623233520578  0.4943186791893863  0.0393234371136582   T   T   T
  0.5167946378855295  0.5548501192262604  0.2487675245427045   T   T   T
  0.8346182652788955  0.7310022667457174  0.0678949111412612   T   T   T
  0.6271826514141321  0.4205574793096378  0.0593816117763974   T   T   T
  0.8736767304506312  0.9674246141189027  0.0550728728433869   T   T   T
  0.6298143394983091  0.5472138515791003  0.2567829794774071   T   T   T
  0.0806363174048527  0.2464435287071069  0.1910696816479233   T   T   T
  0.7579882994336786  0.0034664869375385  0.1941959622480935   T   T   T
  0.4813094577245648  0.5440252987939718  0.3004121036564070   T   T   T
  0.3671761029999662  0.6009139027833380  0.3792962844094132   T   T   T
  0.4466447614588658  0.5948892836257386  0.4195353401315317   T   T   T
  0.5601478213495483  0.5386615413417399  0.3399447720292785   T   T   T
  0.5447839886820361  0.5964556763393271  0.4293782751320826   T   T   T
  0.6352525183608636  0.5515652344394414  0.4261905104526407   T   T   T
  0.7163561069904568  0.5153971314628297  0.3948017193361924   T   T   T
  0.5544996154320947  0.4222313262228735  0.3713928787094439   T   T   T
  0.7622864068902377  0.4285993113422609  0.3576102066978210   T   T   T
  0.5992548263566512  0.3335340494894727  0.3350756138347628   T   T   T
  0.6439238444709269  0.2975958170298178  0.2875857074120338   T   T   T
  0.7037288595704377  0.2390617858785987  0.2880486375312564   T   T   T
  0.6544059787456399  0.2356705929810803  0.3211043700389921   T   T   T
  0.7816049269841341  0.3856386498953095  0.3051437422541243   T   T   T
  0.7945768697176848  0.3193709183180624  0.3369636428120327   T   T   T
  0.7811563207387334  0.2904230696278793  0.2957234963634205   T   T   T
  0.2262400751017366  0.0797138855463842  0.0664723901902316   T   T   T
  0.3106542309209907  0.0567853162031669  0.0329171583562546   T   T   T
  0.1055222577952024  0.9764586478469992  0.0678894146200535   T   T   T
  0.4361195795163422  0.0863552534143635  0.0790554304873870   T   T   T
  0.1374509225217960  0.3819333932692529  0.0773630787981503   T   T   T
  0.0574467039799776  0.3165927361279518  0.0614281070887440   T   T   T
  0.2973618037901475  0.4119401349347877  0.1588244268623758   T   T   T
  0.3068187328361851  0.3680498168596668  0.0524816354754332   T   T   T
  0.4684940766039241  0.3603126233721191  0.9997999188044281   T   T   T
  0.4525443801039908  0.4180677831835520  0.2512976170345942   T   T   T
  0.1732850824539555  0.3416809000206736  0.2433588975825425   T   T   T
  0.3406109565331316  0.1611581677729377  0.2797840917749038   T   T   T
  0.1394701609017497  0.0402125621992219  0.2519981710695255   T   T   T
  0.5210669004927680  0.6591381521895484  0.0310472116510708   T   T   T
  0.2234181164544333  0.8569346698951159  0.0940136146651575   T   T   T
  0.3901901212757963  0.7660468772597596  0.0765052427258608   T   T   T
  0.0650298420135247  0.5946551267526512  0.0400282139011369   T   T   T
  0.2035422747877536  0.7873150213185595  0.1900983657859242   T   T   T
  0.2824984726090554  0.7732925008074825  0.2058922563702891   T   T   T
  0.0720966081004275  0.6011965096189207  0.1431897693989109   T   T   T
  0.2640887384187341  0.5476180064399794  0.0140526454403613   T   T   T
  0.0434334879752412  0.7918589109153961  0.0267394824804209   T   T   T
  0.0226570365209814  0.0029791981601626  0.0566436351924048   T   T   T
  0.3738395310042925  0.6099935132392109  0.2542273008711914   T   T   T
  0.2440692602631239  0.8714672882317405  0.2153501221963865   T   T   T
  0.5586122815207523  0.0402955257384707  0.0072040241019583   T   T   T
  0.6957324642823464  0.4565624692911743  0.0593810159910774   T   T   T
  0.5951140151022073  0.4525070042366502  0.0509006575656512   T   T   T
  0.8300023572772424  0.2170306119463811  0.0155571401457257   T   T   T
  0.8705977434714559  0.1400262709059511  0.2080021939432150   T   T   T
  0.8478737343793729  0.3184303356024689  0.2001139790241674   T   T   T
  0.7443301542823937  0.5430060094125687  0.2973184502651169   T   T   T
  0.5138008774972612  0.2770787994437849  0.2687823239928837   T   T   T
  0.6338572065703342  0.0926284558309798  0.2201690385810256   T   T   T
  0.7431833851854307  0.2987513244903588  0.2217594454656367   T   T   T
  0.9558188487118412  0.5583566080624019  0.0410814809218074   T   T   T
  0.7111649525020310  0.7733079448882867  0.0997736341855157   T   T   T
  0.6964114259313997  0.6523661643540687  0.0718286294893685   T   T   T
  0.5148193376984599  0.4541655031744263  0.0309482266922029   T   T   T
  0.9632939642441415  0.8656186628326930  0.2125995691992091   T   T   T
  0.8018472255037936  0.7634190714055028  0.0728294069724780   T   T   T
  0.9153850547923842  0.9729689595312667  0.0558179995839805   T   T   T
  0.0653903790190414  0.5279639240299682  0.2342973119554126   T   T   T
  0.5069797074689995  0.6085431619860822  0.2485723021683474   T   T   T
  0.4476907383659107  0.6914769152946970  0.2475078879729680   T   T   T
  0.8915020479058487  0.7871438990187332  0.2263500862896423   T   T   T
  0.7741654202922628  0.8336407647174189  0.2849169048719007   T   T   T
  0.5938057568308378  0.9359438550196967  0.2319151111935278   T   T   T
  0.8987916487658916  0.9732589422327136  0.1508535569803446   T   T   T
  0.3293189088511875  0.9296940186579419  0.2093749127270352   T   T   T
  0.0205325746613659  0.8804208983512375  0.0636420933067292   T   T   T
  0.5589350379637507  0.1485569125995333  0.0351234607821868   T   T   T
  0.4508885806326924  0.3337162910044843  0.2094891945780646   T   T   T
  0.7067732001990961  0.0612482628411751  0.1871132171385163   T   T   T
  0.7888094651475891  0.9263901630834001  0.1832294989330259   T   T   T
  0.4367601585222181  0.8666557816961198  0.1774494028224663   T   T   T
  0.3864594966578165  0.4576940030350559  0.1727827332283228   T   T   T
  0.5002580452807951  0.2953239199863233  0.0448491555772797   T   T   T
  0.3344878524463363  0.2246749813167477  0.1250342092719430   T   T   T
  0.0318311821718478  0.6033047740698015  0.1940672499676228   T   T   T
  0.1621918082428866  0.0099763200456250  0.1535253116951507   T   T   T
  0.1443145055510679  0.2586663533561295  0.2049133984780988   T   T   T
  0.3283080707668660  0.0844733230664119  0.2358909035346198   F   F   T
  0.1287934178880561  0.8252640876051595  0.0942478745994752   T   T   T
  0.8011722750230360  0.1631513555202906  0.0636713060934250   T   T   T
  0.6325510823104110  0.3961666514868902  0.2146253055183461   T   T   T
  0.6058178595472203  0.6484501686821666  0.1797682919606910   T   T   T
  0.3877042012689955  0.3304166707336265  0.0756171513842107   F   F   T
  0.8570744773771030  0.2286896623962342  0.1267850638397384   T   T   T
  0.3503399612052351  0.8249499119123179  0.1205285964553004   T   T   T
  0.2859080185043581  0.9666294696185673  0.1369480242695480   F   F   T
  0.1321534141720217  0.0861913431000247  0.0875563338246645   T   T   T
  0.4061490227016754  0.1825724732914626  0.1895460586317114   T   T   T
  0.9784835214851619  0.6064816432000983  0.0916557958203656   T   T   T
  0.2134049165431564  0.2900318130027580  0.1391415629567632   T   T   T
  0.2150707121841680  0.6012986671232811  0.1137226933324420   T   T   T
  0.2929530947428566  0.6934522830310499  0.1616184842574858   T   T   T
  0.6941477436724512  0.5158611276930426  0.2510496223470047   T   T   T
  0.5624809627898631  0.2615014606647442  0.2214909836516697   T   T   T
  0.5346504993020075  0.1335727945637506  0.1768364341759541   T   T   T
  0.4919428213441718  0.7141897018890210  0.2010178018889752   T   T   T
  0.2970743317724143  0.5330514327547544  0.0664480722801548   T   T   T
  0.7279430726205075  0.4881633223416341  0.1086394301013045   T   T   T
  0.6739671826851467  0.3574824338451849  0.1440172102730789   T   T   T
  0.1026514749682893  0.2452842252241195  0.1002100695294671   T   T   T
  0.5844493469971177  0.1161696249797847  0.1054487854028311   T   T   T
  0.7915167325529157  0.7896432327719317  0.2334045726820662   T   T   T
  0.7390972820301958  0.8934265127413611  0.1105441360362116   T   T   T
  0.6356378045168202  0.9792654807363168  0.1328419665255557   T   T   T
  0.2146027622914909  0.4410813492895412  0.1041596985704000   T   T   T
  0.9361854323575303  0.1300032893445061  0.1665634256763929   T   T   T
  0.0119298274151525  0.7750993186121981  0.1866343749000861   T   T   T
  0.5451311811856839  0.9595433956390808  0.1848871463410568   T   T   T
  0.3926469160800573  0.6135817610336332  0.1980402870000413   T   T   T
  0.3393743211693432  0.0786547321756547  0.0861751596597335   T   T   T
  0.1003618183407390  0.6607597215160584  0.0814412511512117   T   T   T
  0.1993693324312453  0.1022365407267171  0.2174618243949669   T   T   T
  0.1257809867392796  0.8550820254493013  0.1716281415700760   T   T   T
  0.7479276137921391  0.2289770302363612  0.1740784938217272   T   T   T
  0.9363102496894697  0.5196058310218561  0.1554839952388593   F   F   T
  0.5219689622727559  0.5599597401161847  0.0654712892479310   T   T   T
  0.9506381963063435  0.8268082532035053  0.1245871809794186   T   T   T
  0.5760000810096612  0.5313069579146331  0.2319934782286666   T   T   T
  0.6321722350608086  0.6046811737257686  0.1077582473801935   T   T   T
  0.8164623745896494  0.5861196171267405  0.1451243295456527   T   T   T
  0.6672058539411372  0.1961517058979985  0.0640591528740688   T   T   T
  0.4125963547163002  0.4928613353334240  0.0969185641552798   T   T   T
  0.0288589782921989  0.2435801551199983  0.1648213835787298   T   T   T
  0.8726793951131924  0.7103910929625905  0.0999972599532178   T   T   T
  0.6120823870720855  0.3439443016688273  0.0780238025864916   F   F   T
  0.8316730133106534  0.9976752240518154  0.0834201595343069   T   T   T
  0.9215408110674793  0.3474466765190769  0.1642656450555725   T   T   T
  0.7330187862921912  0.6442730974360605  0.2025690891088052   T   T   T
 
  0.00000000E+00  0.00000000E+00  0.00000000E+00
  0.00000000E+00  0.00000000E+00  0.00000000E+00
  0.00000000E+00  0.00000000E+00  0.00000000E+00
  0.00000000E+00  0.00000000E+00  0.00000000E+00
  0.00000000E+00  0.00000000E+00  0.00000000E+00
  0.00000000E+00  0.00000000E+00  0.00000000E+00
  0.00000000E+00  0.00000000E+00  0.00000000E+00
  0.00000000E+00  0.00000000E+00  0.00000000E+00
  0.00000000E+00  0.00000000E+00  0.00000000E+00
  0.00000000E+00  0.00000000E+00  0.00000000E+00
  0.00000000E+00  0.00000000E+00  0.00000000E+00
  0.00000000E+00  0.00000000E+00  0.00000000E+00
  0.00000000E+00  0.00000000E+00  0.00000000E+00
  0.00000000E+00  0.00000000E+00  0.00000000E+00
  0.00000000E+00  0.00000000E+00  0.00000000E+00
  0.00000000E+00  0.00000000E+00  0.00000000E+00
  0.00000000E+00  0.00000000E+00  0.00000000E+00
  0.00000000E+00  0.00000000E+00  0.00000000E+00
  0.00000000E+00  0.00000000E+00  0.00000000E+00
  0.00000000E+00  0.00000000E+00  0.00000000E+00
  0.00000000E+00  0.00000000E+00  0.00000000E+00
  0.00000000E+00  0.00000000E+00  0.00000000E+00
  0.00000000E+00  0.00000000E+00  0.00000000E+00
  0.00000000E+00  0.00000000E+00  0.00000000E+00
  0.00000000E+00  0.00000000E+00  0.00000000E+00
  0.00000000E+00  0.00000000E+00  0.00000000E+00
  0.00000000E+00  0.00000000E+00  0.00000000E+00
  0.00000000E+00  0.00000000E+00  0.00000000E+00
  0.00000000E+00  0.00000000E+00  0.00000000E+00
  0.00000000E+00  0.00000000E+00  0.00000000E+00
  0.00000000E+00  0.00000000E+00  0.00000000E+00
  0.00000000E+00  0.00000000E+00  0.00000000E+00
  0.00000000E+00  0.00000000E+00  0.00000000E+00
  0.00000000E+00  0.00000000E+00  0.00000000E+00
  0.00000000E+00  0.00000000E+00  0.00000000E+00
  0.00000000E+00  0.00000000E+00  0.00000000E+00
  0.00000000E+00  0.00000000E+00  0.00000000E+00
  0.00000000E+00  0.00000000E+00  0.00000000E+00
  0.00000000E+00  0.00000000E+00  0.00000000E+00
  0.00000000E+00  0.00000000E+00  0.00000000E+00
  0.00000000E+00  0.00000000E+00  0.00000000E+00
  0.00000000E+00  0.00000000E+00  0.00000000E+00
  0.00000000E+00  0.00000000E+00  0.00000000E+00
  0.00000000E+00  0.00000000E+00  0.00000000E+00
  0.00000000E+00  0.00000000E+00  0.00000000E+00
  0.00000000E+00  0.00000000E+00  0.00000000E+00
  0.00000000E+00  0.00000000E+00  0.00000000E+00
  0.00000000E+00  0.00000000E+00  0.00000000E+00
  0.00000000E+00  0.00000000E+00  0.00000000E+00
  0.00000000E+00  0.00000000E+00  0.00000000E+00
  0.00000000E+00  0.00000000E+00  0.00000000E+00
  0.00000000E+00  0.00000000E+00  0.00000000E+00
  0.00000000E+00  0.00000000E+00  0.00000000E+00
  0.00000000E+00  0.00000000E+00  0.00000000E+00
  0.00000000E+00  0.00000000E+00  0.00000000E+00
  0.00000000E+00  0.00000000E+00  0.00000000E+00
  0.00000000E+00  0.00000000E+00  0.00000000E+00
  0.00000000E+00  0.00000000E+00  0.00000000E+00
  0.00000000E+00  0.00000000E+00  0.00000000E+00
  0.00000000E+00  0.00000000E+00  0.00000000E+00
  0.00000000E+00  0.00000000E+00  0.00000000E+00
  0.00000000E+00  0.00000000E+00  0.00000000E+00
  0.00000000E+00  0.00000000E+00  0.00000000E+00
  0.00000000E+00  0.00000000E+00  0.00000000E+00
  0.00000000E+00  0.00000000E+00  0.00000000E+00
  0.00000000E+00  0.00000000E+00  0.00000000E+00
  0.00000000E+00  0.00000000E+00  0.00000000E+00
  0.00000000E+00  0.00000000E+00  0.00000000E+00
  0.00000000E+00  0.00000000E+00  0.00000000E+00
  0.00000000E+00  0.00000000E+00  0.00000000E+00
  0.00000000E+00  0.00000000E+00  0.00000000E+00
  0.00000000E+00  0.00000000E+00  0.00000000E+00
  0.00000000E+00  0.00000000E+00  0.00000000E+00
  0.00000000E+00  0.00000000E+00  0.00000000E+00
  0.00000000E+00  0.00000000E+00  0.00000000E+00
  0.00000000E+00  0.00000000E+00  0.00000000E+00
  0.00000000E+00  0.00000000E+00  0.00000000E+00
  0.00000000E+00  0.00000000E+00  0.00000000E+00
  0.00000000E+00  0.00000000E+00  0.00000000E+00
  0.00000000E+00  0.00000000E+00  0.00000000E+00
  0.00000000E+00  0.00000000E+00  0.00000000E+00
  0.00000000E+00  0.00000000E+00  0.00000000E+00
  0.00000000E+00  0.00000000E+00  0.00000000E+00
  0.00000000E+00  0.00000000E+00  0.00000000E+00
  0.00000000E+00  0.00000000E+00  0.00000000E+00
  0.00000000E+00  0.00000000E+00  0.00000000E+00
  0.00000000E+00  0.00000000E+00  0.00000000E+00
  0.00000000E+00  0.00000000E+00  0.00000000E+00
  0.00000000E+00  0.00000000E+00  0.00000000E+00
  0.00000000E+00  0.00000000E+00  0.00000000E+00
  0.00000000E+00  0.00000000E+00  0.00000000E+00
  0.00000000E+00  0.00000000E+00  0.00000000E+00
  0.00000000E+00  0.00000000E+00  0.00000000E+00
  0.00000000E+00  0.00000000E+00  0.00000000E+00
  0.00000000E+00  0.00000000E+00  0.00000000E+00
  0.00000000E+00  0.00000000E+00  0.00000000E+00
  0.00000000E+00  0.00000000E+00  0.00000000E+00
  0.00000000E+00  0.00000000E+00  0.00000000E+00
  0.00000000E+00  0.00000000E+00  0.00000000E+00
  0.00000000E+00  0.00000000E+00  0.00000000E+00
  0.00000000E+00  0.00000000E+00  0.00000000E+00
  0.00000000E+00  0.00000000E+00  0.00000000E+00
  0.00000000E+00  0.00000000E+00  0.00000000E+00
  0.00000000E+00  0.00000000E+00  0.00000000E+00
  0.00000000E+00  0.00000000E+00  0.00000000E+00
  0.00000000E+00  0.00000000E+00  0.00000000E+00
  0.00000000E+00  0.00000000E+00  0.00000000E+00
  0.00000000E+00  0.00000000E+00  0.00000000E+00
  0.00000000E+00  0.00000000E+00  0.00000000E+00
  0.00000000E+00  0.00000000E+00  0.00000000E+00
  0.00000000E+00  0.00000000E+00  0.00000000E+00
  0.00000000E+00  0.00000000E+00  0.00000000E+00
  0.00000000E+00  0.00000000E+00  0.00000000E+00
  0.00000000E+00  0.00000000E+00  0.00000000E+00
  0.00000000E+00  0.00000000E+00  0.00000000E+00
  0.00000000E+00  0.00000000E+00  0.00000000E+00
  0.00000000E+00  0.00000000E+00  0.00000000E+00
  0.00000000E+00  0.00000000E+00  0.00000000E+00
  0.00000000E+00  0.00000000E+00  0.00000000E+00
  0.00000000E+00  0.00000000E+00  0.00000000E+00
  0.00000000E+00  0.00000000E+00  0.00000000E+00
  0.00000000E+00  0.00000000E+00  0.00000000E+00
  0.00000000E+00  0.00000000E+00  0.00000000E+00
  0.00000000E+00  0.00000000E+00  0.00000000E+00
  0.00000000E+00  0.00000000E+00  0.00000000E+00
  0.00000000E+00  0.00000000E+00  0.00000000E+00
  0.00000000E+00  0.00000000E+00  0.00000000E+00
  0.00000000E+00  0.00000000E+00  0.00000000E+00
  0.00000000E+00  0.00000000E+00  0.00000000E+00
  0.00000000E+00  0.00000000E+00  0.00000000E+00
  0.00000000E+00  0.00000000E+00  0.00000000E+00
  0.00000000E+00  0.00000000E+00  0.00000000E+00
  0.00000000E+00  0.00000000E+00  0.00000000E+00
  0.00000000E+00  0.00000000E+00  0.00000000E+00
  0.00000000E+00  0.00000000E+00  0.00000000E+00
  0.00000000E+00  0.00000000E+00  0.00000000E+00
  0.00000000E+00  0.00000000E+00  0.00000000E+00
  0.00000000E+00  0.00000000E+00  0.00000000E+00
  0.00000000E+00  0.00000000E+00  0.00000000E+00
  0.00000000E+00  0.00000000E+00  0.00000000E+00
  0.00000000E+00  0.00000000E+00  0.00000000E+00
  0.00000000E+00  0.00000000E+00  0.00000000E+00
  0.00000000E+00  0.00000000E+00  0.00000000E+00
  0.00000000E+00  0.00000000E+00  0.00000000E+00
  0.00000000E+00  0.00000000E+00  0.00000000E+00
  0.00000000E+00  0.00000000E+00  0.00000000E+00
  0.00000000E+00  0.00000000E+00  0.00000000E+00
  0.00000000E+00  0.00000000E+00  0.00000000E+00
  0.00000000E+00  0.00000000E+00  0.00000000E+00
  0.00000000E+00  0.00000000E+00  0.00000000E+00
  0.00000000E+00  0.00000000E+00  0.00000000E+00
  0.00000000E+00  0.00000000E+00  0.00000000E+00
  0.00000000E+00  0.00000000E+00  0.00000000E+00
  0.00000000E+00  0.00000000E+00  0.00000000E+00
  0.00000000E+00  0.00000000E+00  0.00000000E+00
  0.00000000E+00  0.00000000E+00  0.00000000E+00
  0.00000000E+00  0.00000000E+00  0.00000000E+00
  0.00000000E+00  0.00000000E+00  0.00000000E+00
  0.00000000E+00  0.00000000E+00  0.00000000E+00
  0.00000000E+00  0.00000000E+00  0.00000000E+00
  0.00000000E+00  0.00000000E+00  0.00000000E+00
  0.00000000E+00  0.00000000E+00  0.00000000E+00
  0.00000000E+00  0.00000000E+00  0.00000000E+00
  0.00000000E+00  0.00000000E+00  0.00000000E+00
  0.00000000E+00  0.00000000E+00  0.00000000E+00
  0.00000000E+00  0.00000000E+00  0.00000000E+00
  0.00000000E+00  0.00000000E+00  0.00000000E+00
  0.00000000E+00  0.00000000E+00  0.00000000E+00
  0.00000000E+00  0.00000000E+00  0.00000000E+00
  0.00000000E+00  0.00000000E+00  0.00000000E+00
  0.00000000E+00  0.00000000E+00  0.00000000E+00
  0.00000000E+00  0.00000000E+00  0.00000000E+00
  0.00000000E+00  0.00000000E+00  0.00000000E+00
  0.00000000E+00  0.00000000E+00  0.00000000E+00
  0.00000000E+00  0.00000000E+00  0.00000000E+00
  0.00000000E+00  0.00000000E+00  0.00000000E+00
  0.00000000E+00  0.00000000E+00  0.00000000E+00
  0.00000000E+00  0.00000000E+00  0.00000000E+00
  0.00000000E+00  0.00000000E+00  0.00000000E+00
  0.00000000E+00  0.00000000E+00  0.00000000E+00
  0.00000000E+00  0.00000000E+00  0.00000000E+00
  0.00000000E+00  0.00000000E+00  0.00000000E+00
  0.00000000E+00  0.00000000E+00  0.00000000E+00
  0.00000000E+00  0.00000000E+00  0.00000000E+00
  0.00000000E+00  0.00000000E+00  0.00000000E+00
  0.00000000E+00  0.00000000E+00  0.00000000E+00
  0.00000000E+00  0.00000000E+00  0.00000000E+00
  0.00000000E+00  0.00000000E+00  0.00000000E+00
  0.00000000E+00  0.00000000E+00  0.00000000E+00
  0.00000000E+00  0.00000000E+00  0.00000000E+00
  0.00000000E+00  0.00000000E+00  0.00000000E+00
  0.00000000E+00  0.00000000E+00  0.00000000E+00
  0.00000000E+00  0.00000000E+00  0.00000000E+00
  0.00000000E+00  0.00000000E+00  0.00000000E+00
  0.00000000E+00  0.00000000E+00  0.00000000E+00
  0.00000000E+00  0.00000000E+00  0.00000000E+00
  0.00000000E+00  0.00000000E+00  0.00000000E+00
  0.00000000E+00  0.00000000E+00  0.00000000E+00
  0.00000000E+00  0.00000000E+00  0.00000000E+00
  0.00000000E+00  0.00000000E+00  0.00000000E+00
  0.00000000E+00  0.00000000E+00  0.00000000E+00
  0.00000000E+00  0.00000000E+00  0.00000000E+00
  0.00000000E+00  0.00000000E+00  0.00000000E+00
  0.00000000E+00  0.00000000E+00  0.00000000E+00
  0.00000000E+00  0.00000000E+00  0.00000000E+00
  0.00000000E+00  0.00000000E+00  0.00000000E+00
  0.00000000E+00  0.00000000E+00  0.00000000E+00
  0.00000000E+00  0.00000000E+00  0.00000000E+00
  0.00000000E+00  0.00000000E+00  0.00000000E+00
  0.00000000E+00  0.00000000E+00  0.00000000E+00
  0.00000000E+00  0.00000000E+00  0.00000000E+00
  0.00000000E+00  0.00000000E+00  0.00000000E+00
  0.00000000E+00  0.00000000E+00  0.00000000E+00
  0.00000000E+00  0.00000000E+00  0.00000000E+00
  0.00000000E+00  0.00000000E+00  0.00000000E+00
  0.00000000E+00  0.00000000E+00  0.00000000E+00
  0.00000000E+00  0.00000000E+00  0.00000000E+00
  0.00000000E+00  0.00000000E+00  0.00000000E+00
  0.00000000E+00  0.00000000E+00  0.00000000E+00
  0.00000000E+00  0.00000000E+00  0.00000000E+00
  0.00000000E+00  0.00000000E+00  0.00000000E+00
  0.00000000E+00  0.00000000E+00  0.00000000E+00
  0.00000000E+00  0.00000000E+00  0.00000000E+00
  0.00000000E+00  0.00000000E+00  0.00000000E+00
  0.00000000E+00  0.00000000E+00  0.00000000E+00
  0.00000000E+00  0.00000000E+00  0.00000000E+00
  0.00000000E+00  0.00000000E+00  0.00000000E+00
  0.00000000E+00  0.00000000E+00  0.00000000E+00
  0.00000000E+00  0.00000000E+00  0.00000000E+00
  0.00000000E+00  0.00000000E+00  0.00000000E+00
  0.00000000E+00  0.00000000E+00  0.00000000E+00
  0.00000000E+00  0.00000000E+00  0.00000000E+00
  0.00000000E+00  0.00000000E+00  0.00000000E+00
  0.00000000E+00  0.00000000E+00  0.00000000E+00
  0.00000000E+00  0.00000000E+00  0.00000000E+00
  0.00000000E+00  0.00000000E+00  0.00000000E+00
  0.00000000E+00  0.00000000E+00  0.00000000E+00
  0.00000000E+00  0.00000000E+00  0.00000000E+00
  0.00000000E+00  0.00000000E+00  0.00000000E+00
  0.00000000E+00  0.00000000E+00  0.00000000E+00
  0.00000000E+00  0.00000000E+00  0.00000000E+00
  0.00000000E+00  0.00000000E+00  0.00000000E+00
  0.00000000E+00  0.00000000E+00  0.00000000E+00
  0.00000000E+00  0.00000000E+00  0.00000000E+00
  0.00000000E+00  0.00000000E+00  0.00000000E+00
  0.00000000E+00  0.00000000E+00  0.00000000E+00
  0.00000000E+00  0.00000000E+00  0.00000000E+00
  0.00000000E+00  0.00000000E+00  0.00000000E+00
  0.00000000E+00  0.00000000E+00  0.00000000E+00
  0.00000000E+00  0.00000000E+00  0.00000000E+00
  0.00000000E+00  0.00000000E+00  0.00000000E+00
  0.00000000E+00  0.00000000E+00  0.00000000E+00
  0.00000000E+00  0.00000000E+00  0.00000000E+00
  0.00000000E+00  0.00000000E+00  0.00000000E+00
  0.00000000E+00  0.00000000E+00  0.00000000E+00
  0.00000000E+00  0.00000000E+00  0.00000000E+00
  0.00000000E+00  0.00000000E+00  0.00000000E+00
  0.00000000E+00  0.00000000E+00  0.00000000E+00
  0.00000000E+00  0.00000000E+00  0.00000000E+00
  0.00000000E+00  0.00000000E+00  0.00000000E+00
  0.00000000E+00  0.00000000E+00  0.00000000E+00
  0.00000000E+00  0.00000000E+00  0.00000000E+00
  0.00000000E+00  0.00000000E+00  0.00000000E+00
  0.00000000E+00  0.00000000E+00  0.00000000E+00
  0.00000000E+00  0.00000000E+00  0.00000000E+00
  0.00000000E+00  0.00000000E+00  0.00000000E+00
  0.00000000E+00  0.00000000E+00  0.00000000E+00
  0.00000000E+00  0.00000000E+00  0.00000000E+00
  0.00000000E+00  0.00000000E+00  0.00000000E+00
  0.00000000E+00  0.00000000E+00  0.00000000E+00
  0.00000000E+00  0.00000000E+00  0.00000000E+00
  0.00000000E+00  0.00000000E+00  0.00000000E+00
  0.00000000E+00  0.00000000E+00  0.00000000E+00
  0.00000000E+00  0.00000000E+00  0.00000000E+00
  0.00000000E+00  0.00000000E+00  0.00000000E+00
  0.00000000E+00  0.00000000E+00  0.00000000E+00
  0.00000000E+00  0.00000000E+00  0.00000000E+00
  0.00000000E+00  0.00000000E+00  0.00000000E+00
  0.00000000E+00  0.00000000E+00  0.00000000E+00
  0.00000000E+00  0.00000000E+00  0.00000000E+00
  0.00000000E+00  0.00000000E+00  0.00000000E+00
  0.00000000E+00  0.00000000E+00  0.00000000E+00
  0.00000000E+00  0.00000000E+00  0.00000000E+00
  0.00000000E+00  0.00000000E+00  0.00000000E+00
  0.00000000E+00  0.00000000E+00  0.00000000E+00
  0.00000000E+00  0.00000000E+00  0.00000000E+00
  0.00000000E+00  0.00000000E+00  0.00000000E+00
  0.00000000E+00  0.00000000E+00  0.00000000E+00
  0.00000000E+00  0.00000000E+00  0.00000000E+00
  0.00000000E+00  0.00000000E+00  0.00000000E+00
  0.00000000E+00  0.00000000E+00  0.00000000E+00
  0.00000000E+00  0.00000000E+00  0.00000000E+00
  0.00000000E+00  0.00000000E+00  0.00000000E+00
  0.00000000E+00  0.00000000E+00  0.00000000E+00
  0.00000000E+00  0.00000000E+00  0.00000000E+00
  0.00000000E+00  0.00000000E+00  0.00000000E+00
  0.00000000E+00  0.00000000E+00  0.00000000E+00
  0.00000000E+00  0.00000000E+00  0.00000000E+00
  0.00000000E+00  0.00000000E+00  0.00000000E+00
  0.00000000E+00  0.00000000E+00  0.00000000E+00
  0.00000000E+00  0.00000000E+00  0.00000000E+00
  0.00000000E+00  0.00000000E+00  0.00000000E+00
  0.00000000E+00  0.00000000E+00  0.00000000E+00
