# Supplementary material for: Adsorption of 4-(N,N-Dimethylamino)-4′-nitrostilbene on an Amorphous Silica Glass Surface
Source: J Phys Chem C Nanomater Interfaces. 2023 Nov 17;127(47):22964–74. doi: 10.1021/acs.jpcc.3c05552 (PMC10694811; doi:10.1021/acs.jpcc.3c05552)
Supplement: Supplementary file 2 — jp3c05552_si_002.zip [file jp3c05552_si_002.zip › contcar/C14_CONTCAR]

DANS                                    
   1.00000000000000     
    23.7420005797999991    0.0000000000000000    0.0000000000000000
     0.0000000000000000   18.2761001587000003    0.0000000000000000
     0.0000000000000000    0.0000000000000000   40.4500007628999967
   C    N    O    H    Si
    16     2   156    64    65
Selective dynamics
Direct
  0.4963630028546234  0.3436811158646345  0.3105874872088816   T   T   T
  0.4390103304210939  0.3244341201865377  0.3104785335966011   T   T   T
  0.3973762148349914  0.3766499170821949  0.3177088191530381   T   T   T
  0.4134479957997538  0.4478366925090367  0.3241446756886563   T   T   T
  0.4708461719162612  0.4695850727988362  0.3241953645883017   T   T   T
  0.5116903801416904  0.4150309602138431  0.3173254215188727   T   T   T
  0.4833335091258366  0.5466375418406827  0.3280160640817090   T   T   T
  0.5322426157643283  0.5832648811614519  0.3347515599399509   T   T   T
  0.5863238782136592  0.5586873891719435  0.3468753443460678   T   T   T
  0.6343831679933321  0.6023057797844845  0.3410774149399064   T   T   T
  0.5944625260055848  0.4948350495494413  0.3660358907149169   T   T   T
  0.6878147918665339  0.5814453226640713  0.3514120452307662   T   T   T
  0.6470791810488205  0.4734155611014697  0.3769268580158160   T   T   T
  0.6959531545936330  0.5151517023123604  0.3692852680726889   T   T   T
  0.7557335259904648  0.4224640854001833  0.3950255319070979   T   T   T
  0.7979556195665547  0.5326823803364167  0.3676766758960567   T   T   T
  0.7484319665479543  0.4926889327637018  0.3787357059983689   T   T   T
  0.4220403983897951  0.2533419820833634  0.3003001597213496   T   T   T
  0.4584303948772341  0.2068954270307991  0.2896510868918386   T   T   T
  0.3697014193018493  0.2364427497371892  0.3015503283166535   T   T   T
  0.2010740553707799  0.0973208996805527  0.0815573223896653   T   T   T
  0.7405525792063959  0.8086086719332010  0.0918269766710586   T   T   T
  0.3138133024449741  0.0335063167330079  0.1141397733541830   T   T   T
  0.6686269469667688  0.6671311090204137  0.0870776594910386   T   T   T
  0.8700677143033172  0.5412327583576172  0.1603575085444374   T   T   T
  0.1257171848225164  0.8207386297597564  0.1334491218292163   T   T   T
  0.5919454331692995  0.9324231762869643  0.1545785757290184   T   T   T
  0.3993724814351018  0.4839672242211084  0.1323217495103952   T   T   T
  0.9422408765717362  0.9063480970635928  0.1417426526698796   T   T   T
  0.2733655487771466  0.2444707463097988  0.1363491481116185   T   T   T
  0.5769468620016895  0.1816183597928265  0.1968262479675681   T   T   T
  0.5457375442664189  0.3223640398347962  0.0701317772342119   T   T   T
  0.8392944672617285  0.6584802563794743  0.1272559257641013   T   T   T
  0.0568827448073021  0.2535713350648222  0.1270907254406215   T   T   T
  0.5793602988514580  0.5748213068220259  0.0839312348164899   T   T   T
  0.4834744698434763  0.9252539348369646  0.1705852941346231   T   T   T
  0.1680665743604428  0.1771087680237759  0.2212347802845624   T   T   T
  0.2579707489801021  0.6033792595119792  0.0887062303328802   T   T   T
  0.6036506025312196  0.6445713128910135  0.1386933814235368   T   T   T
  0.9908140009276908  0.7769211405098219  0.1477104762739291   T   T   T
  0.6709648309371233  0.5365658277044524  0.1185873431416732   T   T   T
  0.3754691898985429  0.1251018812880548  0.2131558684543457   T   T   T
  0.4028620496581435  0.8483604288166456  0.1410785902559144   T   T   T
  0.2992709517411162  0.0667886520702822  0.0521519433564130   T   T   T
  0.6518641553226380  0.3961862906092566  0.1735614168224356   T   T   T
  0.7704250511635742  0.6083352175788769  0.1731531867997235   T   T   T
  0.1013292253706111  0.1611698536145742  0.0844801455062851   T   T   T
  0.3778175328848260  0.6430282131565063  0.2287628646603899   T   T   T
  0.3013443423237210  0.8886055751396098  0.1160043328629329   T   T   T
  0.9728867192844286  0.5590461368837129  0.1840124685028322   T   T   T
  0.5429761111471644  0.0456438451222545  0.1844876157566516   T   T   T
  0.3727141631385407  0.1978141778791047  0.1561221745028862   T   T   T
  0.4554267786762130  0.6451083186243365  0.1811220585949198   T   T   T
  0.3383995856398345  0.1672780361363368  0.0952961630491570   T   T   T
  0.7621226850504340  0.8933464026019575  0.1452832375082712   T   T   T
  0.1034898582177211  0.0283480383120585  0.0604788309395802   T   T   T
  0.2176170067213453  0.9702450874432318  0.1354498542042536   T   T   T
  0.5587720602156885  0.7075991481750774  0.1906510579136977   T   T   T
  0.4138161710355810  0.4125254618007422  0.0764111542966005   T   T   T
  0.5946594513841669  0.0251562100513961  0.1041176298993696   T   T   T
  0.1829520046390487  0.0665244959060580  0.1807180293286795   T   T   T
  0.4044385918296803  0.0561279115337552  0.0747170286133863   T   T   T
  0.6366557822957171  0.1610321525862910  0.0975120230149757   T   T   T
  0.1916831587817953  0.8415520879481356  0.0797190547312741   T   T   T
  0.7754391014779460  0.8584436916038329  0.2075944366150470   T   T   T
  0.2842913572091744  0.8654771491645487  0.2160756243456080   T   T   T
  0.3649448836424771  0.7998859830541200  0.0821891722576101   T   T   T
  0.9302895972895993  0.6702854495770786  0.0881242479545766   T   T   T
  0.4694572393698873  0.5354457875248826  0.0870336737387346   T   T   T
  0.5237020273012302  0.2228580454096081  0.0234756543455718   T   T   T
  0.1528630035705820  0.6371654886953753  0.1083799252811115   T   T   T
  0.5176911846490937  0.3038944865512006  0.2020923367356204   T   T   T
  0.2668903439427656  0.1069064239788556  0.2203070910827579   T   T   T
  0.0850499724809182  0.8870767069359770  0.0788724166569738   T   T   T
  0.9901954787845174  0.5694359197635168  0.0554887427218732   T   T   T
  0.0488965249546748  0.5797607524783562  0.2324989775894249   T   T   T
  0.8184169923296365  0.2188992298433452  0.0996960675063993   T   T   T
  0.7331555276170045  0.1399467541552927  0.1703560033244460   T   T   T
  0.0681870605737065  0.8225408005224186  0.1897861384567156   T   T   T
  0.4125366858855545  0.2634093078542267  0.2099082190631053   T   T   T
  0.9983801059692626  0.1599425682319068  0.1648157035722305   T   T   T
  0.1687447562250702  0.2598550120348366  0.1133660851040728   T   T   T
  0.7017480957387067  0.2755527267419617  0.1494189363148490   T   T   T
  0.4018119073333854  0.5197499376924484  0.1946567470767118   T   T   T
  0.6716183741595969  0.9178468338083192  0.1080594327551456   T   T   T
  0.1259760226697833  0.0501037619806147  0.1248012468801425   T   T   T
  0.3453938514517875  0.6288855337462056  0.1657578827054105   T   T   T
  0.6548994073681100  0.2820292728151597  0.0610909398436776   T   T   T
  0.7259135945150207  0.5736526550150134  0.2299761433945318   T   T   T
  0.2054186692920721  0.5181417964901026  0.1311500294965566   T   T   T
  0.3158803499270018  0.7561996746105805  0.1390455281781731   T   T   T
  0.9804182026427817  0.8357650920067377  0.0885077815775140   T   T   T
  0.9604856809386421  0.8140530024589065  0.2101302314036196   T   T   T
  0.2656643163023815  0.4582191801756121  0.0831972271953714   T   T   T
  0.4370177438219363  0.3873669443261878  0.1760963118949744   T   T   T
  0.8897044758344386  0.7861299792434193  0.1196440623159973   T   T   T
  0.7763732760891381  0.9439857219541719  0.0843497274956969   T   T   T
  0.4690357523901557  0.1544867938104234  0.1814237659651894   T   T   T
  0.3587849198203384  0.5397081578033924  0.0768046447311226   T   T   T
  0.7307453478520212  0.1774205685662024  0.0618849602322699   T   T   T
  0.4859428137055172  0.6940511872663618  0.2401473636611675   T   T   T
  0.7239593158038675  0.4091170739632682  0.1242401420274724   T   T   T
  0.9589983835493220  0.5483624164728789  0.1191704437072571   T   T   T
  0.8874448934506790  0.3499889248401679  0.1975535560273800   T   T   T
  0.3116707301505600  0.9676952012884331  0.1713012617597371   T   T   T
  0.6252007931579187  0.3053475276737475  0.2213800950481165   T   T   T
  0.1891155462584682  0.2796134974689554  0.1767952809404277   T   T   T
  0.8926241447249089  0.3063868519678912  0.1335949747025022   T   T   T
  0.6267504693843226  0.1577272510384625  0.0330015424047698   T   T   T
  0.6858751489847091  0.4331430823889601  0.2330702894020668   T   T   T
  0.5470605697672876  0.1406433389740118  0.1354084755300262   T   T   T
  0.5767801988783731  0.4369781539762251  0.2200777614805139   T   T   T
  0.8540700642349780  0.9394278324800679  0.1784979558053944   T   T   T
  0.1051206685577722  0.7475681847020175  0.0777367017518838   T   T   T
  0.8924877071329795  0.1615014766756839  0.1414588227457534   T   T   T
  0.3670854641306949  0.3016889442306493  0.1095841086576181   T   T   T
  0.6742387153207346  0.0317644386975218  0.1486508370177149   T   T   T
  0.3900300018288416  0.8885024243799444  0.2034656666642412   T   T   T
  0.0412084976988993  0.6393090259367391  0.1023718053805990   T   T   T
  0.7363779748888325  0.2540340263096224  0.2125887518967118   T   T   T
  0.3345199116370340  0.9952575447193789  0.2334499253040345   T   T   T
  0.8625459510713989  0.9978895804673567  0.1188438407533722   T   T   T
  0.1536803916056943  0.4315036187679901  0.0885233863066384   T   T   T
  0.8086230572538187  0.0809699633951568  0.0771297283626301   T   T   T
  0.4390002397459883  0.2788823871897197  0.0587769559268490   T   T   T
  0.2294485482645732  0.3755953104637059  0.1328788543400607   T   T   T
  0.2382591229087171  0.6538661184801990  0.1495825338670888   T   T   T
  0.1251548522731821  0.9429882067413762  0.1699002785392945   T   T   T
  0.4657386050904055  0.7880361137567747  0.1889753584606970   T   T   T
  0.9433340853653907  0.4313633221787028  0.1546417482996262   T   T   T
  0.5842478390951399  0.5681046610761284  0.1938894525127522   T   T   T
  0.7292865206677216  0.4855726455429860  0.0665664741851090   T   T   T
  0.7180870734642787  0.5013984725367954  0.2874978722795684   T   T   T
  0.9855228336364085  0.3044679879041882  0.1712240752216128   T   T   T
  0.9949007789320661  0.9634039207382462  0.0584794468330354   T   T   T
  0.9345972791453883  0.0389556038113325  0.1655909340657732   T   T   T
  0.7843606499937045  0.5320451476855105  0.1186520132580960   T   T   T
  0.7618432560742944  0.7131223739359771  0.2173972417102887   T   T   T
  0.6226723479142389  0.3482381585405052  0.1154164591640169   T   T   T
  0.8084581004791551  0.2439598765031641  0.1644913681375358   T   T   T
  0.6688828228985738  0.6644818376769150  0.1907217682649506   T   T   T
  0.0142694150527248  0.6921736047913033  0.1989007218107434   T   T   T
  0.2845752586188725  0.7225929368311688  0.2011288531912918   T   T   T
  0.5381205186061605  0.1235877706379296  0.0702160948896751   T   T   T
  0.0222816909540780  0.8400352439593401  0.0270310547488041   T   T   T
  0.5384954213732743  0.0886726329210430  0.0042239516232027   T   T   T
  0.4463870659839921  0.3809807213592180  0.2419468718074473   T   T   T
  0.6666144539796148  0.0665262223939356  0.2136706434847575   T   T   T
  0.3265388275684938  0.4217199795621768  0.1756469802080450   T   T   T
  0.4959033847839805  0.3648924192628296  0.0158337007361159   T   T   T
  0.0806854396147273  0.5921860173852467  0.1693369253723286   T   T   T
  0.1375207004056957  0.3162770053061937  0.2333285305981420   T   T   T
  0.3340305303218252  0.1052586792924874  0.2747230575834255   T   T   T
  0.8341526915254807  0.1863301386479738  0.0357346465682341   T   T   T
  0.3363662027593134  0.3282081375753790  0.0461517812524406   T   T   T
  0.5549070480815612  0.2316371500706307  0.2579560795082995   T   T   T
  0.2843794076218812  0.5446024641645634  0.0294585493183489   T   T   T
  0.0978389971631852  0.3062868043717111  0.0705345753620285   T   T   T
  0.8543258001345844  0.7817227140360196  0.2409769319972185   T   T   T
  0.7528405667148828  0.8009696900756315  0.2671665797010741   T   T   T
  0.9154118649847638  0.1522728548669365  0.2070529607316809   T   T   T
  0.5590097898001973  0.9209349359971175  0.2182595792309819   T   T   T
  0.1046945586695045  0.6170389803727636  0.0483105437565679   T   T   T
  0.1792913776537434  0.0411023395379405  0.2463156099118808   T   T   T
  0.1808293285399339  0.8290387279025973  0.1915898898989965   T   T   T
  0.4995099677925056  0.6346384456178172  0.0447903683247122   T   T   T
  0.5398489780267203  0.4946901829062255  0.0375954029507655   T   T   T
  0.5110653279054540  0.5398878025682384  0.2444935532559814   T   T   T
  0.8325466680415535  0.7269772436097653  0.0686240386294590   T   T   T
  0.6278164807733706  0.4194834194816373  0.0562445636869932   T   T   T
  0.8731059722432627  0.9697636275542423  0.0539107120386652   T   T   T
  0.6242256295101813  0.5446714127787154  0.2544333224686314   T   T   T
  0.0817610070011798  0.2396173422576159  0.1901071670963071   T   T   T
  0.7558496218225377 -0.0000790016613060  0.1906217549576821   T   T   T
  0.5283383970017674  0.3034041362509907  0.3042617404446175   T   T   T
  0.3532514969449498  0.3605929906524271  0.3170594805078389   T   T   T
  0.3811569575886911  0.4891184742788072  0.3287795617735094   T   T   T
  0.5560329121030249  0.4299566144423781  0.3159636843558659   T   T   T
  0.4470216645040043  0.5818234383003804  0.3229030420223367   T   T   T
  0.5301033063202460  0.6425098633737394  0.3307050199673963   T   T   T
  0.6296890057034640  0.6533532752538489  0.3272835143942016   T   T   T
  0.5580800947371017  0.4617175885062880  0.3728864816468349   T   T   T
  0.7233599603127454  0.6173710550044755  0.3462307902628114   T   T   T
  0.6506803584611354  0.4237861307638005  0.3916632409109086   T   T   T
  0.7421548478614884  0.3766104687108119  0.3791376260655121   T   T   T
  0.8003593138469430  0.4149375446358744  0.4009731352723313   T   T   T
  0.7316996907488184  0.4199631770011008  0.4183062167283521   T   T   T
  0.8007457787793346  0.5341033040954337  0.3404471191045940   T   T   T
  0.7977206194544421  0.5893634768053199  0.3769683717105634   T   T   T
  0.8357156910162522  0.5055894437820474  0.3772626939737427   T   T   T
  0.2284219067091655  0.0808961587055994  0.0645306744688825   T   T   T
  0.3158412108171711  0.0697336638690200  0.0299561962860441   T   T   T
  0.1080381128164943  0.9750506257009778  0.0655159762524962   T   T   T
  0.4378967157797779  0.0872494976012176  0.0775736786670163   T   T   T
  0.1361522114644908  0.3849488414486553  0.0806727261385756   T   T   T
  0.0604601134444698  0.3136963214797027  0.0606671508899906   T   T   T
  0.2994935015122165  0.4063648157511408  0.1584843693836038   T   T   T
  0.3043275605926883  0.3613518790652155  0.0503574055678619   T   T   T
  0.4712832640271677  0.3595451925527940  0.9964421034252460   T   T   T
  0.4608457491676983  0.4316538010387340  0.2431998712988239   T   T   T
  0.1713015746682968  0.3332308520201309  0.2450379458278746   T   T   T
  0.3502575233924242  0.1520183979243573  0.2832941920439452   T   T   T
  0.1390699854246463  0.0348767634150789  0.2511148523410326   T   T   T
  0.5255079793288208  0.6615495841466654  0.0303643195197194   T   T   T
  0.2239945908250887  0.8559750081987659  0.0936313058200615   T   T   T
  0.3885198662720841  0.7568599837644641  0.0777560575226910   T   T   T
  0.0703317585762575  0.5884884448796354  0.0429108573258646   T   T   T
  0.1886647902879078  0.7764237735280392  0.1947449525396767   T   T   T
  0.2891640923832636  0.7764566420313841  0.2065570155366172   T   T   T
  0.0731743384679081  0.6022517368102164  0.1457313510943369   T   T   T
  0.2475851344319195  0.5594522883903512  0.0205935596018382   T   T   T
  0.0399160322937876  0.7914624956536220  0.0256341206025585   T   T   T
  0.0235652088794127  0.0030066078339402  0.0562711280467203   T   T   T
  0.3415624184283665  0.6706214202174795  0.2279527294417002   T   T   T
  0.2434991396242883  0.8699466433877646  0.2101915256102610   T   T   T
  0.5574979248966350  0.0410806897706786  0.0029253398832125   T   T   T
  0.6950655283971310  0.4604234026839333  0.0573584583272992   T   T   T
  0.5956874066586333  0.4520462549507909  0.0483933242750262   T   T   T
  0.8309122748538437  0.2355418366706608  0.0262287314672244   T   T   T
  0.8768441412397027  0.1428770121976865  0.2147125430493192   T   T   T
  0.8537115896473522  0.3185863672046474  0.1983423107762518   T   T   T
  0.7032010131671170  0.5293733975105007  0.3066223379926055   T   T   T
  0.5173118317967618  0.2215555406843243  0.2683903808187437   T   T   T
  0.6365588036275440  0.1040896497806330  0.2131892698490057   T   T   T
  0.6982069536644463  0.2655902937679976  0.2211325107453976   T   T   T
  0.9578437399624099  0.5609725096924709  0.0408312950625564   T   T   T
  0.7100491172746493  0.7725674295911508  0.0956945733653627   T   T   T
  0.6949896581353111  0.6485846736484645  0.0702056024487748   T   T   T
  0.5149434607152817  0.4548968833622486  0.0288871099091711   T   T   T
  0.9571660164482950  0.8676919863846339  0.2090204465839930   T   T   T
  0.7997960831217676  0.7600597242657851  0.0729942731915283   T   T   T
  0.9147735170716843  0.9749530372948534  0.0549350501377170   T   T   T
  0.0562080111184124  0.5276898597417583  0.2366250187542114   T   T   T
  0.5003347134695852  0.5924809766044847  0.2471146392503037   T   T   T
  0.4452433927084722  0.6877228631859866  0.2458845625394361   T   T   T
  0.8875778245326728  0.7880239372118161  0.2264437063108248   T   T   T
  0.7659467035240511  0.8400757314436368  0.2819147308892802   T   T   T
  0.5934006318482803  0.9368144317298913  0.2297463600778066   T   T   T
  0.8978077527976017  0.9713526120061597  0.1507003269738537   T   T   T
  0.3298156732101289  0.9305224558280385  0.2063979475180973   T   T   T
  0.0203489356728130  0.8804584142565277  0.0630069181839743   T   T   T
  0.5575869058592030  0.1473635527974369  0.0323165304826690   T   T   T
  0.4536421531022986  0.3354428770638510  0.2075570460099759   T   T   T
  0.7077056767005929  0.0605331095737782  0.1812739059040749   T   T   T
  0.7862566425888143  0.9222674836961091  0.1806514749672898   T   T   T
  0.4359915813177900  0.8622883140433949  0.1759611113664251   T   T   T
  0.3901793390607749  0.4513449736423509  0.1692288234762530   T   T   T
  0.5005222996036741  0.2956824207695964  0.0424487515214609   T   T   T
  0.3376431297270955  0.2277229926308084  0.1247696293054680   T   T   T
  0.0291094771574967  0.6048638988043490  0.1955513754319624   T   T   T
  0.1627792348427755  0.0086480907472650  0.1529867149291309   T   T   T
  0.1444153701488652  0.2527380156911168  0.2051696233866780   T   T   T
  0.3283080707668660  0.0844733230664119  0.2361933190038362   F   F   T
  0.1288531326225734  0.8242281278974412  0.0932551075715895   T   T   T
  0.7980508498785067  0.1661071876247314  0.0689781690056563   T   T   T
  0.6353861593826923  0.3927425456281533  0.2122222690838805   T   T   T
  0.6049692101098502  0.6463766454805818  0.1788432668303691   T   T   T
  0.3877042012689955  0.3304166707336265  0.0731696405658637   F   F   T
  0.8529249284862847  0.2327204991684587  0.1338926598267568   T   T   T
  0.3478452835383256  0.8223607551680377  0.1197913484613504   T   T   T
  0.2859080185043581  0.9666294696185673  0.1341953955632425   F   F   T
  0.1346907620021233  0.0829194331602217  0.0871263387362453   T   T   T
  0.4066112363834100  0.1852554015736320  0.1905144150393166   T   T   T
  0.9785438212836990  0.6078613602367476  0.0919660225138195   T   T   T
  0.2148034288652872  0.2888880025145202  0.1400547713445084   T   T   T
  0.2131623035213565  0.6036294616070276  0.1198244119964260   T   T   T
  0.2960610221016980  0.6911894214861218  0.1635938849391368   T   T   T
  0.6896914532715941  0.5141892824085467  0.2514025466555208   T   T   T
  0.5665262457878302  0.2555441225961875  0.2201725576159409   T   T   T
  0.5332568338731202  0.1306635567667800  0.1746331939960479   T   T   T
  0.4919729768296836  0.7099125835869032  0.1998301654539331   T   T   T
  0.2914623739698479  0.5371577062547870  0.0694795164406652   T   T   T
  0.7273322511038653  0.4903696542676262  0.1068677308625642   T   T   T
  0.6759327381939020  0.3563656480954813  0.1406764881699183   T   T   T
  0.1057846435059436  0.2430480123272947  0.0995776044416178   T   T   T
  0.5794388566032677  0.1122308933361555  0.1025720380943291   T   T   T
  0.7877164395606697  0.7887530030054113  0.2324713096731513   T   T   T
  0.7378345853033069  0.8916622543507694  0.1076313663011639   T   T   T
  0.6333447489153727  0.9754967576986943  0.1290112755860454   T   T   T
  0.2116439418052078  0.4438326525507179  0.1086119369204407   T   T   T
  0.9347031239905088  0.1278930882632409  0.1697351861056109   T   T   T
  0.0093650940621422  0.7757266254778669  0.1866339986105101   T   T   T
  0.5446630727514558  0.9563013846348116  0.1822173803433377   T   T   T
  0.3952324261398987  0.6079755111078395  0.1922397745696146   T   T   T
  0.3407513199843276  0.0816968698357468  0.0844564308373750   T   T   T
  0.1014949590577616  0.6595126847247550  0.0837979483192798   T   T   T
  0.1993329445908598  0.0981669710627150  0.2173758091856969   T   T   T
  0.1238308443154171  0.8537344309559710  0.1708283540353425   T   T   T
  0.7426891537905516  0.2281121804730461  0.1742155844602907   T   T   T
  0.9363102496894697  0.5196058310218561  0.1551290419630284   F   F   T
  0.5215164271043604  0.5603989556882293  0.0635719374186676   T   T   T
  0.9502509873433337  0.8267551262655670  0.1242109865142634   T   T   T
  0.5729145428645419  0.5246164209172376  0.2285541968447236   T   T   T
  0.6309206523780063  0.6042252654026193  0.1068484915834961   T   T   T
  0.8159447862279382  0.5850017913642568  0.1452554740429846   T   T   T
  0.6643089452163965  0.1940557458829043  0.0634204993849200   T   T   T
  0.4103157838234978  0.4931244615641153  0.0933393653903021   T   T   T
  0.0302232555109885  0.2394464854822302  0.1637656825932600   T   T   T
  0.8717459550878530  0.7099752039204592  0.1006077177888704   T   T   T
  0.6120823870720855  0.3439443016688273  0.0757246846473166   F   F   T
  0.8314387695964073  0.9980676590596679  0.0828980710431934   T   T   T
  0.9263696980419450  0.3478886596426554  0.1643384777397466   T   T   T
  0.7319651252221598  0.6401709650612444  0.2031533253687110   T   T   T
 
  0.00000000E+00  0.00000000E+00  0.00000000E+00
  0.00000000E+00  0.00000000E+00  0.00000000E+00
  0.00000000E+00  0.00000000E+00  0.00000000E+00
  0.00000000E+00  0.00000000E+00  0.00000000E+00
  0.00000000E+00  0.00000000E+00  0.00000000E+00
  0.00000000E+00  0.00000000E+00  0.00000000E+00
  0.00000000E+00  0.00000000E+00  0.00000000E+00
  0.00000000E+00  0.00000000E+00  0.00000000E+00
  0.00000000E+00  0.00000000E+00  0.00000000E+00
  0.00000000E+00  0.00000000E+00  0.00000000E+00
  0.00000000E+00  0.00000000E+00  0.00000000E+00
  0.00000000E+00  0.00000000E+00  0.00000000E+00
  0.00000000E+00  0.00000000E+00  0.00000000E+00
  0.00000000E+00  0.00000000E+00  0.00000000E+00
  0.00000000E+00  0.00000000E+00  0.00000000E+00
  0.00000000E+00  0.00000000E+00  0.00000000E+00
  0.00000000E+00  0.00000000E+00  0.00000000E+00
  0.00000000E+00  0.00000000E+00  0.00000000E+00
  0.00000000E+00  0.00000000E+00  0.00000000E+00
  0.00000000E+00  0.00000000E+00  0.00000000E+00
  0.00000000E+00  0.00000000E+00  0.00000000E+00
  0.00000000E+00  0.00000000E+00  0.00000000E+00
  0.00000000E+00  0.00000000E+00  0.00000000E+00
  0.00000000E+00  0.00000000E+00  0.00000000E+00
  0.00000000E+00  0.00000000E+00  0.00000000E+00
  0.00000000E+00  0.00000000E+00  0.00000000E+00
  0.00000000E+00  0.00000000E+00  0.00000000E+00
  0.00000000E+00  0.00000000E+00  0.00000000E+00
  0.00000000E+00  0.00000000E+00  0.00000000E+00
  0.00000000E+00  0.00000000E+00  0.00000000E+00
  0.00000000E+00  0.00000000E+00  0.00000000E+00
  0.00000000E+00  0.00000000E+00  0.00000000E+00
  0.00000000E+00  0.00000000E+00  0.00000000E+00
  0.00000000E+00  0.00000000E+00  0.00000000E+00
  0.00000000E+00  0.00000000E+00  0.00000000E+00
  0.00000000E+00  0.00000000E+00  0.00000000E+00
  0.00000000E+00  0.00000000E+00  0.00000000E+00
  0.00000000E+00  0.00000000E+00  0.00000000E+00
  0.00000000E+00  0.00000000E+00  0.00000000E+00
  0.00000000E+00  0.00000000E+00  0.00000000E+00
  0.00000000E+00  0.00000000E+00  0.00000000E+00
  0.00000000E+00  0.00000000E+00  0.00000000E+00
  0.00000000E+00  0.00000000E+00  0.00000000E+00
  0.00000000E+00  0.00000000E+00  0.00000000E+00
  0.00000000E+00  0.00000000E+00  0.00000000E+00
  0.00000000E+00  0.00000000E+00  0.00000000E+00
  0.00000000E+00  0.00000000E+00  0.00000000E+00
  0.00000000E+00  0.00000000E+00  0.00000000E+00
  0.00000000E+00  0.00000000E+00  0.00000000E+00
  0.00000000E+00  0.00000000E+00  0.00000000E+00
  0.00000000E+00  0.00000000E+00  0.00000000E+00
  0.00000000E+00  0.00000000E+00  0.00000000E+00
  0.00000000E+00  0.00000000E+00  0.00000000E+00
  0.00000000E+00  0.00000000E+00  0.00000000E+00
  0.00000000E+00  0.00000000E+00  0.00000000E+00
  0.00000000E+00  0.00000000E+00  0.00000000E+00
  0.00000000E+00  0.00000000E+00  0.00000000E+00
  0.00000000E+00  0.00000000E+00  0.00000000E+00
  0.00000000E+00  0.00000000E+00  0.00000000E+00
  0.00000000E+00  0.00000000E+00  0.00000000E+00
  0.00000000E+00  0.00000000E+00  0.00000000E+00
  0.00000000E+00  0.00000000E+00  0.00000000E+00
  0.00000000E+00  0.00000000E+00  0.00000000E+00
  0.00000000E+00  0.00000000E+00  0.00000000E+00
  0.00000000E+00  0.00000000E+00  0.00000000E+00
  0.00000000E+00  0.00000000E+00  0.00000000E+00
  0.00000000E+00  0.00000000E+00  0.00000000E+00
  0.00000000E+00  0.00000000E+00  0.00000000E+00
  0.00000000E+00  0.00000000E+00  0.00000000E+00
  0.00000000E+00  0.00000000E+00  0.00000000E+00
  0.00000000E+00  0.00000000E+00  0.00000000E+00
  0.00000000E+00  0.00000000E+00  0.00000000E+00
  0.00000000E+00  0.00000000E+00  0.00000000E+00
  0.00000000E+00  0.00000000E+00  0.00000000E+00
  0.00000000E+00  0.00000000E+00  0.00000000E+00
  0.00000000E+00  0.00000000E+00  0.00000000E+00
  0.00000000E+00  0.00000000E+00  0.00000000E+00
  0.00000000E+00  0.00000000E+00  0.00000000E+00
  0.00000000E+00  0.00000000E+00  0.00000000E+00
  0.00000000E+00  0.00000000E+00  0.00000000E+00
  0.00000000E+00  0.00000000E+00  0.00000000E+00
  0.00000000E+00  0.00000000E+00  0.00000000E+00
  0.00000000E+00  0.00000000E+00  0.00000000E+00
  0.00000000E+00  0.00000000E+00  0.00000000E+00
  0.00000000E+00  0.00000000E+00  0.00000000E+00
  0.00000000E+00  0.00000000E+00  0.00000000E+00
  0.00000000E+00  0.00000000E+00  0.00000000E+00
  0.00000000E+00  0.00000000E+00  0.00000000E+00
  0.00000000E+00  0.00000000E+00  0.00000000E+00
  0.00000000E+00  0.00000000E+00  0.00000000E+00
  0.00000000E+00  0.00000000E+00  0.00000000E+00
  0.00000000E+00  0.00000000E+00  0.00000000E+00
  0.00000000E+00  0.00000000E+00  0.00000000E+00
  0.00000000E+00  0.00000000E+00  0.00000000E+00
  0.00000000E+00  0.00000000E+00  0.00000000E+00
  0.00000000E+00  0.00000000E+00  0.00000000E+00
  0.00000000E+00  0.00000000E+00  0.00000000E+00
  0.00000000E+00  0.00000000E+00  0.00000000E+00
  0.00000000E+00  0.00000000E+00  0.00000000E+00
  0.00000000E+00  0.00000000E+00  0.00000000E+00
  0.00000000E+00  0.00000000E+00  0.00000000E+00
  0.00000000E+00  0.00000000E+00  0.00000000E+00
  0.00000000E+00  0.00000000E+00  0.00000000E+00
  0.00000000E+00  0.00000000E+00  0.00000000E+00
  0.00000000E+00  0.00000000E+00  0.00000000E+00
  0.00000000E+00  0.00000000E+00  0.00000000E+00
  0.00000000E+00  0.00000000E+00  0.00000000E+00
  0.00000000E+00  0.00000000E+00  0.00000000E+00
  0.00000000E+00  0.00000000E+00  0.00000000E+00
  0.00000000E+00  0.00000000E+00  0.00000000E+00
  0.00000000E+00  0.00000000E+00  0.00000000E+00
  0.00000000E+00  0.00000000E+00  0.00000000E+00
  0.00000000E+00  0.00000000E+00  0.00000000E+00
  0.00000000E+00  0.00000000E+00  0.00000000E+00
  0.00000000E+00  0.00000000E+00  0.00000000E+00
  0.00000000E+00  0.00000000E+00  0.00000000E+00
  0.00000000E+00  0.00000000E+00  0.00000000E+00
  0.00000000E+00  0.00000000E+00  0.00000000E+00
  0.00000000E+00  0.00000000E+00  0.00000000E+00
  0.00000000E+00  0.00000000E+00  0.00000000E+00
  0.00000000E+00  0.00000000E+00  0.00000000E+00
  0.00000000E+00  0.00000000E+00  0.00000000E+00
  0.00000000E+00  0.00000000E+00  0.00000000E+00
  0.00000000E+00  0.00000000E+00  0.00000000E+00
  0.00000000E+00  0.00000000E+00  0.00000000E+00
  0.00000000E+00  0.00000000E+00  0.00000000E+00
  0.00000000E+00  0.00000000E+00  0.00000000E+00
  0.00000000E+00  0.00000000E+00  0.00000000E+00
  0.00000000E+00  0.00000000E+00  0.00000000E+00
  0.00000000E+00  0.00000000E+00  0.00000000E+00
  0.00000000E+00  0.00000000E+00  0.00000000E+00
  0.00000000E+00  0.00000000E+00  0.00000000E+00
  0.00000000E+00  0.00000000E+00  0.00000000E+00
  0.00000000E+00  0.00000000E+00  0.00000000E+00
  0.00000000E+00  0.00000000E+00  0.00000000E+00
  0.00000000E+00  0.00000000E+00  0.00000000E+00
  0.00000000E+00  0.00000000E+00  0.00000000E+00
  0.00000000E+00  0.00000000E+00  0.00000000E+00
  0.00000000E+00  0.00000000E+00  0.00000000E+00
  0.00000000E+00  0.00000000E+00  0.00000000E+00
  0.00000000E+00  0.00000000E+00  0.00000000E+00
  0.00000000E+00  0.00000000E+00  0.00000000E+00
  0.00000000E+00  0.00000000E+00  0.00000000E+00
  0.00000000E+00  0.00000000E+00  0.00000000E+00
  0.00000000E+00  0.00000000E+00  0.00000000E+00
  0.00000000E+00  0.00000000E+00  0.00000000E+00
  0.00000000E+00  0.00000000E+00  0.00000000E+00
  0.00000000E+00  0.00000000E+00  0.00000000E+00
  0.00000000E+00  0.00000000E+00  0.00000000E+00
  0.00000000E+00  0.00000000E+00  0.00000000E+00
  0.00000000E+00  0.00000000E+00  0.00000000E+00
  0.00000000E+00  0.00000000E+00  0.00000000E+00
  0.00000000E+00  0.00000000E+00  0.00000000E+00
  0.00000000E+00  0.00000000E+00  0.00000000E+00
  0.00000000E+00  0.00000000E+00  0.00000000E+00
  0.00000000E+00  0.00000000E+00  0.00000000E+00
  0.00000000E+00  0.00000000E+00  0.00000000E+00
  0.00000000E+00  0.00000000E+00  0.00000000E+00
  0.00000000E+00  0.00000000E+00  0.00000000E+00
  0.00000000E+00  0.00000000E+00  0.00000000E+00
  0.00000000E+00  0.00000000E+00  0.00000000E+00
  0.00000000E+00  0.00000000E+00  0.00000000E+00
  0.00000000E+00  0.00000000E+00  0.00000000E+00
  0.00000000E+00  0.00000000E+00  0.00000000E+00
  0.00000000E+00  0.00000000E+00  0.00000000E+00
  0.00000000E+00  0.00000000E+00  0.00000000E+00
  0.00000000E+00  0.00000000E+00  0.00000000E+00
  0.00000000E+00  0.00000000E+00  0.00000000E+00
  0.00000000E+00  0.00000000E+00  0.00000000E+00
  0.00000000E+00  0.00000000E+00  0.00000000E+00
  0.00000000E+00  0.00000000E+00  0.00000000E+00
  0.00000000E+00  0.00000000E+00  0.00000000E+00
  0.00000000E+00  0.00000000E+00  0.00000000E+00
  0.00000000E+00  0.00000000E+00  0.00000000E+00
  0.00000000E+00  0.00000000E+00  0.00000000E+00
  0.00000000E+00  0.00000000E+00  0.00000000E+00
  0.00000000E+00  0.00000000E+00  0.00000000E+00
  0.00000000E+00  0.00000000E+00  0.00000000E+00
  0.00000000E+00  0.00000000E+00  0.00000000E+00
  0.00000000E+00  0.00000000E+00  0.00000000E+00
  0.00000000E+00  0.00000000E+00  0.00000000E+00
  0.00000000E+00  0.00000000E+00  0.00000000E+00
  0.00000000E+00  0.00000000E+00  0.00000000E+00
  0.00000000E+00  0.00000000E+00  0.00000000E+00
  0.00000000E+00  0.00000000E+00  0.00000000E+00
  0.00000000E+00  0.00000000E+00  0.00000000E+00
  0.00000000E+00  0.00000000E+00  0.00000000E+00
  0.00000000E+00  0.00000000E+00  0.00000000E+00
  0.00000000E+00  0.00000000E+00  0.00000000E+00
  0.00000000E+00  0.00000000E+00  0.00000000E+00
  0.00000000E+00  0.00000000E+00  0.00000000E+00
  0.00000000E+00  0.00000000E+00  0.00000000E+00
  0.00000000E+00  0.00000000E+00  0.00000000E+00
  0.00000000E+00  0.00000000E+00  0.00000000E+00
  0.00000000E+00  0.00000000E+00  0.00000000E+00
  0.00000000E+00  0.00000000E+00  0.00000000E+00
  0.00000000E+00  0.00000000E+00  0.00000000E+00
  0.00000000E+00  0.00000000E+00  0.00000000E+00
  0.00000000E+00  0.00000000E+00  0.00000000E+00
  0.00000000E+00  0.00000000E+00  0.00000000E+00
  0.00000000E+00  0.00000000E+00  0.00000000E+00
  0.00000000E+00  0.00000000E+00  0.00000000E+00
  0.00000000E+00  0.00000000E+00  0.00000000E+00
  0.00000000E+00  0.00000000E+00  0.00000000E+00
  0.00000000E+00  0.00000000E+00  0.00000000E+00
  0.00000000E+00  0.00000000E+00  0.00000000E+00
  0.00000000E+00  0.00000000E+00  0.00000000E+00
  0.00000000E+00  0.00000000E+00  0.00000000E+00
  0.00000000E+00  0.00000000E+00  0.00000000E+00
  0.00000000E+00  0.00000000E+00  0.00000000E+00
  0.00000000E+00  0.00000000E+00  0.00000000E+00
  0.00000000E+00  0.00000000E+00  0.00000000E+00
  0.00000000E+00  0.00000000E+00  0.00000000E+00
  0.00000000E+00  0.00000000E+00  0.00000000E+00
  0.00000000E+00  0.00000000E+00  0.00000000E+00
  0.00000000E+00  0.00000000E+00  0.00000000E+00
  0.00000000E+00  0.00000000E+00  0.00000000E+00
  0.00000000E+00  0.00000000E+00  0.00000000E+00
  0.00000000E+00  0.00000000E+00  0.00000000E+00
  0.00000000E+00  0.00000000E+00  0.00000000E+00
  0.00000000E+00  0.00000000E+00  0.00000000E+00
  0.00000000E+00  0.00000000E+00  0.00000000E+00
  0.00000000E+00  0.00000000E+00  0.00000000E+00
  0.00000000E+00  0.00000000E+00  0.00000000E+00
  0.00000000E+00  0.00000000E+00  0.00000000E+00
  0.00000000E+00  0.00000000E+00  0.00000000E+00
  0.00000000E+00  0.00000000E+00  0.00000000E+00
  0.00000000E+00  0.00000000E+00  0.00000000E+00
  0.00000000E+00  0.00000000E+00  0.00000000E+00
  0.00000000E+00  0.00000000E+00  0.00000000E+00
  0.00000000E+00  0.00000000E+00  0.00000000E+00
  0.00000000E+00  0.00000000E+00  0.00000000E+00
  0.00000000E+00  0.00000000E+00  0.00000000E+00
  0.00000000E+00  0.00000000E+00  0.00000000E+00
  0.00000000E+00  0.00000000E+00  0.00000000E+00
  0.00000000E+00  0.00000000E+00  0.00000000E+00
  0.00000000E+00  0.00000000E+00  0.00000000E+00
  0.00000000E+00  0.00000000E+00  0.00000000E+00
  0.00000000E+00  0.00000000E+00  0.00000000E+00
  0.00000000E+00  0.00000000E+00  0.00000000E+00
  0.00000000E+00  0.00000000E+00  0.00000000E+00
  0.00000000E+00  0.00000000E+00  0.00000000E+00
  0.00000000E+00  0.00000000E+00  0.00000000E+00
  0.00000000E+00  0.00000000E+00  0.00000000E+00
  0.00000000E+00  0.00000000E+00  0.00000000E+00
  0.00000000E+00  0.00000000E+00  0.00000000E+00
  0.00000000E+00  0.00000000E+00  0.00000000E+00
  0.00000000E+00  0.00000000E+00  0.00000000E+00
  0.00000000E+00  0.00000000E+00  0.00000000E+00
  0.00000000E+00  0.00000000E+00  0.00000000E+00
  0.00000000E+00  0.00000000E+00  0.00000000E+00
  0.00000000E+00  0.00000000E+00  0.00000000E+00
  0.00000000E+00  0.00000000E+00  0.00000000E+00
  0.00000000E+00  0.00000000E+00  0.00000000E+00
  0.00000000E+00  0.00000000E+00  0.00000000E+00
  0.00000000E+00  0.00000000E+00  0.00000000E+00
  0.00000000E+00  0.00000000E+00  0.00000000E+00
  0.00000000E+00  0.00000000E+00  0.00000000E+00
  0.00000000E+00  0.00000000E+00  0.00000000E+00
  0.00000000E+00  0.00000000E+00  0.00000000E+00
  0.00000000E+00  0.00000000E+00  0.00000000E+00
  0.00000000E+00  0.00000000E+00  0.00000000E+00
  0.00000000E+00  0.00000000E+00  0.00000000E+00
  0.00000000E+00  0.00000000E+00  0.00000000E+00
  0.00000000E+00  0.00000000E+00  0.00000000E+00
  0.00000000E+00  0.00000000E+00  0.00000000E+00
  0.00000000E+00  0.00000000E+00  0.00000000E+00
  0.00000000E+00  0.00000000E+00  0.00000000E+00
  0.00000000E+00  0.00000000E+00  0.00000000E+00
  0.00000000E+00  0.00000000E+00  0.00000000E+00
  0.00000000E+00  0.00000000E+00  0.00000000E+00
  0.00000000E+00  0.00000000E+00  0.00000000E+00
  0.00000000E+00  0.00000000E+00  0.00000000E+00
  0.00000000E+00  0.00000000E+00  0.00000000E+00
  0.00000000E+00  0.00000000E+00  0.00000000E+00
  0.00000000E+00  0.00000000E+00  0.00000000E+00
  0.00000000E+00  0.00000000E+00  0.00000000E+00
  0.00000000E+00  0.00000000E+00  0.00000000E+00
  0.00000000E+00  0.00000000E+00  0.00000000E+00
  0.00000000E+00  0.00000000E+00  0.00000000E+00
  0.00000000E+00  0.00000000E+00  0.00000000E+00
  0.00000000E+00  0.00000000E+00  0.00000000E+00
  0.00000000E+00  0.00000000E+00  0.00000000E+00
  0.00000000E+00  0.00000000E+00  0.00000000E+00
  0.00000000E+00  0.00000000E+00  0.00000000E+00
  0.00000000E+00  0.00000000E+00  0.00000000E+00
  0.00000000E+00  0.00000000E+00  0.00000000E+00
  0.00000000E+00  0.00000000E+00  0.00000000E+00
  0.00000000E+00  0.00000000E+00  0.00000000E+00
  0.00000000E+00  0.00000000E+00  0.00000000E+00
  0.00000000E+00  0.00000000E+00  0.00000000E+00
  0.00000000E+00  0.00000000E+00  0.00000000E+00
  0.00000000E+00  0.00000000E+00  0.00000000E+00
  0.00000000E+00  0.00000000E+00  0.00000000E+00
  0.00000000E+00  0.00000000E+00  0.00000000E+00
  0.00000000E+00  0.00000000E+00  0.00000000E+00
  0.00000000E+00  0.00000000E+00  0.00000000E+00
  0.00000000E+00  0.00000000E+00  0.00000000E+00
  0.00000000E+00  0.00000000E+00  0.00000000E+00
  0.00000000E+00  0.00000000E+00  0.00000000E+00
  0.00000000E+00  0.00000000E+00  0.00000000E+00
  0.00000000E+00  0.00000000E+00  0.00000000E+00
  0.00000000E+00  0.00000000E+00  0.00000000E+00
