# Supplementary material for: Adsorption of 4-(N,N-Dimethylamino)-4′-nitrostilbene on an Amorphous Silica Glass Surface
Source: J Phys Chem C Nanomater Interfaces. 2023 Nov 17;127(47):22964–74. doi: 10.1021/acs.jpcc.3c05552 (PMC10694811; doi:10.1021/acs.jpcc.3c05552)
Supplement: Supplementary file 2 — jp3c05552_si_002.zip [file jp3c05552_si_002.zip › contcar/C13_CONTCAR]

DANS                                    
   1.00000000000000     
    23.7420005797999991    0.0000000000000000    0.0000000000000000
     0.0000000000000000   18.2761001587000003    0.0000000000000000
     0.0000000000000000    0.0000000000000000   40.4500007628999967
   C    N    O    H    Si
    16     2   156    64    65
Selective dynamics
Direct
  0.3502011590327153  0.3149292944517618  0.3933364152194490   T   T   T
  0.2947334475929198  0.2940579159273836  0.3863211309693632   T   T   T
  0.2829607816823357  0.2384754792861949  0.3636320423672258   T   T   T
  0.3273313437167361  0.2042614541362010  0.3474393427667949   T   T   T
  0.3836642349188243  0.2258054349299161  0.3529783229013848   T   T   T
  0.3940010216457107  0.2809389009373810  0.3767270552198430   T   T   T
  0.4293811021185997  0.1878206558063601  0.3358761117709015   T   T   T
  0.4806756240550052  0.2137071529542696  0.3264421560165678   T   T   T
  0.5014946175960784  0.2887410945550452  0.3256499966036306   T   T   T
  0.5597400914574099  0.3034349729612356  0.3288389996462018   T   T   T
  0.4659755687769406  0.3501090891405511  0.3214373790430730   T   T   T
  0.5809286988706468  0.3742205685405524  0.3301150159788853   T   T   T
  0.4863016032204843  0.4209342221860891  0.3224127171714323   T   T   T
  0.5444961505698175  0.4356285231205561  0.3277443154307178   T   T   T
  0.5245958163651359  0.5665438823990908  0.3316388194582214   T   T   T
  0.6219423504035374  0.5193596757589535  0.3402967031937043   T   T   T
  0.5640524728122502  0.5058381929088844  0.3303956805071802   T   T   T
  0.2485558013502951  0.3305874816518868  0.4032117919625515   T   T   T
  0.2605004362210466  0.3810303444722755  0.4236593863372053   T   T   T
  0.1985961620450142  0.3104704371441410  0.3966192823063933   T   T   T
  0.1969242124280298  0.1050523505668800  0.0790714741566251   T   T   T
  0.7411896562060180  0.8091387221664759  0.0935041489636233   T   T   T
  0.3150068855717173  0.0332515268207503  0.1151554316077171   T   T   T
  0.6697274777057298  0.6691437695849921  0.0890612765756313   T   T   T
  0.8717575168558448  0.5480591405457933  0.1602587944833544   T   T   T
  0.1283136295327113  0.8187622616744020  0.1328838879522207   T   T   T
  0.5939007172896718  0.9362583260275873  0.1556307454910152   T   T   T
  0.4030244163708717  0.4865691014725806  0.1356475362727151   T   T   T
  0.9407680844396694  0.9062783172734944  0.1400393527785778   T   T   T
  0.2697775684384770  0.2414159084018043  0.1354929472078063   T   T   T
  0.5741646210070757  0.1861194586572630  0.1971630956315801   T   T   T
  0.5460930973324879  0.3214887365977075  0.0704402302440783   T   T   T
  0.8376619477836276  0.6561442550507556  0.1220803442174932   T   T   T
  0.0538531663884427  0.2609377650914309  0.1261448561591744   T   T   T
  0.5811321739482845  0.5765250438118210  0.0835078617429000   T   T   T
  0.4845328805605397  0.9298326756461772  0.1711818554699861   T   T   T
  0.1673894123278676  0.1802862896150344  0.2180620823726176   T   T   T
  0.2583082056189427  0.5989727063628897  0.0813016495974452   T   T   T
  0.6027184793514090  0.6428031297677251  0.1394182134224062   T   T   T
  0.9926592109047755  0.7787795413635445  0.1463498906415516   T   T   T
  0.6715430406668873  0.5369717659418504  0.1190965662042032   T   T   T
  0.3766206824387109  0.1180565467009923  0.2096814125936411   T   T   T
  0.4042219645632001  0.8528984119948495  0.1412898898803875   T   T   T
  0.2944795328314457  0.0574449499223225  0.0528311922669585   T   T   T
  0.6424406913714271  0.3976211775729556  0.1746970272418124   T   T   T
  0.7716774201933899  0.6165681403638800  0.1707651960820536   T   T   T
  0.0961229051542651  0.1618146632477158  0.0856808156221288   T   T   T
  0.3817083505730976  0.6480936024185626  0.2330404580720935   T   T   T
  0.3015472427320929  0.8879958878557476  0.1173241425598842   T   T   T
  0.9758762435898599  0.5541509529206351  0.1827693639867422   T   T   T
  0.5437980352958223  0.0502975237610766  0.1836428302465291   T   T   T
  0.3689037602678545  0.1905738585992268  0.1532959934046392   T   T   T
  0.4534206991622575  0.6499707605899349  0.1843080525535601   T   T   T
  0.3327861844556732  0.1656241274393730  0.0924709979988986   T   T   T
  0.7639242626472607  0.8972284855892895  0.1458546294319654   T   T   T
  0.1011004624529230  0.0286872550499173  0.0614909227615974   T   T   T
  0.2176312596038336  0.9713716559052097  0.1347673219896567   T   T   T
  0.5588742500774506  0.7094413913552001  0.1904883426515053   T   T   T
  0.4159345422463460  0.4103818694188348  0.0806111788246378   T   T   T
  0.5973314842422333  0.0280548943921989  0.1048506123001914   T   T   T
  0.1833310195628256  0.0634420791495441  0.1814788173910735   T   T   T
  0.4013326868534341  0.0563325098058662  0.0722947853315523   T   T   T
  0.6421327727252701  0.1612334445633129  0.0958840617469547   T   T   T
  0.1910797169790905  0.8429578470746287  0.0784228410540553   T   T   T
  0.7790482366011366  0.8614007969392191  0.2079318406605251   T   T   T
  0.2850911561074624  0.8649091974492922  0.2174499598500008   T   T   T
  0.3690236409796196  0.8085871609115453  0.0811652763987073   T   T   T
  0.9314286220422029  0.6698145907602715  0.0858058889715474   T   T   T
  0.4725207758529888  0.5334986992708908  0.0894361623800602   T   T   T
  0.5234198237074271  0.2240512947448993  0.0232964470475559   T   T   T
  0.1544399157433309  0.6347999212400366  0.1024832567022852   T   T   T
  0.5134368116034007  0.3069652654619701  0.2045662248143833   T   T   T
  0.2663784436221353  0.1093051497083221  0.2204281511066541   T   T   T
  0.0840585282101778  0.8878169370915503  0.0796862399805027   T   T   T
  0.9896575189307570  0.5662726767929592  0.0539867655253140   T   T   T
  0.0540585954186755  0.5790499632235024  0.2294893748485196   T   T   T
  0.8327208537180976  0.2199076826203351  0.0866064000596411   T   T   T
  0.7262277872593110  0.1454825321057963  0.1807704448861893   T   T   T
  0.0704450250444922  0.8203617353454308  0.1890169432580290   T   T   T
  0.4078151297833259  0.2582233125724937  0.2070411392832940   T   T   T
  0.9992672817432940  0.1623829514226848  0.1636549440951964   T   T   T
  0.1656744685013650  0.2606899971365716  0.1121488078616488   T   T   T
  0.6978272742524309  0.2775478711025406  0.1549392307323814   T   T   T
  0.3989247744092732  0.5242133448788481  0.1979431261178123   T   T   T
  0.6734567902738455  0.9211434331924639  0.1094535420192094   T   T   T
  0.1266172030651777  0.0524372977179595  0.1251275925062940   T   T   T
  0.3425402561916099  0.6333552864359765  0.1707636227251233   T   T   T
  0.6562597428270327  0.2846247639634114  0.0610895353417474   T   T   T
  0.7291450578262096  0.5750174614629804  0.2267785310829437   T   T   T
  0.2073317882157458  0.5163602988448994  0.1253543670239158   T   T   T
  0.3231667276784540  0.7526660661226440  0.1364210679681790   T   T   T
  0.9791847091431117  0.8351180600400999  0.0869960122773163   T   T   T
  0.9630571829358550  0.8115795555178180  0.2092180346121179   T   T   T
  0.2694714100639841  0.4537517732122304  0.0790484412826897   T   T   T
  0.4317409518993172  0.3901584422307406  0.1815025531649555   T   T   T
  0.8906500239038500  0.7832651596919105  0.1192527617793561   T   T   T
  0.7770114481584661  0.9426953699208770  0.0837131193289213   T   T   T
  0.4684037748028579  0.1558637425777756  0.1770422319157717   T   T   T
  0.3618061602570757  0.5380478641894744  0.0793449027751640   T   T   T
  0.7337562991784224  0.1817249233325210  0.0584237830907566   T   T   T
  0.4894653100653686  0.7036101828788891  0.2414625249833175   T   T   T
  0.7211363402534700  0.4087781748900183  0.1282203217013777   T   T   T
  0.9592839925903435  0.5485399316789668  0.1180409927791383   T   T   T
  0.8794396709421830  0.3506421586615635  0.1945251562681577   T   T   T
  0.3099102923957018  0.9681626670788797  0.1724244459911640   T   T   T
  0.6201595480703722  0.3095401412485640  0.2243503408540699   T   T   T
  0.1867691397513430  0.2856782046974810  0.1750838156543344   T   T   T
  0.8885042456622944  0.3063484250792299  0.1307168491303307   T   T   T
  0.6283602372238614  0.1621121441816395  0.0313781734602707   T   T   T
  0.6857460478652124  0.4335349073299387  0.2322772574331558   T   T   T
  0.5525824349347208  0.1463674489875492  0.1348194731251426   T   T   T
  0.5749015518565850  0.4432732576106065  0.2246371122216620   T   T   T
  0.8554644854266462  0.9452670189524072  0.1781269278794893   T   T   T
  0.1044034698883760  0.7489229271098767  0.0766020097173361   T   T   T
  0.8993695544275104  0.1615967262115549  0.1328383253810970   T   T   T
  0.3638524808518815  0.2983949786325545  0.1090717634789372   T   T   T
  0.6760416850300286  0.0368656183979723  0.1500642379903949   T   T   T
  0.3907712274504054  0.8917717864854749  0.2037634522562840   T   T   T
  0.0420658348447921  0.6375490689096069  0.1000054143859093   T   T   T
  0.7720272891615568  0.2691927351262919  0.2055878851037641   T   T   T
  0.3322316050840404  0.9952083841660756  0.2345659885032256   T   T   T
  0.8618501258773887  0.9999248784187803  0.1175460077520819   T   T   T
  0.1577116004342972  0.4279289890647971  0.0822982476477507   T   T   T
  0.8073615360798705  0.0793995762195167  0.0741624688192220   T   T   T
  0.4388715884816642  0.2785660638008537  0.0595101070555620   T   T   T
  0.2302964510818714  0.3744646211895003  0.1292767848204686   T   T   T
  0.2423396442650068  0.6512756201791545  0.1420143784540827   T   T   T
  0.1239738306041083  0.9422392274453771  0.1684451736590224   T   T   T
  0.4674366878347965  0.7926685589784097  0.1889354585016527   T   T   T
  0.9375781957527022  0.4309862358468650  0.1526241424309238   T   T   T
  0.5875711945175131  0.5713156729153837  0.1965048585999563   T   T   T
  0.7302969955041514  0.4784541246597805  0.0687455146095908   T   T   T
  0.7296919579193882  0.5017681255395835  0.2836411085205929   T   T   T
  0.9795265940416004  0.3048820376287686  0.1702691580959331   T   T   T
  0.9944321470617258  0.9629209905148199  0.0575610371548398   T   T   T
  0.9366276013033150  0.0409936955485675  0.1623435432039115   T   T   T
  0.7848391592430279  0.5273775782173068  0.1203831745167219   T   T   T
  0.7628786337441965  0.7165717425660422  0.2171782220085104   T   T   T
  0.6218384939182102  0.3450649266756632  0.1163463636673225   T   T   T
  0.8016258673793711  0.2218732027278644  0.1485876798352209   T   T   T
  0.6699239151222317  0.6693620221886399  0.1900197234735531   T   T   T
  0.0154360034526943  0.6893834121789671  0.1958203621916052   T   T   T
  0.2661561987113827  0.7311292466655990  0.1932318675123796   T   T   T
  0.5420825353369996  0.1260478359365513  0.0698928287441858   T   T   T
  0.0248436718651742  0.8402526683434701  0.0264161823838981   T   T   T
  0.5401860758351799  0.0903697596864755  0.0039736644046685   T   T   T
  0.4361423210709140  0.3629256399229606  0.2473252459661728   T   T   T
  0.6622783998362166  0.0539595297196933  0.2162223943589393   T   T   T
  0.3226166496110143  0.4311525244172592  0.1761876537154731   T   T   T
  0.4946581571218826  0.3663046827110408  0.0169723019784045   T   T   T
  0.0818796447425132  0.5904822347274672  0.1655471274547554   T   T   T
  0.1371129320402891  0.3182768835818947  0.2328014543457758   T   T   T
  0.3379046178746424  0.1144414025351545  0.2717871914779340   T   T   T
  0.8301455316833019  0.1680611323296723  0.0247224895731190   T   T   T
  0.3383816478771441  0.3345380849030585  0.0458436123588088   T   T   T
  0.5470282843314364  0.2232410291325936  0.2571463191289666   T   T   T
  0.3000883711375889  0.5360742450108232  0.0259961260645455   T   T   T
  0.0956418550282237  0.3057369054322168  0.0685135239145957   T   T   T
  0.8579514594650516  0.7807673524330083  0.2395705414035627   T   T   T
  0.7582833647769162  0.8029200142347105  0.2675551105881306   T   T   T
  0.9077444714584874  0.1581115620312199  0.1996267069447406   T   T   T
  0.5599901693807862  0.9280319839154441  0.2191841926551469   T   T   T
  0.1002198451240746  0.6232990413710767  0.0435585308983228   T   T   T
  0.1783220276736983  0.0491887964527497  0.2478149108361705   T   T   T
  0.1831721793705765  0.8320719991232084  0.1909355353959065   T   T   T
  0.4973709224423852  0.6339040497159656  0.0464417666493290   T   T   T
  0.5398901525070627  0.4953513961746042  0.0381517156344668   T   T   T
  0.5177446723035478  0.5564794448528578  0.2495494837791467   T   T   T
  0.8357847367848052  0.7320213117178488  0.0656375161094894   T   T   T
  0.6269976692050347  0.4210901620335125  0.0582988686922725   T   T   T
  0.8737088654913293  0.9678857079116602  0.0529512654358853   T   T   T
  0.6312608737264913  0.5472982636965786  0.2561437379622109   T   T   T
  0.0795120272153782  0.2464968388496023  0.1890127612589040   T   T   T
  0.7568070765534770  0.0026019635457728  0.1920905745306515   T   T   T
  0.3577556758681170  0.3571688275182592  0.4118018900099987   T   T   T
  0.2393189071779944  0.2231028774367840  0.3591037742156489   T   T   T
  0.3184039613465453  0.1607261050287941  0.3296956843279273   T   T   T
  0.4372972798971605  0.2965218199023385  0.3822621807625275   T   T   T
  0.4213353330130523  0.1297124723540535  0.3311609298476489   T   T   T
  0.5105679964469351  0.1724902931935623  0.3175265126911863   T   T   T
  0.5890223911975504  0.2576098290050878  0.3314652748099275   T   T   T
  0.4212218486599377  0.3415613281755689  0.3169282152483914   T   T   T
  0.6260338756620125  0.3820458725780034  0.3334466050540490   T   T   T
  0.4567611739923246  0.4659841205186598  0.3192430577825525   T   T   T
  0.4978912494159730  0.5648916937126416  0.3540252942590995   T   T   T
  0.5483678244769074  0.6179261838122208  0.3316239976091843   T   T   T
  0.4973691672753078  0.5665998070306527  0.3096701318613826   T   T   T
  0.6299538853762168  0.5018751317701428  0.3660533635343966   T   T   T
  0.6518702248222521  0.4912590560090794  0.3239609435644378   T   T   T
  0.6305032840965008  0.5781007795499536  0.3383100094200360   T   T   T
  0.2249912542280263  0.0798010735623311  0.0648524870721956   T   T   T
  0.3092019204509330  0.0572859989571559  0.0301484126978230   T   T   T
  0.1056272524555005  0.9757067710605152  0.0672836358727825   T   T   T
  0.4344162274306036  0.0875190230647948  0.0761628426513753   T   T   T
  0.1376345598378631  0.3817341261872323  0.0763157113542237   T   T   T
  0.0582301894124526  0.3149216354933176  0.0590012305747334   T   T   T
  0.2988908784610421  0.4103534211283255  0.1585366785341446   T   T   T
  0.3067976268204022  0.3681958952789509  0.0508215898004419   T   T   T
  0.4684600557043290  0.3621544140706372  0.9982321263449953   T   T   T
  0.4573039775497987  0.4058280864685604  0.2552137115025432   T   T   T
  0.1702713785884923  0.3307823356723835  0.2461417453521868   T   T   T
  0.3698389006946937  0.1473292428440750  0.2761416592204265   T   T   T
  0.1381235924897173  0.0439232264424465  0.2529095563906930   T   T   T
  0.5210777707444731  0.6599362659071271  0.0304117072795986   T   T   T
  0.2233238397457864  0.8566909178197502  0.0925072151650117   T   T   T
  0.3918428658197962  0.7655147519207930  0.0755920179995397   T   T   T
  0.0664556168263975  0.5927527772054011  0.0391107559757390   T   T   T
  0.2019898902098035  0.7830300689787513  0.1895120392656182   T   T   T
  0.2840311515401228  0.7757447091330616  0.2035119960175950   T   T   T
  0.0728115658381145  0.6013142749709782  0.1421728681682258   T   T   T
  0.2656036941138708  0.5470695952186971  0.0135462978526433   T   T   T
  0.0433867778311249  0.7922073234220376  0.0252295365186172   T   T   T
  0.0228844644102494  0.0029306089658223  0.0557344131910366   T   T   T
  0.3437764637339169  0.6436499736553605  0.2425768555812104   T   T   T
  0.2440780057406315  0.8702395429061122  0.2119134498484007   T   T   T
  0.5611365047362651  0.0443633703119865  0.0017071552724911   T   T   T
  0.6949769088195511  0.4564986519415127  0.0593012779268231   T   T   T
  0.5950209199091584  0.4531097407815786  0.0497804128327663   T   T   T
  0.8295617579642797  0.2145749421932253  0.0126358314478340   T   T   T
  0.8700602481738402  0.1420007324045847  0.2064637036064911   T   T   T
  0.8463658910633779  0.3187628660476197  0.1983537986304294   T   T   T
  0.7615590964422959  0.5341484122876153  0.2886635278747260   T   T   T
  0.5392799941514859  0.2559132676102204  0.2761779527949720   T   T   T
  0.6329560303985301  0.0921465964373697  0.2178643845239495   T   T   T
  0.7464695531926983  0.2896493248786449  0.2223408394779481   T   T   T
  0.9569839980270928  0.5579691222273833  0.0395529703815060   T   T   T
  0.7114406537813499  0.7725352634486707  0.0981743936496089   T   T   T
  0.6956956829835754  0.6525222235344845  0.0716006307835478   T   T   T
  0.5149172362054675  0.4553078997362147  0.0296758800698729   T   T   T
  0.9634015886967413  0.8652840124037253  0.2109676481427766   T   T   T
  0.8026476990171374  0.7638195355203249  0.0705020463888684   T   T   T
  0.9153994640193458  0.9732625576595957  0.0539709000876475   T   T   T
  0.0613664595625292  0.5272290674735355  0.2341985953427793   T   T   T
  0.5082200515259211  0.6100038942446702  0.2490780334686960   T   T   T
  0.4495986656423742  0.6980285175745105  0.2487925736349167   T   T   T
  0.8911698639071014  0.7875638746461355  0.2250107793267071   T   T   T
  0.7749724531402304  0.8371787720206622  0.2834647913085781   T   T   T
  0.5958581408060538  0.9431596962676303  0.2293498276025146   T   T   T
  0.8982867826632569  0.9732266076471900  0.1489890018394101   T   T   T
  0.3293298941587416  0.9304257736347130  0.2071566206447282   T   T   T
  0.0203670561433226  0.8803018438227863  0.0623695514830918   T   T   T
  0.5593706958986052  0.1498657287206216  0.0316886322549463   T   T   T
  0.4476270170628203  0.3310852983082622  0.2102194062979018   T   T   T
  0.7058904787994053  0.0606190814845953  0.1848161240051640   T   T   T
  0.7881948106483666  0.9259774829868327  0.1811741145548802   T   T   T
  0.4371106876090887  0.8667068747132733  0.1761779205768181   T   T   T
  0.3881047407955189  0.4560048098458759  0.1723307864381381   T   T   T
  0.5001816624018545  0.2959661709871966  0.0429499752603794   T   T   T
  0.3333503670693646  0.2240603545787137  0.1228211035021606   T   T   T
  0.0318445499801775  0.6024413641925721  0.1928246819923858   T   T   T
  0.1624982823557767  0.0082433673637298  0.1527849384325748   T   T   T
  0.1428688586746120  0.2571262246990831  0.2035666337304493   T   T   T
  0.3283080707668660  0.0844733230664119  0.2340835699538770   F   F   T
  0.1287875325951441  0.8245325678516618  0.0927472542111147   T   T   T
  0.8010652039650378  0.1626192453005586  0.0612657064948493   T   T   T
  0.6307068010704505  0.3955312530639588  0.2140950333154013   T   T   T
  0.6057685678359189  0.6484296836833970  0.1794142027071694   T   T   T
  0.3877042012689955  0.3304166707336265  0.0739644696249297   F   F   T
  0.8558966430581427  0.2285038641545102  0.1243609822109610   T   T   T
  0.3507087222350103  0.8246606644485761  0.1192481703689246   T   T   T
  0.2859080185043581  0.9666294696185673  0.1348946861065556   F   F   T
  0.1320385457974070  0.0853722203447697  0.0873009558830895   T   T   T
  0.4050589526402355  0.1810359912855084  0.1869535807260614   T   T   T
  0.9789206189663158  0.6064934913354542  0.0901718254575061   T   T   T
  0.2126978523597663  0.2896297483981106  0.1381880464695337   T   T   T
  0.2149619740475076  0.6012058528594129  0.1131508136253742   T   T   T
  0.2941353371437333  0.6924027467266071  0.1604529746802472   T   T   T
  0.6951188390337781  0.5154321295548530  0.2492529866128962   T   T   T
  0.5633003481038594  0.2576403024588007  0.2212570568752431   T   T   T
  0.5340660334420214  0.1348848206174499  0.1732392648118565   T   T   T
  0.4927525934788242  0.7149517642320894  0.2007200524503006   T   T   T
  0.2971849471406649  0.5325494052343210  0.0662808554950550   T   T   T
  0.7270427297963376  0.4875412838624284  0.1087898983379706   T   T   T
  0.6717357112916043  0.3566805713178874  0.1434964780915131   T   T   T
  0.1022651128961548  0.2451772836868039  0.0987884733828192   T   T   T
  0.5837685116894700  0.1153252493578311  0.1020472492309718   T   T   T
  0.7912530822799665  0.7908307871705231  0.2322729582991983   T   T   T
  0.7390722974050347  0.8928946110799038  0.1083685908264619   T   T   T
  0.6356650444829012  0.9793871698841938  0.1302302689113728   T   T   T
  0.2140411961524616  0.4409332132027282  0.1037327046617787   T   T   T
  0.9351271504717046  0.1302249491546307  0.1645718002682266   T   T   T
  0.0116428432234468  0.7741090452995090  0.1851396008269354   T   T   T
  0.5458371652413162  0.9609562478795152  0.1826400471684316   T   T   T
  0.3938463848667007  0.6126020945029091  0.1958823755337318   T   T   T
  0.3376975822404506  0.0790562702764465  0.0834590925366866   T   T   T
  0.1008784786417414  0.6602730138344169  0.0802867123777222   T   T   T
  0.1984803097598179  0.1009866942851531  0.2169798626177071   T   T   T
  0.1259683767492025  0.8527214953279801  0.1702076386988654   T   T   T
  0.7471993336357521  0.2282325593514982  0.1721428781735105   T   T   T
  0.9363102496894697  0.5196058310218561  0.1539767546123774   F   F   T
  0.5221065577928544  0.5603552865713176  0.0646046053471183   T   T   T
  0.9503229157347914  0.8264451418427966  0.1231121979541254   T   T   T
  0.5762116587972516  0.5316683031467783  0.2321855360860516   T   T   T
  0.6316384117184078  0.6047116289483130  0.1074948511693641   T   T   T
  0.8166407810512283  0.5868263948528518  0.1438008229505806   T   T   T
  0.6672565432734621  0.1968175815281016  0.0615868798166237   T   T   T
  0.4131819727623747  0.4920584749995703  0.0964012694255855   T   T   T
  0.0276536441168672  0.2441033737960513  0.1627833195535856   T   T   T
  0.8729244855563220  0.7100895121769246  0.0979226202097181   T   T   T
  0.6120823870720855  0.3439443016688273  0.0765433661147866   F   F   T
  0.8315146052331934  0.9974891746242375  0.0813533944830194   T   T   T
  0.9201024780529720  0.3474084799357032  0.1623028517407948   T   T   T
  0.7335308402945918  0.6449747571060601  0.2014369986057037   T   T   T
 
  0.00000000E+00  0.00000000E+00  0.00000000E+00
  0.00000000E+00  0.00000000E+00  0.00000000E+00
  0.00000000E+00  0.00000000E+00  0.00000000E+00
  0.00000000E+00  0.00000000E+00  0.00000000E+00
  0.00000000E+00  0.00000000E+00  0.00000000E+00
  0.00000000E+00  0.00000000E+00  0.00000000E+00
  0.00000000E+00  0.00000000E+00  0.00000000E+00
  0.00000000E+00  0.00000000E+00  0.00000000E+00
  0.00000000E+00  0.00000000E+00  0.00000000E+00
  0.00000000E+00  0.00000000E+00  0.00000000E+00
  0.00000000E+00  0.00000000E+00  0.00000000E+00
  0.00000000E+00  0.00000000E+00  0.00000000E+00
  0.00000000E+00  0.00000000E+00  0.00000000E+00
  0.00000000E+00  0.00000000E+00  0.00000000E+00
  0.00000000E+00  0.00000000E+00  0.00000000E+00
  0.00000000E+00  0.00000000E+00  0.00000000E+00
  0.00000000E+00  0.00000000E+00  0.00000000E+00
  0.00000000E+00  0.00000000E+00  0.00000000E+00
  0.00000000E+00  0.00000000E+00  0.00000000E+00
  0.00000000E+00  0.00000000E+00  0.00000000E+00
  0.00000000E+00  0.00000000E+00  0.00000000E+00
  0.00000000E+00  0.00000000E+00  0.00000000E+00
  0.00000000E+00  0.00000000E+00  0.00000000E+00
  0.00000000E+00  0.00000000E+00  0.00000000E+00
  0.00000000E+00  0.00000000E+00  0.00000000E+00
  0.00000000E+00  0.00000000E+00  0.00000000E+00
  0.00000000E+00  0.00000000E+00  0.00000000E+00
  0.00000000E+00  0.00000000E+00  0.00000000E+00
  0.00000000E+00  0.00000000E+00  0.00000000E+00
  0.00000000E+00  0.00000000E+00  0.00000000E+00
  0.00000000E+00  0.00000000E+00  0.00000000E+00
  0.00000000E+00  0.00000000E+00  0.00000000E+00
  0.00000000E+00  0.00000000E+00  0.00000000E+00
  0.00000000E+00  0.00000000E+00  0.00000000E+00
  0.00000000E+00  0.00000000E+00  0.00000000E+00
  0.00000000E+00  0.00000000E+00  0.00000000E+00
  0.00000000E+00  0.00000000E+00  0.00000000E+00
  0.00000000E+00  0.00000000E+00  0.00000000E+00
  0.00000000E+00  0.00000000E+00  0.00000000E+00
  0.00000000E+00  0.00000000E+00  0.00000000E+00
  0.00000000E+00  0.00000000E+00  0.00000000E+00
  0.00000000E+00  0.00000000E+00  0.00000000E+00
  0.00000000E+00  0.00000000E+00  0.00000000E+00
  0.00000000E+00  0.00000000E+00  0.00000000E+00
  0.00000000E+00  0.00000000E+00  0.00000000E+00
  0.00000000E+00  0.00000000E+00  0.00000000E+00
  0.00000000E+00  0.00000000E+00  0.00000000E+00
  0.00000000E+00  0.00000000E+00  0.00000000E+00
  0.00000000E+00  0.00000000E+00  0.00000000E+00
  0.00000000E+00  0.00000000E+00  0.00000000E+00
  0.00000000E+00  0.00000000E+00  0.00000000E+00
  0.00000000E+00  0.00000000E+00  0.00000000E+00
  0.00000000E+00  0.00000000E+00  0.00000000E+00
  0.00000000E+00  0.00000000E+00  0.00000000E+00
  0.00000000E+00  0.00000000E+00  0.00000000E+00
  0.00000000E+00  0.00000000E+00  0.00000000E+00
  0.00000000E+00  0.00000000E+00  0.00000000E+00
  0.00000000E+00  0.00000000E+00  0.00000000E+00
  0.00000000E+00  0.00000000E+00  0.00000000E+00
  0.00000000E+00  0.00000000E+00  0.00000000E+00
  0.00000000E+00  0.00000000E+00  0.00000000E+00
  0.00000000E+00  0.00000000E+00  0.00000000E+00
  0.00000000E+00  0.00000000E+00  0.00000000E+00
  0.00000000E+00  0.00000000E+00  0.00000000E+00
  0.00000000E+00  0.00000000E+00  0.00000000E+00
  0.00000000E+00  0.00000000E+00  0.00000000E+00
  0.00000000E+00  0.00000000E+00  0.00000000E+00
  0.00000000E+00  0.00000000E+00  0.00000000E+00
  0.00000000E+00  0.00000000E+00  0.00000000E+00
  0.00000000E+00  0.00000000E+00  0.00000000E+00
  0.00000000E+00  0.00000000E+00  0.00000000E+00
  0.00000000E+00  0.00000000E+00  0.00000000E+00
  0.00000000E+00  0.00000000E+00  0.00000000E+00
  0.00000000E+00  0.00000000E+00  0.00000000E+00
  0.00000000E+00  0.00000000E+00  0.00000000E+00
  0.00000000E+00  0.00000000E+00  0.00000000E+00
  0.00000000E+00  0.00000000E+00  0.00000000E+00
  0.00000000E+00  0.00000000E+00  0.00000000E+00
  0.00000000E+00  0.00000000E+00  0.00000000E+00
  0.00000000E+00  0.00000000E+00  0.00000000E+00
  0.00000000E+00  0.00000000E+00  0.00000000E+00
  0.00000000E+00  0.00000000E+00  0.00000000E+00
  0.00000000E+00  0.00000000E+00  0.00000000E+00
  0.00000000E+00  0.00000000E+00  0.00000000E+00
  0.00000000E+00  0.00000000E+00  0.00000000E+00
  0.00000000E+00  0.00000000E+00  0.00000000E+00
  0.00000000E+00  0.00000000E+00  0.00000000E+00
  0.00000000E+00  0.00000000E+00  0.00000000E+00
  0.00000000E+00  0.00000000E+00  0.00000000E+00
  0.00000000E+00  0.00000000E+00  0.00000000E+00
  0.00000000E+00  0.00000000E+00  0.00000000E+00
  0.00000000E+00  0.00000000E+00  0.00000000E+00
  0.00000000E+00  0.00000000E+00  0.00000000E+00
  0.00000000E+00  0.00000000E+00  0.00000000E+00
  0.00000000E+00  0.00000000E+00  0.00000000E+00
  0.00000000E+00  0.00000000E+00  0.00000000E+00
  0.00000000E+00  0.00000000E+00  0.00000000E+00
  0.00000000E+00  0.00000000E+00  0.00000000E+00
  0.00000000E+00  0.00000000E+00  0.00000000E+00
  0.00000000E+00  0.00000000E+00  0.00000000E+00
  0.00000000E+00  0.00000000E+00  0.00000000E+00
  0.00000000E+00  0.00000000E+00  0.00000000E+00
  0.00000000E+00  0.00000000E+00  0.00000000E+00
  0.00000000E+00  0.00000000E+00  0.00000000E+00
  0.00000000E+00  0.00000000E+00  0.00000000E+00
  0.00000000E+00  0.00000000E+00  0.00000000E+00
  0.00000000E+00  0.00000000E+00  0.00000000E+00
  0.00000000E+00  0.00000000E+00  0.00000000E+00
  0.00000000E+00  0.00000000E+00  0.00000000E+00
  0.00000000E+00  0.00000000E+00  0.00000000E+00
  0.00000000E+00  0.00000000E+00  0.00000000E+00
  0.00000000E+00  0.00000000E+00  0.00000000E+00
  0.00000000E+00  0.00000000E+00  0.00000000E+00
  0.00000000E+00  0.00000000E+00  0.00000000E+00
  0.00000000E+00  0.00000000E+00  0.00000000E+00
  0.00000000E+00  0.00000000E+00  0.00000000E+00
  0.00000000E+00  0.00000000E+00  0.00000000E+00
  0.00000000E+00  0.00000000E+00  0.00000000E+00
  0.00000000E+00  0.00000000E+00  0.00000000E+00
  0.00000000E+00  0.00000000E+00  0.00000000E+00
  0.00000000E+00  0.00000000E+00  0.00000000E+00
  0.00000000E+00  0.00000000E+00  0.00000000E+00
  0.00000000E+00  0.00000000E+00  0.00000000E+00
  0.00000000E+00  0.00000000E+00  0.00000000E+00
  0.00000000E+00  0.00000000E+00  0.00000000E+00
  0.00000000E+00  0.00000000E+00  0.00000000E+00
  0.00000000E+00  0.00000000E+00  0.00000000E+00
  0.00000000E+00  0.00000000E+00  0.00000000E+00
  0.00000000E+00  0.00000000E+00  0.00000000E+00
  0.00000000E+00  0.00000000E+00  0.00000000E+00
  0.00000000E+00  0.00000000E+00  0.00000000E+00
  0.00000000E+00  0.00000000E+00  0.00000000E+00
  0.00000000E+00  0.00000000E+00  0.00000000E+00
  0.00000000E+00  0.00000000E+00  0.00000000E+00
  0.00000000E+00  0.00000000E+00  0.00000000E+00
  0.00000000E+00  0.00000000E+00  0.00000000E+00
  0.00000000E+00  0.00000000E+00  0.00000000E+00
  0.00000000E+00  0.00000000E+00  0.00000000E+00
  0.00000000E+00  0.00000000E+00  0.00000000E+00
  0.00000000E+00  0.00000000E+00  0.00000000E+00
  0.00000000E+00  0.00000000E+00  0.00000000E+00
  0.00000000E+00  0.00000000E+00  0.00000000E+00
  0.00000000E+00  0.00000000E+00  0.00000000E+00
  0.00000000E+00  0.00000000E+00  0.00000000E+00
  0.00000000E+00  0.00000000E+00  0.00000000E+00
  0.00000000E+00  0.00000000E+00  0.00000000E+00
  0.00000000E+00  0.00000000E+00  0.00000000E+00
  0.00000000E+00  0.00000000E+00  0.00000000E+00
  0.00000000E+00  0.00000000E+00  0.00000000E+00
  0.00000000E+00  0.00000000E+00  0.00000000E+00
  0.00000000E+00  0.00000000E+00  0.00000000E+00
  0.00000000E+00  0.00000000E+00  0.00000000E+00
  0.00000000E+00  0.00000000E+00  0.00000000E+00
  0.00000000E+00  0.00000000E+00  0.00000000E+00
  0.00000000E+00  0.00000000E+00  0.00000000E+00
  0.00000000E+00  0.00000000E+00  0.00000000E+00
  0.00000000E+00  0.00000000E+00  0.00000000E+00
  0.00000000E+00  0.00000000E+00  0.00000000E+00
  0.00000000E+00  0.00000000E+00  0.00000000E+00
  0.00000000E+00  0.00000000E+00  0.00000000E+00
  0.00000000E+00  0.00000000E+00  0.00000000E+00
  0.00000000E+00  0.00000000E+00  0.00000000E+00
  0.00000000E+00  0.00000000E+00  0.00000000E+00
  0.00000000E+00  0.00000000E+00  0.00000000E+00
  0.00000000E+00  0.00000000E+00  0.00000000E+00
  0.00000000E+00  0.00000000E+00  0.00000000E+00
  0.00000000E+00  0.00000000E+00  0.00000000E+00
  0.00000000E+00  0.00000000E+00  0.00000000E+00
  0.00000000E+00  0.00000000E+00  0.00000000E+00
  0.00000000E+00  0.00000000E+00  0.00000000E+00
  0.00000000E+00  0.00000000E+00  0.00000000E+00
  0.00000000E+00  0.00000000E+00  0.00000000E+00
  0.00000000E+00  0.00000000E+00  0.00000000E+00
  0.00000000E+00  0.00000000E+00  0.00000000E+00
  0.00000000E+00  0.00000000E+00  0.00000000E+00
  0.00000000E+00  0.00000000E+00  0.00000000E+00
  0.00000000E+00  0.00000000E+00  0.00000000E+00
  0.00000000E+00  0.00000000E+00  0.00000000E+00
  0.00000000E+00  0.00000000E+00  0.00000000E+00
  0.00000000E+00  0.00000000E+00  0.00000000E+00
  0.00000000E+00  0.00000000E+00  0.00000000E+00
  0.00000000E+00  0.00000000E+00  0.00000000E+00
  0.00000000E+00  0.00000000E+00  0.00000000E+00
  0.00000000E+00  0.00000000E+00  0.00000000E+00
  0.00000000E+00  0.00000000E+00  0.00000000E+00
  0.00000000E+00  0.00000000E+00  0.00000000E+00
  0.00000000E+00  0.00000000E+00  0.00000000E+00
  0.00000000E+00  0.00000000E+00  0.00000000E+00
  0.00000000E+00  0.00000000E+00  0.00000000E+00
  0.00000000E+00  0.00000000E+00  0.00000000E+00
  0.00000000E+00  0.00000000E+00  0.00000000E+00
  0.00000000E+00  0.00000000E+00  0.00000000E+00
  0.00000000E+00  0.00000000E+00  0.00000000E+00
  0.00000000E+00  0.00000000E+00  0.00000000E+00
  0.00000000E+00  0.00000000E+00  0.00000000E+00
  0.00000000E+00  0.00000000E+00  0.00000000E+00
  0.00000000E+00  0.00000000E+00  0.00000000E+00
  0.00000000E+00  0.00000000E+00  0.00000000E+00
  0.00000000E+00  0.00000000E+00  0.00000000E+00
  0.00000000E+00  0.00000000E+00  0.00000000E+00
  0.00000000E+00  0.00000000E+00  0.00000000E+00
  0.00000000E+00  0.00000000E+00  0.00000000E+00
  0.00000000E+00  0.00000000E+00  0.00000000E+00
  0.00000000E+00  0.00000000E+00  0.00000000E+00
  0.00000000E+00  0.00000000E+00  0.00000000E+00
  0.00000000E+00  0.00000000E+00  0.00000000E+00
  0.00000000E+00  0.00000000E+00  0.00000000E+00
  0.00000000E+00  0.00000000E+00  0.00000000E+00
  0.00000000E+00  0.00000000E+00  0.00000000E+00
  0.00000000E+00  0.00000000E+00  0.00000000E+00
  0.00000000E+00  0.00000000E+00  0.00000000E+00
  0.00000000E+00  0.00000000E+00  0.00000000E+00
  0.00000000E+00  0.00000000E+00  0.00000000E+00
  0.00000000E+00  0.00000000E+00  0.00000000E+00
  0.00000000E+00  0.00000000E+00  0.00000000E+00
  0.00000000E+00  0.00000000E+00  0.00000000E+00
  0.00000000E+00  0.00000000E+00  0.00000000E+00
  0.00000000E+00  0.00000000E+00  0.00000000E+00
  0.00000000E+00  0.00000000E+00  0.00000000E+00
  0.00000000E+00  0.00000000E+00  0.00000000E+00
  0.00000000E+00  0.00000000E+00  0.00000000E+00
  0.00000000E+00  0.00000000E+00  0.00000000E+00
  0.00000000E+00  0.00000000E+00  0.00000000E+00
  0.00000000E+00  0.00000000E+00  0.00000000E+00
  0.00000000E+00  0.00000000E+00  0.00000000E+00
  0.00000000E+00  0.00000000E+00  0.00000000E+00
  0.00000000E+00  0.00000000E+00  0.00000000E+00
  0.00000000E+00  0.00000000E+00  0.00000000E+00
  0.00000000E+00  0.00000000E+00  0.00000000E+00
  0.00000000E+00  0.00000000E+00  0.00000000E+00
  0.00000000E+00  0.00000000E+00  0.00000000E+00
  0.00000000E+00  0.00000000E+00  0.00000000E+00
  0.00000000E+00  0.00000000E+00  0.00000000E+00
  0.00000000E+00  0.00000000E+00  0.00000000E+00
  0.00000000E+00  0.00000000E+00  0.00000000E+00
  0.00000000E+00  0.00000000E+00  0.00000000E+00
  0.00000000E+00  0.00000000E+00  0.00000000E+00
  0.00000000E+00  0.00000000E+00  0.00000000E+00
  0.00000000E+00  0.00000000E+00  0.00000000E+00
  0.00000000E+00  0.00000000E+00  0.00000000E+00
  0.00000000E+00  0.00000000E+00  0.00000000E+00
  0.00000000E+00  0.00000000E+00  0.00000000E+00
  0.00000000E+00  0.00000000E+00  0.00000000E+00
  0.00000000E+00  0.00000000E+00  0.00000000E+00
  0.00000000E+00  0.00000000E+00  0.00000000E+00
  0.00000000E+00  0.00000000E+00  0.00000000E+00
  0.00000000E+00  0.00000000E+00  0.00000000E+00
  0.00000000E+00  0.00000000E+00  0.00000000E+00
  0.00000000E+00  0.00000000E+00  0.00000000E+00
  0.00000000E+00  0.00000000E+00  0.00000000E+00
  0.00000000E+00  0.00000000E+00  0.00000000E+00
  0.00000000E+00  0.00000000E+00  0.00000000E+00
  0.00000000E+00  0.00000000E+00  0.00000000E+00
  0.00000000E+00  0.00000000E+00  0.00000000E+00
  0.00000000E+00  0.00000000E+00  0.00000000E+00
  0.00000000E+00  0.00000000E+00  0.00000000E+00
  0.00000000E+00  0.00000000E+00  0.00000000E+00
  0.00000000E+00  0.00000000E+00  0.00000000E+00
  0.00000000E+00  0.00000000E+00  0.00000000E+00
  0.00000000E+00  0.00000000E+00  0.00000000E+00
  0.00000000E+00  0.00000000E+00  0.00000000E+00
  0.00000000E+00  0.00000000E+00  0.00000000E+00
  0.00000000E+00  0.00000000E+00  0.00000000E+00
  0.00000000E+00  0.00000000E+00  0.00000000E+00
  0.00000000E+00  0.00000000E+00  0.00000000E+00
  0.00000000E+00  0.00000000E+00  0.00000000E+00
  0.00000000E+00  0.00000000E+00  0.00000000E+00
  0.00000000E+00  0.00000000E+00  0.00000000E+00
  0.00000000E+00  0.00000000E+00  0.00000000E+00
  0.00000000E+00  0.00000000E+00  0.00000000E+00
  0.00000000E+00  0.00000000E+00  0.00000000E+00
  0.00000000E+00  0.00000000E+00  0.00000000E+00
  0.00000000E+00  0.00000000E+00  0.00000000E+00
  0.00000000E+00  0.00000000E+00  0.00000000E+00
  0.00000000E+00  0.00000000E+00  0.00000000E+00
  0.00000000E+00  0.00000000E+00  0.00000000E+00
  0.00000000E+00  0.00000000E+00  0.00000000E+00
  0.00000000E+00  0.00000000E+00  0.00000000E+00
  0.00000000E+00  0.00000000E+00  0.00000000E+00
  0.00000000E+00  0.00000000E+00  0.00000000E+00
  0.00000000E+00  0.00000000E+00  0.00000000E+00
  0.00000000E+00  0.00000000E+00  0.00000000E+00
  0.00000000E+00  0.00000000E+00  0.00000000E+00
  0.00000000E+00  0.00000000E+00  0.00000000E+00
  0.00000000E+00  0.00000000E+00  0.00000000E+00
  0.00000000E+00  0.00000000E+00  0.00000000E+00
  0.00000000E+00  0.00000000E+00  0.00000000E+00
  0.00000000E+00  0.00000000E+00  0.00000000E+00
  0.00000000E+00  0.00000000E+00  0.00000000E+00
  0.00000000E+00  0.00000000E+00  0.00000000E+00
  0.00000000E+00  0.00000000E+00  0.00000000E+00
  0.00000000E+00  0.00000000E+00  0.00000000E+00
  0.00000000E+00  0.00000000E+00  0.00000000E+00
  0.00000000E+00  0.00000000E+00  0.00000000E+00
  0.00000000E+00  0.00000000E+00  0.00000000E+00
  0.00000000E+00  0.00000000E+00  0.00000000E+00
  0.00000000E+00  0.00000000E+00  0.00000000E+00
  0.00000000E+00  0.00000000E+00  0.00000000E+00
  0.00000000E+00  0.00000000E+00  0.00000000E+00
  0.00000000E+00  0.00000000E+00  0.00000000E+00
  0.00000000E+00  0.00000000E+00  0.00000000E+00
  0.00000000E+00  0.00000000E+00  0.00000000E+00
  0.00000000E+00  0.00000000E+00  0.00000000E+00
