# Supplementary material for: Adsorption of 4-(N,N-Dimethylamino)-4′-nitrostilbene on an Amorphous Silica Glass Surface
Source: J Phys Chem C Nanomater Interfaces. 2023 Nov 17;127(47):22964–74. doi: 10.1021/acs.jpcc.3c05552 (PMC10694811; doi:10.1021/acs.jpcc.3c05552)
Supplement: Supplementary file 2 — jp3c05552_si_002.zip [file jp3c05552_si_002.zip › contcar/C11_CONTCAR]

DANS                                    
   1.00000000000000     
    23.7420005797999991    0.0000000000000000    0.0000000000000000
     0.0000000000000000   18.2761001587000003    0.0000000000000000
     0.0000000000000000    0.0000000000000000   40.4500007628999967
   C    N    O    H    Si
    16     2   156    64    65
Selective dynamics
Direct
  0.5163472957042397  0.6933762111276609  0.4089603931015613   T   T   T
  0.5503026987921095  0.7328798848090974  0.4309605118932057   T   T   T
  0.6090048232966131  0.7267130818466137  0.4300557457646458   T   T   T
  0.6333738363692490  0.6799528404677767  0.4071709509041604   T   T   T
  0.6004969166500859  0.6374295305291600  0.3851910368319120   T   T   T
  0.5413160489358292  0.6463202021510287  0.3864562284573050   T   T   T
  0.6293480721398871  0.5916110340009215  0.3611467075402383   T   T   T
  0.6125676577594623  0.5314084795510173  0.3438528949991781   T   T   T
  0.5634194401881690  0.4845074500823529  0.3464642211498354   T   T   T
  0.5481130466863554  0.4412425530382669  0.3189831999187832   T   T   T
  0.5310550701397354  0.4749214943901783  0.3754130769245434   T   T   T
  0.5020775875997185  0.3946178516874165  0.3193946869313239   T   T   T
  0.4853541775740262  0.4278917361586551  0.3765331298532392   T   T   T
  0.4683963456895795  0.3875321884476877  0.3481984299526418   T   T   T
  0.3918001909020924  0.3309688840498201  0.3794715651300131   T   T   T
  0.4094688542254561  0.2957829963058646  0.3207164099065354   T   T   T
  0.4216350905549567  0.3432457030221115  0.3486730187025417   T   T   T
  0.5242718887708057  0.7815708019197433  0.4547719901199448   T   T   T
  0.4707850987932303  0.7854438925269022  0.4553946961934252   T   T   T
  0.5561339849613536  0.8181121091999271  0.4739103380272022   T   T   T
  0.2008610716892509  0.1009631899560716  0.0807972509220899   T   T   T
  0.7407860533625100  0.8101840624511325  0.0936688994552815   T   T   T
  0.3143289542360178  0.0313487610688805  0.1120933711164582   T   T   T
  0.6703658529820983  0.6703175553342212  0.0867747099675417   T   T   T
  0.8711845719215950  0.5457542914254325  0.1586559667105351   T   T   T
  0.1278675962116556  0.8167968086751811  0.1317267650161156   T   T   T
  0.5951217091956161  0.9371854483984492  0.1569171134606928   T   T   T
  0.4036549466526462  0.4896512223366483  0.1338787112236562   T   T   T
  0.9416474792382321  0.9069109443359449  0.1394982489736442   T   T   T
  0.2716179888787488  0.2432818848256099  0.1361297202489422   T   T   T
  0.5756216891041275  0.1850665919608637  0.1994610682475758   T   T   T
  0.5457772946929194  0.3219903055958594  0.0708678026782600   T   T   T
  0.8389346167854621  0.6583533854835590  0.1228567329343471   T   T   T
  0.0571066133516056  0.2598988272689696  0.1248750934383992   T   T   T
  0.5817786586353086  0.5777021003660801  0.0807281418846883   T   T   T
  0.4846720201828017  0.9306277096426835  0.1696331253512505   T   T   T
  0.1708023656438851  0.1828388492574723  0.2155014873755293   T   T   T
  0.2586953499055796  0.6003847603388411  0.0791802579913448   T   T   T
  0.6032760502049350  0.6430981288643388  0.1368239663083177   T   T   T
  0.9918473747262949  0.7781835271459334  0.1455796684474734   T   T   T
  0.6721423359245668  0.5374150320542294  0.1162040351730615   T   T   T
  0.3790974942958582  0.1251950980269380  0.2142908847458478   T   T   T
  0.4047821251930296  0.8546251118887931  0.1388673269536433   T   T   T
  0.2989310654096815  0.0698068903555066  0.0508303289824508   T   T   T
  0.6483097144129262  0.3989555655983728  0.1740517604196082   T   T   T
  0.7707340276746014  0.6128758845015156  0.1696901609724177   T   T   T
  0.0998133817955609  0.1619671689764461  0.0838307685068656   T   T   T
  0.3822567715895624  0.6467776820732726  0.2318412040862351   T   T   T
  0.3003906217133493  0.8866653489352625  0.1163787295232002   T   T   T
  0.9751471810945245  0.5547106440623404  0.1815121013761591   T   T   T
  0.5433043552944540  0.0500858473305746  0.1850684772933646   T   T   T
  0.3695829587141547  0.1956231872120494  0.1572360579192603   T   T   T
  0.4527465920493283  0.6499291656717152  0.1825267136751908   T   T   T
  0.3381889728099546  0.1667343179608611  0.0956377105386939   T   T   T
  0.7644249993994646  0.8987258021785632  0.1458071211997982   T   T   T
  0.1044759977210093  0.0289971369439862  0.0601051713622803   T   T   T
  0.2177119024215946  0.9714299445138693  0.1345119424972510   T   T   T
  0.5586085833809711  0.7091033865879977  0.1878271376992183   T   T   T
  0.4153080259815902  0.4114886649727170  0.0794637900170041   T   T   T
  0.5965454799285668  0.0289343411032783  0.1061734917954594   T   T   T
  0.1809768914804439  0.0610605005236608  0.1817218816766289   T   T   T
  0.4043245994202196  0.0580988816614938  0.0727453966578795   T   T   T
  0.6412936072838056  0.1621765822412796  0.0971915590321073   T   T   T
  0.1924048240196227  0.8415311875827960  0.0779340677678134   T   T   T
  0.7800124607072214  0.8636497885583465  0.2079508292165473   T   T   T
  0.2848273581676750  0.8669232223989677  0.2151353576399457   T   T   T
  0.3677566761561477  0.8092633030467721  0.0792472999458797   T   T   T
  0.9309302887047304  0.6711038579717168  0.0848645523148932   T   T   T
  0.4733217396077433  0.5340978018290241  0.0872153112000461   T   T   T
  0.5229701319743202  0.2228399066520799  0.0243111990450259   T   T   T
  0.1545777088367514  0.6348558924967573  0.1006032653170413   T   T   T
  0.5174539499093664  0.3084457280102308  0.2032939273380825   T   T   T
  0.2688754133428540  0.1089668980753679  0.2162389868134578   T   T   T
  0.0858100776143024  0.8882985182025279  0.0785817763337484   T   T   T
  0.9888250959036257  0.5679122172442755  0.0525853983758200   T   T   T
  0.0540851359187673  0.5781056590570512  0.2279196127193248   T   T   T
  0.8329505695699163  0.2198528460342765  0.0857619416707898   T   T   T
  0.7272393060433103  0.1473046413742384  0.1802751897950843   T   T   T
  0.0701391166004638  0.8193658378887136  0.1879662876649188   T   T   T
  0.4120845652769578  0.2647939375415032  0.2095311012875884   T   T   T
  0.0013937973274992  0.1623221678206100  0.1622514379487124   T   T   T
  0.1687775712942118  0.2610286580936994  0.1106854603742068   T   T   T
  0.7011061752622345  0.2785859442434425  0.1528782882023557   T   T   T
  0.3991408826038619  0.5233560071448483  0.1964994227003569   T   T   T
  0.6734231576012294  0.9224938018229912  0.1098216019149084   T   T   T
  0.1267598494084409  0.0529214241703776  0.1244296301174531   T   T   T
  0.3416724997775971  0.6321789497063117  0.1698318284938339   T   T   T
  0.6554178928287588  0.2834221905203342  0.0609693166019793   T   T   T
  0.7287040342358202  0.5784158233640374  0.2268460203389193   T   T   T
  0.2087390823616245  0.5174346834431811  0.1234515406591120   T   T   T
  0.3255036592949807  0.7519217461201626  0.1351879505285124   T   T   T
  0.9807951977112754  0.8364572132905012  0.0864297896803656   T   T   T
  0.9625014536820298  0.8127253412999723  0.2083215201520077   T   T   T
  0.2704476700586277  0.4553648310053471  0.0767492058414008   T   T   T
  0.4361131955600801  0.3919803404039253  0.1787034066375004   T   T   T
  0.8906392811165672  0.7857429155767627  0.1176299140441451   T   T   T
  0.7768738903085007  0.9433514088377704  0.0835659857842279   T   T   T
  0.4694158644366100  0.1583800284977531  0.1796868844216198   T   T   T
  0.3625319351158723  0.5400666438468297  0.0773746123498874   T   T   T
  0.7328196519282749  0.1803249093403348  0.0593338026086928   T   T   T
  0.4904326123705319  0.7042993342317612  0.2392683337386913   T   T   T
  0.7232265027625180  0.4101503896283497  0.1257693148040176   T   T   T
  0.9592077774225218  0.5497212037232181  0.1167566422288663   T   T   T
  0.8821386221152504  0.3504892813735690  0.1932379825461769   T   T   T
  0.3120332083986656  0.9700132362989129  0.1702475300802021   T   T   T
  0.6239533256540740  0.3107286841303777  0.2235398865406325   T   T   T
  0.1867679596036118  0.2911995055751431  0.1735153374657003   T   T   T
  0.8897378290164790  0.3066485363607735  0.1292475095047321   T   T   T
  0.6271433267513494  0.1592747538955357  0.0327854967670027   T   T   T
  0.6868089011349456  0.4367083041447053  0.2326304975314670   T   T   T
  0.5527538006225559  0.1472762166724081  0.1368656992711483   T   T   T
  0.5766624857110545  0.4427821653014846  0.2220481700122369   T   T   T
  0.8565868227380911  0.9462583224936369  0.1776629514805784   T   T   T
  0.1048175895865642  0.7491706785294084  0.0748211403211764   T   T   T
  0.9017861809787391  0.1620302808672653  0.1311566151759004   T   T   T
  0.3669422259099449  0.3004758345076687  0.1111463915001787   T   T   T
  0.6767302918075998  0.0381266154889502  0.1503749585015802   T   T   T
  0.3908828301555016  0.8904043462359720  0.2016746005496546   T   T   T
  0.0419356135363828  0.6386055375906036  0.0984715976851180   T   T   T
  0.7737979696629632  0.2712569267895322  0.2043819059119793   T   T   T
  0.3346377738115928  0.9954440426091996  0.2324498966102986   T   T   T
  0.8623772459351821  0.0003856056877647  0.1170133667580430   T   T   T
  0.1588118605958926  0.4285276645027813  0.0807134999030985   T   T   T
  0.8082699164230679  0.0792828575525665  0.0733191162221520   T   T   T
  0.4386066549668293  0.2785141755970462  0.0601944101878474   T   T   T
  0.2328338640032004  0.3758919342505438  0.1271246474730459   T   T   T
  0.2427720036893050  0.6527229993391724  0.1399075817823321   T   T   T
  0.1228588115417306  0.9409471814326338  0.1667292216141972   T   T   T
  0.4676627003062718  0.7923315827573613  0.1861974940280738   T   T   T
  0.9392310559756712  0.4310677211305227  0.1508833307008406   T   T   T
  0.5862499585537314  0.5707032371388696  0.1933445330521290   T   T   T
  0.7312198639072154  0.4785669195382667  0.0660598372275975   T   T   T
  0.7248001041992306  0.5082933253884711  0.2846338978961646   T   T   T
  0.9815886838713295  0.3050350829482363  0.1681173690597279   T   T   T
  0.9959700006817791  0.9643467915175888  0.0571632027960016   T   T   T
  0.9378136321100513  0.0416691245988669  0.1614219604333694   T   T   T
  0.7855096298756873  0.5302504429134491  0.1172882079373534   T   T   T
  0.7629090378968352  0.7182903621955272  0.2137515300042461   T   T   T
  0.6230935234710251  0.3467557966200910  0.1160166752337781   T   T   T
  0.8044072282202872  0.2208030628296472  0.1482490273945659   T   T   T
  0.6694470572145687  0.6683212734350218  0.1880147060673611   T   T   T
  0.0139842760148634  0.6897473011187393  0.1956620376922445   T   T   T
  0.2660631273806690  0.7322531623439947  0.1912645528263038   T   T   T
  0.5405994724065772  0.1271460284577189  0.0719325515560023   T   T   T
  0.0254767925606479  0.8418634351919402  0.0255908698403392   T   T   T
  0.5379105581980891  0.0877728718099295  0.0064244955746045   T   T   T
  0.4450854576741403  0.3785491843121431  0.2446867316035387   T   T   T
  0.6641996205733443  0.0564875675788151  0.2165589163012344   T   T   T
  0.3258658407763471  0.4265093251372289  0.1740354415107387   T   T   T
  0.4945453673523856  0.3646448713429331  0.0169457842764489   T   T   T
  0.0806024709898259  0.5933376694936398  0.1639573136912640   T   T   T
  0.1384527089588318  0.3191325357941294  0.2319326832051992   T   T   T
  0.3318620460768203  0.1115606915333632  0.2723637628181797   T   T   T
  0.8275498145951116  0.1689117186441047  0.0237888666449268   T   T   T
  0.3363022698087744  0.3314501261622980  0.0480860872044935   T   T   T
  0.5491756220756147  0.2311928871162925  0.2584069112642375   T   T   T
  0.3012580320427328  0.5382498314839826  0.0238695166060623   T   T   T
  0.0981857815699824  0.3057882935002074  0.0672000472678958   T   T   T
  0.8574433287087283  0.7792071427853217  0.2386562893478216   T   T   T
  0.7567219399574121  0.7989750584929770  0.2659295084098153   T   T   T
  0.9097346982060104  0.1600601908515881  0.1980522597415400   T   T   T
  0.5562919252425177  0.9250430556724492  0.2193122381176182   T   T   T
  0.0996995639240133  0.6232974524914352  0.0419416821973045   T   T   T
  0.1834620146045488  0.0559383781995833  0.2484815883228053   T   T   T
  0.1828463423793221  0.8319374984196276  0.1896506522033207   T   T   T
  0.4975808845422917  0.6326777854226977  0.0432658281422778   T   T   T
  0.5405826330795700  0.4940558493599822  0.0362383891973216   T   T   T
  0.5148112990320094  0.5513572094400525  0.2456096883091009   T   T   T
  0.8338159351757379  0.7310932310748767  0.0655159571987931   T   T   T
  0.6272352424465668  0.4200979358187762  0.0573096786274549   T   T   T
  0.8737992268569462  0.9663820239026615  0.0526732430156956   T   T   T
  0.6286558999710613  0.5503791994300200  0.2535492312142480   T   T   T
  0.0807988031574388  0.2470666008110577  0.1881022341217791   T   T   T
  0.7583404526911588  0.0047146440949805  0.1918575710131756   T   T   T
  0.4708733262833138  0.7009658033749109  0.4098883503593068   T   T   T
  0.6341984063958941  0.7587932641797310  0.4472692220807024   T   T   T
  0.6792042875586021  0.6751707425588276  0.4061424503136024   T   T   T
  0.5149199566413662  0.6164710896389797  0.3690246622196813   T   T   T
  0.6721391387714526  0.6104569861427848  0.3556448051257363   T   T   T
  0.6422418128462275  0.5139670806158588  0.3246852448088559   T   T   T
  0.5730579741167457  0.4457363232857683  0.2963793186162483   T   T   T
  0.5429060136429885  0.5039886369276320  0.3979119768938484   T   T   T
  0.4907414527646055  0.3651263899808544  0.2969601288099083   T   T   T
  0.4627185978663929  0.4217776346799589  0.3997870011214594   T   T   T
  0.3777722450343554  0.3830737704706797  0.3904157837879153   T   T   T
  0.3543053895898271  0.2977454284875928  0.3745203498162320   T   T   T
  0.4178805942640026  0.3020962762926146  0.3980052679111702   T   T   T
  0.4073963379658937  0.3270199674485095  0.2975154620762310   T   T   T
  0.4414355933391890  0.2522131817970159  0.3176783902375870   T   T   T
  0.3685302560578890  0.2693944956140313  0.3245578443126036   T   T   T
  0.2278545037216436  0.0844705736194784  0.0635988622782454   T   T   T
  0.3152066350269113  0.0745114904531254  0.0286192211031680   T   T   T
  0.1087409800293543  0.9758395377637779  0.0655796359784384   T   T   T
  0.4378068220155980  0.0882229504530717  0.0771808389762032   T   T   T
  0.1390952945880737  0.3820551350239741  0.0746875926143166   T   T   T
  0.0607607160180950  0.3142125281332404  0.0575625734896684   T   T   T
  0.3014125095757925  0.4098211017135985  0.1558354742160485   T   T   T
  0.3063511633598066  0.3680239218288942  0.0524833124293256   T   T   T
  0.4693590860673627  0.3592577602587659  0.9978017454176360   T   T   T
  0.4572619643142944  0.4300878918091101  0.2463878734736829   T   T   T
  0.1728242483767997  0.3372683111616010  0.2426464156756007   T   T   T
  0.3093655244836378  0.0850819332319439  0.2888549325072466   T   T   T
  0.1436331177620435  0.0491036481935897  0.2542020496791065   T   T   T
  0.5207902435039831  0.6576505218970570  0.0266529173708987   T   T   T
  0.2246327138699404  0.8549922719883831  0.0921164183156983   T   T   T
  0.3912863510301212  0.7670591314872118  0.0733471474382253   T   T   T
  0.0655733262323709  0.5934250088029972  0.0375069188456246   T   T   T
  0.2023623147354143  0.7833212302532142  0.1880228811531330   T   T   T
  0.2842230548633579  0.7764648656070989  0.2016612874443703   T   T   T
  0.0710472619649841  0.6047231151399969  0.1406878679925806   T   T   T
  0.2668707055535362  0.5488657423823411  0.0112635246331754   T   T   T
  0.0442592159565362  0.7939960907533438  0.0242015683245022   T   T   T
  0.0244459389839164  0.0041373346071685  0.0549289218743832   T   T   T
  0.3457062791579719  0.6382428276847776  0.2425691040325310   T   T   T
  0.2439187446849541  0.8717523548291621  0.2092366268678613   T   T   T
  0.5578825756570776  0.0408990838164993  0.0048275870516364   T   T   T
  0.6959318205283835  0.4558519724183915  0.0569910703353950   T   T   T
  0.5954533671963476  0.4519404004501570  0.0484246445461517   T   T   T
  0.8266802215246891  0.2158241223464374  0.0120293293514346   T   T   T
  0.8716033234821947  0.1454426653918625  0.2047262722828843   T   T   T
  0.8484746382583918  0.3197202279665599  0.1971095742049083   T   T   T
  0.7532992367861296  0.5441426961243478  0.2914622248660272   T   T   T
  0.5482823522508192  0.2652803253394047  0.2772148759315716   T   T   T
  0.6349639120863604  0.0947489205594391  0.2184100644402172   T   T   T
  0.7483529056555224  0.2893038684270418  0.2217420463387791   T   T   T
  0.9559424529415985  0.5591829685491839  0.0383671758861428   T   T   T
  0.7106050503374028  0.7738707395853234  0.0977856916016876   T   T   T
  0.6968282425594148  0.6544649833459715  0.0694305982299622   T   T   T
  0.5155096211195265  0.4535678220194873  0.0282725166611324   T   T   T
  0.9611673257729606  0.8665576868969345  0.2083952811885598   T   T   T
  0.8012044783262465  0.7637018998455625  0.0705608567748655   T   T   T
  0.9153357212791513  0.9732463530967947  0.0533976600472642   T   T   T
  0.0605506425409840  0.5258853981458592  0.2321259574368472   T   T   T
  0.5054244307096888  0.6044933444094146  0.2476914118655421   T   T   T
  0.4510462418152330  0.7000845045707776  0.2474382528891394   T   T   T
  0.8909151652760071  0.7873986555522632  0.2244509068650032   T   T   T
  0.7713728861129828  0.8333911711875794  0.2824429808867643   T   T   T
  0.5915788597451178  0.9370436993680835  0.2308491347338430   T   T   T
  0.8991585821600331  0.9739441382789341  0.1483565587250438   T   T   T
  0.3302556262516839  0.9310274452046663  0.2049050113713967   T   T   T
  0.0217721803417695  0.8815685758478377  0.0616586641310417   T   T   T
  0.5580351466943494  0.1483611983548176  0.0333967152702264   T   T   T
  0.4527621087572839  0.3371767624447014  0.2090390173287865   T   T   T
  0.7070982446509166  0.0624688640511535  0.1848892445872655   T   T   T
  0.7891761101178257  0.9277328384561435  0.1809834637305574   T   T   T
  0.4375141258101443  0.8668250776654050  0.1739780901790677   T   T   T
  0.3902080806747376  0.4559317994404448  0.1701678776753581   T   T   T
  0.4998900123584916  0.2954025673141567  0.0435322359667163   T   T   T
  0.3363343672221869  0.2264337442648916  0.1253370907455315   T   T   T
  0.0309657471890239  0.6031787933534339  0.1916500186171906   T   T   T
  0.1618746020346478  0.0074375654104842  0.1520394152669825   T   T   T
  0.1443331121881736  0.2594585164932292  0.2020353055940197   T   T   T
  0.3283080707668660  0.0844733230664119  0.2338603871703931   F   F   T
  0.1296222595648803  0.8239092763160499  0.0916248897845631   T   T   T
  0.8004521224302337  0.1624998883509660  0.0608129055028577   T   T   T
  0.6341085491921238  0.3968784581127496  0.2130988716073721   T   T   T
  0.6054550997619492  0.6481122496329639  0.1768519323378579   T   T   T
  0.3877042012689955  0.3304166707336265  0.0749365559522047   F   F   T
  0.8575171151406082  0.2284215248925788  0.1232078029126902   T   T   T
  0.3508475938278139  0.8248189472105604  0.1175939666913431   T   T   T
  0.2859080185043581  0.9666294696185673  0.1331868674322553   F   F   T
  0.1346909327576138  0.0847883279772138  0.0865742150615333   T   T   T
  0.4071087650624041  0.1863647490506296  0.1904599428751219   T   T   T
  0.9785529044543939  0.6078036425247005  0.0888825183212551   T   T   T
  0.2146338126382089  0.2918372483915975  0.1370313920869911   T   T   T
  0.2155106891648826  0.6023512495120225  0.1111201310821394   T   T   T
  0.2946465404567735  0.6925385135881897  0.1588934826669998   T   T   T
  0.6934735936721362  0.5196376072975287  0.2491021062656418   T   T   T
  0.5662894463082587  0.2601027457571189  0.2215020487237551   T   T   T
  0.5345322199311459  0.1352364708620168  0.1753311466254543   T   T   T
  0.4927124455501143  0.7148246964148358  0.1985741085371669   T   T   T
  0.2980114276446180  0.5344421120184651  0.0641187585097344   T   T   T
  0.7281193781222364  0.4887510157349305  0.1060686266439532   T   T   T
  0.6748172529897922  0.3580057572174208  0.1420535724543695   T   T   T
  0.1053788053080870  0.2450407183362532  0.0973600299715028   T   T   T
  0.5830504664272874  0.1163138692499056  0.1037783892713800   T   T   T
  0.7909964359633056  0.7905106984301544  0.2308979167731021   T   T   T
  0.7389992217930864  0.8939993583005648  0.1084673902208167   T   T   T
  0.6359696760140994  0.9803857544627196  0.1310482783718674   T   T   T
  0.2154473135240320  0.4421810972929356  0.1017375481672593   T   T   T
  0.9370083438588318  0.1309269659130556  0.1631789661049041   T   T   T
  0.0108040736563173  0.7741885862036593  0.1844061822097263   T   T   T
  0.5452512768650972  0.9607603620149294  0.1829802905514206   T   T   T
  0.3937483709626355  0.6119155811466550  0.1945537995547462   T   T   T
  0.3406488820127600  0.0822688047037258  0.0831788348533939   T   T   T
  0.1008259871109671  0.6605518952159104  0.0785941772451741   T   T   T
  0.2005963350363500  0.1027844339863803  0.2153235160245122   T   T   T
  0.1254315043122991  0.8515475700967643  0.1689075817720185   T   T   T
  0.7493122491747678  0.2291890532036241  0.1711435425539976   T   T   T
  0.9363102496894697  0.5196058310218561  0.1525022665226479   F   F   T
  0.5227589916429064  0.5602123880525596  0.0620775602357548   T   T   T
  0.9507799350512887  0.8273721915490733  0.1221784744455729   T   T   T
  0.5751502052058134  0.5313390499118098  0.2290627008543438   T   T   T
  0.6322841881610118  0.6054314403961162  0.1048478931209510   T   T   T
  0.8166681651795603  0.5866725596545063  0.1425419708584245   T   T   T
  0.6663597782538685  0.1956682245089361  0.0624519882219342   T   T   T
  0.4136709209085667  0.4938397592420992  0.0945466595306902   T   T   T
  0.0297683529844062  0.2440187183121754  0.1612928930169299   T   T   T
  0.8725971487604079  0.7112232909124938  0.0974182397508924   T   T   T
  0.6120823870720855  0.3439443016688273  0.0763031171751517   F   F   T
  0.8317700629300830  0.9973283784535961  0.0809133785387150   T   T   T
  0.9219591173274383  0.3474890756902331  0.1606663043796571   T   T   T
  0.7330937158385599  0.6451706004765639  0.1998525706480356   T   T   T
 
  0.00000000E+00  0.00000000E+00  0.00000000E+00
  0.00000000E+00  0.00000000E+00  0.00000000E+00
  0.00000000E+00  0.00000000E+00  0.00000000E+00
  0.00000000E+00  0.00000000E+00  0.00000000E+00
  0.00000000E+00  0.00000000E+00  0.00000000E+00
  0.00000000E+00  0.00000000E+00  0.00000000E+00
  0.00000000E+00  0.00000000E+00  0.00000000E+00
  0.00000000E+00  0.00000000E+00  0.00000000E+00
  0.00000000E+00  0.00000000E+00  0.00000000E+00
  0.00000000E+00  0.00000000E+00  0.00000000E+00
  0.00000000E+00  0.00000000E+00  0.00000000E+00
  0.00000000E+00  0.00000000E+00  0.00000000E+00
  0.00000000E+00  0.00000000E+00  0.00000000E+00
  0.00000000E+00  0.00000000E+00  0.00000000E+00
  0.00000000E+00  0.00000000E+00  0.00000000E+00
  0.00000000E+00  0.00000000E+00  0.00000000E+00
  0.00000000E+00  0.00000000E+00  0.00000000E+00
  0.00000000E+00  0.00000000E+00  0.00000000E+00
  0.00000000E+00  0.00000000E+00  0.00000000E+00
  0.00000000E+00  0.00000000E+00  0.00000000E+00
  0.00000000E+00  0.00000000E+00  0.00000000E+00
  0.00000000E+00  0.00000000E+00  0.00000000E+00
  0.00000000E+00  0.00000000E+00  0.00000000E+00
  0.00000000E+00  0.00000000E+00  0.00000000E+00
  0.00000000E+00  0.00000000E+00  0.00000000E+00
  0.00000000E+00  0.00000000E+00  0.00000000E+00
  0.00000000E+00  0.00000000E+00  0.00000000E+00
  0.00000000E+00  0.00000000E+00  0.00000000E+00
  0.00000000E+00  0.00000000E+00  0.00000000E+00
  0.00000000E+00  0.00000000E+00  0.00000000E+00
  0.00000000E+00  0.00000000E+00  0.00000000E+00
  0.00000000E+00  0.00000000E+00  0.00000000E+00
  0.00000000E+00  0.00000000E+00  0.00000000E+00
  0.00000000E+00  0.00000000E+00  0.00000000E+00
  0.00000000E+00  0.00000000E+00  0.00000000E+00
  0.00000000E+00  0.00000000E+00  0.00000000E+00
  0.00000000E+00  0.00000000E+00  0.00000000E+00
  0.00000000E+00  0.00000000E+00  0.00000000E+00
  0.00000000E+00  0.00000000E+00  0.00000000E+00
  0.00000000E+00  0.00000000E+00  0.00000000E+00
  0.00000000E+00  0.00000000E+00  0.00000000E+00
  0.00000000E+00  0.00000000E+00  0.00000000E+00
  0.00000000E+00  0.00000000E+00  0.00000000E+00
  0.00000000E+00  0.00000000E+00  0.00000000E+00
  0.00000000E+00  0.00000000E+00  0.00000000E+00
  0.00000000E+00  0.00000000E+00  0.00000000E+00
  0.00000000E+00  0.00000000E+00  0.00000000E+00
  0.00000000E+00  0.00000000E+00  0.00000000E+00
  0.00000000E+00  0.00000000E+00  0.00000000E+00
  0.00000000E+00  0.00000000E+00  0.00000000E+00
  0.00000000E+00  0.00000000E+00  0.00000000E+00
  0.00000000E+00  0.00000000E+00  0.00000000E+00
  0.00000000E+00  0.00000000E+00  0.00000000E+00
  0.00000000E+00  0.00000000E+00  0.00000000E+00
  0.00000000E+00  0.00000000E+00  0.00000000E+00
  0.00000000E+00  0.00000000E+00  0.00000000E+00
  0.00000000E+00  0.00000000E+00  0.00000000E+00
  0.00000000E+00  0.00000000E+00  0.00000000E+00
  0.00000000E+00  0.00000000E+00  0.00000000E+00
  0.00000000E+00  0.00000000E+00  0.00000000E+00
  0.00000000E+00  0.00000000E+00  0.00000000E+00
  0.00000000E+00  0.00000000E+00  0.00000000E+00
  0.00000000E+00  0.00000000E+00  0.00000000E+00
  0.00000000E+00  0.00000000E+00  0.00000000E+00
  0.00000000E+00  0.00000000E+00  0.00000000E+00
  0.00000000E+00  0.00000000E+00  0.00000000E+00
  0.00000000E+00  0.00000000E+00  0.00000000E+00
  0.00000000E+00  0.00000000E+00  0.00000000E+00
  0.00000000E+00  0.00000000E+00  0.00000000E+00
  0.00000000E+00  0.00000000E+00  0.00000000E+00
  0.00000000E+00  0.00000000E+00  0.00000000E+00
  0.00000000E+00  0.00000000E+00  0.00000000E+00
  0.00000000E+00  0.00000000E+00  0.00000000E+00
  0.00000000E+00  0.00000000E+00  0.00000000E+00
  0.00000000E+00  0.00000000E+00  0.00000000E+00
  0.00000000E+00  0.00000000E+00  0.00000000E+00
  0.00000000E+00  0.00000000E+00  0.00000000E+00
  0.00000000E+00  0.00000000E+00  0.00000000E+00
  0.00000000E+00  0.00000000E+00  0.00000000E+00
  0.00000000E+00  0.00000000E+00  0.00000000E+00
  0.00000000E+00  0.00000000E+00  0.00000000E+00
  0.00000000E+00  0.00000000E+00  0.00000000E+00
  0.00000000E+00  0.00000000E+00  0.00000000E+00
  0.00000000E+00  0.00000000E+00  0.00000000E+00
  0.00000000E+00  0.00000000E+00  0.00000000E+00
  0.00000000E+00  0.00000000E+00  0.00000000E+00
  0.00000000E+00  0.00000000E+00  0.00000000E+00
  0.00000000E+00  0.00000000E+00  0.00000000E+00
  0.00000000E+00  0.00000000E+00  0.00000000E+00
  0.00000000E+00  0.00000000E+00  0.00000000E+00
  0.00000000E+00  0.00000000E+00  0.00000000E+00
  0.00000000E+00  0.00000000E+00  0.00000000E+00
  0.00000000E+00  0.00000000E+00  0.00000000E+00
  0.00000000E+00  0.00000000E+00  0.00000000E+00
  0.00000000E+00  0.00000000E+00  0.00000000E+00
  0.00000000E+00  0.00000000E+00  0.00000000E+00
  0.00000000E+00  0.00000000E+00  0.00000000E+00
  0.00000000E+00  0.00000000E+00  0.00000000E+00
  0.00000000E+00  0.00000000E+00  0.00000000E+00
  0.00000000E+00  0.00000000E+00  0.00000000E+00
  0.00000000E+00  0.00000000E+00  0.00000000E+00
  0.00000000E+00  0.00000000E+00  0.00000000E+00
  0.00000000E+00  0.00000000E+00  0.00000000E+00
  0.00000000E+00  0.00000000E+00  0.00000000E+00
  0.00000000E+00  0.00000000E+00  0.00000000E+00
  0.00000000E+00  0.00000000E+00  0.00000000E+00
  0.00000000E+00  0.00000000E+00  0.00000000E+00
  0.00000000E+00  0.00000000E+00  0.00000000E+00
  0.00000000E+00  0.00000000E+00  0.00000000E+00
  0.00000000E+00  0.00000000E+00  0.00000000E+00
  0.00000000E+00  0.00000000E+00  0.00000000E+00
  0.00000000E+00  0.00000000E+00  0.00000000E+00
  0.00000000E+00  0.00000000E+00  0.00000000E+00
  0.00000000E+00  0.00000000E+00  0.00000000E+00
  0.00000000E+00  0.00000000E+00  0.00000000E+00
  0.00000000E+00  0.00000000E+00  0.00000000E+00
  0.00000000E+00  0.00000000E+00  0.00000000E+00
  0.00000000E+00  0.00000000E+00  0.00000000E+00
  0.00000000E+00  0.00000000E+00  0.00000000E+00
  0.00000000E+00  0.00000000E+00  0.00000000E+00
  0.00000000E+00  0.00000000E+00  0.00000000E+00
  0.00000000E+00  0.00000000E+00  0.00000000E+00
  0.00000000E+00  0.00000000E+00  0.00000000E+00
  0.00000000E+00  0.00000000E+00  0.00000000E+00
  0.00000000E+00  0.00000000E+00  0.00000000E+00
  0.00000000E+00  0.00000000E+00  0.00000000E+00
  0.00000000E+00  0.00000000E+00  0.00000000E+00
  0.00000000E+00  0.00000000E+00  0.00000000E+00
  0.00000000E+00  0.00000000E+00  0.00000000E+00
  0.00000000E+00  0.00000000E+00  0.00000000E+00
  0.00000000E+00  0.00000000E+00  0.00000000E+00
  0.00000000E+00  0.00000000E+00  0.00000000E+00
  0.00000000E+00  0.00000000E+00  0.00000000E+00
  0.00000000E+00  0.00000000E+00  0.00000000E+00
  0.00000000E+00  0.00000000E+00  0.00000000E+00
  0.00000000E+00  0.00000000E+00  0.00000000E+00
  0.00000000E+00  0.00000000E+00  0.00000000E+00
  0.00000000E+00  0.00000000E+00  0.00000000E+00
  0.00000000E+00  0.00000000E+00  0.00000000E+00
  0.00000000E+00  0.00000000E+00  0.00000000E+00
  0.00000000E+00  0.00000000E+00  0.00000000E+00
  0.00000000E+00  0.00000000E+00  0.00000000E+00
  0.00000000E+00  0.00000000E+00  0.00000000E+00
  0.00000000E+00  0.00000000E+00  0.00000000E+00
  0.00000000E+00  0.00000000E+00  0.00000000E+00
  0.00000000E+00  0.00000000E+00  0.00000000E+00
  0.00000000E+00  0.00000000E+00  0.00000000E+00
  0.00000000E+00  0.00000000E+00  0.00000000E+00
  0.00000000E+00  0.00000000E+00  0.00000000E+00
  0.00000000E+00  0.00000000E+00  0.00000000E+00
  0.00000000E+00  0.00000000E+00  0.00000000E+00
  0.00000000E+00  0.00000000E+00  0.00000000E+00
  0.00000000E+00  0.00000000E+00  0.00000000E+00
  0.00000000E+00  0.00000000E+00  0.00000000E+00
  0.00000000E+00  0.00000000E+00  0.00000000E+00
  0.00000000E+00  0.00000000E+00  0.00000000E+00
  0.00000000E+00  0.00000000E+00  0.00000000E+00
  0.00000000E+00  0.00000000E+00  0.00000000E+00
  0.00000000E+00  0.00000000E+00  0.00000000E+00
  0.00000000E+00  0.00000000E+00  0.00000000E+00
  0.00000000E+00  0.00000000E+00  0.00000000E+00
  0.00000000E+00  0.00000000E+00  0.00000000E+00
  0.00000000E+00  0.00000000E+00  0.00000000E+00
  0.00000000E+00  0.00000000E+00  0.00000000E+00
  0.00000000E+00  0.00000000E+00  0.00000000E+00
  0.00000000E+00  0.00000000E+00  0.00000000E+00
  0.00000000E+00  0.00000000E+00  0.00000000E+00
  0.00000000E+00  0.00000000E+00  0.00000000E+00
  0.00000000E+00  0.00000000E+00  0.00000000E+00
  0.00000000E+00  0.00000000E+00  0.00000000E+00
  0.00000000E+00  0.00000000E+00  0.00000000E+00
  0.00000000E+00  0.00000000E+00  0.00000000E+00
  0.00000000E+00  0.00000000E+00  0.00000000E+00
  0.00000000E+00  0.00000000E+00  0.00000000E+00
  0.00000000E+00  0.00000000E+00  0.00000000E+00
  0.00000000E+00  0.00000000E+00  0.00000000E+00
  0.00000000E+00  0.00000000E+00  0.00000000E+00
  0.00000000E+00  0.00000000E+00  0.00000000E+00
  0.00000000E+00  0.00000000E+00  0.00000000E+00
  0.00000000E+00  0.00000000E+00  0.00000000E+00
  0.00000000E+00  0.00000000E+00  0.00000000E+00
  0.00000000E+00  0.00000000E+00  0.00000000E+00
  0.00000000E+00  0.00000000E+00  0.00000000E+00
  0.00000000E+00  0.00000000E+00  0.00000000E+00
  0.00000000E+00  0.00000000E+00  0.00000000E+00
  0.00000000E+00  0.00000000E+00  0.00000000E+00
  0.00000000E+00  0.00000000E+00  0.00000000E+00
  0.00000000E+00  0.00000000E+00  0.00000000E+00
  0.00000000E+00  0.00000000E+00  0.00000000E+00
  0.00000000E+00  0.00000000E+00  0.00000000E+00
  0.00000000E+00  0.00000000E+00  0.00000000E+00
  0.00000000E+00  0.00000000E+00  0.00000000E+00
  0.00000000E+00  0.00000000E+00  0.00000000E+00
  0.00000000E+00  0.00000000E+00  0.00000000E+00
  0.00000000E+00  0.00000000E+00  0.00000000E+00
  0.00000000E+00  0.00000000E+00  0.00000000E+00
  0.00000000E+00  0.00000000E+00  0.00000000E+00
  0.00000000E+00  0.00000000E+00  0.00000000E+00
  0.00000000E+00  0.00000000E+00  0.00000000E+00
  0.00000000E+00  0.00000000E+00  0.00000000E+00
  0.00000000E+00  0.00000000E+00  0.00000000E+00
  0.00000000E+00  0.00000000E+00  0.00000000E+00
  0.00000000E+00  0.00000000E+00  0.00000000E+00
  0.00000000E+00  0.00000000E+00  0.00000000E+00
  0.00000000E+00  0.00000000E+00  0.00000000E+00
  0.00000000E+00  0.00000000E+00  0.00000000E+00
  0.00000000E+00  0.00000000E+00  0.00000000E+00
  0.00000000E+00  0.00000000E+00  0.00000000E+00
  0.00000000E+00  0.00000000E+00  0.00000000E+00
  0.00000000E+00  0.00000000E+00  0.00000000E+00
  0.00000000E+00  0.00000000E+00  0.00000000E+00
  0.00000000E+00  0.00000000E+00  0.00000000E+00
  0.00000000E+00  0.00000000E+00  0.00000000E+00
  0.00000000E+00  0.00000000E+00  0.00000000E+00
  0.00000000E+00  0.00000000E+00  0.00000000E+00
  0.00000000E+00  0.00000000E+00  0.00000000E+00
  0.00000000E+00  0.00000000E+00  0.00000000E+00
  0.00000000E+00  0.00000000E+00  0.00000000E+00
  0.00000000E+00  0.00000000E+00  0.00000000E+00
  0.00000000E+00  0.00000000E+00  0.00000000E+00
  0.00000000E+00  0.00000000E+00  0.00000000E+00
  0.00000000E+00  0.00000000E+00  0.00000000E+00
  0.00000000E+00  0.00000000E+00  0.00000000E+00
  0.00000000E+00  0.00000000E+00  0.00000000E+00
  0.00000000E+00  0.00000000E+00  0.00000000E+00
  0.00000000E+00  0.00000000E+00  0.00000000E+00
  0.00000000E+00  0.00000000E+00  0.00000000E+00
  0.00000000E+00  0.00000000E+00  0.00000000E+00
  0.00000000E+00  0.00000000E+00  0.00000000E+00
  0.00000000E+00  0.00000000E+00  0.00000000E+00
  0.00000000E+00  0.00000000E+00  0.00000000E+00
  0.00000000E+00  0.00000000E+00  0.00000000E+00
  0.00000000E+00  0.00000000E+00  0.00000000E+00
  0.00000000E+00  0.00000000E+00  0.00000000E+00
  0.00000000E+00  0.00000000E+00  0.00000000E+00
  0.00000000E+00  0.00000000E+00  0.00000000E+00
  0.00000000E+00  0.00000000E+00  0.00000000E+00
  0.00000000E+00  0.00000000E+00  0.00000000E+00
  0.00000000E+00  0.00000000E+00  0.00000000E+00
  0.00000000E+00  0.00000000E+00  0.00000000E+00
  0.00000000E+00  0.00000000E+00  0.00000000E+00
  0.00000000E+00  0.00000000E+00  0.00000000E+00
  0.00000000E+00  0.00000000E+00  0.00000000E+00
  0.00000000E+00  0.00000000E+00  0.00000000E+00
  0.00000000E+00  0.00000000E+00  0.00000000E+00
  0.00000000E+00  0.00000000E+00  0.00000000E+00
  0.00000000E+00  0.00000000E+00  0.00000000E+00
  0.00000000E+00  0.00000000E+00  0.00000000E+00
  0.00000000E+00  0.00000000E+00  0.00000000E+00
  0.00000000E+00  0.00000000E+00  0.00000000E+00
  0.00000000E+00  0.00000000E+00  0.00000000E+00
  0.00000000E+00  0.00000000E+00  0.00000000E+00
  0.00000000E+00  0.00000000E+00  0.00000000E+00
  0.00000000E+00  0.00000000E+00  0.00000000E+00
  0.00000000E+00  0.00000000E+00  0.00000000E+00
  0.00000000E+00  0.00000000E+00  0.00000000E+00
  0.00000000E+00  0.00000000E+00  0.00000000E+00
  0.00000000E+00  0.00000000E+00  0.00000000E+00
  0.00000000E+00  0.00000000E+00  0.00000000E+00
  0.00000000E+00  0.00000000E+00  0.00000000E+00
  0.00000000E+00  0.00000000E+00  0.00000000E+00
  0.00000000E+00  0.00000000E+00  0.00000000E+00
  0.00000000E+00  0.00000000E+00  0.00000000E+00
  0.00000000E+00  0.00000000E+00  0.00000000E+00
  0.00000000E+00  0.00000000E+00  0.00000000E+00
  0.00000000E+00  0.00000000E+00  0.00000000E+00
  0.00000000E+00  0.00000000E+00  0.00000000E+00
  0.00000000E+00  0.00000000E+00  0.00000000E+00
  0.00000000E+00  0.00000000E+00  0.00000000E+00
  0.00000000E+00  0.00000000E+00  0.00000000E+00
  0.00000000E+00  0.00000000E+00  0.00000000E+00
  0.00000000E+00  0.00000000E+00  0.00000000E+00
  0.00000000E+00  0.00000000E+00  0.00000000E+00
  0.00000000E+00  0.00000000E+00  0.00000000E+00
  0.00000000E+00  0.00000000E+00  0.00000000E+00
  0.00000000E+00  0.00000000E+00  0.00000000E+00
  0.00000000E+00  0.00000000E+00  0.00000000E+00
  0.00000000E+00  0.00000000E+00  0.00000000E+00
  0.00000000E+00  0.00000000E+00  0.00000000E+00
  0.00000000E+00  0.00000000E+00  0.00000000E+00
  0.00000000E+00  0.00000000E+00  0.00000000E+00
  0.00000000E+00  0.00000000E+00  0.00000000E+00
  0.00000000E+00  0.00000000E+00  0.00000000E+00
  0.00000000E+00  0.00000000E+00  0.00000000E+00
  0.00000000E+00  0.00000000E+00  0.00000000E+00
  0.00000000E+00  0.00000000E+00  0.00000000E+00
  0.00000000E+00  0.00000000E+00  0.00000000E+00
  0.00000000E+00  0.00000000E+00  0.00000000E+00
  0.00000000E+00  0.00000000E+00  0.00000000E+00
  0.00000000E+00  0.00000000E+00  0.00000000E+00
  0.00000000E+00  0.00000000E+00  0.00000000E+00
  0.00000000E+00  0.00000000E+00  0.00000000E+00
  0.00000000E+00  0.00000000E+00  0.00000000E+00
  0.00000000E+00  0.00000000E+00  0.00000000E+00
  0.00000000E+00  0.00000000E+00  0.00000000E+00
  0.00000000E+00  0.00000000E+00  0.00000000E+00
  0.00000000E+00  0.00000000E+00  0.00000000E+00
  0.00000000E+00  0.00000000E+00  0.00000000E+00
  0.00000000E+00  0.00000000E+00  0.00000000E+00
  0.00000000E+00  0.00000000E+00  0.00000000E+00
  0.00000000E+00  0.00000000E+00  0.00000000E+00
  0.00000000E+00  0.00000000E+00  0.00000000E+00
  0.00000000E+00  0.00000000E+00  0.00000000E+00
