# Supplementary material for: Adsorption of 4-(N,N-Dimethylamino)-4′-nitrostilbene on an Amorphous Silica Glass Surface
Source: J Phys Chem C Nanomater Interfaces. 2023 Nov 17;127(47):22964–74. doi: 10.1021/acs.jpcc.3c05552 (PMC10694811; doi:10.1021/acs.jpcc.3c05552)
Supplement: Supplementary file 2 — jp3c05552_si_002.zip [file jp3c05552_si_002.zip › contcar/C12_CONTCAR]

DANS                                    
   1.00000000000000     
    23.7420005797999991    0.0000000000000000    0.0000000000000000
     0.0000000000000000   18.2761001587000003    0.0000000000000000
     0.0000000000000000    0.0000000000000000   40.4500007628999967
   C    N    O    H    Si
    16     2   156    64    65
Selective dynamics
Direct
  0.4364377403657942  0.5158801427694559  0.3606734930653547   T   T   T
  0.4192243494204761  0.5247147488095935  0.3276646612414136   T   T   T
  0.4560610371292830  0.5092465231255248  0.3015944628127245   T   T   T
  0.5101288471703411  0.4858450535866266  0.3087131917945795   T   T   T
  0.5299783573982431  0.4795646490560605  0.3415590440677495   T   T   T
  0.4911206762422474  0.4940406824402265  0.3673649603486154   T   T   T
  0.5875584674946163  0.4551042514207392  0.3463255470985693   T   T   T
  0.6249324229861648  0.4649131365898725  0.3715879912262764   T   T   T
  0.6245277023405321  0.5115551650977199  0.4005379758053740   T   T   T
  0.6625634928103121  0.4960726616526316  0.4264756520784937   T   T   T
  0.5916572875359098  0.5755301985779739  0.4039933070494697   T   T   T
  0.6659256678334858  0.5386448108660766  0.4547150872139108   T   T   T
  0.5946762678787283  0.6191406950762166  0.4318999300904073   T   T   T
  0.6311755966331521  0.6011953691097751  0.4585373915098790   T   T   T
  0.5992271295389191  0.7089828696724454  0.4892202046694232   T   T   T
  0.6744791850936284  0.6274714894536476  0.5121116499684436   T   T   T
  0.6333052111680115  0.6433402946037065  0.4866039693389826   T   T   T
  0.3630902358720161  0.5497514359077208  0.3205349368826253   T   T   T
  0.3289494706537266  0.5590150087081343  0.3442410186104515   T   T   T
  0.3488185933641693  0.5610241287261687  0.2902857543566115   T   T   T
  0.1975202774467315  0.1053587473186984  0.0766944038145737   T   T   T
  0.7424709714761834  0.8094063533699744  0.0909534311935060   T   T   T
  0.3164975571714202  0.0306381505960224  0.1137358327025491   T   T   T
  0.6727664371601686  0.6669970677115112  0.0827684281172003   T   T   T
  0.8708841212242054  0.5453036528532362  0.1583386919770428   T   T   T
  0.1282371273420671  0.8208937874867454  0.1324286780707854   T   T   T
  0.5930714077538606  0.9337043823347810  0.1536129292981109   T   T   T
  0.4019520522143684  0.4918359429487684  0.1346063457422867   T   T   T
  0.9419720291920176  0.9075898067439879  0.1374665348662354   T   T   T
  0.2706187859054606  0.2393309065868042  0.1346847630788562   T   T   T
  0.5753767559127512  0.1827239391119196  0.1972162407078034   T   T   T
  0.5458716236664600  0.3220793824730142  0.0694873148794193   T   T   T
  0.8386490009636961  0.6580837745251125  0.1225915354264515   T   T   T
  0.0556778714599408  0.2595960539692245  0.1251795834182066   T   T   T
  0.5815777893771525  0.5775950327380950  0.0807394774462748   T   T   T
  0.4832767045561139  0.9305529427597490  0.1693119348802425   T   T   T
  0.1699081176473946  0.1835890707804650  0.2176222593832922   T   T   T
  0.2598831434472905  0.6003785757605322  0.0822808031324478   T   T   T
  0.6075965378799423  0.6507977461191383  0.1342742343379921   T   T   T
  0.9924911793618327  0.7793612145604657  0.1449694139997665   T   T   T
  0.6722982827511000  0.5382057254493479  0.1159792149269215   T   T   T
  0.3770921828563000  0.1213151918500173  0.2103000596432491   T   T   T
  0.4030563371333972  0.8526565918898504  0.1398192589545116   T   T   T
  0.2954425503752065  0.0559699483533454  0.0515533355445333   T   T   T
  0.6510140163239438  0.3978591810108256  0.1726482230483916   T   T   T
  0.7703641351675979  0.6121058611747210  0.1693211376591085   T   T   T
  0.0970153801855787  0.1626877585687956  0.0831097313647516   T   T   T
  0.3885383195697867  0.6411000194826230  0.2372194807632539   T   T   T
  0.2990688918677866  0.8859963111547365  0.1177828919138923   T   T   T
  0.9741943153213938  0.5569660332318367  0.1818303422184109   T   T   T
  0.5456425854138360  0.0473492386477651  0.1833571944657314   T   T   T
  0.3700920898152014  0.1875956571808864  0.1522618634900872   T   T   T
  0.4499680770457238  0.6516273787764427  0.1834797256164480   T   T   T
  0.3335230572303653  0.1636892420496406  0.0915260461349078   T   T   T
  0.7647242954629765  0.8961912594243637  0.1438509574356967   T   T   T
  0.1015922590199606  0.0286764770531749  0.0596068061209080   T   T   T
  0.2178501484603702  0.9744174402047139  0.1344015397433306   T   T   T
  0.5579485961755706  0.7065580820547605  0.1864555450910814   T   T   T
  0.4159658223670166  0.4099929883796558  0.0812506411646722   T   T   T
  0.5975826911729797  0.0267040363416818  0.1032795179313248   T   T   T
  0.1810808971418185  0.0676711820628433  0.1800031698450260   T   T   T
  0.4022914920463802  0.0553060372411745  0.0706323376103062   T   T   T
  0.6422818590052289  0.1604632088038002  0.0951401243407386   T   T   T
  0.1922994092697583  0.8437965836286381  0.0783553996795803   T   T   T
  0.7794638592767330  0.8611552572677684  0.2060394598135840   T   T   T
  0.2842509092856454  0.8675726140379689  0.2175632688600116   T   T   T
  0.3637642742229302  0.8036577693901031  0.0813171985591995   T   T   T
  0.9319350360828963  0.6695660891590520  0.0854781664351401   T   T   T
  0.4734771250565170  0.5329011917475429  0.0880414752653879   T   T   T
  0.5233518600710452  0.2237221676829579  0.0227558754461878   T   T   T
  0.1553097949504526  0.6342597118542337  0.1030311308853011   T   T   T
  0.5161544508552360  0.3059169876698403  0.1960353823010126   T   T   T
  0.2674001225076766  0.1091532401610265  0.2177248630687328   T   T   T
  0.0852700834117428  0.8876518929154479  0.0782429367946283   T   T   T
  0.9909200936196546  0.5674711151309771  0.0532250312877541   T   T   T
  0.0512787511605983  0.5810512764652366  0.2293350858914027   T   T   T
  0.8327316905576513  0.2205726906127888  0.0858185137247405   T   T   T
  0.7262067107961663  0.1445388483299000  0.1774285079286711   T   T   T
  0.0689805261853398  0.8238454603971596  0.1879036233861476   T   T   T
  0.4107183311432073  0.2596779793989043  0.2042083420234060   T   T   T
  0.0010977695646530  0.1613326752730749  0.1627755694425930   T   T   T
  0.1671138519250881  0.2598072296030345  0.1104022577883019   T   T   T
  0.7019233587703955  0.2770574423232581  0.1504413251007627   T   T   T
  0.3972927479418482  0.5234185566989621  0.1978711200310807   T   T   T
  0.6735767462164066  0.9193706025626147  0.1077999832964572   T   T   T
  0.1269227463780984  0.0542809651844475  0.1230762301256684   T   T   T
  0.3391715385036315  0.6364751110945203  0.1765382225441591   T   T   T
  0.6557006937579437  0.2837241978180169  0.0598981256567635   T   T   T
  0.7274179617372742  0.5763122838645700  0.2261323413912200   T   T   T
  0.2082191605183004  0.5149070796247153  0.1248416911123444   T   T   T
  0.3224843161335702  0.7511304885000558  0.1384336658462895   T   T   T
  0.9805329819141230  0.8340500775240297  0.0851828616786405   T   T   T
  0.9616176539157379  0.8129465931496629  0.2075722427935180   T   T   T
  0.2702890686018140  0.4553651657579281  0.0776567913619473   T   T   T
  0.4322482053926509  0.3933046196587482  0.1793160962243114   T   T   T
  0.8908895597223274  0.7849724902131194  0.1173217295062071   T   T   T
  0.7768786133204166  0.9441247107991183  0.0821257391973542   T   T   T
  0.4693879997019641  0.1521743667779934  0.1767236930186291   T   T   T
  0.3630491821319320  0.5384766805491552  0.0769866941309546   T   T   T
  0.7337323206672474  0.1816402440139765  0.0576958705528151   T   T   T
  0.4923573730188973  0.7043335471775484  0.2391608267317517   T   T   T
  0.7232337782944445  0.4093148793611123  0.1233379072120643   T   T   T
  0.9599606918746264  0.5477958021056876  0.1170522662394515   T   T   T
  0.8809765174984230  0.3497077470866406  0.1934475972608565   T   T   T
  0.3105027280836581  0.9690217571535803  0.1718038477931662   T   T   T
  0.6208191410694637  0.3092506359246863  0.2207980037594885   T   T   T
  0.1875308649433616  0.2868320097948107  0.1732848575504674   T   T   T
  0.8901888835841942  0.3068895882841469  0.1294056011743815   T   T   T
  0.6280504192266378  0.1607969369968458  0.0307230820938444   T   T   T
  0.6839112780341612  0.4346884152679505  0.2322278660553705   T   T   T
  0.5537139371240181  0.1439480663662845  0.1346163717636844   T   T   T
  0.5748755781931392  0.4422758554451849  0.2180049819929096   T   T   T
  0.8566222979500773  0.9436584858274113  0.1761409486595082   T   T   T
  0.1060614915435540  0.7486601471097676  0.0766327492697874   T   T   T
  0.9025703377759678  0.1621768870415436  0.1305735329678018   T   T   T
  0.3644802836078635  0.2964930634283421  0.1086068632016015   T   T   T
  0.6754987107665433  0.0341580876929956  0.1488066083501586   T   T   T
  0.3904204568210487  0.8899691197876209  0.2025154222066663   T   T   T
  0.0428455974233636  0.6376956485724599  0.0997388765103065   T   T   T
  0.7699954511770478  0.2677484671348158  0.2040893546907541   T   T   T
  0.3346817508682131  0.9958080491504196  0.2335942138435287   T   T   T
  0.8618723862569403  0.0009961270484196  0.1160948513925493   T   T   T
  0.1588641867210303  0.4280616304905673  0.0809516386713502   T   T   T
  0.8085299065531282  0.0801128636153482  0.0721782442483368   T   T   T
  0.4386268430146839  0.2789304585101041  0.0587305032668926   T   T   T
  0.2325077124307370  0.3730745529720547  0.1270594500624280   T   T   T
  0.2423618018973890  0.6489415587188300  0.1434735323953541   T   T   T
  0.1226158688336190  0.9456402582472198  0.1669546417064904   T   T   T
  0.4688028709841157  0.7932127770739452  0.1866026393178771   T   T   T
  0.9395239334286530  0.4309413051702698  0.1522475178096080   T   T   T
  0.5894023061749523  0.5682777900892354  0.1876882449130458   T   T   T
  0.7303591086852098  0.4825779154117261  0.0648625416859430   T   T   T
  0.7183855949745466  0.5072131246688394  0.2842954442114632   T   T   T
  0.9810623287748554  0.3039849852408229  0.1690217358466562   T   T   T
  0.9954788899606056  0.9615456759610301  0.0554207537081905   T   T   T
  0.9371383569277408  0.0410287290851796  0.1608536102462149   T   T   T
  0.7855446127029900  0.5298967154919705  0.1167668034958103   T   T   T
  0.7634781774869073  0.7159586491278955  0.2142278276231374   T   T   T
  0.6227520171328582  0.3461306653778730  0.1149227370616389   T   T   T
  0.8057137663491472  0.2202298254671300  0.1486426834472638   T   T   T
  0.6696819710285928  0.6696577606264891  0.1877924633354343   T   T   T
  0.0154380704704600  0.6914412724979636  0.1947809052478960   T   T   T
  0.2597715859254992  0.7352613136650177  0.1933674244054183   T   T   T
  0.5418025127903668  0.1260773539350678  0.0695567502078863   T   T   T
  0.0271284872808215  0.8385411809954995  0.0248738944204862   T   T   T
  0.5392403342603808  0.0896907218374044  0.0037085654654482   T   T   T
  0.4498526849614342  0.3592992894700129  0.2442859252516335   T   T   T
  0.6648918179752482  0.0541048597612714  0.2150177574724129   T   T   T
  0.3226188226703826  0.4299908911191157  0.1741072521999320   T   T   T
  0.4941180414960153  0.3656776100604151  0.0158487701303968   T   T   T
  0.0812424886991621  0.5898656984423085  0.1656379791376872   T   T   T
  0.1382919745749142  0.3220518532178340  0.2306448805139348   T   T   T
  0.3352106880544650  0.1095162771856776  0.2718863575463830   T   T   T
  0.8298870508530820  0.1713890323534656  0.0235207694365656   T   T   T
  0.3381592604958901  0.3361550628759661  0.0458462019859445   T   T   T
  0.5391817726492584  0.2369056191416382  0.2539299547963635   T   T   T
  0.2979064663985292  0.5415545822721548  0.0252056778525987   T   T   T
  0.0959829825104901  0.3072844166408848  0.0677092152295946   T   T   T
  0.8576469487054728  0.7800947284943517  0.2379614929708780   T   T   T
  0.7570499560189083  0.8008514345145635  0.2650779533071235   T   T   T
  0.9083292232155127  0.1589162263132406  0.1975741956840268   T   T   T
  0.5589024049206391  0.9218078914567357  0.2169996353969343   T   T   T
  0.1022505973385920  0.6228393241299395  0.0437877309605979   T   T   T
  0.1796817281681639  0.0509398528763357  0.2463097288616719   T   T   T
  0.1816172612231741  0.8369125593059110  0.1908460175626005   T   T   T
  0.4961025721563057  0.6325636727970595  0.0442787834329164   T   T   T
  0.5397893206269583  0.4945102123687276  0.0363641509832347   T   T   T
  0.5139039451407953  0.5556935430254317  0.2380691434259176   T   T   T
  0.8357161317613806  0.7292875983963335  0.0647605780637814   T   T   T
  0.6272315713347727  0.4204616100486547  0.0563924445846004   T   T   T
  0.8741700722188569  0.9673039298272548  0.0516723984004595   T   T   T
  0.6254392457684241  0.5507125635227532  0.2498058105321870   T   T   T
  0.0808664300931342  0.2458091331723305  0.1882115557467395   T   T   T
  0.7583849666946003  0.0024601985156668  0.1897226748746681   T   T   T
  0.4063855943447616  0.5264879353196534  0.3804423303563552   T   T   T
  0.4423394344073596  0.5171254635144588  0.2761750039061831   T   T   T
  0.5391568726879867  0.4742617019107179  0.2885034330355043   T   T   T
  0.5043346321815435  0.4870614750781266  0.3929766426924721   T   T   T
  0.6038670945835497  0.4233255773808540  0.3254654145671572   T   T   T
  0.6639956791914656  0.4334717269951996  0.3689629461863594   T   T   T
  0.6901855215322490  0.4484920293109120  0.4241984364542262   T   T   T
  0.5641182373588738  0.5925656181198455  0.3838490818362657   T   T   T
  0.6960246762277555  0.5237278842003631  0.4738714665147797   T   T   T
  0.5691333951635954  0.6685850849921970  0.4329126144059026   T   T   T
  0.5541898282579475  0.6964491124870864  0.4857992554772743   T   T   T
  0.6045261524439242  0.7324970758409250  0.5139433703958423   T   T   T
  0.6112812335186342  0.7508686214944703  0.4708235951038018   T   T   T
  0.6692765069626883  0.5714901651249997  0.5217988020897839   T   T   T
  0.7181370179708200  0.6330613114661328  0.5029809624261106   T   T   T
  0.6686599019325622  0.6657140851923279  0.5326862360939484   T   T   T
  0.2259560962027412  0.0790300861159436  0.0631427045743905   T   T   T
  0.3101758606274663  0.0563234547034767  0.0288742257933328   T   T   T
  0.1063930464976081  0.9758597553672019  0.0656413085275055   T   T   T
  0.4355387819124213  0.0856829944779642  0.0752713740128718   T   T   T
  0.1382438236649951  0.3820809652626718  0.0751990633618699   T   T   T
  0.0581424508695560  0.3176682973943937  0.0590723073822046   T   T   T
  0.2992898052013857  0.4097823041568299  0.1561249021953986   T   T   T
  0.3072949862294135  0.3708895285934800  0.0510042974619477   T   T   T
  0.4668016590990753  0.3616007676732243  0.9976636588744064   T   T   T
  0.4593412334601218  0.4107783488341497  0.2488288988596037   T   T   T
  0.1724450059156483  0.3436714083194563  0.2402060397672219   T   T   T
  0.3405864058998606  0.1614341405507542  0.2771578795962729   T   T   T
  0.1395467823198130  0.0431768302510291  0.2508913129309147   T   T   T
  0.5197587098693973  0.6601315167208213  0.0287587521308114   T   T   T
  0.2247330995374796  0.8560722058397251  0.0926244407060085   T   T   T
  0.3849850772197217  0.7591914178474610  0.0758045725986102   T   T   T
  0.0683124241819901  0.5928064962624608  0.0390964944063520   T   T   T
  0.2015328718283446  0.7881589458432209  0.1895005472673928   T   T   T
  0.2798177137644052  0.7760496452860491  0.2052674783667277   T   T   T
  0.0731371332275637  0.6005465902267100  0.1421381894265476   T   T   T
  0.2627086600709435  0.5541761812829704  0.0137976369419031   T   T   T
  0.0460205123474320  0.7906788287302983  0.0240833135344715   T   T   T
  0.0237215094938455  0.0018408178561328  0.0537231218160939   T   T   T
  0.3721395449383920  0.6109349068922274  0.2554796116224123   T   T   T
  0.2434040548391977  0.8742144308015078  0.2119891090016124   T   T   T
  0.5591016218972461  0.0427373597680902  0.0021075616368717   T   T   T
  0.6955375564077847  0.4585382291970769  0.0558676676347649   T   T   T
  0.5951487996257521  0.4524146464275624  0.0479572079086794   T   T   T
  0.8302854601806727  0.2191363164819203  0.0124525750167321   T   T   T
  0.8695254629896342  0.1454699483480615  0.2033611646787801   T   T   T
  0.8480540957172451  0.3176552508568640  0.1971295108155135   T   T   T
  0.7407631648386103  0.5472829125586902  0.2937091073321942   T   T   T
  0.5137038212993242  0.2723694061875881  0.2646874619888096   T   T   T
  0.6346439859136487  0.0910844508526621  0.2165009556349816   T   T   T
  0.7431125773259116  0.2846164032266797  0.2209280581982988   T   T   T
  0.9583342922345872  0.5597937975945669  0.0386526123829087   T   T   T
  0.7123578193453499  0.7726547562972583  0.0943342451130728   T   T   T
  0.6992221495175097  0.6475534412035339  0.0661793630942539   T   T   T
  0.5147722925387275  0.4542911043662914  0.0281081173063878   T   T   T
  0.9614166441498944  0.8666823276575595  0.2091572263038499   T   T   T
  0.8029663057410877  0.7620859161487480  0.0692798426165517   T   T   T
  0.9158787583261491  0.9724108853825792  0.0526024020599117   T   T   T
  0.0609041228463918  0.5297930325858458  0.2338457323380568   T   T   T
  0.5078818216777812  0.6093649813300396  0.2423547532151471   T   T   T
  0.4529224638765615  0.6944506950823641  0.2469280783832231   T   T   T
  0.8910932716929777  0.7875883882331309  0.2236176612255672   T   T   T
  0.7728703532125032  0.8353620663445732  0.2811800295131003   T   T   T
  0.5948079562530681  0.9341272265108129  0.2277983079628050   T   T   T
  0.8989998648554068  0.9734427563177567  0.1471431318545498   T   T   T
  0.3298199718256504  0.9306176493648727  0.2064877953278627   T   T   T
  0.0218964095007064  0.8792861809177398  0.0606648703063018   T   T   T
  0.5589645885628984  0.1493173801102653  0.0312549900268325   T   T   T
  0.4517655910474817  0.3314000085304244  0.2055297613807592   T   T   T
  0.7067497034350350  0.0596514704359082  0.1828309399444503   T   T   T
  0.7891710198075046  0.9252189498421058  0.1791059231741284   T   T   T
  0.4365769459422749  0.8663049098736922  0.1745373367759221   T   T   T
  0.3872772144292875  0.4583278600137787  0.1708346697762883   T   T   T
  0.4999255066965795  0.2958985185652301  0.0421355142326492   T   T   T
  0.3342070795634103  0.2217403133262134  0.1220145730839218   T   T   T
  0.0306124586675814  0.6040586163762565  0.1923196621907059   T   T   T
  0.1618419692761326  0.0110613803199760  0.1514568911727802   T   T   T
  0.1442959205142727  0.2589941416885958  0.2022493535363309   T   T   T
  0.3283080707668660  0.0844733230664119  0.2333304756397153   F   F   T
  0.1298428662695497  0.8251449893546577  0.0923075624366042   T   T   T
  0.8012984842305330  0.1637526453960044  0.0601382070063419   T   T   T
  0.6328209009608460  0.3953723784327810  0.2110578797955647   T   T   T
  0.6068533806643810  0.6495732222632256  0.1743942607267518   T   T   T
  0.3877042012689955  0.3304166707336265  0.0737628082931658   F   F   T
  0.8580988684603662  0.2286022456931372  0.1231238639842169   T   T   T
  0.3481416060228035  0.8222409563051657  0.1196162080534386   T   T   T
  0.2859080185043581  0.9666294696185673  0.1344356632539250   F   F   T
  0.1326556020296823  0.0859833788544504  0.0851065510550178   T   T   T
  0.4064247819527028  0.1801311163588677  0.1860081580349542   T   T   T
  0.9798158488732387  0.6066801125820442  0.0896191719508427   T   T   T
  0.2140361043705936  0.2888005906211287  0.1365026189178858   T   T   T
  0.2158357448033900  0.6006273881819949  0.1138583393313840   T   T   T
  0.2917650319501068  0.6928052494804563  0.1629409545412046   T   T   T
  0.6902261655163492  0.5184542231559849  0.2478770763213867   T   T   T
  0.5628880759279533  0.2595557839046461  0.2173223496648362   T   T   T
  0.5351848442454813  0.1317090022333826  0.1729865519655960   T   T   T
  0.4926766922779713  0.7146458065148317  0.1983877533365946   T   T   T
  0.2975018259698686  0.5349261603528790  0.0654532607677281   T   T   T
  0.7279524247690897  0.4895697682795194  0.1050812121499888   T   T   T
  0.6756296610422485  0.3568644405468661  0.1402259976754028   T   T   T
  0.1033998517278873  0.2451434288641453  0.0972854188412183   T   T   T
  0.5841283692963515  0.1141397842037599  0.1013637010244871   T   T   T
  0.7911360384391836  0.7898609862493151  0.2300672015586672   T   T   T
  0.7395723926336328  0.8925967211298298  0.1064226626760175   T   T   T
  0.6353849870864717  0.9771387739099572  0.1286327708634986   T   T   T
  0.2151677812297910  0.4407830489120244  0.1023915983762400   T   T   T
  0.9366279276697250  0.1302353064768096  0.1628923545528022   T   T   T
  0.0110322153601118  0.7759810165050851  0.1838756785765173   T   T   T
  0.5454905421399198  0.9580058187521752  0.1810290596451103   T   T   T
  0.3933014938332874  0.6122654862172493  0.1987848670270569   T   T   T
  0.3387083883173881  0.0772621968378783  0.0822054762730156   T   T   T
  0.1022362692885991  0.6601050915353505  0.0804966410384356   T   T   T
  0.1991698329183249  0.1030968408579693  0.2154570343576761   T   T   T
  0.1250611341726295  0.8561300456608306  0.1695283035949882   T   T   T
  0.7485309460059657  0.2270889963722538  0.1698346627054510   T   T   T
  0.9363102496894697  0.5196058310218561  0.1529753804694606   F   F   T
  0.5221435596399849  0.5599994788003343  0.0625972956344398   T   T   T
  0.9510420842077865  0.8269930605529072  0.1212060261911869   T   T   T
  0.5745449154582071  0.5314754662196123  0.2234820872160572   T   T   T
  0.6338928969740489  0.6065514197480595  0.1031537729526473   T   T   T
  0.8164621293852873  0.5862347909240100  0.1421912148679126   T   T   T
  0.6671070451214054  0.1960273662991049  0.0607645416679101   T   T   T
  0.4135243096779065  0.4932212802140724  0.0953356933972375   T   T   T
  0.0293009387493096  0.2431672859886805  0.1617954176868033   T   T   T
  0.8733102997912822  0.7100961716726796  0.0972311142682772   T   T   T
  0.6120823870720855  0.3439443016688273  0.0751607834242393   F   F   T
  0.8318962419416223  0.9980437172820333  0.0798031208220445   T   T   T
  0.9218245346522533  0.3471048634576546  0.1612580879087283   T   T   T
  0.7328195790669360  0.6440693445369529  0.1996178409705757   T   T   T
 
  0.00000000E+00  0.00000000E+00  0.00000000E+00
  0.00000000E+00  0.00000000E+00  0.00000000E+00
  0.00000000E+00  0.00000000E+00  0.00000000E+00
  0.00000000E+00  0.00000000E+00  0.00000000E+00
  0.00000000E+00  0.00000000E+00  0.00000000E+00
  0.00000000E+00  0.00000000E+00  0.00000000E+00
  0.00000000E+00  0.00000000E+00  0.00000000E+00
  0.00000000E+00  0.00000000E+00  0.00000000E+00
  0.00000000E+00  0.00000000E+00  0.00000000E+00
  0.00000000E+00  0.00000000E+00  0.00000000E+00
  0.00000000E+00  0.00000000E+00  0.00000000E+00
  0.00000000E+00  0.00000000E+00  0.00000000E+00
  0.00000000E+00  0.00000000E+00  0.00000000E+00
  0.00000000E+00  0.00000000E+00  0.00000000E+00
  0.00000000E+00  0.00000000E+00  0.00000000E+00
  0.00000000E+00  0.00000000E+00  0.00000000E+00
  0.00000000E+00  0.00000000E+00  0.00000000E+00
  0.00000000E+00  0.00000000E+00  0.00000000E+00
  0.00000000E+00  0.00000000E+00  0.00000000E+00
  0.00000000E+00  0.00000000E+00  0.00000000E+00
  0.00000000E+00  0.00000000E+00  0.00000000E+00
  0.00000000E+00  0.00000000E+00  0.00000000E+00
  0.00000000E+00  0.00000000E+00  0.00000000E+00
  0.00000000E+00  0.00000000E+00  0.00000000E+00
  0.00000000E+00  0.00000000E+00  0.00000000E+00
  0.00000000E+00  0.00000000E+00  0.00000000E+00
  0.00000000E+00  0.00000000E+00  0.00000000E+00
  0.00000000E+00  0.00000000E+00  0.00000000E+00
  0.00000000E+00  0.00000000E+00  0.00000000E+00
  0.00000000E+00  0.00000000E+00  0.00000000E+00
  0.00000000E+00  0.00000000E+00  0.00000000E+00
  0.00000000E+00  0.00000000E+00  0.00000000E+00
  0.00000000E+00  0.00000000E+00  0.00000000E+00
  0.00000000E+00  0.00000000E+00  0.00000000E+00
  0.00000000E+00  0.00000000E+00  0.00000000E+00
  0.00000000E+00  0.00000000E+00  0.00000000E+00
  0.00000000E+00  0.00000000E+00  0.00000000E+00
  0.00000000E+00  0.00000000E+00  0.00000000E+00
  0.00000000E+00  0.00000000E+00  0.00000000E+00
  0.00000000E+00  0.00000000E+00  0.00000000E+00
  0.00000000E+00  0.00000000E+00  0.00000000E+00
  0.00000000E+00  0.00000000E+00  0.00000000E+00
  0.00000000E+00  0.00000000E+00  0.00000000E+00
  0.00000000E+00  0.00000000E+00  0.00000000E+00
  0.00000000E+00  0.00000000E+00  0.00000000E+00
  0.00000000E+00  0.00000000E+00  0.00000000E+00
  0.00000000E+00  0.00000000E+00  0.00000000E+00
  0.00000000E+00  0.00000000E+00  0.00000000E+00
  0.00000000E+00  0.00000000E+00  0.00000000E+00
  0.00000000E+00  0.00000000E+00  0.00000000E+00
  0.00000000E+00  0.00000000E+00  0.00000000E+00
  0.00000000E+00  0.00000000E+00  0.00000000E+00
  0.00000000E+00  0.00000000E+00  0.00000000E+00
  0.00000000E+00  0.00000000E+00  0.00000000E+00
  0.00000000E+00  0.00000000E+00  0.00000000E+00
  0.00000000E+00  0.00000000E+00  0.00000000E+00
  0.00000000E+00  0.00000000E+00  0.00000000E+00
  0.00000000E+00  0.00000000E+00  0.00000000E+00
  0.00000000E+00  0.00000000E+00  0.00000000E+00
  0.00000000E+00  0.00000000E+00  0.00000000E+00
  0.00000000E+00  0.00000000E+00  0.00000000E+00
  0.00000000E+00  0.00000000E+00  0.00000000E+00
  0.00000000E+00  0.00000000E+00  0.00000000E+00
  0.00000000E+00  0.00000000E+00  0.00000000E+00
  0.00000000E+00  0.00000000E+00  0.00000000E+00
  0.00000000E+00  0.00000000E+00  0.00000000E+00
  0.00000000E+00  0.00000000E+00  0.00000000E+00
  0.00000000E+00  0.00000000E+00  0.00000000E+00
  0.00000000E+00  0.00000000E+00  0.00000000E+00
  0.00000000E+00  0.00000000E+00  0.00000000E+00
  0.00000000E+00  0.00000000E+00  0.00000000E+00
  0.00000000E+00  0.00000000E+00  0.00000000E+00
  0.00000000E+00  0.00000000E+00  0.00000000E+00
  0.00000000E+00  0.00000000E+00  0.00000000E+00
  0.00000000E+00  0.00000000E+00  0.00000000E+00
  0.00000000E+00  0.00000000E+00  0.00000000E+00
  0.00000000E+00  0.00000000E+00  0.00000000E+00
  0.00000000E+00  0.00000000E+00  0.00000000E+00
  0.00000000E+00  0.00000000E+00  0.00000000E+00
  0.00000000E+00  0.00000000E+00  0.00000000E+00
  0.00000000E+00  0.00000000E+00  0.00000000E+00
  0.00000000E+00  0.00000000E+00  0.00000000E+00
  0.00000000E+00  0.00000000E+00  0.00000000E+00
  0.00000000E+00  0.00000000E+00  0.00000000E+00
  0.00000000E+00  0.00000000E+00  0.00000000E+00
  0.00000000E+00  0.00000000E+00  0.00000000E+00
  0.00000000E+00  0.00000000E+00  0.00000000E+00
  0.00000000E+00  0.00000000E+00  0.00000000E+00
  0.00000000E+00  0.00000000E+00  0.00000000E+00
  0.00000000E+00  0.00000000E+00  0.00000000E+00
  0.00000000E+00  0.00000000E+00  0.00000000E+00
  0.00000000E+00  0.00000000E+00  0.00000000E+00
  0.00000000E+00  0.00000000E+00  0.00000000E+00
  0.00000000E+00  0.00000000E+00  0.00000000E+00
  0.00000000E+00  0.00000000E+00  0.00000000E+00
  0.00000000E+00  0.00000000E+00  0.00000000E+00
  0.00000000E+00  0.00000000E+00  0.00000000E+00
  0.00000000E+00  0.00000000E+00  0.00000000E+00
  0.00000000E+00  0.00000000E+00  0.00000000E+00
  0.00000000E+00  0.00000000E+00  0.00000000E+00
  0.00000000E+00  0.00000000E+00  0.00000000E+00
  0.00000000E+00  0.00000000E+00  0.00000000E+00
  0.00000000E+00  0.00000000E+00  0.00000000E+00
  0.00000000E+00  0.00000000E+00  0.00000000E+00
  0.00000000E+00  0.00000000E+00  0.00000000E+00
  0.00000000E+00  0.00000000E+00  0.00000000E+00
  0.00000000E+00  0.00000000E+00  0.00000000E+00
  0.00000000E+00  0.00000000E+00  0.00000000E+00
  0.00000000E+00  0.00000000E+00  0.00000000E+00
  0.00000000E+00  0.00000000E+00  0.00000000E+00
  0.00000000E+00  0.00000000E+00  0.00000000E+00
  0.00000000E+00  0.00000000E+00  0.00000000E+00
  0.00000000E+00  0.00000000E+00  0.00000000E+00
  0.00000000E+00  0.00000000E+00  0.00000000E+00
  0.00000000E+00  0.00000000E+00  0.00000000E+00
  0.00000000E+00  0.00000000E+00  0.00000000E+00
  0.00000000E+00  0.00000000E+00  0.00000000E+00
  0.00000000E+00  0.00000000E+00  0.00000000E+00
  0.00000000E+00  0.00000000E+00  0.00000000E+00
  0.00000000E+00  0.00000000E+00  0.00000000E+00
  0.00000000E+00  0.00000000E+00  0.00000000E+00
  0.00000000E+00  0.00000000E+00  0.00000000E+00
  0.00000000E+00  0.00000000E+00  0.00000000E+00
  0.00000000E+00  0.00000000E+00  0.00000000E+00
  0.00000000E+00  0.00000000E+00  0.00000000E+00
  0.00000000E+00  0.00000000E+00  0.00000000E+00
  0.00000000E+00  0.00000000E+00  0.00000000E+00
  0.00000000E+00  0.00000000E+00  0.00000000E+00
  0.00000000E+00  0.00000000E+00  0.00000000E+00
  0.00000000E+00  0.00000000E+00  0.00000000E+00
  0.00000000E+00  0.00000000E+00  0.00000000E+00
  0.00000000E+00  0.00000000E+00  0.00000000E+00
  0.00000000E+00  0.00000000E+00  0.00000000E+00
  0.00000000E+00  0.00000000E+00  0.00000000E+00
  0.00000000E+00  0.00000000E+00  0.00000000E+00
  0.00000000E+00  0.00000000E+00  0.00000000E+00
  0.00000000E+00  0.00000000E+00  0.00000000E+00
  0.00000000E+00  0.00000000E+00  0.00000000E+00
  0.00000000E+00  0.00000000E+00  0.00000000E+00
  0.00000000E+00  0.00000000E+00  0.00000000E+00
  0.00000000E+00  0.00000000E+00  0.00000000E+00
  0.00000000E+00  0.00000000E+00  0.00000000E+00
  0.00000000E+00  0.00000000E+00  0.00000000E+00
  0.00000000E+00  0.00000000E+00  0.00000000E+00
  0.00000000E+00  0.00000000E+00  0.00000000E+00
  0.00000000E+00  0.00000000E+00  0.00000000E+00
  0.00000000E+00  0.00000000E+00  0.00000000E+00
  0.00000000E+00  0.00000000E+00  0.00000000E+00
  0.00000000E+00  0.00000000E+00  0.00000000E+00
  0.00000000E+00  0.00000000E+00  0.00000000E+00
  0.00000000E+00  0.00000000E+00  0.00000000E+00
  0.00000000E+00  0.00000000E+00  0.00000000E+00
  0.00000000E+00  0.00000000E+00  0.00000000E+00
  0.00000000E+00  0.00000000E+00  0.00000000E+00
  0.00000000E+00  0.00000000E+00  0.00000000E+00
  0.00000000E+00  0.00000000E+00  0.00000000E+00
  0.00000000E+00  0.00000000E+00  0.00000000E+00
  0.00000000E+00  0.00000000E+00  0.00000000E+00
  0.00000000E+00  0.00000000E+00  0.00000000E+00
  0.00000000E+00  0.00000000E+00  0.00000000E+00
  0.00000000E+00  0.00000000E+00  0.00000000E+00
  0.00000000E+00  0.00000000E+00  0.00000000E+00
  0.00000000E+00  0.00000000E+00  0.00000000E+00
  0.00000000E+00  0.00000000E+00  0.00000000E+00
  0.00000000E+00  0.00000000E+00  0.00000000E+00
  0.00000000E+00  0.00000000E+00  0.00000000E+00
  0.00000000E+00  0.00000000E+00  0.00000000E+00
  0.00000000E+00  0.00000000E+00  0.00000000E+00
  0.00000000E+00  0.00000000E+00  0.00000000E+00
  0.00000000E+00  0.00000000E+00  0.00000000E+00
  0.00000000E+00  0.00000000E+00  0.00000000E+00
  0.00000000E+00  0.00000000E+00  0.00000000E+00
  0.00000000E+00  0.00000000E+00  0.00000000E+00
  0.00000000E+00  0.00000000E+00  0.00000000E+00
  0.00000000E+00  0.00000000E+00  0.00000000E+00
  0.00000000E+00  0.00000000E+00  0.00000000E+00
  0.00000000E+00  0.00000000E+00  0.00000000E+00
  0.00000000E+00  0.00000000E+00  0.00000000E+00
  0.00000000E+00  0.00000000E+00  0.00000000E+00
  0.00000000E+00  0.00000000E+00  0.00000000E+00
  0.00000000E+00  0.00000000E+00  0.00000000E+00
  0.00000000E+00  0.00000000E+00  0.00000000E+00
  0.00000000E+00  0.00000000E+00  0.00000000E+00
  0.00000000E+00  0.00000000E+00  0.00000000E+00
  0.00000000E+00  0.00000000E+00  0.00000000E+00
  0.00000000E+00  0.00000000E+00  0.00000000E+00
  0.00000000E+00  0.00000000E+00  0.00000000E+00
  0.00000000E+00  0.00000000E+00  0.00000000E+00
  0.00000000E+00  0.00000000E+00  0.00000000E+00
  0.00000000E+00  0.00000000E+00  0.00000000E+00
  0.00000000E+00  0.00000000E+00  0.00000000E+00
  0.00000000E+00  0.00000000E+00  0.00000000E+00
  0.00000000E+00  0.00000000E+00  0.00000000E+00
  0.00000000E+00  0.00000000E+00  0.00000000E+00
  0.00000000E+00  0.00000000E+00  0.00000000E+00
  0.00000000E+00  0.00000000E+00  0.00000000E+00
  0.00000000E+00  0.00000000E+00  0.00000000E+00
  0.00000000E+00  0.00000000E+00  0.00000000E+00
  0.00000000E+00  0.00000000E+00  0.00000000E+00
  0.00000000E+00  0.00000000E+00  0.00000000E+00
  0.00000000E+00  0.00000000E+00  0.00000000E+00
  0.00000000E+00  0.00000000E+00  0.00000000E+00
  0.00000000E+00  0.00000000E+00  0.00000000E+00
  0.00000000E+00  0.00000000E+00  0.00000000E+00
  0.00000000E+00  0.00000000E+00  0.00000000E+00
  0.00000000E+00  0.00000000E+00  0.00000000E+00
  0.00000000E+00  0.00000000E+00  0.00000000E+00
  0.00000000E+00  0.00000000E+00  0.00000000E+00
  0.00000000E+00  0.00000000E+00  0.00000000E+00
  0.00000000E+00  0.00000000E+00  0.00000000E+00
  0.00000000E+00  0.00000000E+00  0.00000000E+00
  0.00000000E+00  0.00000000E+00  0.00000000E+00
  0.00000000E+00  0.00000000E+00  0.00000000E+00
  0.00000000E+00  0.00000000E+00  0.00000000E+00
  0.00000000E+00  0.00000000E+00  0.00000000E+00
  0.00000000E+00  0.00000000E+00  0.00000000E+00
  0.00000000E+00  0.00000000E+00  0.00000000E+00
  0.00000000E+00  0.00000000E+00  0.00000000E+00
  0.00000000E+00  0.00000000E+00  0.00000000E+00
  0.00000000E+00  0.00000000E+00  0.00000000E+00
  0.00000000E+00  0.00000000E+00  0.00000000E+00
  0.00000000E+00  0.00000000E+00  0.00000000E+00
  0.00000000E+00  0.00000000E+00  0.00000000E+00
  0.00000000E+00  0.00000000E+00  0.00000000E+00
  0.00000000E+00  0.00000000E+00  0.00000000E+00
  0.00000000E+00  0.00000000E+00  0.00000000E+00
  0.00000000E+00  0.00000000E+00  0.00000000E+00
  0.00000000E+00  0.00000000E+00  0.00000000E+00
  0.00000000E+00  0.00000000E+00  0.00000000E+00
  0.00000000E+00  0.00000000E+00  0.00000000E+00
  0.00000000E+00  0.00000000E+00  0.00000000E+00
  0.00000000E+00  0.00000000E+00  0.00000000E+00
  0.00000000E+00  0.00000000E+00  0.00000000E+00
  0.00000000E+00  0.00000000E+00  0.00000000E+00
  0.00000000E+00  0.00000000E+00  0.00000000E+00
  0.00000000E+00  0.00000000E+00  0.00000000E+00
  0.00000000E+00  0.00000000E+00  0.00000000E+00
  0.00000000E+00  0.00000000E+00  0.00000000E+00
  0.00000000E+00  0.00000000E+00  0.00000000E+00
  0.00000000E+00  0.00000000E+00  0.00000000E+00
  0.00000000E+00  0.00000000E+00  0.00000000E+00
  0.00000000E+00  0.00000000E+00  0.00000000E+00
  0.00000000E+00  0.00000000E+00  0.00000000E+00
  0.00000000E+00  0.00000000E+00  0.00000000E+00
  0.00000000E+00  0.00000000E+00  0.00000000E+00
  0.00000000E+00  0.00000000E+00  0.00000000E+00
  0.00000000E+00  0.00000000E+00  0.00000000E+00
  0.00000000E+00  0.00000000E+00  0.00000000E+00
  0.00000000E+00  0.00000000E+00  0.00000000E+00
  0.00000000E+00  0.00000000E+00  0.00000000E+00
  0.00000000E+00  0.00000000E+00  0.00000000E+00
  0.00000000E+00  0.00000000E+00  0.00000000E+00
  0.00000000E+00  0.00000000E+00  0.00000000E+00
  0.00000000E+00  0.00000000E+00  0.00000000E+00
  0.00000000E+00  0.00000000E+00  0.00000000E+00
  0.00000000E+00  0.00000000E+00  0.00000000E+00
  0.00000000E+00  0.00000000E+00  0.00000000E+00
  0.00000000E+00  0.00000000E+00  0.00000000E+00
  0.00000000E+00  0.00000000E+00  0.00000000E+00
  0.00000000E+00  0.00000000E+00  0.00000000E+00
  0.00000000E+00  0.00000000E+00  0.00000000E+00
  0.00000000E+00  0.00000000E+00  0.00000000E+00
  0.00000000E+00  0.00000000E+00  0.00000000E+00
  0.00000000E+00  0.00000000E+00  0.00000000E+00
  0.00000000E+00  0.00000000E+00  0.00000000E+00
  0.00000000E+00  0.00000000E+00  0.00000000E+00
  0.00000000E+00  0.00000000E+00  0.00000000E+00
  0.00000000E+00  0.00000000E+00  0.00000000E+00
  0.00000000E+00  0.00000000E+00  0.00000000E+00
  0.00000000E+00  0.00000000E+00  0.00000000E+00
  0.00000000E+00  0.00000000E+00  0.00000000E+00
  0.00000000E+00  0.00000000E+00  0.00000000E+00
  0.00000000E+00  0.00000000E+00  0.00000000E+00
  0.00000000E+00  0.00000000E+00  0.00000000E+00
  0.00000000E+00  0.00000000E+00  0.00000000E+00
  0.00000000E+00  0.00000000E+00  0.00000000E+00
  0.00000000E+00  0.00000000E+00  0.00000000E+00
  0.00000000E+00  0.00000000E+00  0.00000000E+00
  0.00000000E+00  0.00000000E+00  0.00000000E+00
  0.00000000E+00  0.00000000E+00  0.00000000E+00
  0.00000000E+00  0.00000000E+00  0.00000000E+00
  0.00000000E+00  0.00000000E+00  0.00000000E+00
  0.00000000E+00  0.00000000E+00  0.00000000E+00
  0.00000000E+00  0.00000000E+00  0.00000000E+00
  0.00000000E+00  0.00000000E+00  0.00000000E+00
  0.00000000E+00  0.00000000E+00  0.00000000E+00
  0.00000000E+00  0.00000000E+00  0.00000000E+00
  0.00000000E+00  0.00000000E+00  0.00000000E+00
  0.00000000E+00  0.00000000E+00  0.00000000E+00
  0.00000000E+00  0.00000000E+00  0.00000000E+00
  0.00000000E+00  0.00000000E+00  0.00000000E+00
  0.00000000E+00  0.00000000E+00  0.00000000E+00
  0.00000000E+00  0.00000000E+00  0.00000000E+00
  0.00000000E+00  0.00000000E+00  0.00000000E+00
  0.00000000E+00  0.00000000E+00  0.00000000E+00
  0.00000000E+00  0.00000000E+00  0.00000000E+00
  0.00000000E+00  0.00000000E+00  0.00000000E+00
  0.00000000E+00  0.00000000E+00  0.00000000E+00
  0.00000000E+00  0.00000000E+00  0.00000000E+00
  0.00000000E+00  0.00000000E+00  0.00000000E+00
  0.00000000E+00  0.00000000E+00  0.00000000E+00
  0.00000000E+00  0.00000000E+00  0.00000000E+00
  0.00000000E+00  0.00000000E+00  0.00000000E+00
