# Supplementary material for: Adsorption of 4-(N,N-Dimethylamino)-4′-nitrostilbene on an Amorphous Silica Glass Surface
Source: J Phys Chem C Nanomater Interfaces. 2023 Nov 17;127(47):22964–74. doi: 10.1021/acs.jpcc.3c05552 (PMC10694811; doi:10.1021/acs.jpcc.3c05552)
Supplement: Supplementary file 2 — jp3c05552_si_002.zip [file jp3c05552_si_002.zip › contcar/D8_CONTCAR]

DANS                                    
   1.00000000000000     
    23.7420005797999991    0.0000000000000000    0.0000000000000000
     0.0000000000000000   18.2761001587000003    0.0000000000000000
     0.0000000000000000    0.0000000000000000   40.4500007628999967
   C    N    O    H    Si
    16     2   156    64    65
Selective dynamics
Direct
  0.4779466807350297  0.5708917498398957  0.3228895208681882   T   T   T
  0.4237782490109940  0.5912420591921472  0.3333881372136545   T   T   T
  0.4070962315118957  0.5804657390494971  0.3663527733327105   T   T   T
  0.4452344279748225  0.5510658266051358  0.3885625578975115   T   T   T
  0.4998738879274021  0.5287697016022737  0.3786268391227400   T   T   T
  0.5146805979098986  0.5385981841229279  0.3450294588325267   T   T   T
  0.5407353264921726  0.5063654326713176  0.4033051449467539   T   T   T
  0.5885119426124364  0.4655994015509531  0.3999193630024342   T   T   T
  0.6056005116821541  0.4144335292083281  0.3743565177404147   T   T   T
  0.6634770711018585  0.4028247467184809  0.3679119662173089   T   T   T
  0.5673814786277226  0.3669300074152485  0.3583934755974216   T   T   T
  0.6824206079067420  0.3489659059857071  0.3466821956518446   T   T   T
  0.5856516530706144  0.3101316342471289  0.3381712745450885   T   T   T
  0.6441739936793147  0.2988669035836322  0.3318402425651831   T   T   T
  0.6243356032759142  0.1857081767768408  0.3015495505162140   T   T   T
  0.7220216535583548  0.2359604202103372  0.3042417779619275   T   T   T
  0.6629919615585121  0.2413077951126899  0.3135599032765304   T   T   T
  0.3845767455179631  0.6240928786474773  0.3108246669278772   T   T   T
  0.4015510242982483  0.6425343891494254  0.2815317235686022   T   T   T
  0.3341986479599320  0.6344662337428917  0.3198469396158169   T   T   T
  0.8003542724186011  0.1090851995029474  0.2281221671986257   T   T   T
  0.2625238209183488  0.8120506171693533  0.2089226137026697   T   T   T
  0.6799307733875659  0.0262988636673330  0.1834252725566782   T   T   T
  0.3460675709009542  0.6695109697135271  0.2161259383134835   T   T   T
  0.1319092787771324  0.5531607815976270  0.1384735853905629   T   T   T
  0.8713825533878801  0.8201373632563963  0.1674283493784582   T   T   T
  0.4064208590989981  0.9372186651937057  0.1455108681329295   T   T   T
  0.6164858514398420  0.4904552144287671  0.1624606492115395   T   T   T
  0.0575513797181397  0.9117031842770993  0.1614170932903700   T   T   T
  0.7305794550056728  0.2402149591277038  0.1635624484207100   T   T   T
  0.4265748809000924  0.1830516345615747  0.1015259319688896   T   T   T
  0.4525435838621991  0.3219050199296443  0.2288564770429074   T   T   T
  0.1631827245848205  0.6649673598024157  0.1751421666029832   T   T   T
  0.9459278511738246  0.2553712048512053  0.1759536922883151   T   T   T
  0.4264789251117932  0.5663123151064254  0.2064645335140830   T   T   T
  0.5129448688363445  0.9240296699607862  0.1251155836860606   T   T   T
  0.8404746256688649  0.1793312195731070  0.0816591076228590   T   T   T
  0.7456389614949643  0.5977528635079523  0.2173512317977449   T   T   T
  0.3925062173823268  0.6501264128478007  0.1578223132529159   T   T   T
  0.0083981297538503  0.7821733354046627  0.1543608053528509   T   T   T
  0.3258766555374811  0.5451383259076680  0.1805806439571036   T   T   T
  0.6272392538633321  0.1318176546078331  0.0827031729114805   T   T   T
  0.5969917804173979  0.8462380734157324  0.1505399484105529   T   T   T
  0.6935583432382281  0.0617696088050409  0.2465039669099428   T   T   T
  0.3528882194199667  0.3999135416933954  0.1262134780815594   T   T   T
  0.2337390784974095  0.6179069034108191  0.1296106653895903   T   T   T
  0.9004001288662258  0.1610622790657935  0.2179872879029595   T   T   T
  0.6189644406136348  0.6447751614137931  0.0617379437303034   T   T   T
  0.6961402165793332  0.8825597792561981  0.1784743121546611   T   T   T
  0.0269457902507094  0.5574885225387289  0.1172470476814048   T   T   T
  0.4570205574099481  0.0478989187151858  0.1153131081794850   T   T   T
  0.6331065593266327  0.1892830057619748  0.1421589406699684   T   T   T
  0.5499916692567196  0.6524604491650897  0.1115865626130120   T   T   T
  0.6649455196401639  0.1628658115284222  0.2038905265992870   T   T   T
  0.2386923767426199  0.8987368892072299  0.1562374796241316   T   T   T
  0.8947257734771608  0.0281773098204458  0.2439687866415809   T   T   T
  0.7791143728476344  0.9708835536463613  0.1639629992317184   T   T   T
  0.4436676680069042  0.7101196500066678  0.1068934447538323   T   T   T
  0.5832560385399072  0.4108665075758890  0.2135078899518498   T   T   T
  0.4057732794130683  0.0321699625663252  0.1950761991936843   T   T   T
  0.8217190644448827  0.0711995849327605  0.1229310352569848   T   T   T
  0.5893269043427204  0.0553354857538622  0.2188002862611967   T   T   T
  0.3657705746373269  0.1683388458006038  0.2024664614993203   T   T   T
  0.8077721573563461  0.8443315506506757  0.2212680382880000   T   T   T
  0.2231540008453856  0.8611228862154133  0.0944902417937018   T   T   T
  0.7134355341514924  0.8701023690498202  0.0785298014697017   T   T   T
  0.6206625464877588  0.8148472154408976  0.2142545228889157   T   T   T
  0.0704422382623758  0.6752222200269932  0.2131351908879899   T   T   T
  0.5371772582701176  0.5397529534811241  0.2032568323679183   T   T   T
  0.4801343164127965  0.2269197423875379  0.2759935136085873   T   T   T
  0.8482697927163364  0.6335216956952447  0.1944886703109824   T   T   T
  0.4827740750626571  0.3090729972924080  0.1033046734766637   T   T   T
  0.7389878540166878  0.1138568580229668  0.0833834905792734   T   T   T
  0.9143700629028050  0.8877520305893206  0.2218935050975429   T   T   T
  0.0128670782002947  0.5713932965394179  0.2453073162383268   T   T   T
  0.9504106885452086  0.5817798981406918  0.0696040357680746   T   T   T
  0.1707340894862296  0.2213670551327573  0.2142808601889411   T   T   T
  0.2750870263438118  0.1475622233779446  0.1203002413410370   T   T   T
  0.9305105273736477  0.8248762793347774  0.1119012769425318   T   T   T
  0.5881320282282585  0.2663205585627863  0.0923433693134868   T   T   T
  0.0022119090450231  0.1642520781665554  0.1362442631792314   T   T   T
  0.8337339499458482  0.2585594477661295  0.1879226625122645   T   T   T
  0.2982949554238664  0.2812682750451420  0.1473736182679477   T   T   T
  0.6040305319418945  0.5248506744397007  0.0996000593085188   T   T   T
  0.3283530447513870  0.9262029560470942  0.1929251925458923   T   T   T
  0.8680853941843005  0.0486472416891995  0.1811183904581491   T   T   T
  0.6613181144886868  0.6353904112404337  0.1236005812965686   T   T   T
  0.3432235318588659  0.2857755319450182  0.2401037487165679   T   T   T
  0.2692163087354966  0.5740302133469002  0.0719977251524522   T   T   T
  0.7931986387942904  0.5156522994735117  0.1719879907273988   T   T   T
  0.6736562222197983  0.7444908354278151  0.1650696776894204   T   T   T
  0.0198412431771738  0.8377045209327770  0.2137994803894535   T   T   T
  0.0369337319118017  0.8114150129433167  0.0909853282505559   T   T   T
  0.7367298004631131  0.4521237711880132  0.2207191406688442   T   T   T
  0.5678193848366688  0.3968339032304281  0.1201716246686938   T   T   T
  0.1104378250487669  0.7908688540648808  0.1815830774419980   T   T   T
  0.2239778058053123  0.9448543612750202  0.2179863413769474   T   T   T
  0.5342267386779596  0.1519909201831205  0.1176874901255397   T   T   T
  0.6434796725265949  0.5328577405426927  0.2228501829571729   T   T   T
  0.2713441449502879  0.1761404430125294  0.2386029260965856   T   T   T
  0.5077858324578521  0.6943667750584783  0.0536634331162670   T   T   T
  0.2760707664934929  0.4154607573970647  0.1729411683754082   T   T   T
  0.0450946069635379  0.5528829355249527  0.1816118047934504   T   T   T
  0.1200917427926959  0.3488609810168575  0.1062482269153656   T   T   T
  0.6884725751137440  0.9691625446090164  0.1249373955540814   T   T   T
  0.3775458176512504  0.3072725517556826  0.0784905927970091   T   T   T
  0.8143494868954861  0.2827568401726260  0.1244370989061712   T   T   T
  0.1149432748593610  0.3102738606114444  0.1710839880326298   T   T   T
  0.3765974434158701  0.1615785939137530  0.2668218968691659   T   T   T
  0.3119096394811040  0.4313831747094011  0.0675738694445064   T   T   T
  0.4547869383402672  0.1459868223696284  0.1635544981757238   T   T   T
  0.4224618803930211  0.4401924157523014  0.0770750590548060   T   T   T
  0.1456702773916360  0.9438002170988319  0.1241256256088079   T   T   T
  0.8941462051693563  0.7480224510102649  0.2229998547893633   T   T   T
  0.0990719671348741  0.1657071542486394  0.1696971960867105   T   T   T
  0.6335172797146693  0.2958202422358486  0.1864846435300175   T   T   T
  0.3251729847843709  0.0392494527270628  0.1509477194559021   T   T   T
  0.6074594944139009  0.9014374564859978  0.0904249866703855   T   T   T
  0.9602544564410559  0.6404488024176934  0.1988523236125606   T   T   T
  0.2273347762646936  0.2694162414512006  0.0951578502367578   T   T   T
  0.6719043884067460  0.0053771211327607  0.0631480218362803   T   T   T
  0.1389936934223682  0.0020059394508687  0.1839681253265159   T   T   T
  0.8487241240251762  0.4291239084282699  0.2128580154337992   T   T   T
  0.1908859682343075  0.0802346212626767  0.2287038394831923   T   T   T
  0.5606015549277522  0.2803252499244028  0.2368750944884079   T   T   T
  0.7712239094778517  0.3733436462957406  0.1692712204662952   T   T   T
  0.7583932580543837  0.6506766111042515  0.1562674460553608   T   T   T
  0.8777224955377668  0.9462563155989216  0.1342884374343764   T   T   T
  0.5354376284123615  0.7933070817906129  0.1006383882527829   T   T   T
  0.0670296779464541  0.4352197013386176  0.1476757443804045   T   T   T
  0.4151871854418138  0.5721632988473265  0.1029832937577234   T   T   T
  0.2709679657050719  0.4833054841045535  0.2323698379414740   T   T   T
  0.2706464673562419  0.4982842137730199  0.0155651793172550   T   T   T
  0.0213609653039085  0.3084480079950956  0.1342834598433493   T   T   T
  0.0034964628880818  0.9632075618051525  0.2448409799403606   T   T   T
  0.0667876117218168  0.0446149742708461  0.1381092015757157   T   T   T
  0.2137500981317638  0.5349032648290730  0.1818090098777514   T   T   T
  0.2348284064569463  0.7158476002910391  0.0821459009343957   T   T   T
  0.3745359016151758  0.3496628841234028  0.1849179679828201   T   T   T
  0.1966962010149009  0.2193988724654644  0.1513811419362069   T   T   T
  0.3322441776060031  0.6710521697363382  0.1044600880235733   T   T   T
  0.9823972190148154  0.6913719540911775  0.1062031778627549   T   T   T
  0.7359651947481602  0.7415523714425684  0.1088800095147910   T   T   T
  0.4646645586529079  0.1287962124849826  0.2287789456677476   T   T   T
  0.9740666322967370  0.8383943667014432  0.2744623587876476   T   T   T
  0.4660306575257333  0.0924496413718810  0.2945035563641467   T   T   T
  0.5457786842757920  0.3709745286265481  0.0552531612250670   T   T   T
  0.3368119935500174  0.0544577022735865  0.0846185312379238   T   T   T
  0.6793979313826811  0.4229943396708887  0.1165814508483285   T   T   T
  0.5099023976580618  0.3696722652421371  0.2804071824229801   T   T   T
  0.9185412364068365  0.5848952742292844  0.1329347825553776   T   T   T
  0.8648870246507226  0.3195767569322628  0.0674475134504667   T   T   T
  0.6846288682868450  0.1250045429475234  0.0259448981208415   T   T   T
  0.1791450407255215  0.1757512865715816  0.2768508486518487   T   T   T
  0.6623150745277356  0.3374496295895468  0.2480167731951139   T   T   T
  0.4617546984152564  0.2393911560434134  0.0453115269743640   T   T   T
  0.7098753981692997  0.5358630637474726  0.2741845527293295   T   T   T
  0.9024863363397833  0.3056417011788144  0.2322279076555585   T   T   T
  0.1433154819018499  0.7886663919947057  0.0600590554069978   T   T   T
  0.2448297545113210  0.8079006943759358  0.0340015024698874   T   T   T
  0.0958418758836107  0.1638469236421381  0.1024921754988483   T   T   T
  0.4315101240164898  0.9274856680125624  0.0805114534380194   T   T   T
  0.8998855679842087  0.6200951598215467  0.2540990043022932   T   T   T
  0.8238405377117906  0.0435570990075008  0.0573061044308245   T   T   T
  0.8179888690578371  0.8394012527488641  0.1090167791164137   T   T   T
  0.5013238728725891  0.6358567348259099  0.2461395450953545   T   T   T
  0.4693116764295779  0.4925379681767189  0.2532234170381513   T   T   T
  0.4827619732484815  0.5445812625398595  0.0497856498163166   T   T   T
  0.1662143200517930  0.7342019179852519  0.2338506160273256   T   T   T
  0.3743667964576110  0.4227579961445361  0.2439626445079428   T   T   T
  0.1261800768808529  0.9659330280607358  0.2480837008884301   T   T   T
  0.3682543786861289  0.5445906130388467  0.0445387859490137   T   T   T
  0.9234983145505470  0.2523216306296532  0.1122496113979863   T   T   T
  0.2430419047568880  0.0038193985970181  0.1099167865481888   T   T   T
  0.4911697706636381  0.5806252134274855  0.2976016501604645   T   T   T
  0.3648612386102388  0.5965884663453446  0.3739211225558680   T   T   T
  0.4330870440949178  0.5448209798625118  0.4144466514619198   T   T   T
  0.5568836697718523  0.5236392648860940  0.3367922433476025   T   T   T
  0.5335728729058454  0.5302793556729687  0.4277771085920398   T   T   T
  0.6180593498248612  0.4687343485957265  0.4207228159103519   T   T   T
  0.6943840840949206  0.4379937314840705  0.3801056602839275   T   T   T
  0.5223980649067640  0.3722128752695046  0.3635371043485656   T   T   T
  0.7274980963597297  0.3430959385436401  0.3425235740161398   T   T   T
  0.5548453085476260  0.2707430369259400  0.3289915960736864   T   T   T
  0.5981478520532392  0.2059475938663749  0.2810189941682820   T   T   T
  0.6488432585370473  0.1391527359348688  0.2924216957345206   T   T   T
  0.5963833448922303  0.1663500423369241  0.3214193505738966   T   T   T
  0.7368592178026432  0.2877719756685710  0.2934860148418547   T   T   T
  0.7489800034178639  0.2219203483399025  0.3255627549916684   T   T   T
  0.7267688719446611  0.1934193810067099  0.2853706890770611   T   T   T
  0.7681190236818253  0.0800699934588380  0.2365650306687077   T   T   T
  0.6847987179987998  0.0167611026661724  0.2588342663188872   T   T   T
  0.8915372975108820  0.9757389541924382  0.2370598572694588   T   T   T
  0.5580737299644736  0.0897643775073209  0.2225510565150574   T   T   T
  0.8660651865291596  0.3830099674631925  0.2215043759306185   T   T   T
  0.9398385576013594  0.3141685149233472  0.2419692724830270   T   T   T
  0.7074450848917947  0.4125042604397544  0.1339301576406196   T   T   T
  0.6933686025030101  0.3712708370664702  0.2418349439545402   T   T   T
  0.5372655842303482  0.3648782926600737  0.2989300522142846   T   T   T
  0.5320231231715219  0.4216003381223749  0.0522727402754085   T   T   T
  0.8312488653955108  0.3307100681740519  0.0542749655936360   T   T   T
  0.6541956659999997  0.1561438140000035  0.0175000962619540   F   F   T
  0.8635289012136778  0.0352659652084094  0.0516854409218075   T   T   T
  0.4708517229247581  0.6534985675617210  0.2611092949191804   T   T   T
  0.7758739797634099  0.8518347285760438  0.2060098336910619   T   T   T
  0.5942448666719805  0.7755882003226364  0.2201751077789634   T   T   T
  0.9349062158052716  0.5921852046398921  0.2588553663132189   T   T   T
  0.7962437329530370  0.7924202612973777  0.1113886352825851   T   T   T
  0.7159089752426193  0.7817940186045053  0.0966742765261751   T   T   T
  0.9250773535168026  0.5961202365444254  0.1565062937800250   T   T   T
  0.7447978924066184  0.5512501407347595  0.2851818526423656   T   T   T
  0.9569714265640035  0.7893988840183690  0.2749258752999031   T   T   T
  0.9750819860753367  0.0026627651200096  0.2480961020058106   T   T   T
  0.6534573612273005  0.6309468721247983  0.0498625294573145   T   T   T
  0.7544846508961475  0.8772373964056217  0.0828957784703276   T   T   T
  0.4460763890937849  0.0455872539188025  0.2963741171328773   T   T   T
  0.3065183969457044  0.4620970200902685  0.2416798315226750   T   T   T
  0.4086754764006304  0.4549469783353364  0.2482267208848622   T   T   T
  0.1787679918153232  0.2251866804896485  0.2863012352533987   T   T   T
  0.1352073019313896  0.1525422077696199  0.0971080143880348   T   T   T
  0.1534045772544642  0.3174004853422557  0.1024472821723079   T   T   T
  0.2448603339748358  0.5359480450703552  0.0071966130018502   T   T   T
  0.4823648864413786  0.2781289946564076  0.0333748846086352   T   T   T
  0.3658255576861315  0.0929922445656418  0.0825631287555994   T   T   T
  0.2524791419118995  0.2901588178704996  0.0782647662713017   T   T   T
  0.0456448530251015  0.5631502930806617  0.2596786644467347   T   T   T
  0.2939351441251706  0.7769741089237568  0.2062630356024896   T   T   T
  0.3529369102404400  0.6632337588601838  0.2401929333684810   T   T   T
  0.4938499917532133  0.4542913139130875  0.2635996253779659   T   T   T
  0.0363527682117783  0.8648225549661481  0.0879264616380512   T   T   T
  0.2013447147056096  0.7628172447689130  0.2299573123654775   T   T   T
  0.0846717702223803  0.9727711172788202  0.2474369863208722   T   T   T
  0.9465611500994013  0.5298362618016736  0.0638623955812860   T   T   T
  0.4931815606356104  0.5975277670007237  0.0476470293802195   T   T   T
  0.5467270074402145  0.6914399680657206  0.0447050877983107   T   T   T
  0.1103543826327851  0.7900798920940908  0.0750886447033244   T   T   T
  0.2314872125651067  0.8467935249289102  0.0192257669849400   T   T   T
  0.3958143319966025  0.9470904007182134  0.0717181535362984   T   T   T
  0.1027394961648980  0.9755830090857596  0.1523506713019646   T   T   T
  0.6702110208781277  0.9371995254914190  0.0888678896649756   T   T   T
  0.9783127789673169  0.8805611476885234  0.2389567452833472   T   T   T
  0.4457067680435952  0.1517919996309118  0.2669127937320038   T   T   T
  0.5461998847166933  0.3373955998366722  0.0929943562789401   T   T   T
  0.2940253619999993  0.0620622819999994  0.1164459053483181   F   F   T
  0.2131596849648911  0.9260495516341624  0.1209986903154437   T   T   T
  0.5627404279535331  0.8661803919915173  0.1167496524264165   T   T   T
  0.6177467873317259  0.4574824685328276  0.1251101876718766   T   T   T
  0.5008547915207726  0.2991315862522331  0.2552752608660903   T   T   T
  0.6659331352530116  0.2222534476467574  0.1737636436751825   T   T   T
  0.9697093369999976  0.6032112239999989  0.1071196934456900   F   F   T
  0.8370947239999964  0.0096281920000010  0.1502259843034336   F   F   T
  0.8607379563463683  0.2580123644570159  0.0966066312814785   T   T   T
  0.6806839327846971  0.0944322279281888  0.0638366339760251   T   T   T
  0.8705876074535542  0.8248402594075961  0.2075698676557950   T   T   T
  0.2028892515279488  0.1637570720817524  0.2392826057481128   T   T   T
  0.3657136559999969  0.3940635029999981  0.0871299296843926   F   F   T
  0.3950193883234859  0.6509553205489490  0.1179033173861165   T   T   T
  0.6109935933483518  0.3312066931776389  0.2211533701229046   T   T   T
  0.1449714001182447  0.2305548653530820  0.1771327795216751   T   T   T
  0.6453612914674194  0.8212856239652373  0.1768095676729691   T   T   T
  0.7110343424856294  0.9628953391844620  0.1625374143234184   T   T   T
  0.8638462593204849  0.0850516757666094  0.2181260522265978   T   T   T
  0.5957246127233969  0.1853422511225940  0.1086564693035829   T   T   T
  0.0238083132896415  0.6110007392497770  0.2089567731876581   T   T   T
  0.7879368534731769  0.2877994199349238  0.1611549453311569   T   T   T
  0.7870638200645282  0.6004781409517329  0.1846425018789264   T   T   T
  0.7066326243303893  0.6932682492218920  0.1384896808461049   T   T   T
  0.3037949760908512  0.5133920484515619  0.0501771692034436   T   T   T
  0.4370509477555670  0.2608889192078337  0.0818581638388020   T   T   T
  0.4689414145823098  0.1323707118639505  0.1245530938791223   T   T   T
  0.5083691990750583  0.7134230722978961  0.0938287692281016   T   T   T
  0.7091767815691271  0.5308236042615675  0.2339052097039065   T   T   T
  0.2721305882027796  0.4948283748407019  0.1925099849111546   T   T   T
  0.3241999445888152  0.3611882508545059  0.1580920426836656   T   T   T
  0.8962124563039408  0.2428768483565625  0.2027300433230964   T   T   T
  0.4224047709879282  0.1186737444066657  0.1966255254389833   T   T   T
  0.2100617325350795  0.7935873133584851  0.0684734023924494   T   T   T
  0.2632770746749284  0.8955404231036656  0.1938209108223158   T   T   T
  0.3659165969822643  0.9824089435979653  0.1708941719015870   T   T   T
  0.7895894062234835  0.4404003215840338  0.1939792705044074   T   T   T
  0.0668845716847842  0.1337823072521684  0.1366939230178506   T   T   T
  0.9883728622813095  0.7765056536449538  0.1158206297807975   T   T   T
  0.4516047079730717  0.9587759582642738  0.1163429701226368   T   T   T
  0.6087019235346023  0.6135096621239093  0.0997662369818926   T   T   T
  0.6549290603154354  0.0771982720600627  0.2127193349200159   T   T   T
  0.9003099054783383  0.6598648386177213  0.2179194083014426   T   T   T
  0.8067941069322460  0.1023735595741767  0.0861630337731982   T   T   T
  0.8746651660902969  0.8568418956831942  0.1305688785942760   T   T   T
  0.2520467848321818  0.2294540345440546  0.1288595638739448   T   T   T
  0.0680685686847642  0.5239432345464586  0.1456580183550385   T   T   T
  0.4843367232049163  0.5595373500947575  0.2272958111789287   T   T   T
  0.0495956540887660  0.8309659173689313  0.1778119547129099   T   T   T
  0.4232453498929952  0.5279039027222319  0.0681463863833963   T   T   T
  0.3718415686676783  0.6073013309714911  0.1908805263035204   T   T   T
  0.1859396106624379  0.5928018358728731  0.1559677321961074   T   T   T
  0.3369726074228690  0.1973131478546486  0.2370875264539991   T   T   T
  0.5950457516306564  0.4935961208141587  0.2003462224669293   T   T   T
  0.9739007021950039  0.2457066950862473  0.1392350358534616   T   T   T
  0.1290789684681923  0.7157651773807429  0.2012901166910129   T   T   T
  0.3863801676191267  0.3462395964668168  0.2244269682638680   T   T   T
  0.1686460217663134  0.9980634304127703  0.2203375049302770   T   T   T
  0.0820455576231112  0.3501195606066554  0.1395526431751191   T   T   T
  0.2673721240739277  0.6452334619953735  0.0968326378864765   T   T   T
 
  0.00000000E+00  0.00000000E+00  0.00000000E+00
  0.00000000E+00  0.00000000E+00  0.00000000E+00
  0.00000000E+00  0.00000000E+00  0.00000000E+00
  0.00000000E+00  0.00000000E+00  0.00000000E+00
  0.00000000E+00  0.00000000E+00  0.00000000E+00
  0.00000000E+00  0.00000000E+00  0.00000000E+00
  0.00000000E+00  0.00000000E+00  0.00000000E+00
  0.00000000E+00  0.00000000E+00  0.00000000E+00
  0.00000000E+00  0.00000000E+00  0.00000000E+00
  0.00000000E+00  0.00000000E+00  0.00000000E+00
  0.00000000E+00  0.00000000E+00  0.00000000E+00
  0.00000000E+00  0.00000000E+00  0.00000000E+00
  0.00000000E+00  0.00000000E+00  0.00000000E+00
  0.00000000E+00  0.00000000E+00  0.00000000E+00
  0.00000000E+00  0.00000000E+00  0.00000000E+00
  0.00000000E+00  0.00000000E+00  0.00000000E+00
  0.00000000E+00  0.00000000E+00  0.00000000E+00
  0.00000000E+00  0.00000000E+00  0.00000000E+00
  0.00000000E+00  0.00000000E+00  0.00000000E+00
  0.00000000E+00  0.00000000E+00  0.00000000E+00
  0.00000000E+00  0.00000000E+00  0.00000000E+00
  0.00000000E+00  0.00000000E+00  0.00000000E+00
  0.00000000E+00  0.00000000E+00  0.00000000E+00
  0.00000000E+00  0.00000000E+00  0.00000000E+00
  0.00000000E+00  0.00000000E+00  0.00000000E+00
  0.00000000E+00  0.00000000E+00  0.00000000E+00
  0.00000000E+00  0.00000000E+00  0.00000000E+00
  0.00000000E+00  0.00000000E+00  0.00000000E+00
  0.00000000E+00  0.00000000E+00  0.00000000E+00
  0.00000000E+00  0.00000000E+00  0.00000000E+00
  0.00000000E+00  0.00000000E+00  0.00000000E+00
  0.00000000E+00  0.00000000E+00  0.00000000E+00
  0.00000000E+00  0.00000000E+00  0.00000000E+00
  0.00000000E+00  0.00000000E+00  0.00000000E+00
  0.00000000E+00  0.00000000E+00  0.00000000E+00
  0.00000000E+00  0.00000000E+00  0.00000000E+00
  0.00000000E+00  0.00000000E+00  0.00000000E+00
  0.00000000E+00  0.00000000E+00  0.00000000E+00
  0.00000000E+00  0.00000000E+00  0.00000000E+00
  0.00000000E+00  0.00000000E+00  0.00000000E+00
  0.00000000E+00  0.00000000E+00  0.00000000E+00
  0.00000000E+00  0.00000000E+00  0.00000000E+00
  0.00000000E+00  0.00000000E+00  0.00000000E+00
  0.00000000E+00  0.00000000E+00  0.00000000E+00
  0.00000000E+00  0.00000000E+00  0.00000000E+00
  0.00000000E+00  0.00000000E+00  0.00000000E+00
  0.00000000E+00  0.00000000E+00  0.00000000E+00
  0.00000000E+00  0.00000000E+00  0.00000000E+00
  0.00000000E+00  0.00000000E+00  0.00000000E+00
  0.00000000E+00  0.00000000E+00  0.00000000E+00
  0.00000000E+00  0.00000000E+00  0.00000000E+00
  0.00000000E+00  0.00000000E+00  0.00000000E+00
  0.00000000E+00  0.00000000E+00  0.00000000E+00
  0.00000000E+00  0.00000000E+00  0.00000000E+00
  0.00000000E+00  0.00000000E+00  0.00000000E+00
  0.00000000E+00  0.00000000E+00  0.00000000E+00
  0.00000000E+00  0.00000000E+00  0.00000000E+00
  0.00000000E+00  0.00000000E+00  0.00000000E+00
  0.00000000E+00  0.00000000E+00  0.00000000E+00
  0.00000000E+00  0.00000000E+00  0.00000000E+00
  0.00000000E+00  0.00000000E+00  0.00000000E+00
  0.00000000E+00  0.00000000E+00  0.00000000E+00
  0.00000000E+00  0.00000000E+00  0.00000000E+00
  0.00000000E+00  0.00000000E+00  0.00000000E+00
  0.00000000E+00  0.00000000E+00  0.00000000E+00
  0.00000000E+00  0.00000000E+00  0.00000000E+00
  0.00000000E+00  0.00000000E+00  0.00000000E+00
  0.00000000E+00  0.00000000E+00  0.00000000E+00
  0.00000000E+00  0.00000000E+00  0.00000000E+00
  0.00000000E+00  0.00000000E+00  0.00000000E+00
  0.00000000E+00  0.00000000E+00  0.00000000E+00
  0.00000000E+00  0.00000000E+00  0.00000000E+00
  0.00000000E+00  0.00000000E+00  0.00000000E+00
  0.00000000E+00  0.00000000E+00  0.00000000E+00
  0.00000000E+00  0.00000000E+00  0.00000000E+00
  0.00000000E+00  0.00000000E+00  0.00000000E+00
  0.00000000E+00  0.00000000E+00  0.00000000E+00
  0.00000000E+00  0.00000000E+00  0.00000000E+00
  0.00000000E+00  0.00000000E+00  0.00000000E+00
  0.00000000E+00  0.00000000E+00  0.00000000E+00
  0.00000000E+00  0.00000000E+00  0.00000000E+00
  0.00000000E+00  0.00000000E+00  0.00000000E+00
  0.00000000E+00  0.00000000E+00  0.00000000E+00
  0.00000000E+00  0.00000000E+00  0.00000000E+00
  0.00000000E+00  0.00000000E+00  0.00000000E+00
  0.00000000E+00  0.00000000E+00  0.00000000E+00
  0.00000000E+00  0.00000000E+00  0.00000000E+00
  0.00000000E+00  0.00000000E+00  0.00000000E+00
  0.00000000E+00  0.00000000E+00  0.00000000E+00
  0.00000000E+00  0.00000000E+00  0.00000000E+00
  0.00000000E+00  0.00000000E+00  0.00000000E+00
  0.00000000E+00  0.00000000E+00  0.00000000E+00
  0.00000000E+00  0.00000000E+00  0.00000000E+00
  0.00000000E+00  0.00000000E+00  0.00000000E+00
  0.00000000E+00  0.00000000E+00  0.00000000E+00
  0.00000000E+00  0.00000000E+00  0.00000000E+00
  0.00000000E+00  0.00000000E+00  0.00000000E+00
  0.00000000E+00  0.00000000E+00  0.00000000E+00
  0.00000000E+00  0.00000000E+00  0.00000000E+00
  0.00000000E+00  0.00000000E+00  0.00000000E+00
  0.00000000E+00  0.00000000E+00  0.00000000E+00
  0.00000000E+00  0.00000000E+00  0.00000000E+00
  0.00000000E+00  0.00000000E+00  0.00000000E+00
  0.00000000E+00  0.00000000E+00  0.00000000E+00
  0.00000000E+00  0.00000000E+00  0.00000000E+00
  0.00000000E+00  0.00000000E+00  0.00000000E+00
  0.00000000E+00  0.00000000E+00  0.00000000E+00
  0.00000000E+00  0.00000000E+00  0.00000000E+00
  0.00000000E+00  0.00000000E+00  0.00000000E+00
  0.00000000E+00  0.00000000E+00  0.00000000E+00
  0.00000000E+00  0.00000000E+00  0.00000000E+00
  0.00000000E+00  0.00000000E+00  0.00000000E+00
  0.00000000E+00  0.00000000E+00  0.00000000E+00
  0.00000000E+00  0.00000000E+00  0.00000000E+00
  0.00000000E+00  0.00000000E+00  0.00000000E+00
  0.00000000E+00  0.00000000E+00  0.00000000E+00
  0.00000000E+00  0.00000000E+00  0.00000000E+00
  0.00000000E+00  0.00000000E+00  0.00000000E+00
  0.00000000E+00  0.00000000E+00  0.00000000E+00
  0.00000000E+00  0.00000000E+00  0.00000000E+00
  0.00000000E+00  0.00000000E+00  0.00000000E+00
  0.00000000E+00  0.00000000E+00  0.00000000E+00
  0.00000000E+00  0.00000000E+00  0.00000000E+00
  0.00000000E+00  0.00000000E+00  0.00000000E+00
  0.00000000E+00  0.00000000E+00  0.00000000E+00
  0.00000000E+00  0.00000000E+00  0.00000000E+00
  0.00000000E+00  0.00000000E+00  0.00000000E+00
  0.00000000E+00  0.00000000E+00  0.00000000E+00
  0.00000000E+00  0.00000000E+00  0.00000000E+00
  0.00000000E+00  0.00000000E+00  0.00000000E+00
  0.00000000E+00  0.00000000E+00  0.00000000E+00
  0.00000000E+00  0.00000000E+00  0.00000000E+00
  0.00000000E+00  0.00000000E+00  0.00000000E+00
  0.00000000E+00  0.00000000E+00  0.00000000E+00
  0.00000000E+00  0.00000000E+00  0.00000000E+00
  0.00000000E+00  0.00000000E+00  0.00000000E+00
  0.00000000E+00  0.00000000E+00  0.00000000E+00
  0.00000000E+00  0.00000000E+00  0.00000000E+00
  0.00000000E+00  0.00000000E+00  0.00000000E+00
  0.00000000E+00  0.00000000E+00  0.00000000E+00
  0.00000000E+00  0.00000000E+00  0.00000000E+00
  0.00000000E+00  0.00000000E+00  0.00000000E+00
  0.00000000E+00  0.00000000E+00  0.00000000E+00
  0.00000000E+00  0.00000000E+00  0.00000000E+00
  0.00000000E+00  0.00000000E+00  0.00000000E+00
  0.00000000E+00  0.00000000E+00  0.00000000E+00
  0.00000000E+00  0.00000000E+00  0.00000000E+00
  0.00000000E+00  0.00000000E+00  0.00000000E+00
  0.00000000E+00  0.00000000E+00  0.00000000E+00
  0.00000000E+00  0.00000000E+00  0.00000000E+00
  0.00000000E+00  0.00000000E+00  0.00000000E+00
  0.00000000E+00  0.00000000E+00  0.00000000E+00
  0.00000000E+00  0.00000000E+00  0.00000000E+00
  0.00000000E+00  0.00000000E+00  0.00000000E+00
  0.00000000E+00  0.00000000E+00  0.00000000E+00
  0.00000000E+00  0.00000000E+00  0.00000000E+00
  0.00000000E+00  0.00000000E+00  0.00000000E+00
  0.00000000E+00  0.00000000E+00  0.00000000E+00
  0.00000000E+00  0.00000000E+00  0.00000000E+00
  0.00000000E+00  0.00000000E+00  0.00000000E+00
  0.00000000E+00  0.00000000E+00  0.00000000E+00
  0.00000000E+00  0.00000000E+00  0.00000000E+00
  0.00000000E+00  0.00000000E+00  0.00000000E+00
  0.00000000E+00  0.00000000E+00  0.00000000E+00
  0.00000000E+00  0.00000000E+00  0.00000000E+00
  0.00000000E+00  0.00000000E+00  0.00000000E+00
  0.00000000E+00  0.00000000E+00  0.00000000E+00
  0.00000000E+00  0.00000000E+00  0.00000000E+00
  0.00000000E+00  0.00000000E+00  0.00000000E+00
  0.00000000E+00  0.00000000E+00  0.00000000E+00
  0.00000000E+00  0.00000000E+00  0.00000000E+00
  0.00000000E+00  0.00000000E+00  0.00000000E+00
  0.00000000E+00  0.00000000E+00  0.00000000E+00
  0.00000000E+00  0.00000000E+00  0.00000000E+00
  0.00000000E+00  0.00000000E+00  0.00000000E+00
  0.00000000E+00  0.00000000E+00  0.00000000E+00
  0.00000000E+00  0.00000000E+00  0.00000000E+00
  0.00000000E+00  0.00000000E+00  0.00000000E+00
  0.00000000E+00  0.00000000E+00  0.00000000E+00
  0.00000000E+00  0.00000000E+00  0.00000000E+00
  0.00000000E+00  0.00000000E+00  0.00000000E+00
  0.00000000E+00  0.00000000E+00  0.00000000E+00
  0.00000000E+00  0.00000000E+00  0.00000000E+00
  0.00000000E+00  0.00000000E+00  0.00000000E+00
  0.00000000E+00  0.00000000E+00  0.00000000E+00
  0.00000000E+00  0.00000000E+00  0.00000000E+00
  0.00000000E+00  0.00000000E+00  0.00000000E+00
  0.00000000E+00  0.00000000E+00  0.00000000E+00
  0.00000000E+00  0.00000000E+00  0.00000000E+00
  0.00000000E+00  0.00000000E+00  0.00000000E+00
  0.00000000E+00  0.00000000E+00  0.00000000E+00
  0.00000000E+00  0.00000000E+00  0.00000000E+00
  0.00000000E+00  0.00000000E+00  0.00000000E+00
  0.00000000E+00  0.00000000E+00  0.00000000E+00
  0.00000000E+00  0.00000000E+00  0.00000000E+00
  0.00000000E+00  0.00000000E+00  0.00000000E+00
  0.00000000E+00  0.00000000E+00  0.00000000E+00
  0.00000000E+00  0.00000000E+00  0.00000000E+00
  0.00000000E+00  0.00000000E+00  0.00000000E+00
  0.00000000E+00  0.00000000E+00  0.00000000E+00
  0.00000000E+00  0.00000000E+00  0.00000000E+00
  0.00000000E+00  0.00000000E+00  0.00000000E+00
  0.00000000E+00  0.00000000E+00  0.00000000E+00
  0.00000000E+00  0.00000000E+00  0.00000000E+00
  0.00000000E+00  0.00000000E+00  0.00000000E+00
  0.00000000E+00  0.00000000E+00  0.00000000E+00
  0.00000000E+00  0.00000000E+00  0.00000000E+00
  0.00000000E+00  0.00000000E+00  0.00000000E+00
  0.00000000E+00  0.00000000E+00  0.00000000E+00
  0.00000000E+00  0.00000000E+00  0.00000000E+00
  0.00000000E+00  0.00000000E+00  0.00000000E+00
  0.00000000E+00  0.00000000E+00  0.00000000E+00
  0.00000000E+00  0.00000000E+00  0.00000000E+00
  0.00000000E+00  0.00000000E+00  0.00000000E+00
  0.00000000E+00  0.00000000E+00  0.00000000E+00
  0.00000000E+00  0.00000000E+00  0.00000000E+00
  0.00000000E+00  0.00000000E+00  0.00000000E+00
  0.00000000E+00  0.00000000E+00  0.00000000E+00
  0.00000000E+00  0.00000000E+00  0.00000000E+00
  0.00000000E+00  0.00000000E+00  0.00000000E+00
  0.00000000E+00  0.00000000E+00  0.00000000E+00
  0.00000000E+00  0.00000000E+00  0.00000000E+00
  0.00000000E+00  0.00000000E+00  0.00000000E+00
  0.00000000E+00  0.00000000E+00  0.00000000E+00
  0.00000000E+00  0.00000000E+00  0.00000000E+00
  0.00000000E+00  0.00000000E+00  0.00000000E+00
  0.00000000E+00  0.00000000E+00  0.00000000E+00
  0.00000000E+00  0.00000000E+00  0.00000000E+00
  0.00000000E+00  0.00000000E+00  0.00000000E+00
  0.00000000E+00  0.00000000E+00  0.00000000E+00
  0.00000000E+00  0.00000000E+00  0.00000000E+00
  0.00000000E+00  0.00000000E+00  0.00000000E+00
  0.00000000E+00  0.00000000E+00  0.00000000E+00
  0.00000000E+00  0.00000000E+00  0.00000000E+00
  0.00000000E+00  0.00000000E+00  0.00000000E+00
  0.00000000E+00  0.00000000E+00  0.00000000E+00
  0.00000000E+00  0.00000000E+00  0.00000000E+00
  0.00000000E+00  0.00000000E+00  0.00000000E+00
  0.00000000E+00  0.00000000E+00  0.00000000E+00
  0.00000000E+00  0.00000000E+00  0.00000000E+00
  0.00000000E+00  0.00000000E+00  0.00000000E+00
  0.00000000E+00  0.00000000E+00  0.00000000E+00
  0.00000000E+00  0.00000000E+00  0.00000000E+00
  0.00000000E+00  0.00000000E+00  0.00000000E+00
  0.00000000E+00  0.00000000E+00  0.00000000E+00
  0.00000000E+00  0.00000000E+00  0.00000000E+00
  0.00000000E+00  0.00000000E+00  0.00000000E+00
  0.00000000E+00  0.00000000E+00  0.00000000E+00
  0.00000000E+00  0.00000000E+00  0.00000000E+00
  0.00000000E+00  0.00000000E+00  0.00000000E+00
  0.00000000E+00  0.00000000E+00  0.00000000E+00
  0.00000000E+00  0.00000000E+00  0.00000000E+00
  0.00000000E+00  0.00000000E+00  0.00000000E+00
  0.00000000E+00  0.00000000E+00  0.00000000E+00
  0.00000000E+00  0.00000000E+00  0.00000000E+00
  0.00000000E+00  0.00000000E+00  0.00000000E+00
  0.00000000E+00  0.00000000E+00  0.00000000E+00
  0.00000000E+00  0.00000000E+00  0.00000000E+00
  0.00000000E+00  0.00000000E+00  0.00000000E+00
  0.00000000E+00  0.00000000E+00  0.00000000E+00
  0.00000000E+00  0.00000000E+00  0.00000000E+00
  0.00000000E+00  0.00000000E+00  0.00000000E+00
  0.00000000E+00  0.00000000E+00  0.00000000E+00
  0.00000000E+00  0.00000000E+00  0.00000000E+00
  0.00000000E+00  0.00000000E+00  0.00000000E+00
  0.00000000E+00  0.00000000E+00  0.00000000E+00
  0.00000000E+00  0.00000000E+00  0.00000000E+00
  0.00000000E+00  0.00000000E+00  0.00000000E+00
  0.00000000E+00  0.00000000E+00  0.00000000E+00
  0.00000000E+00  0.00000000E+00  0.00000000E+00
  0.00000000E+00  0.00000000E+00  0.00000000E+00
  0.00000000E+00  0.00000000E+00  0.00000000E+00
  0.00000000E+00  0.00000000E+00  0.00000000E+00
  0.00000000E+00  0.00000000E+00  0.00000000E+00
  0.00000000E+00  0.00000000E+00  0.00000000E+00
  0.00000000E+00  0.00000000E+00  0.00000000E+00
  0.00000000E+00  0.00000000E+00  0.00000000E+00
  0.00000000E+00  0.00000000E+00  0.00000000E+00
  0.00000000E+00  0.00000000E+00  0.00000000E+00
  0.00000000E+00  0.00000000E+00  0.00000000E+00
  0.00000000E+00  0.00000000E+00  0.00000000E+00
  0.00000000E+00  0.00000000E+00  0.00000000E+00
  0.00000000E+00  0.00000000E+00  0.00000000E+00
  0.00000000E+00  0.00000000E+00  0.00000000E+00
  0.00000000E+00  0.00000000E+00  0.00000000E+00
  0.00000000E+00  0.00000000E+00  0.00000000E+00
  0.00000000E+00  0.00000000E+00  0.00000000E+00
  0.00000000E+00  0.00000000E+00  0.00000000E+00
  0.00000000E+00  0.00000000E+00  0.00000000E+00
  0.00000000E+00  0.00000000E+00  0.00000000E+00
  0.00000000E+00  0.00000000E+00  0.00000000E+00
  0.00000000E+00  0.00000000E+00  0.00000000E+00
  0.00000000E+00  0.00000000E+00  0.00000000E+00
  0.00000000E+00  0.00000000E+00  0.00000000E+00
  0.00000000E+00  0.00000000E+00  0.00000000E+00
  0.00000000E+00  0.00000000E+00  0.00000000E+00
  0.00000000E+00  0.00000000E+00  0.00000000E+00
  0.00000000E+00  0.00000000E+00  0.00000000E+00
  0.00000000E+00  0.00000000E+00  0.00000000E+00
  0.00000000E+00  0.00000000E+00  0.00000000E+00
  0.00000000E+00  0.00000000E+00  0.00000000E+00
  0.00000000E+00  0.00000000E+00  0.00000000E+00
  0.00000000E+00  0.00000000E+00  0.00000000E+00
