# Supplementary material for: Adsorption of 4-(N,N-Dimethylamino)-4′-nitrostilbene on an Amorphous Silica Glass Surface
Source: J Phys Chem C Nanomater Interfaces. 2023 Nov 17;127(47):22964–74. doi: 10.1021/acs.jpcc.3c05552 (PMC10694811; doi:10.1021/acs.jpcc.3c05552)
Supplement: Supplementary file 2 — jp3c05552_si_002.zip [file jp3c05552_si_002.zip › contcar/D7_CONTCAR]

DANS                                    
   1.00000000000000     
    23.7420005797999991    0.0000000000000000    0.0000000000000000
     0.0000000000000000   18.2761001587000003    0.0000000000000000
     0.0000000000000000    0.0000000000000000   40.4500007628999967
   C    N    O    H    Si
    16     2   156    64    65
Selective dynamics
Direct
  0.5353482442036944  0.3978596470820722  0.3891410238750287   T   T   T
  0.4793217011861115  0.3772482667025940  0.3835131360022774   T   T   T
  0.4475800521563948  0.4100224972391348  0.3584061250373149   T   T   T
  0.4722247318219435  0.4643977967263569  0.3392918243752550   T   T   T
  0.5284558823514202  0.4879177714240884  0.3446797314434052   T   T   T
  0.5593870634021306  0.4522951426186745  0.3699084626526834   T   T   T
  0.5521379692121339  0.5420679048470638  0.3223905081439495   T   T   T
  0.5969700716755724  0.5882942745770636  0.3253551514680918   T   T   T
  0.6304036929637329  0.6102454555413604  0.3536340603232503   T   T   T
  0.6841779772019709  0.6411243316696228  0.3483170614180420   T   T   T
  0.6110692000834050  0.6084107074830853  0.3866292316014056   T   T   T
  0.7178807266684606  0.6652117907992633  0.3740720295544430   T   T   T
  0.6437012685905956  0.6332244871944013  0.4126562831463792   T   T   T
  0.6987718495071727  0.6612284833481979  0.4072578960131397   T   T   T
  0.7090363987956111  0.6860512085876970  0.4664243524436965   T   T   T
  0.7858714375827288  0.7184571549865619  0.4266953037840333   T   T   T
  0.7316742447253303  0.6846125718932277  0.4331044745660861   T   T   T
  0.4537838661571301  0.3209395021544561  0.4038410236676654   T   T   T
  0.4828910178973965  0.2937897188318825  0.4271872711678346   T   T   T
  0.4035495818572450  0.3016631399890879  0.3973022574246532   T   T   T
  0.8008588868449500  0.1091370605816333  0.2239612826009444   T   T   T
  0.2615398513625895  0.8125567729514108  0.2028602010469066   T   T   T
  0.6821804939919542  0.0295251657240409  0.1827664182976093   T   T   T
  0.3325998701733985  0.6719604419901034  0.2049782073144908   T   T   T
  0.1327355808753002  0.5522212557784308  0.1343651251460290   T   T   T
  0.8714058471475024  0.8199380301077589  0.1639420576028329   T   T   T
  0.4056334879899661  0.9372955527925512  0.1403608274104542   T   T   T
  0.6047187968092633  0.4918333195350856  0.1605930502022541   T   T   T
  0.0584595277840827  0.9119039913148843  0.1569242139691640   T   T   T
  0.7283861758673659  0.2422467922881005  0.1616331146407931   T   T   T
  0.4254015636399335  0.1827608816036024  0.0969810385086850   T   T   T
  0.4509141513749254  0.3187825414011506  0.2240162015027468   T   T   T
  0.1634002544846767  0.6655489625072565  0.1701534277545228   T   T   T
  0.9454339407171992  0.2572820801286455  0.1726983427175489   T   T   T
  0.4217203091009786  0.5800585918086371  0.2096833150752364   T   T   T
  0.5127785109874777  0.9235974540342531  0.1216123409954480   T   T   T
  0.8410555658839706  0.1803633671663397  0.0787570292254154   T   T   T
  0.7453922604977800  0.6013145128431836  0.2125198132036273   T   T   T
  0.3991259981501307  0.6467060434787293  0.1541898685161889   T   T   T
  0.0099018134017169  0.7819572854851528  0.1505666020625007   T   T   T
  0.3308106762250464  0.5396019721280669  0.1750400177709684   T   T   T
  0.6278725128856358  0.1340970997300085  0.0814026922234741   T   T   T
  0.5968271932936610  0.8456446110767138  0.1470893080127779   T   T   T
  0.6975628494110511  0.0643285753559543  0.2438370352442688   T   T   T
  0.3511822883596457  0.3992109420760317  0.1212618076637578   T   T   T
  0.2333049032682201  0.6196242868705888  0.1239795968196747   T   T   T
  0.9009480989452967  0.1613838008967967  0.2140029825116817   T   T   T
  0.6210872983409144  0.6428138904127905  0.0588633419667937   T   T   T
  0.6947629609257523  0.8850592278872530  0.1757864530935389   T   T   T
  0.0267975420115238  0.5586563607651179  0.1143528508159227   T   T   T
  0.4580591395582591  0.0486215429777910  0.1117349455361239   T   T   T
  0.6292814152697589  0.1998728178115722  0.1395627374396453   T   T   T
  0.5519883890494981  0.6537626301621915  0.1085707567046863   T   T   T
  0.6598148080205485  0.1654530528103989  0.2005720364742506   T   T   T
  0.2373479727221845  0.9001641786374935  0.1506167147717540   T   T   T
  0.8956542878007305  0.0296992641769028  0.2412599852677221   T   T   T
  0.7786977090223256  0.9712758780751175  0.1606116315009821   T   T   T
  0.4457400105261877  0.7104456906909308  0.1028469560199354   T   T   T
  0.5840647261236451  0.4154694199533963  0.2149483430207045   T   T   T
  0.4048594623782646  0.0319209329604447  0.1900519470083313   T   T   T
  0.8227660459360732  0.0726600957367630  0.1205099556797687   T   T   T
  0.5915268629795625  0.0570427964586580  0.2212194773163342   T   T   T
  0.3624597412935433  0.1664310341960816  0.1980076664859914   T   T   T
  0.8079712784697186  0.8417575034801427  0.2181673427942094   T   T   T
  0.2211522865242909  0.8620380404257357  0.0889564249942053   T   T   T
  0.7147429804401730  0.8742783312523931  0.0780535691158558   T   T   T
  0.6212336897182867  0.8105171235328661  0.2102339089173316   T   T   T
  0.0723362764512161  0.6755254099886074  0.2095977605149567   T   T   T
  0.5315427108691697  0.5405790219543116  0.2047261934685338   T   T   T
  0.4758800481610357  0.2258967323798198  0.2726736206917526   T   T   T
  0.8501479052527412  0.6328415377411610  0.1902010090084572   T   T   T
  0.4811939584097517  0.3090283067868234  0.0978584529742025   T   T   T
  0.7394422538535779  0.1162347499332695  0.0818088407162198   T   T   T
  0.9143611889897897  0.8874821697888976  0.2183020077579834   T   T   T
  0.0142300709660060  0.5721786847985275  0.2418213574032329   T   T   T
  0.9539242724444260  0.5828584131522806  0.0647974054437799   T   T   T
  0.1682135025271213  0.2202630409104576  0.2101971507086691   T   T   T
  0.2741246511962610  0.1472216052140622  0.1148385164446203   T   T   T
  0.9310992350134101  0.8257455550169901  0.1086734805726128   T   T   T
  0.5864878487715702  0.2683715175787403  0.0869301481002740   T   T   T
  0.9997542757168039  0.1654734490705480  0.1321464163821891   T   T   T
  0.8330752076787977  0.2589486424122269  0.1843496264668062   T   T   T
  0.2966966955983679  0.2802712951867231  0.1423145690864004   T   T   T
  0.6035990770266615  0.5245568673786727  0.0974121461304184   T   T   T
  0.3271862589633299  0.9263779662946033  0.1874918327826058   T   T   T
  0.8691865142989867  0.0464727289701477  0.1783522693213090   T   T   T
  0.6630183665757333  0.6342219099585329  0.1208581404218991   T   T   T
  0.3409752436439489  0.2845028706207033  0.2350347252117629   T   T   T
  0.2728437703043041  0.5762327565603685  0.0671997205954783   T   T   T
  0.7936918619132006  0.5163496885423089  0.1684278041104829   T   T   T
  0.6766722043973089  0.7471195816484985  0.1601198229650868   T   T   T
  0.0203556368218154  0.8391563953893990  0.2096613618441125   T   T   T
  0.0368433723242051  0.8106034822402254  0.0869794377370611   T   T   T
  0.7333610279083947  0.4564395177054328  0.2163486573090689   T   T   T
  0.5643118316937440  0.3968042146936241  0.1165989495186964   T   T   T
  0.1115137897792900  0.7919468931620405  0.1780684872558886   T   T   T
  0.2229095664500586  0.9450396633156233  0.2127293891115800   T   T   T
  0.5330729503697025  0.1554120511535318  0.1142340686172557   T   T   T
  0.6414263923491018  0.5415044282071452  0.2180182251695185   T   T   T
  0.2684491299575759  0.1757254362376015  0.2345569615294660   T   T   T
  0.5105701513149908  0.6924097259155185  0.0500190761383762   T   T   T
  0.2756306921114974  0.4137555663927504  0.1688163444678605   T   T   T
  0.0473293509672846  0.5530818612196635  0.1784083804471124   T   T   T
  0.1189789861697988  0.3494964142381344  0.1018875545986462   T   T   T
  0.6856156599582138  0.9744240920620718  0.1235333103407435   T   T   T
  0.3765333531159099  0.3072646714229444  0.0733326746489289   T   T   T
  0.8114456180767634  0.2827882227052811  0.1213062396900126   T   T   T
  0.1152155820026452  0.3102794629822089  0.1665889499039573   T   T   T
  0.3732102471908726  0.1602988769955947  0.2625393974745766   T   T   T
  0.3131275765376285  0.4330325589327496  0.0622907308772778   T   T   T
  0.4524774209467465  0.1476178032534129  0.1594288613919050   T   T   T
  0.4231327232619229  0.4395700992348794  0.0732187008038800   T   T   T
  0.1447820835357116  0.9466544950711197  0.1185013869638164   T   T   T
  0.8950237184526385  0.7475257440770255  0.2193308974981014   T   T   T
  0.0968939486317752  0.1661519342692030  0.1651374690551875   T   T   T
  0.6335595479233124  0.3017268668661757  0.1862188208067739   T   T   T
  0.3243501948234386  0.0393029175892152  0.1457058386166491   T   T   T
  0.6080497394548058  0.9037503873608257  0.0874891092078910   T   T   T
  0.9620581428568732  0.6411465336949703  0.1952476491773801   T   T   T
  0.2240957329736262  0.2686001163545320  0.0909760485303449   T   T   T
  0.6724004996309362  0.0083698607984110  0.0611248925766809   T   T   T
  0.1392141202813325  0.0042092068196985  0.1784080377782752   T   T   T
  0.8452139849383061  0.4300384955490682  0.2114331392132018   T   T   T
  0.1880924924900185  0.0793312470264531  0.2251297554336680   T   T   T
  0.5583206279744477  0.2834372361947499  0.2353392496149314   T   T   T
  0.7701007641709559  0.3743596586446296  0.1664988897535716   T   T   T
  0.7613136915864080  0.6523917904171455  0.1515427152019099   T   T   T
  0.8770117013433473  0.9461961696810992  0.1307893933828798   T   T   T
  0.5369224180715432  0.7942020301965381  0.0961345987940000   T   T   T
  0.0670551631090109  0.4355559659433310  0.1439185247631782   T   T   T
  0.4179809755540527  0.5720668445831901  0.0984889806514211   T   T   T
  0.2731749873497570  0.4881535373256095  0.2273392824227149   T   T   T
  0.2737287806391754  0.5020046269582437  0.0102919571848802   T   T   T
  0.0207648596388567  0.3091302403965558  0.1306253586820896   T   T   T
  0.0032136390537504  0.9639652350259648  0.2409074606428383   T   T   T
  0.0646491015507987  0.0452776108366920  0.1334634084989776   T   T   T
  0.2173545505508583  0.5378128651117361  0.1764775754345240   T   T   T
  0.2402937251275745  0.7185350345744026  0.0770871357190046   T   T   T
  0.3739042288650182  0.3471963186957348  0.1796637861017576   T   T   T
  0.1959404497893354  0.2167597921299831  0.1475404081261610   T   T   T
  0.3345305080218801  0.6701721673728429  0.1023985381113552   T   T   T
  0.9812743799154889  0.6914898390714552  0.1030973027876652   T   T   T
  0.7363968888518245  0.7401336861906386  0.1032207094609125   T   T   T
  0.4616455459334138  0.1292082469107088  0.2246929110278043   T   T   T
  0.9751764690437607  0.8383179365340802  0.2704012205055997   T   T   T
  0.4622055289993356  0.0902470985035631  0.2901831743381480   T   T   T
  0.5448639119772101  0.3754586255831616  0.0510370495961917   T   T   T
  0.3378165856240322  0.0555047268516263  0.0795921395390214   T   T   T
  0.6758363781216665  0.4237933086748381  0.1183493545136327   T   T   T
  0.5023392154637177  0.3694711680199490  0.2773249039680695   T   T   T
  0.9164774061807509  0.5823540855129835  0.1268962342773488   T   T   T
  0.8616245197413794  0.3218523197586575  0.0645285254367151   T   T   T
  0.6859537977767503  0.1292203079440879  0.0245539250507219   T   T   T
  0.1762431602020203  0.1750177876293302  0.2729198554758391   T   T   T
  0.6600493395437609  0.3357209531745317  0.2492616705515077   T   T   T
  0.4596476257572368  0.2368728921587325  0.0403200643752738   T   T   T
  0.7073432389537486  0.5419155639719060  0.2694234435492116   T   T   T
  0.9007624151276074  0.3060192248033003  0.2289502228570293   T   T   T
  0.1430392149928039  0.7809490343200112  0.0570056882358041   T   T   T
  0.2413135280765160  0.8088265807776698  0.0281982764925811   T   T   T
  0.0930058754058947  0.1648875145670614  0.0979639636845093   T   T   T
  0.4334553330904556  0.9295680123992082  0.0757166957102833   T   T   T
  0.9007507901951320  0.6191895433707669  0.2500578497417687   T   T   T
  0.8230492619446733  0.0444721085645270  0.0549503144940506   T   T   T
  0.8185633308253488  0.8388343027302144  0.1052865887832088   T   T   T
  0.5030318583510813  0.6353779475341387  0.2491712775562971   T   T   T
  0.4620144213260536  0.4955297595597111  0.2539510054690484   T   T   T
  0.4860822697205255  0.5412390470586470  0.0460460493397450   T   T   T
  0.1699734777072151  0.7330766968631097  0.2288190995361805   T   T   T
  0.3723909636319100  0.4206021070024439  0.2383821479632883   T   T   T
  0.1241192616324305  0.9620490767471813  0.2417350265598560   T   T   T
  0.3716146170425983  0.5451148440909955  0.0398660227683794   T   T   T
  0.9217085896579543  0.2565649241698914  0.1092206113418305   T   T   T
  0.2432241912751829  0.0039375595521522  0.1038527743458523   T   T   T
  0.5591067851294034  0.3700575944849440  0.4084507791587280   T   T   T
  0.4041704292356752  0.3926345861289776  0.3545828840107612   T   T   T
  0.4476672913898348  0.4904590268324507  0.3197358916990521   T   T   T
  0.6032889202884809  0.4672110134475701  0.3739376228475486   T   T   T
  0.5307438249317868  0.5444729189519024  0.2984876908674559   T   T   T
  0.6092565884757369  0.6153173732652056  0.3022755444538821   T   T   T
  0.6995576890777908  0.6460136595327549  0.3229446092303366   T   T   T
  0.5685923503334163  0.5888503558969541  0.3918603184824642   T   T   T
  0.7590259206635256  0.6883774006898615  0.3684261181675847   T   T   T
  0.6260513708673358  0.6320582746645601  0.4374973840301291   T   T   T
  0.6949851685387586  0.6312434398373794  0.4742453857963143   T   T   T
  0.7420447160141005  0.7039999714977302  0.4835297452348079   T   T   T
  0.6729571711005042  0.7239277288813630  0.4687559558403805   T   T   T
  0.8136610347737504  0.6814245946406582  0.4126771852305482   T   T   T
  0.7818230562523967  0.7699853717792344  0.4125893905165482   T   T   T
  0.8064520238473768  0.7307610829284806  0.4502952142080455   T   T   T
  0.7683235660823239  0.0828914705449021  0.2339578383908030   T   T   T
  0.6832709868876834  0.0750017780817616  0.2661116435493721   T   T   T
  0.8907987746253262  0.9771080426989338  0.2351422425929074   T   T   T
  0.5588357131911156  0.0897624572316213  0.2189194253667461   T   T   T
  0.8632294029849830  0.3835573144287305  0.2191373883332350   T   T   T
  0.9371088024683516  0.3129115573843367  0.2401351780951791   T   T   T
  0.7020191616821718  0.4102403320096419  0.1362515313092453   T   T   T
  0.6922238869001155  0.3684563904177300  0.2445304272945068   T   T   T
  0.4972255032038330  0.3665865212900912  0.3014943734983119   T   T   T
  0.5319574838846527  0.4266173260189132  0.0484719020502115   T   T   T
  0.8270064834109155  0.3345935216554413  0.0525867695326989   T   T   T
  0.6541956659999997  0.1561438140000035  0.0149615989345001   F   F   T
  0.8625039086630268  0.0360527075037790  0.0488360097302127   T   T   T
  0.4782772506085963  0.6601467637142955  0.2650685525348358   T   T   T
  0.7760246120462594  0.8530522489733983  0.2034638439302179   T   T   T
  0.5973161295508636  0.7683393327555493  0.2156143645072827   T   T   T
  0.9357225330545266  0.5913998795985211  0.2550124476138115   T   T   T
  0.7979392291096482  0.7908841044736080  0.1065550122538337   T   T   T
  0.7168622924664885  0.7832206664121789  0.0927980831521128   T   T   T
  0.9191248226796687  0.5928991260828042  0.1507319968973431   T   T   T
  0.7436273669203675  0.5440859670836934  0.2810492150057122   T   T   T
  0.9575738377304933  0.7896114541758822  0.2707371556123448   T   T   T
  0.9745684097868663  0.0032319298183934  0.2441961681067312   T   T   T
  0.6568350397890763  0.6310805436987472  0.0478334292965069   T   T   T
  0.7557526032029818  0.8804834712537840  0.0830188948999325   T   T   T
  0.4416686336865008  0.0439462698343285  0.2924634646241902   T   T   T
  0.3073491312293559  0.4626117968142439  0.2364466612049049   T   T   T
  0.4054845334863368  0.4534621174275877  0.2444072901760917   T   T   T
  0.1801849593709585  0.2228702345378329  0.2836523897011428   T   T   T
  0.1319066155169809  0.1521633913423116  0.0920912556887850   T   T   T
  0.1519078158690161  0.3174061510945477  0.0979018822879558   T   T   T
  0.2489542155295724  0.5406258741990405  0.0017724858015838   T   T   T
  0.4777443003130147  0.2754438401837220  0.0270183308763729   T   T   T
  0.3664842160149595  0.0946342255518789  0.0779995495650356   T   T   T
  0.2487986200478363  0.2880443461206166  0.0735486996596582   T   T   T
  0.0469329494181098  0.5616819747273303  0.2559313047964399   T   T   T
  0.2915493806250908  0.7767391653496214  0.1975615160076931   T   T   T
  0.3061556967158366  0.6544503214375372  0.2220295051838330   T   T   T
  0.4862202706444624  0.4542275531507635  0.2623741700654557   T   T   T
  0.0350362874724416  0.8635538964033466  0.0827300723894327   T   T   T
  0.2029280240383620  0.7654461316488848  0.2240554104472660   T   T   T
  0.0828697790148017  0.9716579919393521  0.2421394102132106   T   T   T
  0.9498422069862881  0.5311689771308276  0.0586673568061003   T   T   T
  0.4973467635982990  0.5938655040454215  0.0439402884332094   T   T   T
  0.5496387351644351  0.6894426840619300  0.0412397936900583   T   T   T
  0.1102257751990872  0.7872407369788946  0.0718941900717606   T   T   T
  0.2237776015247841  0.8438795347868637  0.0129795464238457   T   T   T
  0.3982616518837239  0.9498758530153907  0.0665557512729289   T   T   T
  0.1021090959045361  0.9770624147547249  0.1472329663685489   T   T   T
  0.6704221829458563  0.9408526892758949  0.0872098236559365   T   T   T
  0.9784998951228292  0.8811026951295513  0.2349847468007092   T   T   T
  0.4423658958838358  0.1504096510610065  0.2630153791010516   T   T   T
  0.5443857723670003  0.3392979017267666  0.0881648831642669   T   T   T
  0.2940253619999993  0.0620622819999994  0.1109729103089232   F   F   T
  0.2120498060017172  0.9274457513847409  0.1153020771848021   T   T   T
  0.5632901512383964  0.8667414778256499  0.1132111353044791   T   T   T
  0.6131429100327114  0.4576828241402385  0.1238525550396394   T   T   T
  0.4971654046741514  0.2979476981549468  0.2523437327249007   T   T   T
  0.6631403988791418  0.2274065762151697  0.1718438180098942   T   T   T
  0.9697093369999976  0.6032112239999989  0.1029930667860702   F   F   T
  0.8370947239999964  0.0096281920000010  0.1473354080825864   F   F   T
  0.8587992019865148  0.2600933308891378  0.0936579024680933   T   T   T
  0.6811938159417362  0.0974211328920453  0.0621948031511193   T   T   T
  0.8707678320700412  0.8242328289167579  0.2041239735564110   T   T   T
  0.2001364243352167  0.1630120099651113  0.2354217004694739   T   T   T
  0.3657136559999969  0.3940635029999981  0.0823236049538374   F   F   T
  0.3982768918563019  0.6501914745495133  0.1140788071750298   T   T   T
  0.6101840349467670  0.3341028093183551  0.2214135784924517   T   T   T
  0.1436454667391372  0.2297067118194615  0.1728284652071146   T   T   T
  0.6460547122633575  0.8214744185724447  0.1730512318116890   T   T   T
  0.7103300355678327  0.9658776308642977  0.1606971110787908   T   T   T
  0.8644160832979637  0.0852970441443449  0.2148580304431231   T   T   T
  0.5944509094174147  0.1898260951355270  0.1055041948542199   T   T   T
  0.0253312773704528  0.6115202760977704  0.2054493676355520   T   T   T
  0.7862009610197280  0.2885689043040812  0.1583394427077405   T   T   T
  0.7881740149917202  0.6017077390490211  0.1803965951384243   T   T   T
  0.7086851522944840  0.6939015190578108  0.1340325391467813   T   T   T
  0.3066160811989489  0.5153476869134278  0.0451085621973339   T   T   T
  0.4357202116151102  0.2600796231597962  0.0768209109947145   T   T   T
  0.4681024247732160  0.1337239814175580  0.1206403766665374   T   T   T
  0.5106718206823531  0.7136819190396174  0.0899497438721154   T   T   T
  0.7071666557143822  0.5359463336751310  0.2291377856762388   T   T   T
  0.2741046040367766  0.4942857657796603  0.1871347697635493   T   T   T
  0.3233034039777735  0.3594577780800716  0.1531100918991372   T   T   T
  0.8954925041209598  0.2435725007638653  0.1992973935295572   T   T   T
  0.4201917406825167  0.1188059920788100  0.1923110402176735   T   T   T
  0.2098118070249357  0.7929310041087190  0.0636024036945073   T   T   T
  0.2619679889110346  0.8965653920255673  0.1881537464838316   T   T   T
  0.3651465498325211  0.9825934462513107  0.1656866641743070   T   T   T
  0.7876756613792971  0.4420655356771072  0.1909956264010821   T   T   T
  0.0643197269273635  0.1345836094425845  0.1322193937774755   T   T   T
  0.9885559254633719  0.7765998517141237  0.1122977785490640   T   T   T
  0.4522227608550320  0.9595193568365787  0.1120359819285744   T   T   T
  0.6102048434822517  0.6129100084263442  0.0970675552154621   T   T   T
  0.6557979603006543  0.0801218759239772  0.2117440237511266   T   T   T
  0.9017055626395081  0.6595309519277411  0.2140191051316211   T   T   T
  0.8071835667181150  0.1037830711294774  0.0838377184067825   T   T   T
  0.8747961979392835  0.8569082293458600  0.1271805518572342   T   T   T
  0.2501779992236416  0.2280956769833559  0.1242334409078992   T   T   T
  0.0686137456608416  0.5242162196253189  0.1421214664185133   T   T   T
  0.4800040429390871  0.5632553823791445  0.2290670898074021   T   T   T
  0.0505454725727871  0.8317782836086798  0.1738907901749896   T   T   T
  0.4257073757023729  0.5268995722599317  0.0639137011943110   T   T   T
  0.3705919436628627  0.6081018531343753  0.1861003951763172   T   T   T
  0.1866774177385062  0.5938714312652147  0.1508443328056992   T   T   T
  0.3341707174812740  0.1959280723550467  0.2326757753647852   T   T   T
  0.5906193083905557  0.4970890592246118  0.1995164374321076   T   T   T
  0.9724671156452473  0.2475574608824661  0.1357794871582132   T   T   T
  0.1303716229707495  0.7160652067352177  0.1969822045672428   T   T   T
  0.3850758831259271  0.3435847073150975  0.2192624313009092   T   T   T
  0.1671181273334965  0.9976000194184530  0.2152016377741817   T   T   T
  0.0815716205141644  0.3504619044971835  0.1354469814554054   T   T   T
  0.2700289469996437  0.6466435674909601  0.0923501160473188   T   T   T
 
  0.00000000E+00  0.00000000E+00  0.00000000E+00
  0.00000000E+00  0.00000000E+00  0.00000000E+00
  0.00000000E+00  0.00000000E+00  0.00000000E+00
  0.00000000E+00  0.00000000E+00  0.00000000E+00
  0.00000000E+00  0.00000000E+00  0.00000000E+00
  0.00000000E+00  0.00000000E+00  0.00000000E+00
  0.00000000E+00  0.00000000E+00  0.00000000E+00
  0.00000000E+00  0.00000000E+00  0.00000000E+00
  0.00000000E+00  0.00000000E+00  0.00000000E+00
  0.00000000E+00  0.00000000E+00  0.00000000E+00
  0.00000000E+00  0.00000000E+00  0.00000000E+00
  0.00000000E+00  0.00000000E+00  0.00000000E+00
  0.00000000E+00  0.00000000E+00  0.00000000E+00
  0.00000000E+00  0.00000000E+00  0.00000000E+00
  0.00000000E+00  0.00000000E+00  0.00000000E+00
  0.00000000E+00  0.00000000E+00  0.00000000E+00
  0.00000000E+00  0.00000000E+00  0.00000000E+00
  0.00000000E+00  0.00000000E+00  0.00000000E+00
  0.00000000E+00  0.00000000E+00  0.00000000E+00
  0.00000000E+00  0.00000000E+00  0.00000000E+00
  0.00000000E+00  0.00000000E+00  0.00000000E+00
  0.00000000E+00  0.00000000E+00  0.00000000E+00
  0.00000000E+00  0.00000000E+00  0.00000000E+00
  0.00000000E+00  0.00000000E+00  0.00000000E+00
  0.00000000E+00  0.00000000E+00  0.00000000E+00
  0.00000000E+00  0.00000000E+00  0.00000000E+00
  0.00000000E+00  0.00000000E+00  0.00000000E+00
  0.00000000E+00  0.00000000E+00  0.00000000E+00
  0.00000000E+00  0.00000000E+00  0.00000000E+00
  0.00000000E+00  0.00000000E+00  0.00000000E+00
  0.00000000E+00  0.00000000E+00  0.00000000E+00
  0.00000000E+00  0.00000000E+00  0.00000000E+00
  0.00000000E+00  0.00000000E+00  0.00000000E+00
  0.00000000E+00  0.00000000E+00  0.00000000E+00
  0.00000000E+00  0.00000000E+00  0.00000000E+00
  0.00000000E+00  0.00000000E+00  0.00000000E+00
  0.00000000E+00  0.00000000E+00  0.00000000E+00
  0.00000000E+00  0.00000000E+00  0.00000000E+00
  0.00000000E+00  0.00000000E+00  0.00000000E+00
  0.00000000E+00  0.00000000E+00  0.00000000E+00
  0.00000000E+00  0.00000000E+00  0.00000000E+00
  0.00000000E+00  0.00000000E+00  0.00000000E+00
  0.00000000E+00  0.00000000E+00  0.00000000E+00
  0.00000000E+00  0.00000000E+00  0.00000000E+00
  0.00000000E+00  0.00000000E+00  0.00000000E+00
  0.00000000E+00  0.00000000E+00  0.00000000E+00
  0.00000000E+00  0.00000000E+00  0.00000000E+00
  0.00000000E+00  0.00000000E+00  0.00000000E+00
  0.00000000E+00  0.00000000E+00  0.00000000E+00
  0.00000000E+00  0.00000000E+00  0.00000000E+00
  0.00000000E+00  0.00000000E+00  0.00000000E+00
  0.00000000E+00  0.00000000E+00  0.00000000E+00
  0.00000000E+00  0.00000000E+00  0.00000000E+00
  0.00000000E+00  0.00000000E+00  0.00000000E+00
  0.00000000E+00  0.00000000E+00  0.00000000E+00
  0.00000000E+00  0.00000000E+00  0.00000000E+00
  0.00000000E+00  0.00000000E+00  0.00000000E+00
  0.00000000E+00  0.00000000E+00  0.00000000E+00
  0.00000000E+00  0.00000000E+00  0.00000000E+00
  0.00000000E+00  0.00000000E+00  0.00000000E+00
  0.00000000E+00  0.00000000E+00  0.00000000E+00
  0.00000000E+00  0.00000000E+00  0.00000000E+00
  0.00000000E+00  0.00000000E+00  0.00000000E+00
  0.00000000E+00  0.00000000E+00  0.00000000E+00
  0.00000000E+00  0.00000000E+00  0.00000000E+00
  0.00000000E+00  0.00000000E+00  0.00000000E+00
  0.00000000E+00  0.00000000E+00  0.00000000E+00
  0.00000000E+00  0.00000000E+00  0.00000000E+00
  0.00000000E+00  0.00000000E+00  0.00000000E+00
  0.00000000E+00  0.00000000E+00  0.00000000E+00
  0.00000000E+00  0.00000000E+00  0.00000000E+00
  0.00000000E+00  0.00000000E+00  0.00000000E+00
  0.00000000E+00  0.00000000E+00  0.00000000E+00
  0.00000000E+00  0.00000000E+00  0.00000000E+00
  0.00000000E+00  0.00000000E+00  0.00000000E+00
  0.00000000E+00  0.00000000E+00  0.00000000E+00
  0.00000000E+00  0.00000000E+00  0.00000000E+00
  0.00000000E+00  0.00000000E+00  0.00000000E+00
  0.00000000E+00  0.00000000E+00  0.00000000E+00
  0.00000000E+00  0.00000000E+00  0.00000000E+00
  0.00000000E+00  0.00000000E+00  0.00000000E+00
  0.00000000E+00  0.00000000E+00  0.00000000E+00
  0.00000000E+00  0.00000000E+00  0.00000000E+00
  0.00000000E+00  0.00000000E+00  0.00000000E+00
  0.00000000E+00  0.00000000E+00  0.00000000E+00
  0.00000000E+00  0.00000000E+00  0.00000000E+00
  0.00000000E+00  0.00000000E+00  0.00000000E+00
  0.00000000E+00  0.00000000E+00  0.00000000E+00
  0.00000000E+00  0.00000000E+00  0.00000000E+00
  0.00000000E+00  0.00000000E+00  0.00000000E+00
  0.00000000E+00  0.00000000E+00  0.00000000E+00
  0.00000000E+00  0.00000000E+00  0.00000000E+00
  0.00000000E+00  0.00000000E+00  0.00000000E+00
  0.00000000E+00  0.00000000E+00  0.00000000E+00
  0.00000000E+00  0.00000000E+00  0.00000000E+00
  0.00000000E+00  0.00000000E+00  0.00000000E+00
  0.00000000E+00  0.00000000E+00  0.00000000E+00
  0.00000000E+00  0.00000000E+00  0.00000000E+00
  0.00000000E+00  0.00000000E+00  0.00000000E+00
  0.00000000E+00  0.00000000E+00  0.00000000E+00
  0.00000000E+00  0.00000000E+00  0.00000000E+00
  0.00000000E+00  0.00000000E+00  0.00000000E+00
  0.00000000E+00  0.00000000E+00  0.00000000E+00
  0.00000000E+00  0.00000000E+00  0.00000000E+00
  0.00000000E+00  0.00000000E+00  0.00000000E+00
  0.00000000E+00  0.00000000E+00  0.00000000E+00
  0.00000000E+00  0.00000000E+00  0.00000000E+00
  0.00000000E+00  0.00000000E+00  0.00000000E+00
  0.00000000E+00  0.00000000E+00  0.00000000E+00
  0.00000000E+00  0.00000000E+00  0.00000000E+00
  0.00000000E+00  0.00000000E+00  0.00000000E+00
  0.00000000E+00  0.00000000E+00  0.00000000E+00
  0.00000000E+00  0.00000000E+00  0.00000000E+00
  0.00000000E+00  0.00000000E+00  0.00000000E+00
  0.00000000E+00  0.00000000E+00  0.00000000E+00
  0.00000000E+00  0.00000000E+00  0.00000000E+00
  0.00000000E+00  0.00000000E+00  0.00000000E+00
  0.00000000E+00  0.00000000E+00  0.00000000E+00
  0.00000000E+00  0.00000000E+00  0.00000000E+00
  0.00000000E+00  0.00000000E+00  0.00000000E+00
  0.00000000E+00  0.00000000E+00  0.00000000E+00
  0.00000000E+00  0.00000000E+00  0.00000000E+00
  0.00000000E+00  0.00000000E+00  0.00000000E+00
  0.00000000E+00  0.00000000E+00  0.00000000E+00
  0.00000000E+00  0.00000000E+00  0.00000000E+00
  0.00000000E+00  0.00000000E+00  0.00000000E+00
  0.00000000E+00  0.00000000E+00  0.00000000E+00
  0.00000000E+00  0.00000000E+00  0.00000000E+00
  0.00000000E+00  0.00000000E+00  0.00000000E+00
  0.00000000E+00  0.00000000E+00  0.00000000E+00
  0.00000000E+00  0.00000000E+00  0.00000000E+00
  0.00000000E+00  0.00000000E+00  0.00000000E+00
  0.00000000E+00  0.00000000E+00  0.00000000E+00
  0.00000000E+00  0.00000000E+00  0.00000000E+00
  0.00000000E+00  0.00000000E+00  0.00000000E+00
  0.00000000E+00  0.00000000E+00  0.00000000E+00
  0.00000000E+00  0.00000000E+00  0.00000000E+00
  0.00000000E+00  0.00000000E+00  0.00000000E+00
  0.00000000E+00  0.00000000E+00  0.00000000E+00
  0.00000000E+00  0.00000000E+00  0.00000000E+00
  0.00000000E+00  0.00000000E+00  0.00000000E+00
  0.00000000E+00  0.00000000E+00  0.00000000E+00
  0.00000000E+00  0.00000000E+00  0.00000000E+00
  0.00000000E+00  0.00000000E+00  0.00000000E+00
  0.00000000E+00  0.00000000E+00  0.00000000E+00
  0.00000000E+00  0.00000000E+00  0.00000000E+00
  0.00000000E+00  0.00000000E+00  0.00000000E+00
  0.00000000E+00  0.00000000E+00  0.00000000E+00
  0.00000000E+00  0.00000000E+00  0.00000000E+00
  0.00000000E+00  0.00000000E+00  0.00000000E+00
  0.00000000E+00  0.00000000E+00  0.00000000E+00
  0.00000000E+00  0.00000000E+00  0.00000000E+00
  0.00000000E+00  0.00000000E+00  0.00000000E+00
  0.00000000E+00  0.00000000E+00  0.00000000E+00
  0.00000000E+00  0.00000000E+00  0.00000000E+00
  0.00000000E+00  0.00000000E+00  0.00000000E+00
  0.00000000E+00  0.00000000E+00  0.00000000E+00
  0.00000000E+00  0.00000000E+00  0.00000000E+00
  0.00000000E+00  0.00000000E+00  0.00000000E+00
  0.00000000E+00  0.00000000E+00  0.00000000E+00
  0.00000000E+00  0.00000000E+00  0.00000000E+00
  0.00000000E+00  0.00000000E+00  0.00000000E+00
  0.00000000E+00  0.00000000E+00  0.00000000E+00
  0.00000000E+00  0.00000000E+00  0.00000000E+00
  0.00000000E+00  0.00000000E+00  0.00000000E+00
  0.00000000E+00  0.00000000E+00  0.00000000E+00
  0.00000000E+00  0.00000000E+00  0.00000000E+00
  0.00000000E+00  0.00000000E+00  0.00000000E+00
  0.00000000E+00  0.00000000E+00  0.00000000E+00
  0.00000000E+00  0.00000000E+00  0.00000000E+00
  0.00000000E+00  0.00000000E+00  0.00000000E+00
  0.00000000E+00  0.00000000E+00  0.00000000E+00
  0.00000000E+00  0.00000000E+00  0.00000000E+00
  0.00000000E+00  0.00000000E+00  0.00000000E+00
  0.00000000E+00  0.00000000E+00  0.00000000E+00
  0.00000000E+00  0.00000000E+00  0.00000000E+00
  0.00000000E+00  0.00000000E+00  0.00000000E+00
  0.00000000E+00  0.00000000E+00  0.00000000E+00
  0.00000000E+00  0.00000000E+00  0.00000000E+00
  0.00000000E+00  0.00000000E+00  0.00000000E+00
  0.00000000E+00  0.00000000E+00  0.00000000E+00
  0.00000000E+00  0.00000000E+00  0.00000000E+00
  0.00000000E+00  0.00000000E+00  0.00000000E+00
  0.00000000E+00  0.00000000E+00  0.00000000E+00
  0.00000000E+00  0.00000000E+00  0.00000000E+00
  0.00000000E+00  0.00000000E+00  0.00000000E+00
  0.00000000E+00  0.00000000E+00  0.00000000E+00
  0.00000000E+00  0.00000000E+00  0.00000000E+00
  0.00000000E+00  0.00000000E+00  0.00000000E+00
  0.00000000E+00  0.00000000E+00  0.00000000E+00
  0.00000000E+00  0.00000000E+00  0.00000000E+00
  0.00000000E+00  0.00000000E+00  0.00000000E+00
  0.00000000E+00  0.00000000E+00  0.00000000E+00
  0.00000000E+00  0.00000000E+00  0.00000000E+00
  0.00000000E+00  0.00000000E+00  0.00000000E+00
  0.00000000E+00  0.00000000E+00  0.00000000E+00
  0.00000000E+00  0.00000000E+00  0.00000000E+00
  0.00000000E+00  0.00000000E+00  0.00000000E+00
  0.00000000E+00  0.00000000E+00  0.00000000E+00
  0.00000000E+00  0.00000000E+00  0.00000000E+00
  0.00000000E+00  0.00000000E+00  0.00000000E+00
  0.00000000E+00  0.00000000E+00  0.00000000E+00
  0.00000000E+00  0.00000000E+00  0.00000000E+00
  0.00000000E+00  0.00000000E+00  0.00000000E+00
  0.00000000E+00  0.00000000E+00  0.00000000E+00
  0.00000000E+00  0.00000000E+00  0.00000000E+00
  0.00000000E+00  0.00000000E+00  0.00000000E+00
  0.00000000E+00  0.00000000E+00  0.00000000E+00
  0.00000000E+00  0.00000000E+00  0.00000000E+00
  0.00000000E+00  0.00000000E+00  0.00000000E+00
  0.00000000E+00  0.00000000E+00  0.00000000E+00
  0.00000000E+00  0.00000000E+00  0.00000000E+00
  0.00000000E+00  0.00000000E+00  0.00000000E+00
  0.00000000E+00  0.00000000E+00  0.00000000E+00
  0.00000000E+00  0.00000000E+00  0.00000000E+00
  0.00000000E+00  0.00000000E+00  0.00000000E+00
  0.00000000E+00  0.00000000E+00  0.00000000E+00
  0.00000000E+00  0.00000000E+00  0.00000000E+00
  0.00000000E+00  0.00000000E+00  0.00000000E+00
  0.00000000E+00  0.00000000E+00  0.00000000E+00
  0.00000000E+00  0.00000000E+00  0.00000000E+00
  0.00000000E+00  0.00000000E+00  0.00000000E+00
  0.00000000E+00  0.00000000E+00  0.00000000E+00
  0.00000000E+00  0.00000000E+00  0.00000000E+00
  0.00000000E+00  0.00000000E+00  0.00000000E+00
  0.00000000E+00  0.00000000E+00  0.00000000E+00
  0.00000000E+00  0.00000000E+00  0.00000000E+00
  0.00000000E+00  0.00000000E+00  0.00000000E+00
  0.00000000E+00  0.00000000E+00  0.00000000E+00
  0.00000000E+00  0.00000000E+00  0.00000000E+00
  0.00000000E+00  0.00000000E+00  0.00000000E+00
  0.00000000E+00  0.00000000E+00  0.00000000E+00
  0.00000000E+00  0.00000000E+00  0.00000000E+00
  0.00000000E+00  0.00000000E+00  0.00000000E+00
  0.00000000E+00  0.00000000E+00  0.00000000E+00
  0.00000000E+00  0.00000000E+00  0.00000000E+00
  0.00000000E+00  0.00000000E+00  0.00000000E+00
  0.00000000E+00  0.00000000E+00  0.00000000E+00
  0.00000000E+00  0.00000000E+00  0.00000000E+00
  0.00000000E+00  0.00000000E+00  0.00000000E+00
  0.00000000E+00  0.00000000E+00  0.00000000E+00
  0.00000000E+00  0.00000000E+00  0.00000000E+00
  0.00000000E+00  0.00000000E+00  0.00000000E+00
  0.00000000E+00  0.00000000E+00  0.00000000E+00
  0.00000000E+00  0.00000000E+00  0.00000000E+00
  0.00000000E+00  0.00000000E+00  0.00000000E+00
  0.00000000E+00  0.00000000E+00  0.00000000E+00
  0.00000000E+00  0.00000000E+00  0.00000000E+00
  0.00000000E+00  0.00000000E+00  0.00000000E+00
  0.00000000E+00  0.00000000E+00  0.00000000E+00
  0.00000000E+00  0.00000000E+00  0.00000000E+00
  0.00000000E+00  0.00000000E+00  0.00000000E+00
  0.00000000E+00  0.00000000E+00  0.00000000E+00
  0.00000000E+00  0.00000000E+00  0.00000000E+00
  0.00000000E+00  0.00000000E+00  0.00000000E+00
  0.00000000E+00  0.00000000E+00  0.00000000E+00
  0.00000000E+00  0.00000000E+00  0.00000000E+00
  0.00000000E+00  0.00000000E+00  0.00000000E+00
  0.00000000E+00  0.00000000E+00  0.00000000E+00
  0.00000000E+00  0.00000000E+00  0.00000000E+00
  0.00000000E+00  0.00000000E+00  0.00000000E+00
  0.00000000E+00  0.00000000E+00  0.00000000E+00
  0.00000000E+00  0.00000000E+00  0.00000000E+00
  0.00000000E+00  0.00000000E+00  0.00000000E+00
  0.00000000E+00  0.00000000E+00  0.00000000E+00
  0.00000000E+00  0.00000000E+00  0.00000000E+00
  0.00000000E+00  0.00000000E+00  0.00000000E+00
  0.00000000E+00  0.00000000E+00  0.00000000E+00
  0.00000000E+00  0.00000000E+00  0.00000000E+00
  0.00000000E+00  0.00000000E+00  0.00000000E+00
  0.00000000E+00  0.00000000E+00  0.00000000E+00
  0.00000000E+00  0.00000000E+00  0.00000000E+00
  0.00000000E+00  0.00000000E+00  0.00000000E+00
  0.00000000E+00  0.00000000E+00  0.00000000E+00
  0.00000000E+00  0.00000000E+00  0.00000000E+00
  0.00000000E+00  0.00000000E+00  0.00000000E+00
  0.00000000E+00  0.00000000E+00  0.00000000E+00
  0.00000000E+00  0.00000000E+00  0.00000000E+00
  0.00000000E+00  0.00000000E+00  0.00000000E+00
  0.00000000E+00  0.00000000E+00  0.00000000E+00
  0.00000000E+00  0.00000000E+00  0.00000000E+00
  0.00000000E+00  0.00000000E+00  0.00000000E+00
  0.00000000E+00  0.00000000E+00  0.00000000E+00
  0.00000000E+00  0.00000000E+00  0.00000000E+00
  0.00000000E+00  0.00000000E+00  0.00000000E+00
  0.00000000E+00  0.00000000E+00  0.00000000E+00
  0.00000000E+00  0.00000000E+00  0.00000000E+00
  0.00000000E+00  0.00000000E+00  0.00000000E+00
  0.00000000E+00  0.00000000E+00  0.00000000E+00
  0.00000000E+00  0.00000000E+00  0.00000000E+00
  0.00000000E+00  0.00000000E+00  0.00000000E+00
  0.00000000E+00  0.00000000E+00  0.00000000E+00
  0.00000000E+00  0.00000000E+00  0.00000000E+00
  0.00000000E+00  0.00000000E+00  0.00000000E+00
  0.00000000E+00  0.00000000E+00  0.00000000E+00
  0.00000000E+00  0.00000000E+00  0.00000000E+00
  0.00000000E+00  0.00000000E+00  0.00000000E+00
  0.00000000E+00  0.00000000E+00  0.00000000E+00
  0.00000000E+00  0.00000000E+00  0.00000000E+00
  0.00000000E+00  0.00000000E+00  0.00000000E+00
  0.00000000E+00  0.00000000E+00  0.00000000E+00
  0.00000000E+00  0.00000000E+00  0.00000000E+00
  0.00000000E+00  0.00000000E+00  0.00000000E+00
