# Supplementary material for: Adsorption of 4-(N,N-Dimethylamino)-4′-nitrostilbene on an Amorphous Silica Glass Surface
Source: J Phys Chem C Nanomater Interfaces. 2023 Nov 17;127(47):22964–74. doi: 10.1021/acs.jpcc.3c05552 (PMC10694811; doi:10.1021/acs.jpcc.3c05552)
Supplement: Supplementary file 2 — jp3c05552_si_002.zip [file jp3c05552_si_002.zip › contcar/D9_CONTCAR]

DANS                                    
   1.00000000000000     
    23.7420005797999991    0.0000000000000000    0.0000000000000000
     0.0000000000000000   18.2761001587000003    0.0000000000000000
     0.0000000000000000    0.0000000000000000   40.4500007628999967
   C    N    O    H    Si
    16     2   156    64    65
Selective dynamics
Direct
  0.4045294178692742  0.7397483731200570  0.3927184809804181   T   T   T
  0.3473043812113518  0.7582876145194978  0.3939461684700697   T   T   T
  0.3093782362838421  0.7178853383342853  0.4130866623074823   T   T   T
  0.3290863548164705  0.6577990475543380  0.4305824463874238   T   T   T
  0.3861511917443589  0.6358851906461029  0.4290743491153741   T   T   T
  0.4234681192350208  0.6793360629738525  0.4101253786469914   T   T   T
  0.4046442783256275  0.5735467207700508  0.4487465422307512   T   T   T
  0.4494567038212471  0.5279670204437096  0.4445081358613368   T   T   T
  0.4874643046918612  0.5195349515308744  0.4166012791019015   T   T   T
  0.5429545965500849  0.4945388091429438  0.4218898392838702   T   T   T
  0.4714581084387305  0.5321022461863503  0.3834843171408183   T   T   T
  0.5815532598593096  0.4878590955764512  0.3963583018024205   T   T   T
  0.5090522933560028  0.5247167234460799  0.3575341971621723   T   T   T
  0.5661849197274692  0.5050506217160450  0.3633392932641429   T   T   T
  0.5895350437700108  0.5227704496956521  0.3047011618404282   T   T   T
  0.6612218031926227  0.4749369235183727  0.3441550814838026   T   T   T
  0.6047762667829523  0.5024532115731422  0.3381832645656954   T   T   T
  0.3272465087963342  0.8209214764797942  0.3753411396178649   T   T   T
  0.3621001884983253  0.8542710315192658  0.3567569101183125   T   T   T
  0.2759589887745727  0.8394503748053629  0.3784205574737126   T   T   T
  0.8009112406573383  0.1086238807966617  0.2250732562123581   T   T   T
  0.2594693394782649  0.8119383116183340  0.2034373274746945   T   T   T
  0.6818682875193769  0.0292462282884613  0.1840285035480546   T   T   T
  0.3321437009965990  0.6709433128560953  0.2074482676720411   T   T   T
  0.1327335420356665  0.5514832320984382  0.1351776987378362   T   T   T
  0.8711928795661221  0.8196500039259521  0.1647427286578299   T   T   T
  0.4050425605991200  0.9362921135019946  0.1415115473551518   T   T   T
  0.5998570557779893  0.4955091736559288  0.1648214249368244   T   T   T
  0.0576090410295933  0.9103199724647733  0.1565075564576164   T   T   T
  0.7275306953013347  0.2423702075378863  0.1641219633824506   T   T   T
  0.4252420690739504  0.1826397377365877  0.0991631730938964   T   T   T
  0.4494336928461887  0.3199697609790296  0.2273903069636065   T   T   T
  0.1623926602480165  0.6644257742984161  0.1715302892643198   T   T   T
  0.9454712855580796  0.2564227748100986  0.1733610760353544   T   T   T
  0.4204094643828019  0.5777379081487328  0.2126889164489762   T   T   T
  0.5129273947069014  0.9239540627947467  0.1238166734813443   T   T   T
  0.8412845525212833  0.1788564082127484  0.0787649242606593   T   T   T
  0.7427320033413783  0.6014878918560961  0.2103917940043614   T   T   T
  0.3989630361276778  0.6446140312585950  0.1569869199628827   T   T   T
  0.0094631079776221  0.7800079665673914  0.1505947338343644   T   T   T
  0.3297650125539193  0.5383329160791182  0.1776468248344701   T   T   T
  0.6280498628671661  0.1361045993519414  0.0841396061139047   T   T   T
  0.5975665853176663  0.8450490272797991  0.1481910490052998   T   T   T
  0.6990550388279421  0.0601279762751752  0.2456033866934640   T   T   T
  0.3507954423870672  0.3987338887820698  0.1238008886518836   T   T   T
  0.2331824547286050  0.6193364714082316  0.1257104758124986   T   T   T
  0.9011002008432920  0.1610174896620915  0.2150060026962569   T   T   T
  0.6175931187461527  0.6381865662628979  0.0599044115027721   T   T   T
  0.6953973960030639  0.8848184929939731  0.1769218169241861   T   T   T
  0.0277904378123509  0.5588535024490728  0.1137176010629744   T   T   T
  0.4576397272212196  0.0483592567828679  0.1136322398780139   T   T   T
  0.6279974004959903  0.1984284855727410  0.1432389237732558   T   T   T
  0.5513839508294519  0.6551809091193490  0.1106931398765624   T   T   T
  0.6609893451251329  0.1639022466397853  0.2037931186360769   T   T   T
  0.2361760167341886  0.9000966748120336  0.1512554839460738   T   T   T
  0.8957016854361314  0.0294971336835786  0.2425233186366837   T   T   T
  0.7784788050263337  0.9719092820492106  0.1615453869489858   T   T   T
  0.4451932841646308  0.7114036323537488  0.1061510004729584   T   T   T
  0.5819511120302814  0.4134794014661249  0.2178201114984822   T   T   T
  0.4037954661111638  0.0302543553166769  0.1914183665462969   T   T   T
  0.8236895193090440  0.0732292019411547  0.1217132660480122   T   T   T
  0.5927348932061296  0.0548512746889238  0.2241732083712104   T   T   T
  0.3612046259807178  0.1647815299183142  0.1997676995213426   T   T   T
  0.8072789823478022  0.8408653682964786  0.2188560807291513   T   T   T
  0.2206724531261511  0.8628116827317844  0.0893964063514426   T   T   T
  0.7139941539219673  0.8758973323214304  0.0786405461168457   T   T   T
  0.6231231471429935  0.8080526949393877  0.2109825936518987   T   T   T
  0.0706250646308416  0.6748890008181774  0.2102033823128865   T   T   T
  0.5310452550482603  0.5408556647600274  0.2122109109900122   T   T   T
  0.4736997053170620  0.2225225571720405  0.2747743839675277   T   T   T
  0.8483449702829003  0.6343833610728637  0.1911365437571976   T   T   T
  0.4806223299201690  0.3090960548178863  0.1011984894405641   T   T   T
  0.7392520285932311  0.1161679379261337  0.0840347470528063   T   T   T
  0.9134556620995262  0.8875599209186680  0.2192406191026736   T   T   T
  0.0130790642191266  0.5701923554256200  0.2418697151305833   T   T   T
  0.9492115845604550  0.5800200815522238  0.0667544019626047   T   T   T
  0.1671592896038520  0.2201628324301432  0.2105807736219840   T   T   T
  0.2744047378649959  0.1472994371801824  0.1160431942999603   T   T   T
  0.9303414007035999  0.8249733492343433  0.1092496467171527   T   T   T
  0.5864585965784823  0.2698720225298821  0.0911102670296766   T   T   T
  0.9991093360039974  0.1652394685389594  0.1322449833792357   T   T   T
  0.8331992389169400  0.2582855789920473  0.1852676123058578   T   T   T
  0.2963212151600311  0.2794541394246024  0.1444537480791215   T   T   T
  0.6004760487573548  0.5242692461302426  0.1011560254765261   T   T   T
  0.3260055459009059  0.9249456843148199  0.1882407468276324   T   T   T
  0.8693031792009377  0.0458727027550008  0.1795566864968610   T   T   T
  0.6627178222765777  0.6345849647349692  0.1211577837158470   T   T   T
  0.3397727886538889  0.2824794656812931  0.2371812887921025   T   T   T
  0.2734784503437995  0.5766460967268624  0.0690311549340181   T   T   T
  0.7951398556841471  0.5161320749300914  0.1681211014789531   T   T   T
  0.6786525376105486  0.7473811965695922  0.1601274185347555   T   T   T
  0.0188648529414961  0.8388982268901665  0.2094817955689048   T   T   T
  0.0362973688578961  0.8119026051998797  0.0872897479829143   T   T   T
  0.7341558269615712  0.4560915889881526  0.2156950382906471   T   T   T
  0.5627810396500635  0.3966123301085787  0.1216706274752358   T   T   T
  0.1105012829388315  0.7910083345844134  0.1786543624384285   T   T   T
  0.2217369554059731  0.9450213872219401  0.2133017586953289   T   T   T
  0.5326728293173919  0.1550509490880766  0.1166185427981053   T   T   T
  0.6415062450489087  0.5372197135781926  0.2226500607788463   T   T   T
  0.2665720338050223  0.1746783856296284  0.2357182978926137   T   T   T
  0.5078874954218054  0.6924820659580844  0.0523965005214127   T   T   T
  0.2746976273958542  0.4125828933965994  0.1710773779441672   T   T   T
  0.0457111969832816  0.5532390201995738  0.1781115816077159   T   T   T
  0.1182459333820246  0.3486492445936753  0.1020891055997020   T   T   T
  0.6850207251704347  0.9744406365381785  0.1248251979573424   T   T   T
  0.3766439223612920  0.3073951559258619  0.0756883555088543   T   T   T
  0.8096309819167308  0.2781246019993752  0.1221607838695554   T   T   T
  0.1143161420754737  0.3100075088897958  0.1668524844626081   T   T   T
  0.3707911788396560  0.1576982075379800  0.2643258283724673   T   T   T
  0.3134921496319499  0.4332637471410021  0.0646731803747983   T   T   T
  0.4518184784387420  0.1466899253053322  0.1616394138880216   T   T   T
  0.4233057798086404  0.4395304432090960  0.0762040797293773   T   T   T
  0.1442056024599546  0.9473423339205306  0.1188213328062711   T   T   T
  0.8950048295666770  0.7475653950605347  0.2202053393411600   T   T   T
  0.0960321018660136  0.1658080342227790  0.1654446791682212   T   T   T
  0.6333509399446978  0.2998712504455482  0.1901678149605356   T   T   T
  0.3239550657107986  0.0386362151336755  0.1468028542592487   T   T   T
  0.6073054446847982  0.9043670191187972  0.0887265977775979   T   T   T
  0.9604591290802360  0.6398484233995420  0.1957020896511787   T   T   T
  0.2256435333653011  0.2696410336716904  0.0920988902511033   T   T   T
  0.6707303453172472  0.0103100090054539  0.0627288836061615   T   T   T
  0.1374190350020773  0.0028200688503014  0.1791235960423089   T   T   T
  0.8462919175607378  0.4300319314793321  0.2112335652437183   T   T   T
  0.1860338268002088  0.0790727639451150  0.2254664369938079   T   T   T
  0.5566776275375287  0.2822190305998004  0.2389970104188150   T   T   T
  0.7710363619520200  0.3736507259273240  0.1665305671897835   T   T   T
  0.7625364496155508  0.6518897559871657  0.1499915042785671   T   T   T
  0.8767304015472975  0.9459418323596418  0.1317962620262403   T   T   T
  0.5360758088641807  0.7951236804661107  0.0975875857269174   T   T   T
  0.0663495448648378  0.4353402435294039  0.1439695387004275   T   T   T
  0.4189886337988130  0.5727080166499062  0.1008244183046959   T   T   T
  0.2703078855025415  0.4873037928142245  0.2294303909597995   T   T   T
  0.2749585318704141  0.5018007075435853  0.0122962110615696   T   T   T
  0.0199079054856816  0.3089927080281663  0.1308465905027901   T   T   T
  0.0030019181089421  0.9637433895704604  0.2410262710671284   T   T   T
  0.0633678494419789  0.0446347365901804  0.1340531842627020   T   T   T
  0.2163272060426927  0.5367858019158696  0.1778894331087154   T   T   T
  0.2413214353695495  0.7190131085399338  0.0791042665326858   T   T   T
  0.3730464618300397  0.3464243324427941  0.1822527566856869   T   T   T
  0.1950569837527010  0.2165021580164345  0.1479033315824124   T   T   T
  0.3346877463788406  0.6695975777279225  0.1050578802669449   T   T   T
  0.9817039088138004  0.6915084003354922  0.1019087485112256   T   T   T
  0.7357961812310603  0.7402050805751537  0.1023341871401294   T   T   T
  0.4598142716250491  0.1266338879625188  0.2268454096950983   T   T   T
  0.9756903215540130  0.8383437470534952  0.2707890525709162   T   T   T
  0.4588797435269244  0.0869201422585377  0.2923653490964060   T   T   T
  0.5455305318891320  0.3780303664323386  0.0556472600971128   T   T   T
  0.3380317212923378  0.0554983045874023  0.0807813538997675   T   T   T
  0.6740295683857008  0.4287763987396823  0.1235915865538706   T   T   T
  0.4980236338740096  0.3654783277113995  0.2819894753316048   T   T   T
  0.9198001373409843  0.5852991513034030  0.1305045975317811   T   T   T
  0.8594929227334998  0.3215041721840474  0.0657984912157552   T   T   T
  0.6864571035318209  0.1326082359768567  0.0271745814464748   T   T   T
  0.1734157335334751  0.1747013407130714  0.2733041572472441   T   T   T
  0.6574399735112800  0.3362461087614440  0.2533544171431232   T   T   T
  0.4608923239693603  0.2381412324118515  0.0431106879530818   T   T   T
  0.7176804037091418  0.5431136906976944  0.2693171348502611   T   T   T
  0.9011206866843874  0.3058506688381540  0.2295953453079109   T   T   T
  0.1432668986936310  0.7781757944359590  0.0586348983136929   T   T   T
  0.2410906546495975  0.8065712489861956  0.0292599362313267   T   T   T
  0.0926345155866666  0.1634792400222564  0.0982809784521565   T   T   T
  0.4348491040392883  0.9293427697996114  0.0771734395196104   T   T   T
  0.8992694097245655  0.6185939338785315  0.2506362585201491   T   T   T
  0.8209999588309991  0.0422530677923992  0.0563795644433176   T   T   T
  0.8178730770415777  0.8394658782542633  0.1061817211808683   T   T   T
  0.4960540334737723  0.6358155491462708  0.2550416577720144   T   T   T
  0.4569800001610979  0.4950058731102062  0.2589133030546028   T   T   T
  0.4869571860245001  0.5396676264831468  0.0487104856702026   T   T   T
  0.1677229658413938  0.7327925919089091  0.2300764324059831   T   T   T
  0.3690500819574356  0.4194817770621134  0.2410001269516556   T   T   T
  0.1229882220871916  0.9611839735114417  0.2425130722139105   T   T   T
  0.3725137845941864  0.5448252313892580  0.0422723549339012   T   T   T
  0.9204863265086223  0.2564681706837569  0.1100856593379473   T   T   T
  0.2429895886489897  0.0043760718330185  0.1046978554253256   T   T   T
  0.4331064091403244  0.7737607605721850  0.3783161753588026   T   T   T
  0.2653106804341385  0.7343802088586352  0.4138424346217668   T   T   T
  0.2997941054188343  0.6260728455917678  0.4456880270326619   T   T   T
  0.4680885203578262  0.6654624025503307  0.4095280123249800   T   T   T
  0.3788397137981711  0.5635526035264938  0.4707292575838019   T   T   T
  0.4580990737848827  0.4908225985404411  0.4651825464152491   T   T   T
  0.5563577568285074  0.4814837781115482  0.4470663909394055   T   T   T
  0.4279522205697116  0.5470561648125721  0.3780288829283849   T   T   T
  0.6242087449593610  0.4698689565789998  0.4020054719198499   T   T   T
  0.4940976999600277  0.5338671695296984  0.3323984842950156   T   T   T
  0.5626222582333760  0.5716832805372268  0.3044608488483911   T   T   T
  0.6278796074990993  0.5355271763404148  0.2908648186640763   T   T   T
  0.5672597456450945  0.4781787453862604  0.2916107834228165   T   T   T
  0.6839099503181150  0.5090976013514479  0.3623066693403089   T   T   T
  0.6606169505868111  0.4182023398658781  0.3535235280155007   T   T   T
  0.6847320919146264  0.4759135203098264  0.3208675664630051   T   T   T
  0.7693490039916092  0.0815718424162769  0.2356860974003419   T   T   T
  0.6840440728842233  0.0644959031946125  0.2681390268693302   T   T   T
  0.8905965950643664  0.9768754416911503  0.2364935493837325   T   T   T
  0.5596205279571684  0.0865821883929641  0.2213284814595992   T   T   T
  0.8640161135844784  0.3836581773711660  0.2192820863675102   T   T   T
  0.9374663011000899  0.3126627245781760  0.2407926205083236   T   T   T
  0.6988987033764448  0.4084100765912054  0.1407916030396269   T   T   T
  0.6916620249294039  0.3642663788676257  0.2476604014027257   T   T   T
  0.5071308297614697  0.3562509920861264  0.3053279427396315   T   T   T
  0.5323920745215956  0.4291275649730218  0.0531089156821605   T   T   T
  0.8253369443369766  0.3314195045381039  0.0528889688793650   T   T   T
  0.6541956659999997  0.1561438140000035  0.0164457554826955   F   F   T
  0.8599790704160091  0.0336523058779314  0.0493409995383882   T   T   T
  0.4675370321888738  0.6647746785017083  0.2667914719070303   T   T   T
  0.7753481023739863  0.8523188685034200  0.2041558578642897   T   T   T
  0.5983226428840741  0.7666423387142811  0.2161441460721631   T   T   T
  0.9340209829265781  0.5903248420452735  0.2555383865311550   T   T   T
  0.7977168318468381  0.7911681666499307  0.1065904790392013   T   T   T
  0.7162852944749909  0.7838479859006021  0.0924116059797351   T   T   T
  0.9275708999798473  0.5971090861714147  0.1539102875301853   T   T   T
  0.7536607043662068  0.5635341257020073  0.2770603777260861   T   T   T
  0.9578474704935702  0.7898302219031305  0.2715708595109053   T   T   T
  0.9744939941692758  0.0029636549333946  0.2448007634615834   T   T   T
  0.6523139701085360  0.6238492422810434  0.0483836556994092   T   T   T
  0.7549526407167395  0.8820860012925964  0.0836973452295765   T   T   T
  0.4358490357728542  0.0431950672776906  0.2963636405956669   T   T   T
  0.3040514784163982  0.4614337968137847  0.2388835083198104   T   T   T
  0.4015157783466446  0.4521960684406127  0.2482225899129620   T   T   T
  0.1768474282643624  0.2226704212586708  0.2839827130874604   T   T   T
  0.1314836696389858  0.1501522643297404  0.0925634759419518   T   T   T
  0.1518116927342122  0.3175230976150926  0.0984546110835333   T   T   T
  0.2500664947820166  0.5402071905810716  0.0036924933222927   T   T   T
  0.4786033007125534  0.2771829458718443  0.0299193442576772   T   T   T
  0.3669161403440974  0.0943897208030513  0.0794102322478049   T   T   T
  0.2509472494731377  0.2888451538216008  0.0749218761352760   T   T   T
  0.0457236261162185  0.5612869821078538  0.2562553006625834   T   T   T
  0.2900302680168672  0.7765091450643730  0.1988178548621801   T   T   T
  0.3057476306049824  0.6543251055010547  0.2247014941470745   T   T   T
  0.4810065555096392  0.4552631826947599  0.2684678371924568   T   T   T
  0.0359250239811346  0.8654938192324407  0.0849418934161533   T   T   T
  0.2006666315673862  0.7653027295854040  0.2255869897792719   T   T   T
  0.0817307937404313  0.9708669756911202  0.2430204361268700   T   T   T
  0.9436044915109710  0.5279519102049094  0.0617947521511412   T   T   T
  0.4980736060012940  0.5922391807813721  0.0463739411242831   T   T   T
  0.5464661372759393  0.6901334445354019  0.0429250318569947   T   T   T
  0.1100365714414720  0.7871481708590277  0.0729038416791456   T   T   T
  0.2229075922449303  0.8402476603909428  0.0136697696329276   T   T   T
  0.3995524199319265  0.9487356677351791  0.0677643058351744   T   T   T
  0.1010283770209243  0.9763631852210503  0.1476039001001498   T   T   T
  0.6695250839365867  0.9418950389442177  0.0883706121450286   T   T   T
  0.9780380503745556  0.8809276705478980  0.2353345381300510   T   T   T
  0.4398647223380119  0.1471832057267039  0.2650883448499559   T   T   T
  0.5439097224464093  0.3403559628399681  0.0924126555764104   T   T   T
  0.2940253619999993  0.0620622819999994  0.1120492233671624   F   F   T
  0.2114957596368282  0.9279229956346311  0.1158989742832162   T   T   T
  0.5631509252534764  0.8671147522433635  0.1147387803882273   T   T   T
  0.6103294555340877  0.4594918115655190  0.1285135889002950   T   T   T
  0.4948612435104425  0.2959142490988497  0.2554771010581378   T   T   T
  0.6629166963494190  0.2260667732331988  0.1751172593861155   T   T   T
  0.9697093369999976  0.6032112239999989  0.1038175343019958   F   F   T
  0.8370947239999964  0.0096281920000010  0.1484273859094278   F   F   T
  0.8576568138394037  0.2584757426395123  0.0944026726681447   T   T   T
  0.6807004879580886  0.0991334722646625  0.0644562873839775   T   T   T
  0.8702465019093006  0.8240330209058464  0.2049289832407582   T   T   T
  0.1981845955067261  0.1625044316856813  0.2360292157562877   T   T   T
  0.3657136559999969  0.3940635029999981  0.0849143834931754   F   F   T
  0.3983350511521676  0.6499112697201199  0.1169122216201944   T   T   T
  0.6084773535841762  0.3326940276952863  0.2248550477397321   T   T   T
  0.1427423342974827  0.2294195637491936  0.1731758714333641   T   T   T
  0.6472922254342433  0.8205740227302574  0.1737676937094776   T   T   T
  0.7102181588242450  0.9658786132208755  0.1618560310344894   T   T   T
  0.8646029187910742  0.0849108882881687  0.2160051171663042   T   T   T
  0.5940866172903503  0.1902209647523034  0.1087046615011309   T   T   T
  0.0240653665913778  0.6105249738821341  0.2057301854779395   T   T   T
  0.7858489675062161  0.2870541109796561  0.1593858044650232   T   T   T
  0.7880338701275602  0.6016788514065606  0.1794231620923636   T   T   T
  0.7092091413873302  0.6940349334227519  0.1334734407860445   T   T   T
  0.3073520333520607  0.5153863429575788  0.0472505621910862   T   T   T
  0.4358918936069879  0.2604428415985866  0.0794824628862724   T   T   T
  0.4676546769196208  0.1332854015515016  0.1228484604252409   T   T   T
  0.5094934199057509  0.7145194678947072  0.0922194815463438   T   T   T
  0.7090869391423298  0.5352267578233176  0.2292340254182335   T   T   T
  0.2726524556540225  0.4932745982615380  0.1892537191584731   T   T   T
  0.3226720542006978  0.3586082141981184  0.1554939233429069   T   T   T
  0.8957244677025723  0.2430384646309482  0.2001118201940090   T   T   T
  0.4189240853633967  0.1170530667462809  0.1941921531111066   T   T   T
  0.2098928680260208  0.7920915103759706  0.0648966891103750   T   T   T
  0.2605649443858231  0.8960059685851031  0.1888597511627209   T   T   T
  0.3642748058096755  0.9813594434355226  0.1667898907084173   T   T   T
  0.7888877996914633  0.4418861056813160  0.1906514467687375   T   T   T
  0.0635594439607019  0.1339208841009878  0.1325523253880278   T   T   T
  0.9881546193232089  0.7762055287811668  0.1122378220498390   T   T   T
  0.4523122691987969  0.9592100501428060  0.1137307054576966   T   T   T
  0.6084038051329081  0.6122505752795476  0.0988211556676454   T   T   T
  0.6566965802299348  0.0779507643245154  0.2140302452886623   T   T   T
  0.9004178768798392  0.6595071611901475  0.2147115331721272   T   T   T
  0.8069637530824749  0.1029421083805192  0.0849922134832825   T   T   T
  0.8744047797884733  0.8566675912332931  0.1279761350036291   T   T   T
  0.2502948961362563  0.2280927237677512  0.1254323344195649   T   T   T
  0.0682685226123505  0.5240030507571750  0.1421153835196126   T   T   T
  0.4765660660650496  0.5627266677427695  0.2344010257707869   T   T   T
  0.0495814092224984  0.8306442449944100  0.1739310170091327   T   T   T
  0.4262946522760931  0.5265892320552831  0.0665214981227020   T   T   T
  0.3697922466149192  0.6064407098134277  0.1888336731107348   T   T   T
  0.1861534076190561  0.5931069716863094  0.1522062911591526   T   T   T
  0.3324426730899017  0.1940559322129663  0.2343410279482016   T   T   T
  0.5886834627033906  0.4966014264713214  0.2041796738790607   T   T   T
  0.9718441852854289  0.2472023864802508  0.1362417516837988   T   T   T
  0.1289571482365005  0.7154478234348511  0.1979560129366474   T   T   T
  0.3832242101814538  0.3429225135452764  0.2219648107439176   T   T   T
  0.1656283835704991  0.9969025748850358  0.2158806553914452   T   T   T
  0.0808256175229042  0.3501291354372030  0.1356511609974408   T   T   T
  0.2703860738352680  0.6467008752268432  0.0943745274128040   T   T   T
 
  0.00000000E+00  0.00000000E+00  0.00000000E+00
  0.00000000E+00  0.00000000E+00  0.00000000E+00
  0.00000000E+00  0.00000000E+00  0.00000000E+00
  0.00000000E+00  0.00000000E+00  0.00000000E+00
  0.00000000E+00  0.00000000E+00  0.00000000E+00
  0.00000000E+00  0.00000000E+00  0.00000000E+00
  0.00000000E+00  0.00000000E+00  0.00000000E+00
  0.00000000E+00  0.00000000E+00  0.00000000E+00
  0.00000000E+00  0.00000000E+00  0.00000000E+00
  0.00000000E+00  0.00000000E+00  0.00000000E+00
  0.00000000E+00  0.00000000E+00  0.00000000E+00
  0.00000000E+00  0.00000000E+00  0.00000000E+00
  0.00000000E+00  0.00000000E+00  0.00000000E+00
  0.00000000E+00  0.00000000E+00  0.00000000E+00
  0.00000000E+00  0.00000000E+00  0.00000000E+00
  0.00000000E+00  0.00000000E+00  0.00000000E+00
  0.00000000E+00  0.00000000E+00  0.00000000E+00
  0.00000000E+00  0.00000000E+00  0.00000000E+00
  0.00000000E+00  0.00000000E+00  0.00000000E+00
  0.00000000E+00  0.00000000E+00  0.00000000E+00
  0.00000000E+00  0.00000000E+00  0.00000000E+00
  0.00000000E+00  0.00000000E+00  0.00000000E+00
  0.00000000E+00  0.00000000E+00  0.00000000E+00
  0.00000000E+00  0.00000000E+00  0.00000000E+00
  0.00000000E+00  0.00000000E+00  0.00000000E+00
  0.00000000E+00  0.00000000E+00  0.00000000E+00
  0.00000000E+00  0.00000000E+00  0.00000000E+00
  0.00000000E+00  0.00000000E+00  0.00000000E+00
  0.00000000E+00  0.00000000E+00  0.00000000E+00
  0.00000000E+00  0.00000000E+00  0.00000000E+00
  0.00000000E+00  0.00000000E+00  0.00000000E+00
  0.00000000E+00  0.00000000E+00  0.00000000E+00
  0.00000000E+00  0.00000000E+00  0.00000000E+00
  0.00000000E+00  0.00000000E+00  0.00000000E+00
  0.00000000E+00  0.00000000E+00  0.00000000E+00
  0.00000000E+00  0.00000000E+00  0.00000000E+00
  0.00000000E+00  0.00000000E+00  0.00000000E+00
  0.00000000E+00  0.00000000E+00  0.00000000E+00
  0.00000000E+00  0.00000000E+00  0.00000000E+00
  0.00000000E+00  0.00000000E+00  0.00000000E+00
  0.00000000E+00  0.00000000E+00  0.00000000E+00
  0.00000000E+00  0.00000000E+00  0.00000000E+00
  0.00000000E+00  0.00000000E+00  0.00000000E+00
  0.00000000E+00  0.00000000E+00  0.00000000E+00
  0.00000000E+00  0.00000000E+00  0.00000000E+00
  0.00000000E+00  0.00000000E+00  0.00000000E+00
  0.00000000E+00  0.00000000E+00  0.00000000E+00
  0.00000000E+00  0.00000000E+00  0.00000000E+00
  0.00000000E+00  0.00000000E+00  0.00000000E+00
  0.00000000E+00  0.00000000E+00  0.00000000E+00
  0.00000000E+00  0.00000000E+00  0.00000000E+00
  0.00000000E+00  0.00000000E+00  0.00000000E+00
  0.00000000E+00  0.00000000E+00  0.00000000E+00
  0.00000000E+00  0.00000000E+00  0.00000000E+00
  0.00000000E+00  0.00000000E+00  0.00000000E+00
  0.00000000E+00  0.00000000E+00  0.00000000E+00
  0.00000000E+00  0.00000000E+00  0.00000000E+00
  0.00000000E+00  0.00000000E+00  0.00000000E+00
  0.00000000E+00  0.00000000E+00  0.00000000E+00
  0.00000000E+00  0.00000000E+00  0.00000000E+00
  0.00000000E+00  0.00000000E+00  0.00000000E+00
  0.00000000E+00  0.00000000E+00  0.00000000E+00
  0.00000000E+00  0.00000000E+00  0.00000000E+00
  0.00000000E+00  0.00000000E+00  0.00000000E+00
  0.00000000E+00  0.00000000E+00  0.00000000E+00
  0.00000000E+00  0.00000000E+00  0.00000000E+00
  0.00000000E+00  0.00000000E+00  0.00000000E+00
  0.00000000E+00  0.00000000E+00  0.00000000E+00
  0.00000000E+00  0.00000000E+00  0.00000000E+00
  0.00000000E+00  0.00000000E+00  0.00000000E+00
  0.00000000E+00  0.00000000E+00  0.00000000E+00
  0.00000000E+00  0.00000000E+00  0.00000000E+00
  0.00000000E+00  0.00000000E+00  0.00000000E+00
  0.00000000E+00  0.00000000E+00  0.00000000E+00
  0.00000000E+00  0.00000000E+00  0.00000000E+00
  0.00000000E+00  0.00000000E+00  0.00000000E+00
  0.00000000E+00  0.00000000E+00  0.00000000E+00
  0.00000000E+00  0.00000000E+00  0.00000000E+00
  0.00000000E+00  0.00000000E+00  0.00000000E+00
  0.00000000E+00  0.00000000E+00  0.00000000E+00
  0.00000000E+00  0.00000000E+00  0.00000000E+00
  0.00000000E+00  0.00000000E+00  0.00000000E+00
  0.00000000E+00  0.00000000E+00  0.00000000E+00
  0.00000000E+00  0.00000000E+00  0.00000000E+00
  0.00000000E+00  0.00000000E+00  0.00000000E+00
  0.00000000E+00  0.00000000E+00  0.00000000E+00
  0.00000000E+00  0.00000000E+00  0.00000000E+00
  0.00000000E+00  0.00000000E+00  0.00000000E+00
  0.00000000E+00  0.00000000E+00  0.00000000E+00
  0.00000000E+00  0.00000000E+00  0.00000000E+00
  0.00000000E+00  0.00000000E+00  0.00000000E+00
  0.00000000E+00  0.00000000E+00  0.00000000E+00
  0.00000000E+00  0.00000000E+00  0.00000000E+00
  0.00000000E+00  0.00000000E+00  0.00000000E+00
  0.00000000E+00  0.00000000E+00  0.00000000E+00
  0.00000000E+00  0.00000000E+00  0.00000000E+00
  0.00000000E+00  0.00000000E+00  0.00000000E+00
  0.00000000E+00  0.00000000E+00  0.00000000E+00
  0.00000000E+00  0.00000000E+00  0.00000000E+00
  0.00000000E+00  0.00000000E+00  0.00000000E+00
  0.00000000E+00  0.00000000E+00  0.00000000E+00
  0.00000000E+00  0.00000000E+00  0.00000000E+00
  0.00000000E+00  0.00000000E+00  0.00000000E+00
  0.00000000E+00  0.00000000E+00  0.00000000E+00
  0.00000000E+00  0.00000000E+00  0.00000000E+00
  0.00000000E+00  0.00000000E+00  0.00000000E+00
  0.00000000E+00  0.00000000E+00  0.00000000E+00
  0.00000000E+00  0.00000000E+00  0.00000000E+00
  0.00000000E+00  0.00000000E+00  0.00000000E+00
  0.00000000E+00  0.00000000E+00  0.00000000E+00
  0.00000000E+00  0.00000000E+00  0.00000000E+00
  0.00000000E+00  0.00000000E+00  0.00000000E+00
  0.00000000E+00  0.00000000E+00  0.00000000E+00
  0.00000000E+00  0.00000000E+00  0.00000000E+00
  0.00000000E+00  0.00000000E+00  0.00000000E+00
  0.00000000E+00  0.00000000E+00  0.00000000E+00
  0.00000000E+00  0.00000000E+00  0.00000000E+00
  0.00000000E+00  0.00000000E+00  0.00000000E+00
  0.00000000E+00  0.00000000E+00  0.00000000E+00
  0.00000000E+00  0.00000000E+00  0.00000000E+00
  0.00000000E+00  0.00000000E+00  0.00000000E+00
  0.00000000E+00  0.00000000E+00  0.00000000E+00
  0.00000000E+00  0.00000000E+00  0.00000000E+00
  0.00000000E+00  0.00000000E+00  0.00000000E+00
  0.00000000E+00  0.00000000E+00  0.00000000E+00
  0.00000000E+00  0.00000000E+00  0.00000000E+00
  0.00000000E+00  0.00000000E+00  0.00000000E+00
  0.00000000E+00  0.00000000E+00  0.00000000E+00
  0.00000000E+00  0.00000000E+00  0.00000000E+00
  0.00000000E+00  0.00000000E+00  0.00000000E+00
  0.00000000E+00  0.00000000E+00  0.00000000E+00
  0.00000000E+00  0.00000000E+00  0.00000000E+00
  0.00000000E+00  0.00000000E+00  0.00000000E+00
  0.00000000E+00  0.00000000E+00  0.00000000E+00
  0.00000000E+00  0.00000000E+00  0.00000000E+00
  0.00000000E+00  0.00000000E+00  0.00000000E+00
  0.00000000E+00  0.00000000E+00  0.00000000E+00
  0.00000000E+00  0.00000000E+00  0.00000000E+00
  0.00000000E+00  0.00000000E+00  0.00000000E+00
  0.00000000E+00  0.00000000E+00  0.00000000E+00
  0.00000000E+00  0.00000000E+00  0.00000000E+00
  0.00000000E+00  0.00000000E+00  0.00000000E+00
  0.00000000E+00  0.00000000E+00  0.00000000E+00
  0.00000000E+00  0.00000000E+00  0.00000000E+00
  0.00000000E+00  0.00000000E+00  0.00000000E+00
  0.00000000E+00  0.00000000E+00  0.00000000E+00
  0.00000000E+00  0.00000000E+00  0.00000000E+00
  0.00000000E+00  0.00000000E+00  0.00000000E+00
  0.00000000E+00  0.00000000E+00  0.00000000E+00
  0.00000000E+00  0.00000000E+00  0.00000000E+00
  0.00000000E+00  0.00000000E+00  0.00000000E+00
  0.00000000E+00  0.00000000E+00  0.00000000E+00
  0.00000000E+00  0.00000000E+00  0.00000000E+00
  0.00000000E+00  0.00000000E+00  0.00000000E+00
  0.00000000E+00  0.00000000E+00  0.00000000E+00
  0.00000000E+00  0.00000000E+00  0.00000000E+00
  0.00000000E+00  0.00000000E+00  0.00000000E+00
  0.00000000E+00  0.00000000E+00  0.00000000E+00
  0.00000000E+00  0.00000000E+00  0.00000000E+00
  0.00000000E+00  0.00000000E+00  0.00000000E+00
  0.00000000E+00  0.00000000E+00  0.00000000E+00
  0.00000000E+00  0.00000000E+00  0.00000000E+00
  0.00000000E+00  0.00000000E+00  0.00000000E+00
  0.00000000E+00  0.00000000E+00  0.00000000E+00
  0.00000000E+00  0.00000000E+00  0.00000000E+00
  0.00000000E+00  0.00000000E+00  0.00000000E+00
  0.00000000E+00  0.00000000E+00  0.00000000E+00
  0.00000000E+00  0.00000000E+00  0.00000000E+00
  0.00000000E+00  0.00000000E+00  0.00000000E+00
  0.00000000E+00  0.00000000E+00  0.00000000E+00
  0.00000000E+00  0.00000000E+00  0.00000000E+00
  0.00000000E+00  0.00000000E+00  0.00000000E+00
  0.00000000E+00  0.00000000E+00  0.00000000E+00
  0.00000000E+00  0.00000000E+00  0.00000000E+00
  0.00000000E+00  0.00000000E+00  0.00000000E+00
  0.00000000E+00  0.00000000E+00  0.00000000E+00
  0.00000000E+00  0.00000000E+00  0.00000000E+00
  0.00000000E+00  0.00000000E+00  0.00000000E+00
  0.00000000E+00  0.00000000E+00  0.00000000E+00
  0.00000000E+00  0.00000000E+00  0.00000000E+00
  0.00000000E+00  0.00000000E+00  0.00000000E+00
  0.00000000E+00  0.00000000E+00  0.00000000E+00
  0.00000000E+00  0.00000000E+00  0.00000000E+00
  0.00000000E+00  0.00000000E+00  0.00000000E+00
  0.00000000E+00  0.00000000E+00  0.00000000E+00
  0.00000000E+00  0.00000000E+00  0.00000000E+00
  0.00000000E+00  0.00000000E+00  0.00000000E+00
  0.00000000E+00  0.00000000E+00  0.00000000E+00
  0.00000000E+00  0.00000000E+00  0.00000000E+00
  0.00000000E+00  0.00000000E+00  0.00000000E+00
  0.00000000E+00  0.00000000E+00  0.00000000E+00
  0.00000000E+00  0.00000000E+00  0.00000000E+00
  0.00000000E+00  0.00000000E+00  0.00000000E+00
  0.00000000E+00  0.00000000E+00  0.00000000E+00
  0.00000000E+00  0.00000000E+00  0.00000000E+00
  0.00000000E+00  0.00000000E+00  0.00000000E+00
  0.00000000E+00  0.00000000E+00  0.00000000E+00
  0.00000000E+00  0.00000000E+00  0.00000000E+00
  0.00000000E+00  0.00000000E+00  0.00000000E+00
  0.00000000E+00  0.00000000E+00  0.00000000E+00
  0.00000000E+00  0.00000000E+00  0.00000000E+00
  0.00000000E+00  0.00000000E+00  0.00000000E+00
  0.00000000E+00  0.00000000E+00  0.00000000E+00
  0.00000000E+00  0.00000000E+00  0.00000000E+00
  0.00000000E+00  0.00000000E+00  0.00000000E+00
  0.00000000E+00  0.00000000E+00  0.00000000E+00
  0.00000000E+00  0.00000000E+00  0.00000000E+00
  0.00000000E+00  0.00000000E+00  0.00000000E+00
  0.00000000E+00  0.00000000E+00  0.00000000E+00
  0.00000000E+00  0.00000000E+00  0.00000000E+00
  0.00000000E+00  0.00000000E+00  0.00000000E+00
  0.00000000E+00  0.00000000E+00  0.00000000E+00
  0.00000000E+00  0.00000000E+00  0.00000000E+00
  0.00000000E+00  0.00000000E+00  0.00000000E+00
  0.00000000E+00  0.00000000E+00  0.00000000E+00
  0.00000000E+00  0.00000000E+00  0.00000000E+00
  0.00000000E+00  0.00000000E+00  0.00000000E+00
  0.00000000E+00  0.00000000E+00  0.00000000E+00
  0.00000000E+00  0.00000000E+00  0.00000000E+00
  0.00000000E+00  0.00000000E+00  0.00000000E+00
  0.00000000E+00  0.00000000E+00  0.00000000E+00
  0.00000000E+00  0.00000000E+00  0.00000000E+00
  0.00000000E+00  0.00000000E+00  0.00000000E+00
  0.00000000E+00  0.00000000E+00  0.00000000E+00
  0.00000000E+00  0.00000000E+00  0.00000000E+00
  0.00000000E+00  0.00000000E+00  0.00000000E+00
  0.00000000E+00  0.00000000E+00  0.00000000E+00
  0.00000000E+00  0.00000000E+00  0.00000000E+00
  0.00000000E+00  0.00000000E+00  0.00000000E+00
  0.00000000E+00  0.00000000E+00  0.00000000E+00
  0.00000000E+00  0.00000000E+00  0.00000000E+00
  0.00000000E+00  0.00000000E+00  0.00000000E+00
  0.00000000E+00  0.00000000E+00  0.00000000E+00
  0.00000000E+00  0.00000000E+00  0.00000000E+00
  0.00000000E+00  0.00000000E+00  0.00000000E+00
  0.00000000E+00  0.00000000E+00  0.00000000E+00
  0.00000000E+00  0.00000000E+00  0.00000000E+00
  0.00000000E+00  0.00000000E+00  0.00000000E+00
  0.00000000E+00  0.00000000E+00  0.00000000E+00
  0.00000000E+00  0.00000000E+00  0.00000000E+00
  0.00000000E+00  0.00000000E+00  0.00000000E+00
  0.00000000E+00  0.00000000E+00  0.00000000E+00
  0.00000000E+00  0.00000000E+00  0.00000000E+00
  0.00000000E+00  0.00000000E+00  0.00000000E+00
  0.00000000E+00  0.00000000E+00  0.00000000E+00
  0.00000000E+00  0.00000000E+00  0.00000000E+00
  0.00000000E+00  0.00000000E+00  0.00000000E+00
  0.00000000E+00  0.00000000E+00  0.00000000E+00
  0.00000000E+00  0.00000000E+00  0.00000000E+00
  0.00000000E+00  0.00000000E+00  0.00000000E+00
  0.00000000E+00  0.00000000E+00  0.00000000E+00
  0.00000000E+00  0.00000000E+00  0.00000000E+00
  0.00000000E+00  0.00000000E+00  0.00000000E+00
  0.00000000E+00  0.00000000E+00  0.00000000E+00
  0.00000000E+00  0.00000000E+00  0.00000000E+00
  0.00000000E+00  0.00000000E+00  0.00000000E+00
  0.00000000E+00  0.00000000E+00  0.00000000E+00
  0.00000000E+00  0.00000000E+00  0.00000000E+00
  0.00000000E+00  0.00000000E+00  0.00000000E+00
  0.00000000E+00  0.00000000E+00  0.00000000E+00
  0.00000000E+00  0.00000000E+00  0.00000000E+00
  0.00000000E+00  0.00000000E+00  0.00000000E+00
  0.00000000E+00  0.00000000E+00  0.00000000E+00
  0.00000000E+00  0.00000000E+00  0.00000000E+00
  0.00000000E+00  0.00000000E+00  0.00000000E+00
  0.00000000E+00  0.00000000E+00  0.00000000E+00
  0.00000000E+00  0.00000000E+00  0.00000000E+00
  0.00000000E+00  0.00000000E+00  0.00000000E+00
  0.00000000E+00  0.00000000E+00  0.00000000E+00
  0.00000000E+00  0.00000000E+00  0.00000000E+00
  0.00000000E+00  0.00000000E+00  0.00000000E+00
  0.00000000E+00  0.00000000E+00  0.00000000E+00
  0.00000000E+00  0.00000000E+00  0.00000000E+00
  0.00000000E+00  0.00000000E+00  0.00000000E+00
  0.00000000E+00  0.00000000E+00  0.00000000E+00
  0.00000000E+00  0.00000000E+00  0.00000000E+00
  0.00000000E+00  0.00000000E+00  0.00000000E+00
  0.00000000E+00  0.00000000E+00  0.00000000E+00
  0.00000000E+00  0.00000000E+00  0.00000000E+00
  0.00000000E+00  0.00000000E+00  0.00000000E+00
  0.00000000E+00  0.00000000E+00  0.00000000E+00
  0.00000000E+00  0.00000000E+00  0.00000000E+00
  0.00000000E+00  0.00000000E+00  0.00000000E+00
  0.00000000E+00  0.00000000E+00  0.00000000E+00
  0.00000000E+00  0.00000000E+00  0.00000000E+00
  0.00000000E+00  0.00000000E+00  0.00000000E+00
  0.00000000E+00  0.00000000E+00  0.00000000E+00
  0.00000000E+00  0.00000000E+00  0.00000000E+00
  0.00000000E+00  0.00000000E+00  0.00000000E+00
  0.00000000E+00  0.00000000E+00  0.00000000E+00
  0.00000000E+00  0.00000000E+00  0.00000000E+00
  0.00000000E+00  0.00000000E+00  0.00000000E+00
  0.00000000E+00  0.00000000E+00  0.00000000E+00
  0.00000000E+00  0.00000000E+00  0.00000000E+00
  0.00000000E+00  0.00000000E+00  0.00000000E+00
  0.00000000E+00  0.00000000E+00  0.00000000E+00
  0.00000000E+00  0.00000000E+00  0.00000000E+00
  0.00000000E+00  0.00000000E+00  0.00000000E+00
  0.00000000E+00  0.00000000E+00  0.00000000E+00
  0.00000000E+00  0.00000000E+00  0.00000000E+00
  0.00000000E+00  0.00000000E+00  0.00000000E+00
  0.00000000E+00  0.00000000E+00  0.00000000E+00
  0.00000000E+00  0.00000000E+00  0.00000000E+00
