# Supplementary material for: Adsorption of 4-(N,N-Dimethylamino)-4′-nitrostilbene on an Amorphous Silica Glass Surface
Source: J Phys Chem C Nanomater Interfaces. 2023 Nov 17;127(47):22964–74. doi: 10.1021/acs.jpcc.3c05552 (PMC10694811; doi:10.1021/acs.jpcc.3c05552)
Supplement: Supplementary file 2 — jp3c05552_si_002.zip [file jp3c05552_si_002.zip › contcar/D10_CONTCAR]

DANS                                    
   1.00000000000000     
    23.7420005797999991    0.0000000000000000    0.0000000000000000
     0.0000000000000000   18.2761001587000003    0.0000000000000000
     0.0000000000000000    0.0000000000000000   40.4500007628999967
   C    N    O    H    Si
    16     2   156    64    65
Selective dynamics
Direct
  0.4538209349444756  0.6118535033013821  0.3237014812326872   T   T   T
  0.4029845602976035  0.6485580398417666  0.3299544313848825   T   T   T
  0.3851130244135331  0.6618874983967292  0.3624988695166966   T   T   T
  0.4193191727608853  0.6400927631158073  0.3883897202559849   T   T   T
  0.4711622540517311  0.6033062615884178  0.3829704214049622   T   T   T
  0.4868891977228699  0.5892050322677247  0.3498146056579713   T   T   T
  0.5079322583508274  0.5893822219279984  0.4108414222303217   T   T   T
  0.5565743082593617  0.5497181150473429  0.4126436532994048   T   T   T
  0.5801885776408456  0.4949394406380850  0.3905978694841280   T   T   T
  0.6392029574503476  0.4910582965582336  0.3862787823917049   T   T   T
  0.5477510212911085  0.4401166695977838  0.3750901464422357   T   T   T
  0.6643286877777709  0.4386248654239452  0.3665886814894240   T   T   T
  0.5724685040492845  0.3845995819547843  0.3566677348260657   T   T   T
  0.6318090727116649  0.3824988524619676  0.3514754362985259   T   T   T
  0.6249481719730604  0.2658564153072470  0.3219021972646872   T   T   T
  0.7160900990157815  0.3340084617601624  0.3244726044405463   T   T   T
  0.6569916967344772  0.3283062676374922  0.3335674241396477   T   T   T
  0.3693138424868040  0.6743601966277460  0.3030723785613446   T   T   T
  0.3906138717321194  0.6721658985765989  0.2735017321174421   T   T   T
  0.3204449282035977  0.6990956734777229  0.3083227209039219   T   T   T
  0.7988034099069630  0.1085128923006595  0.2273691394773281   T   T   T
  0.2627347145988648  0.8102553666483721  0.2083130730014368   T   T   T
  0.6830916758054917  0.0278167394796563  0.1869192336893662   T   T   T
  0.3416307104000627  0.6773933890540096  0.2114457189897985   T   T   T
  0.1319258277610797  0.5539373898900198  0.1375454253005816   T   T   T
  0.8720025621970870  0.8208697679892706  0.1679734786470518   T   T   T
  0.4065927358888709  0.9383258795637528  0.1469769393247377   T   T   T
  0.6105904892835023  0.4934379317373117  0.1637954431718261   T   T   T
  0.0571276047392660  0.9122061463942887  0.1607388247925002   T   T   T
  0.7294580615541423  0.2428519245177583  0.1646891230254651   T   T   T
  0.4257687067293418  0.1832516348658176  0.1023364074707237   T   T   T
  0.4523668721695689  0.3246898887621450  0.2291092142860305   T   T   T
  0.1625358819671726  0.6664197720633415  0.1739410512273462   T   T   T
  0.9459929768615019  0.2544520138697594  0.1764879308661397   T   T   T
  0.4231907934132962  0.5732556816108656  0.2084923450810480   T   T   T
  0.5119923855563503  0.9229357464151065  0.1256373638114364   T   T   T
  0.8406001199968703  0.1805210688177021  0.0822899298569548   T   T   T
  0.7448870228313436  0.5995043238793172  0.2177430188878902   T   T   T
  0.3957720837134165  0.6485674526548790  0.1559945166495822   T   T   T
  0.0086590332156807  0.7819972369643842  0.1545174945089895   T   T   T
  0.3257146886082285  0.5479700349015685  0.1792674434989228   T   T   T
  0.6270289330551961  0.1337961998749088  0.0845773708499716   T   T   T
  0.5965116634753198  0.8444485845420474  0.1502173152931942   T   T   T
  0.6926722754151503  0.0686935569900476  0.2496005145396511   T   T   T
  0.3540216835386126  0.4006192753791937  0.1256504867498757   T   T   T
  0.2335030206563838  0.6193410323673798  0.1285502797322139   T   T   T
  0.8994914646019470  0.1606808217294350  0.2182796301547876   T   T   T
  0.6208274310439571  0.6440612454939075  0.0622371914040166   T   T   T
  0.6947216438634991  0.8839350092655509  0.1789050549191959   T   T   T
  0.0270376975300015  0.5568173676811119  0.1164213326127409   T   T   T
  0.4576801505497858  0.0486121154467693  0.1167581274812664   T   T   T
  0.6314195532719382  0.1938419827210348  0.1436604317728660   T   T   T
  0.5504421162068481  0.6538803899118726  0.1113532935864840   T   T   T
  0.6641008283201645  0.1651552137948604  0.2049808222482931   T   T   T
  0.2392468337672057  0.8984755174549043  0.1561113105253751   T   T   T
  0.8931407694853347  0.0290467654064052  0.2453736281143651   T   T   T
  0.7786479396115000  0.9703959011143223  0.1634689165551022   T   T   T
  0.4441259447957461  0.7106086434922902  0.1048207643937010   T   T   T
  0.5820487588059785  0.4136082007030986  0.2156745623655461   T   T   T
  0.4043170276128450  0.0336859900660601  0.1964225605267455   T   T   T
  0.8228983921569348  0.0728510232679756  0.1240009388475133   T   T   T
  0.5900051361065149  0.0560972049486499  0.2198861356879714   T   T   T
  0.3637854934418480  0.1697271438346068  0.2032750000047038   T   T   T
  0.8080298526395170  0.8435600492892478  0.2218114195021567   T   T   T
  0.2233400743537860  0.8612722953844050  0.0943287881899612   T   T   T
  0.7136715925272502  0.8737943029181628  0.0819797426552411   T   T   T
  0.6192193426259401  0.8149220054695619  0.2142165295557155   T   T   T
  0.0705917127425594  0.6761528109453416  0.2126646532016236   T   T   T
  0.5343677403588620  0.5422834037936746  0.2065159933661498   T   T   T
  0.4777347884487225  0.2304963171130310  0.2771872652922082   T   T   T
  0.8480051264515909  0.6353386844671528  0.1954945760089125   T   T   T
  0.4814094006941169  0.3098366251685016  0.1033994199684363   T   T   T
  0.7389324549271273  0.1161250656020746  0.0855135602477398   T   T   T
  0.9142367665890551  0.8889338516827107  0.2225270736110811   T   T   T
  0.0138696040221917  0.5714302191422080  0.2447707747346533   T   T   T
  0.9487598645531452  0.5820458779968289  0.0699300947810616   T   T   T
  0.1685378013422277  0.2210875700446402  0.2151250496349583   T   T   T
  0.2750100743831277  0.1476667905816017  0.1209769144497506   T   T   T
  0.9305455640060577  0.8247388391036337  0.1122472245271931   T   T   T
  0.5870318383596144  0.2681635630123267  0.0929787690057382   T   T   T
  0.0022696650774924  0.1649279331760204  0.1359687082943379   T   T   T
  0.8335456845926115  0.2590737556428560  0.1882862130980518   T   T   T
  0.2988003116874196  0.2826276211190477  0.1470642983022762   T   T   T
  0.6034867115227375  0.5254085064143005  0.1005412020798916   T   T   T
  0.3277862463442276  0.9263028981840488  0.1937717574620969   T   T   T
  0.8681019424672521  0.0466404681599785  0.1821422384598422   T   T   T
  0.6613249689915166  0.6356406802253535  0.1245723650260602   T   T   T
  0.3427468730150297  0.2889114417773849  0.2399774809665176   T   T   T
  0.2696633679311894  0.5743494843084882  0.0712187132109836   T   T   T
  0.7940619274434098  0.5166459177019398  0.1732636374061469   T   T   T
  0.6745558402484342  0.7453989633629005  0.1657128259965265   T   T   T
  0.0197590644064757  0.8397924600834502  0.2136142537048596   T   T   T
  0.0369474867000396  0.8115959130513448  0.0911236405187995   T   T   T
  0.7347527605099761  0.4539026594007790  0.2209001390442183   T   T   T
  0.5653655824985777  0.3981524587959821  0.1210763834463524   T   T   T
  0.1105984518633686  0.7925110021553421  0.1817399610265244   T   T   T
  0.2228175513479699  0.9423763531009819  0.2179957402566687   T   T   T
  0.5333792844065078  0.1543462054666531  0.1190672000789660   T   T   T
  0.6421479940859121  0.5359072481936313  0.2235147158132759   T   T   T
  0.2696777111368630  0.1804487076203040  0.2396863711656950   T   T   T
  0.5102781715738673  0.6932228025620277  0.0526165309831624   T   T   T
  0.2767284527630200  0.4176238055978583  0.1720567207288873   T   T   T
  0.0452147836640104  0.5542817672875976  0.1808063286367808   T   T   T
  0.1197502500001390  0.3481402590093975  0.1063864771221678   T   T   T
  0.6845766828706216  0.9746008487497588  0.1271610357535785   T   T   T
  0.3769054404227558  0.3069511315541854  0.0780731941138541   T   T   T
  0.8134111798312014  0.2835222032273523  0.1250519959741166   T   T   T
  0.1148883185198927  0.3107560327653926  0.1713697352730897   T   T   T
  0.3745223501980898  0.1653038889595328  0.2677966746123354   T   T   T
  0.3115305042447782  0.4313473658539659  0.0672278974879541   T   T   T
  0.4531552064080964  0.1473330241191675  0.1646208643188460   T   T   T
  0.4222659039446236  0.4397726750513796  0.0756076360087456   T   T   T
  0.1460024409637748  0.9438726698261634  0.1240855718422493   T   T   T
  0.8954550079718617  0.7490295994539623  0.2235544582666459   T   T   T
  0.0990871432035442  0.1662101436777421  0.1693758965430870   T   T   T
  0.6330393380208653  0.2987025862213071  0.1888379040046445   T   T   T
  0.3244856485982102  0.0392427668958851  0.1517948613354786   T   T   T
  0.6069345058867257  0.9041371056859109  0.0910299847330888   T   T   T
  0.9602975794216304  0.6408027445355345  0.1988284681330735   T   T   T
  0.2263691153356162  0.2686217054281317  0.0957215108643612   T   T   T
  0.6721154637941945  0.0080612362467506  0.0646798088401924   T   T   T
  0.1385125287344132  0.0016870164243305  0.1839736166110606   T   T   T
  0.8467234028215762  0.4292277762750984  0.2153623309092061   T   T   T
  0.1936011832288823  0.0798138511227723  0.2273935175478026   T   T   T
  0.5601631028209801  0.2840640148551677  0.2398163675228349   T   T   T
  0.7714438794376058  0.3747248830040976  0.1701376097086861   T   T   T
  0.7588891675887663  0.6510943610897642  0.1565615605925957   T   T   T
  0.8776475498384532  0.9465374278074702  0.1344357113899122   T   T   T
  0.5357647136570500  0.7943045815786487  0.0992881110959027   T   T   T
  0.0675609226019704  0.4357560457474546  0.1476432797541039   T   T   T
  0.4157521918732117  0.5725167810543060  0.1006800190260314   T   T   T
  0.2712569966825849  0.4862176075815662  0.2313293088426018   T   T   T
  0.2689571740582626  0.4970103755372283  0.0152281460050932   T   T   T
  0.0210301054197467  0.3091853622207244  0.1349196629894347   T   T   T
  0.0033826423424876  0.9654996810032945  0.2446049288887703   T   T   T
  0.0672495643007080  0.0452229180661452  0.1376951730617930   T   T   T
  0.2136874950765295  0.5366260404908172  0.1808350732887166   T   T   T
  0.2358289367774673  0.7165582653555389  0.0808569762013024   T   T   T
  0.3748130076778168  0.3516844179677713  0.1846825894968925   T   T   T
  0.1977485198274649  0.2203102430817450  0.1527702564942628   T   T   T
  0.3326954618593173  0.6711404665337563  0.1037422925836217   T   T   T
  0.9827403780805666  0.6913509921729618  0.1061966063453998   T   T   T
  0.7356397837162220  0.7417047463707830  0.1090795898265664   T   T   T
  0.4625511092693597  0.1316129917538160  0.2299910054627659   T   T   T
  0.9755312182610660  0.8406199815337229  0.2746427592527229   T   T   T
  0.4634573197801270  0.0958883967375448  0.2957692109001216   T   T   T
  0.5452343744045436  0.3728121603956705  0.0558490551919657   T   T   T
  0.3376030599980011  0.0550995689934296  0.0855990846291832   T   T   T
  0.6770429812577329  0.4239497613479423  0.1199007622431736   T   T   T
  0.5048351889227074  0.3745240572946109  0.2813836890108502   T   T   T
  0.9196068053348898  0.5854408184018297  0.1337806037485433   T   T   T
  0.8641337353551307  0.3211771907342408  0.0682375489285041   T   T   T
  0.6858368153182881  0.1288792181376192  0.0280909867191835   T   T   T
  0.1766555735760932  0.1706196790964739  0.2769435039971559   T   T   T
  0.6616691323500052  0.3411490992336094  0.2503191742963742   T   T   T
  0.4614215526831883  0.2373570000527949  0.0458885141340470   T   T   T
  0.7100399197478391  0.5372582413614462  0.2745810659877796   T   T   T
  0.9024934351589632  0.3054264571243173  0.2325498351537689   T   T   T
  0.1433951005106522  0.7890253847290546  0.0598799560938445   T   T   T
  0.2443200397363118  0.8102619190540802  0.0333447278798703   T   T   T
  0.0959595644991506  0.1647271565964910  0.1022123905142559   T   T   T
  0.4295097968643087  0.9299263541015214  0.0816255026725868   T   T   T
  0.9011793898792273  0.6209010738390177  0.2545475555027911   T   T   T
  0.8223837636731821  0.0446486545112546  0.0584241919899966   T   T   T
  0.8180913963402555  0.8393017826457249  0.1096208364524241   T   T   T
  0.4983955394244808  0.6445899398640001  0.2464788250963129   T   T   T
  0.4652076163108613  0.5023614887127767  0.2567248503646654   T   T   T
  0.4825617657359059  0.5433471013665839  0.0475574504306307   T   T   T
  0.1670351450679644  0.7333361816776002  0.2332329640060868   T   T   T
  0.3737621158030156  0.4256719040390320  0.2434571170090767   T   T   T
  0.1262469948200833  0.9695201070462667  0.2485233470344520   T   T   T
  0.3677169990967839  0.5432789505126819  0.0427575929097832   T   T   T
  0.9229946878157733  0.2539820276964657  0.1129460289216056   T   T   T
  0.2433227728524111  0.0038404239203791  0.1099994400268946   T   T   T
  0.4671364398516937  0.6007850420910592  0.2985351599745006   T   T   T
  0.3453835234429442  0.6902124841836557  0.3666973277717478   T   T   T
  0.4065051796511838  0.6521710061267122  0.4137379961813354   T   T   T
  0.5266318009476040  0.5618564812286762  0.3445759086552949   T   T   T
  0.4970319452705960  0.6206622155683351  0.4330258563940434   T   T   T
  0.5822842914314357  0.5601252268060586  0.4346840591144788   T   T   T
  0.6657832229352909  0.5317453915371037  0.3984751270137452   T   T   T
  0.5021836084603460  0.4395764925139711  0.3787293311114547   T   T   T
  0.7099008149875562  0.4391226215961388  0.3636552558999762   T   T   T
  0.5459143487781061  0.3398996934345306  0.3478136424247565   T   T   T
  0.5978920133058336  0.2796121753769929  0.3006386252507114   T   T   T
  0.6541475374075176  0.2232866010935743  0.3135420604053129   T   T   T
  0.5986324395213705  0.2429470191110727  0.3417676255612221   T   T   T
  0.7251186736322246  0.3880770069629285  0.3136738068475241   T   T   T
  0.7441431832313442  0.3253710344292403  0.3458959612465348   T   T   T
  0.7254620346355615  0.2926364216814616  0.3056948995310266   T   T   T
  0.7676683237125763  0.0828812402288702  0.2388847552466578   T   T   T
  0.6806881657145119  0.0290608749372535  0.2644469824068901   T   T   T
  0.8901866073461668  0.9764405127476000  0.2387537519454716   T   T   T
  0.5590667617891029  0.0903698193858417  0.2246460936018262   T   T   T
  0.8648630679643762  0.3826005788366326  0.2228063391341860   T   T   T
  0.9400761652856481  0.3144007885730326  0.2418939019724424   T   T   T
  0.7044341864629192  0.4127245707590216  0.1374982267586115   T   T   T
  0.6932387396334836  0.3735291672801002  0.2434733856658012   T   T   T
  0.5288373331176851  0.3740208035227209  0.3013293098435196   T   T   T
  0.5310934541170774  0.4231831879759351  0.0526191096153525   T   T   T
  0.8303025169083251  0.3325198872552053  0.0552712868258692   T   T   T
  0.6541956659999997  0.1561438140000035  0.0185505603766006   F   F   T
  0.8618166964420515  0.0354624426755096  0.0524822374393826   T   T   T
  0.4662385693076863  0.6690226952033572  0.2577675154409310   T   T   T
  0.7762183590969449  0.8517636879799887  0.2065837110645663   T   T   T
  0.5923630449513513  0.7758981786607131  0.2197669332588255   T   T   T
  0.9361398953339701  0.5926119477896823  0.2589742726393881   T   T   T
  0.7968449920295356  0.7918922039202724  0.1115958740202830   T   T   T
  0.7158756800564687  0.7837627073348604  0.0979840018557339   T   T   T
  0.9272305055821187  0.5976576497545416  0.1571624069136695   T   T   T
  0.7435105969718335  0.5592626228090118  0.2848255318106070   T   T   T
  0.9591446827583526  0.7912237635748339  0.2752274210692255   T   T   T
  0.9747894474983438  0.0045336004423017  0.2482555312378398   T   T   T
  0.6562112126684775  0.6310485441131608  0.0511006862722051   T   T   T
  0.7547296219564666  0.8803216457057719  0.0866513325810611   T   T   T
  0.4436749652055354  0.0488396119536271  0.2972859957372767   T   T   T
  0.3066772104289507  0.4646157772532862  0.2406572656266453   T   T   T
  0.4066718352296593  0.4592880483542763  0.2487330434331710   T   T   T
  0.1737314676895539  0.2192220565540436  0.2870899604024589   T   T   T
  0.1348499209537272  0.1519034750165830  0.0963562263856052   T   T   T
  0.1529885918362186  0.3164586080318573  0.1026796609907144   T   T   T
  0.2429097784232150  0.5345055427853166  0.0069872793358298   T   T   T
  0.4808563334393740  0.2759256023380958  0.0332161238625787   T   T   T
  0.3661503354413775  0.0943168599551007  0.0837707399617325   T   T   T
  0.2511255893210912  0.2894431221812546  0.0786480029913575   T   T   T
  0.0469301711671338  0.5630405248573174  0.2589003190593652   T   T   T
  0.2930931533143062  0.7737125051370652  0.2046899379725123   T   T   T
  0.3508147747262513  0.6788609584208499  0.2356068983954494   T   T   T
  0.4894972170360497  0.4620433491690691  0.2655010708527035   T   T   T
  0.0368134860450787  0.8651442737608814  0.0885714214875200   T   T   T
  0.2024313200605780  0.7615153600208524  0.2293542254256093   T   T   T
  0.0847247656897966  0.9758039283720582  0.2474638168822512   T   T   T
  0.9451805499770243  0.5301261430666366  0.0640840282580549   T   T   T
  0.4939268327592654  0.5960506631553506  0.0460286980655622   T   T   T
  0.5496011454274469  0.6891777947838686  0.0443165522080532   T   T   T
  0.1106277498806619  0.7902993427754499  0.0750468920145501   T   T   T
  0.2307002904000089  0.8497759874660890  0.0190008829937270   T   T   T
  0.3944013109616892  0.9521713285822505  0.0732353611833013   T   T   T
  0.1027481395253437  0.9759020060117169  0.1520754335657428   T   T   T
  0.6694551145208646  0.9407388083503948  0.0908492747600289   T   T   T
  0.9786080084519556  0.8825308093478933  0.2390186805465374   T   T   T
  0.4435825427921281  0.1551463312546308  0.2680288693395625   T   T   T
  0.5448160150075075  0.3389437008950347  0.0934791996394835   T   T   T
  0.2940253619999993  0.0620622819999994  0.1171253579977830   F   F   T
  0.2134781546952763  0.9259378782285564  0.1209889751664087   T   T   T
  0.5623016893374203  0.8663518422604862  0.1166481933638222   T   T   T
  0.6149931317703481  0.4588215934874060  0.1268306318997120   T   T   T
  0.4990967718642599  0.3024345865129473  0.2566378207206619   T   T   T
  0.6649139466002857  0.2252301708245914  0.1753062649219809   T   T   T
  0.9697093369999976  0.6032112239999989  0.1071693477375710   F   F   T
  0.8370947239999964  0.0096281920000010  0.1507596792884906   F   F   T
  0.8602090406832860  0.2593887659153881  0.0973146990748274   T   T   T
  0.6807880836297562  0.0971336003835059  0.0657320375496997   T   T   T
  0.8710830344128451  0.8254515691696918  0.2081130842647245   T   T   T
  0.2018942530562359  0.1632367975538221  0.2394617842717847   T   T   T
  0.3657136559999969  0.3940635029999981  0.0864415327963045   F   F   T
  0.3960860956303933  0.6509366564800679  0.1161127041737856   T   T   T
  0.6103447750046768  0.3342396725096348  0.2234097870509677   T   T   T
  0.1446606242295196  0.2309495102330245  0.1775751169613766   T   T   T
  0.6447771607781900  0.8216846308507394  0.1769750531856602   T   T   T
  0.7103114791847172  0.9649972200739435  0.1640200433773175   T   T   T
  0.8628025893327316  0.0847179233123942  0.2187582588117979   T   T   T
  0.5948006531325779  0.1879238671311577  0.1099797967425259   T   T   T
  0.0241817022786545  0.6116905072742204  0.2084968676139085   T   T   T
  0.7874185756975022  0.2889925445881743  0.1618754714154328   T   T   T
  0.7871842380984597  0.6017249878230488  0.1853590467884912   T   T   T
  0.7068903338410302  0.6938351488263325  0.1390275934330593   T   T   T
  0.3032766516631922  0.5128519623510145  0.0493773777645680   T   T   T
  0.4362829029392534  0.2604624699428639  0.0821354246198396   T   T   T
  0.4682881882910704  0.1334613386845377  0.1257586737501478   T   T   T
  0.5093141264356874  0.7139659223517332  0.0926025512583398   T   T   T
  0.7080123634026056  0.5329057982611919  0.2342165170646920   T   T   T
  0.2723544088046249  0.4972027949523713  0.1914422061694386   T   T   T
  0.3247688278171507  0.3626967658879613  0.1575747483721885   T   T   T
  0.8958915373275581  0.2425710897161961  0.2030989249739968   T   T   T
  0.4206897795333064  0.1203262501777750  0.1977352756439831   T   T   T
  0.2102608167558428  0.7944825065077771  0.0679243502684276   T   T   T
  0.2630851498341075  0.8941389825998912  0.1938828434264170   T   T   T
  0.3653354496979449  0.9830657888488049  0.1720661548316473   T   T   T
  0.7890016850342150  0.4414458047410580  0.1951630711104461   T   T   T
  0.0669662324734518  0.1344084596524644  0.1363575824687549   T   T   T
  0.9885089563761201  0.7764521424607138  0.1159715460161816   T   T   T
  0.4511250944543996  0.9595753075910428  0.1174390148229351   T   T   T
  0.6092033186266506  0.6139567510172421  0.1003280378146888   T   T   T
  0.6556511064343786  0.0798853581797120  0.2150184626009003   T   T   T
  0.9009037995015895  0.6608319109839343  0.2184012706387041   T   T   T
  0.8067504701030185  0.1038817552783632  0.0873773530248780   T   T   T
  0.8749140052343995  0.8570830243894755  0.1310098935795624   T   T   T
  0.2521631830024713  0.2297551523086339  0.1294381853455580   T   T   T
  0.0682996443673991  0.5243895095036079  0.1450346006163807   T   T   T
  0.4810787705861979  0.5664661407198744  0.2293131624834162   T   T   T
  0.0495438570964613  0.8319259909015062  0.1776917279939614   T   T   T
  0.4231124100235381  0.5272424293535768  0.0661309470454243   T   T   T
  0.3705394694947278  0.6116794524526391  0.1893886834630383   T   T   T
  0.1857500162820782  0.5942614183413758  0.1549351793408074   T   T   T
  0.3354484294335561  0.2004578397775834  0.2377138908013182   T   T   T
  0.5921800892035344  0.4964623345581479  0.2021986834086354   T   T   T
  0.9737256229738079  0.2461566006657042  0.1396368208464878   T   T   T
  0.1292958122206315  0.7165601944920523  0.2007581794711201   T   T   T
  0.3862070195290352  0.3488782557957180  0.2242405098352079   T   T   T
  0.1689753536793787  0.9980816736861445  0.2201196177863421   T   T   T
  0.0819957253938908  0.3503727460892948  0.1397855059226935   T   T   T
  0.2677907080100565  0.6458524470393692  0.0958713846340602   T   T   T
 
  0.00000000E+00  0.00000000E+00  0.00000000E+00
  0.00000000E+00  0.00000000E+00  0.00000000E+00
  0.00000000E+00  0.00000000E+00  0.00000000E+00
  0.00000000E+00  0.00000000E+00  0.00000000E+00
  0.00000000E+00  0.00000000E+00  0.00000000E+00
  0.00000000E+00  0.00000000E+00  0.00000000E+00
  0.00000000E+00  0.00000000E+00  0.00000000E+00
  0.00000000E+00  0.00000000E+00  0.00000000E+00
  0.00000000E+00  0.00000000E+00  0.00000000E+00
  0.00000000E+00  0.00000000E+00  0.00000000E+00
  0.00000000E+00  0.00000000E+00  0.00000000E+00
  0.00000000E+00  0.00000000E+00  0.00000000E+00
  0.00000000E+00  0.00000000E+00  0.00000000E+00
  0.00000000E+00  0.00000000E+00  0.00000000E+00
  0.00000000E+00  0.00000000E+00  0.00000000E+00
  0.00000000E+00  0.00000000E+00  0.00000000E+00
  0.00000000E+00  0.00000000E+00  0.00000000E+00
  0.00000000E+00  0.00000000E+00  0.00000000E+00
  0.00000000E+00  0.00000000E+00  0.00000000E+00
  0.00000000E+00  0.00000000E+00  0.00000000E+00
  0.00000000E+00  0.00000000E+00  0.00000000E+00
  0.00000000E+00  0.00000000E+00  0.00000000E+00
  0.00000000E+00  0.00000000E+00  0.00000000E+00
  0.00000000E+00  0.00000000E+00  0.00000000E+00
  0.00000000E+00  0.00000000E+00  0.00000000E+00
  0.00000000E+00  0.00000000E+00  0.00000000E+00
  0.00000000E+00  0.00000000E+00  0.00000000E+00
  0.00000000E+00  0.00000000E+00  0.00000000E+00
  0.00000000E+00  0.00000000E+00  0.00000000E+00
  0.00000000E+00  0.00000000E+00  0.00000000E+00
  0.00000000E+00  0.00000000E+00  0.00000000E+00
  0.00000000E+00  0.00000000E+00  0.00000000E+00
  0.00000000E+00  0.00000000E+00  0.00000000E+00
  0.00000000E+00  0.00000000E+00  0.00000000E+00
  0.00000000E+00  0.00000000E+00  0.00000000E+00
  0.00000000E+00  0.00000000E+00  0.00000000E+00
  0.00000000E+00  0.00000000E+00  0.00000000E+00
  0.00000000E+00  0.00000000E+00  0.00000000E+00
  0.00000000E+00  0.00000000E+00  0.00000000E+00
  0.00000000E+00  0.00000000E+00  0.00000000E+00
  0.00000000E+00  0.00000000E+00  0.00000000E+00
  0.00000000E+00  0.00000000E+00  0.00000000E+00
  0.00000000E+00  0.00000000E+00  0.00000000E+00
  0.00000000E+00  0.00000000E+00  0.00000000E+00
  0.00000000E+00  0.00000000E+00  0.00000000E+00
  0.00000000E+00  0.00000000E+00  0.00000000E+00
  0.00000000E+00  0.00000000E+00  0.00000000E+00
  0.00000000E+00  0.00000000E+00  0.00000000E+00
  0.00000000E+00  0.00000000E+00  0.00000000E+00
  0.00000000E+00  0.00000000E+00  0.00000000E+00
  0.00000000E+00  0.00000000E+00  0.00000000E+00
  0.00000000E+00  0.00000000E+00  0.00000000E+00
  0.00000000E+00  0.00000000E+00  0.00000000E+00
  0.00000000E+00  0.00000000E+00  0.00000000E+00
  0.00000000E+00  0.00000000E+00  0.00000000E+00
  0.00000000E+00  0.00000000E+00  0.00000000E+00
  0.00000000E+00  0.00000000E+00  0.00000000E+00
  0.00000000E+00  0.00000000E+00  0.00000000E+00
  0.00000000E+00  0.00000000E+00  0.00000000E+00
  0.00000000E+00  0.00000000E+00  0.00000000E+00
  0.00000000E+00  0.00000000E+00  0.00000000E+00
  0.00000000E+00  0.00000000E+00  0.00000000E+00
  0.00000000E+00  0.00000000E+00  0.00000000E+00
  0.00000000E+00  0.00000000E+00  0.00000000E+00
  0.00000000E+00  0.00000000E+00  0.00000000E+00
  0.00000000E+00  0.00000000E+00  0.00000000E+00
  0.00000000E+00  0.00000000E+00  0.00000000E+00
  0.00000000E+00  0.00000000E+00  0.00000000E+00
  0.00000000E+00  0.00000000E+00  0.00000000E+00
  0.00000000E+00  0.00000000E+00  0.00000000E+00
  0.00000000E+00  0.00000000E+00  0.00000000E+00
  0.00000000E+00  0.00000000E+00  0.00000000E+00
  0.00000000E+00  0.00000000E+00  0.00000000E+00
  0.00000000E+00  0.00000000E+00  0.00000000E+00
  0.00000000E+00  0.00000000E+00  0.00000000E+00
  0.00000000E+00  0.00000000E+00  0.00000000E+00
  0.00000000E+00  0.00000000E+00  0.00000000E+00
  0.00000000E+00  0.00000000E+00  0.00000000E+00
  0.00000000E+00  0.00000000E+00  0.00000000E+00
  0.00000000E+00  0.00000000E+00  0.00000000E+00
  0.00000000E+00  0.00000000E+00  0.00000000E+00
  0.00000000E+00  0.00000000E+00  0.00000000E+00
  0.00000000E+00  0.00000000E+00  0.00000000E+00
  0.00000000E+00  0.00000000E+00  0.00000000E+00
  0.00000000E+00  0.00000000E+00  0.00000000E+00
  0.00000000E+00  0.00000000E+00  0.00000000E+00
  0.00000000E+00  0.00000000E+00  0.00000000E+00
  0.00000000E+00  0.00000000E+00  0.00000000E+00
  0.00000000E+00  0.00000000E+00  0.00000000E+00
  0.00000000E+00  0.00000000E+00  0.00000000E+00
  0.00000000E+00  0.00000000E+00  0.00000000E+00
  0.00000000E+00  0.00000000E+00  0.00000000E+00
  0.00000000E+00  0.00000000E+00  0.00000000E+00
  0.00000000E+00  0.00000000E+00  0.00000000E+00
  0.00000000E+00  0.00000000E+00  0.00000000E+00
  0.00000000E+00  0.00000000E+00  0.00000000E+00
  0.00000000E+00  0.00000000E+00  0.00000000E+00
  0.00000000E+00  0.00000000E+00  0.00000000E+00
  0.00000000E+00  0.00000000E+00  0.00000000E+00
  0.00000000E+00  0.00000000E+00  0.00000000E+00
  0.00000000E+00  0.00000000E+00  0.00000000E+00
  0.00000000E+00  0.00000000E+00  0.00000000E+00
  0.00000000E+00  0.00000000E+00  0.00000000E+00
  0.00000000E+00  0.00000000E+00  0.00000000E+00
  0.00000000E+00  0.00000000E+00  0.00000000E+00
  0.00000000E+00  0.00000000E+00  0.00000000E+00
  0.00000000E+00  0.00000000E+00  0.00000000E+00
  0.00000000E+00  0.00000000E+00  0.00000000E+00
  0.00000000E+00  0.00000000E+00  0.00000000E+00
  0.00000000E+00  0.00000000E+00  0.00000000E+00
  0.00000000E+00  0.00000000E+00  0.00000000E+00
  0.00000000E+00  0.00000000E+00  0.00000000E+00
  0.00000000E+00  0.00000000E+00  0.00000000E+00
  0.00000000E+00  0.00000000E+00  0.00000000E+00
  0.00000000E+00  0.00000000E+00  0.00000000E+00
  0.00000000E+00  0.00000000E+00  0.00000000E+00
  0.00000000E+00  0.00000000E+00  0.00000000E+00
  0.00000000E+00  0.00000000E+00  0.00000000E+00
  0.00000000E+00  0.00000000E+00  0.00000000E+00
  0.00000000E+00  0.00000000E+00  0.00000000E+00
  0.00000000E+00  0.00000000E+00  0.00000000E+00
  0.00000000E+00  0.00000000E+00  0.00000000E+00
  0.00000000E+00  0.00000000E+00  0.00000000E+00
  0.00000000E+00  0.00000000E+00  0.00000000E+00
  0.00000000E+00  0.00000000E+00  0.00000000E+00
  0.00000000E+00  0.00000000E+00  0.00000000E+00
  0.00000000E+00  0.00000000E+00  0.00000000E+00
  0.00000000E+00  0.00000000E+00  0.00000000E+00
  0.00000000E+00  0.00000000E+00  0.00000000E+00
  0.00000000E+00  0.00000000E+00  0.00000000E+00
  0.00000000E+00  0.00000000E+00  0.00000000E+00
  0.00000000E+00  0.00000000E+00  0.00000000E+00
  0.00000000E+00  0.00000000E+00  0.00000000E+00
  0.00000000E+00  0.00000000E+00  0.00000000E+00
  0.00000000E+00  0.00000000E+00  0.00000000E+00
  0.00000000E+00  0.00000000E+00  0.00000000E+00
  0.00000000E+00  0.00000000E+00  0.00000000E+00
  0.00000000E+00  0.00000000E+00  0.00000000E+00
  0.00000000E+00  0.00000000E+00  0.00000000E+00
  0.00000000E+00  0.00000000E+00  0.00000000E+00
  0.00000000E+00  0.00000000E+00  0.00000000E+00
  0.00000000E+00  0.00000000E+00  0.00000000E+00
  0.00000000E+00  0.00000000E+00  0.00000000E+00
  0.00000000E+00  0.00000000E+00  0.00000000E+00
  0.00000000E+00  0.00000000E+00  0.00000000E+00
  0.00000000E+00  0.00000000E+00  0.00000000E+00
  0.00000000E+00  0.00000000E+00  0.00000000E+00
  0.00000000E+00  0.00000000E+00  0.00000000E+00
  0.00000000E+00  0.00000000E+00  0.00000000E+00
  0.00000000E+00  0.00000000E+00  0.00000000E+00
  0.00000000E+00  0.00000000E+00  0.00000000E+00
  0.00000000E+00  0.00000000E+00  0.00000000E+00
  0.00000000E+00  0.00000000E+00  0.00000000E+00
  0.00000000E+00  0.00000000E+00  0.00000000E+00
  0.00000000E+00  0.00000000E+00  0.00000000E+00
  0.00000000E+00  0.00000000E+00  0.00000000E+00
  0.00000000E+00  0.00000000E+00  0.00000000E+00
  0.00000000E+00  0.00000000E+00  0.00000000E+00
  0.00000000E+00  0.00000000E+00  0.00000000E+00
  0.00000000E+00  0.00000000E+00  0.00000000E+00
  0.00000000E+00  0.00000000E+00  0.00000000E+00
  0.00000000E+00  0.00000000E+00  0.00000000E+00
  0.00000000E+00  0.00000000E+00  0.00000000E+00
  0.00000000E+00  0.00000000E+00  0.00000000E+00
  0.00000000E+00  0.00000000E+00  0.00000000E+00
  0.00000000E+00  0.00000000E+00  0.00000000E+00
  0.00000000E+00  0.00000000E+00  0.00000000E+00
  0.00000000E+00  0.00000000E+00  0.00000000E+00
  0.00000000E+00  0.00000000E+00  0.00000000E+00
  0.00000000E+00  0.00000000E+00  0.00000000E+00
  0.00000000E+00  0.00000000E+00  0.00000000E+00
  0.00000000E+00  0.00000000E+00  0.00000000E+00
  0.00000000E+00  0.00000000E+00  0.00000000E+00
  0.00000000E+00  0.00000000E+00  0.00000000E+00
  0.00000000E+00  0.00000000E+00  0.00000000E+00
  0.00000000E+00  0.00000000E+00  0.00000000E+00
  0.00000000E+00  0.00000000E+00  0.00000000E+00
  0.00000000E+00  0.00000000E+00  0.00000000E+00
  0.00000000E+00  0.00000000E+00  0.00000000E+00
  0.00000000E+00  0.00000000E+00  0.00000000E+00
  0.00000000E+00  0.00000000E+00  0.00000000E+00
  0.00000000E+00  0.00000000E+00  0.00000000E+00
  0.00000000E+00  0.00000000E+00  0.00000000E+00
  0.00000000E+00  0.00000000E+00  0.00000000E+00
  0.00000000E+00  0.00000000E+00  0.00000000E+00
  0.00000000E+00  0.00000000E+00  0.00000000E+00
  0.00000000E+00  0.00000000E+00  0.00000000E+00
  0.00000000E+00  0.00000000E+00  0.00000000E+00
  0.00000000E+00  0.00000000E+00  0.00000000E+00
  0.00000000E+00  0.00000000E+00  0.00000000E+00
  0.00000000E+00  0.00000000E+00  0.00000000E+00
  0.00000000E+00  0.00000000E+00  0.00000000E+00
  0.00000000E+00  0.00000000E+00  0.00000000E+00
  0.00000000E+00  0.00000000E+00  0.00000000E+00
  0.00000000E+00  0.00000000E+00  0.00000000E+00
  0.00000000E+00  0.00000000E+00  0.00000000E+00
  0.00000000E+00  0.00000000E+00  0.00000000E+00
  0.00000000E+00  0.00000000E+00  0.00000000E+00
  0.00000000E+00  0.00000000E+00  0.00000000E+00
  0.00000000E+00  0.00000000E+00  0.00000000E+00
  0.00000000E+00  0.00000000E+00  0.00000000E+00
  0.00000000E+00  0.00000000E+00  0.00000000E+00
  0.00000000E+00  0.00000000E+00  0.00000000E+00
  0.00000000E+00  0.00000000E+00  0.00000000E+00
  0.00000000E+00  0.00000000E+00  0.00000000E+00
  0.00000000E+00  0.00000000E+00  0.00000000E+00
  0.00000000E+00  0.00000000E+00  0.00000000E+00
  0.00000000E+00  0.00000000E+00  0.00000000E+00
  0.00000000E+00  0.00000000E+00  0.00000000E+00
  0.00000000E+00  0.00000000E+00  0.00000000E+00
  0.00000000E+00  0.00000000E+00  0.00000000E+00
  0.00000000E+00  0.00000000E+00  0.00000000E+00
  0.00000000E+00  0.00000000E+00  0.00000000E+00
  0.00000000E+00  0.00000000E+00  0.00000000E+00
  0.00000000E+00  0.00000000E+00  0.00000000E+00
  0.00000000E+00  0.00000000E+00  0.00000000E+00
  0.00000000E+00  0.00000000E+00  0.00000000E+00
  0.00000000E+00  0.00000000E+00  0.00000000E+00
  0.00000000E+00  0.00000000E+00  0.00000000E+00
  0.00000000E+00  0.00000000E+00  0.00000000E+00
  0.00000000E+00  0.00000000E+00  0.00000000E+00
  0.00000000E+00  0.00000000E+00  0.00000000E+00
  0.00000000E+00  0.00000000E+00  0.00000000E+00
  0.00000000E+00  0.00000000E+00  0.00000000E+00
  0.00000000E+00  0.00000000E+00  0.00000000E+00
  0.00000000E+00  0.00000000E+00  0.00000000E+00
  0.00000000E+00  0.00000000E+00  0.00000000E+00
  0.00000000E+00  0.00000000E+00  0.00000000E+00
  0.00000000E+00  0.00000000E+00  0.00000000E+00
  0.00000000E+00  0.00000000E+00  0.00000000E+00
  0.00000000E+00  0.00000000E+00  0.00000000E+00
  0.00000000E+00  0.00000000E+00  0.00000000E+00
  0.00000000E+00  0.00000000E+00  0.00000000E+00
  0.00000000E+00  0.00000000E+00  0.00000000E+00
  0.00000000E+00  0.00000000E+00  0.00000000E+00
  0.00000000E+00  0.00000000E+00  0.00000000E+00
  0.00000000E+00  0.00000000E+00  0.00000000E+00
  0.00000000E+00  0.00000000E+00  0.00000000E+00
  0.00000000E+00  0.00000000E+00  0.00000000E+00
  0.00000000E+00  0.00000000E+00  0.00000000E+00
  0.00000000E+00  0.00000000E+00  0.00000000E+00
  0.00000000E+00  0.00000000E+00  0.00000000E+00
  0.00000000E+00  0.00000000E+00  0.00000000E+00
  0.00000000E+00  0.00000000E+00  0.00000000E+00
  0.00000000E+00  0.00000000E+00  0.00000000E+00
  0.00000000E+00  0.00000000E+00  0.00000000E+00
  0.00000000E+00  0.00000000E+00  0.00000000E+00
  0.00000000E+00  0.00000000E+00  0.00000000E+00
  0.00000000E+00  0.00000000E+00  0.00000000E+00
  0.00000000E+00  0.00000000E+00  0.00000000E+00
  0.00000000E+00  0.00000000E+00  0.00000000E+00
  0.00000000E+00  0.00000000E+00  0.00000000E+00
  0.00000000E+00  0.00000000E+00  0.00000000E+00
  0.00000000E+00  0.00000000E+00  0.00000000E+00
  0.00000000E+00  0.00000000E+00  0.00000000E+00
  0.00000000E+00  0.00000000E+00  0.00000000E+00
  0.00000000E+00  0.00000000E+00  0.00000000E+00
  0.00000000E+00  0.00000000E+00  0.00000000E+00
  0.00000000E+00  0.00000000E+00  0.00000000E+00
  0.00000000E+00  0.00000000E+00  0.00000000E+00
  0.00000000E+00  0.00000000E+00  0.00000000E+00
  0.00000000E+00  0.00000000E+00  0.00000000E+00
  0.00000000E+00  0.00000000E+00  0.00000000E+00
  0.00000000E+00  0.00000000E+00  0.00000000E+00
  0.00000000E+00  0.00000000E+00  0.00000000E+00
  0.00000000E+00  0.00000000E+00  0.00000000E+00
  0.00000000E+00  0.00000000E+00  0.00000000E+00
  0.00000000E+00  0.00000000E+00  0.00000000E+00
  0.00000000E+00  0.00000000E+00  0.00000000E+00
  0.00000000E+00  0.00000000E+00  0.00000000E+00
  0.00000000E+00  0.00000000E+00  0.00000000E+00
  0.00000000E+00  0.00000000E+00  0.00000000E+00
  0.00000000E+00  0.00000000E+00  0.00000000E+00
  0.00000000E+00  0.00000000E+00  0.00000000E+00
  0.00000000E+00  0.00000000E+00  0.00000000E+00
  0.00000000E+00  0.00000000E+00  0.00000000E+00
  0.00000000E+00  0.00000000E+00  0.00000000E+00
  0.00000000E+00  0.00000000E+00  0.00000000E+00
  0.00000000E+00  0.00000000E+00  0.00000000E+00
  0.00000000E+00  0.00000000E+00  0.00000000E+00
  0.00000000E+00  0.00000000E+00  0.00000000E+00
  0.00000000E+00  0.00000000E+00  0.00000000E+00
  0.00000000E+00  0.00000000E+00  0.00000000E+00
  0.00000000E+00  0.00000000E+00  0.00000000E+00
  0.00000000E+00  0.00000000E+00  0.00000000E+00
  0.00000000E+00  0.00000000E+00  0.00000000E+00
  0.00000000E+00  0.00000000E+00  0.00000000E+00
  0.00000000E+00  0.00000000E+00  0.00000000E+00
  0.00000000E+00  0.00000000E+00  0.00000000E+00
  0.00000000E+00  0.00000000E+00  0.00000000E+00
  0.00000000E+00  0.00000000E+00  0.00000000E+00
  0.00000000E+00  0.00000000E+00  0.00000000E+00
  0.00000000E+00  0.00000000E+00  0.00000000E+00
  0.00000000E+00  0.00000000E+00  0.00000000E+00
  0.00000000E+00  0.00000000E+00  0.00000000E+00
  0.00000000E+00  0.00000000E+00  0.00000000E+00
  0.00000000E+00  0.00000000E+00  0.00000000E+00
  0.00000000E+00  0.00000000E+00  0.00000000E+00
  0.00000000E+00  0.00000000E+00  0.00000000E+00
  0.00000000E+00  0.00000000E+00  0.00000000E+00
  0.00000000E+00  0.00000000E+00  0.00000000E+00
  0.00000000E+00  0.00000000E+00  0.00000000E+00
  0.00000000E+00  0.00000000E+00  0.00000000E+00
