# Supplementary material for: Adsorption of 4-(N,N-Dimethylamino)-4′-nitrostilbene on an Amorphous Silica Glass Surface
Source: J Phys Chem C Nanomater Interfaces. 2023 Nov 17;127(47):22964–74. doi: 10.1021/acs.jpcc.3c05552 (PMC10694811; doi:10.1021/acs.jpcc.3c05552)
Supplement: Supplementary file 2 — jp3c05552_si_002.zip [file jp3c05552_si_002.zip › contcar/D14_CONTCAR]

DANS                                    
   1.00000000000000     
    23.7420005797999991    0.0000000000000000    0.0000000000000000
     0.0000000000000000   18.2761001587000003    0.0000000000000000
     0.0000000000000000    0.0000000000000000   40.4500007628999967
   C    N    O    H    Si
    16     2   156    64    65
Selective dynamics
Direct
  0.4799128129760161  0.4678004019742327  0.3384002941862865   T   T   T
  0.4218707825405120  0.4762011388224975  0.3331334552772270   T   T   T
  0.3975662524645646  0.5457064953170438  0.3300996647553762   T   T   T
  0.4320657075458387  0.6067117636881151  0.3317455641280964   T   T   T
  0.4907305384094745  0.6004235766002012  0.3374092245774836   T   T   T
  0.5136024484457439  0.5291739821281864  0.3405073487771077   T   T   T
  0.5258064897399061  0.6656976650997117  0.3369169818804886   T   T   T
  0.5780142735663001  0.6764724581854065  0.3502708821522477   T   T   T
  0.6084330198804360  0.6321992427504075  0.3740787292144103   T   T   T
  0.6678650742340650  0.6312368235570281  0.3740792705951760   T   T   T
  0.5812195672003848  0.5904222181832157  0.3987240016644055   T   T   T
  0.6983921430569577  0.5874454750165077  0.3955587925756029   T   T   T
  0.6108885712901725  0.5472878804283331  0.4207221288572962   T   T   T
  0.6706215814385248  0.5429141919970342  0.4192492962775375   T   T   T
  0.6704337605100041  0.4528088949905305  0.4640201554912096   T   T   T
  0.7610834847172252  0.4951007990686667  0.4385678137767137   T   T   T
  0.7000703601384312  0.4981179553057954  0.4402198072912378   T   T   T
  0.3871828847338996  0.4125808067144132  0.3291747906608480   T   T   T
  0.4116020287956531  0.3510830769846237  0.3225695779624839   T   T   T
  0.3343646140010662  0.4180056533943753  0.3319740691268476   T   T   T
  0.7993987601013225  0.1073408912513180  0.2225410949059511   T   T   T
  0.2590374626124841  0.8127417759411725  0.2016796893742232   T   T   T
  0.6824370129232317  0.0275545414835019  0.1840230147621677   T   T   T
  0.3322831250346449  0.6719130220385002  0.2056973112741494   T   T   T
  0.1335214701179769  0.5515780202628042  0.1358815844093961   T   T   T
  0.8721761563065351  0.8196219242284608  0.1640172064959240   T   T   T
  0.4035959444041384  0.9348397511197853  0.1372454152715392   T   T   T
  0.6007735028964879  0.4900778174319630  0.1619554080036946   T   T   T
  0.0581394673147919  0.9100783567765494  0.1556696457470996   T   T   T
  0.7264528507989895  0.2424458372954461  0.1624881966787867   T   T   T
  0.4252649253225529  0.1814741354596222  0.0957643319838376   T   T   T
  0.4486819811781443  0.3086916195689364  0.2240814339651168   T   T   T
  0.1634639453814593  0.6643064452296545  0.1721337337577893   T   T   T
  0.9439464533448607  0.2578745263744960  0.1733267484483139   T   T   T
  0.4203415145482725  0.5790240312996318  0.2136273576172498   T   T   T
  0.5126663327824833  0.9234767237964812  0.1221609155395448   T   T   T
  0.8399773435306334  0.1826093489583267  0.0796694291975318   T   T   T
  0.7425150546374210  0.5996392245181488  0.2157471911785879   T   T   T
  0.4012796040428186  0.6422949928614841  0.1567018400228201   T   T   T
  0.0098301875191495  0.7797780281665461  0.1498871864075337   T   T   T
  0.3312731756163777  0.5375303920708435  0.1776732929056609   T   T   T
  0.6289043425240098  0.1340052593345371  0.0809045431274851   T   T   T
  0.5967309960796797  0.8476580684746382  0.1489031218470536   T   T   T
  0.6963873468188470  0.0656143690686482  0.2446733559423770   T   T   T
  0.3509881691893357  0.3983992125522615  0.1218918868907528   T   T   T
  0.2339017215113583  0.6193687003182826  0.1259952217542108   T   T   T
  0.8998002632469071  0.1610419706062772  0.2143657958451795   T   T   T
  0.6226162707026399  0.6428968373321711  0.0614751542466115   T   T   T
  0.6966636101231085  0.8835948655996694  0.1763519309417455   T   T   T
  0.0283381824652161  0.5596073274530757  0.1143499549381859   T   T   T
  0.4573614490909059  0.0467098821787542  0.1094525953299028   T   T   T
  0.6280969394963628  0.1991686255186107  0.1393165473393603   T   T   T
  0.5531233355136729  0.6523731619438653  0.1110224530094151   T   T   T
  0.6575540643411044  0.1637458325970659  0.2003596568359038   T   T   T
  0.2347464917650586  0.9005930036679153  0.1494064257993070   T   T   T
  0.8942297679102718  0.0290356468742321  0.2409793630837711   T   T   T
  0.7791789611955623  0.9714187302869098  0.1609478381815503   T   T   T
  0.4469015463678043  0.7089212523391354  0.1056976484648548   T   T   T
  0.5816254350531624  0.4130200328753357  0.2163138863957028   T   T   T
  0.4055031868061586  0.0273070446433905  0.1876274293686945   T   T   T
  0.8221598506258714  0.0717292829315303  0.1198732686791323   T   T   T
  0.5907618562552194  0.0544441881154666  0.2216813555448013   T   T   T
  0.3631929131793520  0.1619133655002293  0.1960858197808980   T   T   T
  0.8070723360454438  0.8393898556201669  0.2177816716269122   T   T   T
  0.2183433253930338  0.8633273062411272  0.0876388079557075   T   T   T
  0.7147809717345091  0.8723114231122927  0.0795734763188411   T   T   T
  0.6216465833586484  0.8146789233017594  0.2121347145285377   T   T   T
  0.0709491812478318  0.6751348231078143  0.2102781158483569   T   T   T
  0.5285077699044949  0.5381479590980170  0.2070218344005398   T   T   T
  0.4757355481585657  0.2154510355503313  0.2720316720890394   T   T   T
  0.8478551515143303  0.6313452484146237  0.1952450077414258   T   T   T
  0.4810693744911196  0.3075594312657676  0.0976128812950922   T   T   T
  0.7398755900811664  0.1153986009649431  0.0804624706055594   T   T   T
  0.9130849411893682  0.8881575628365836  0.2184995371338524   T   T   T
  0.0148803663787424  0.5701245611384088  0.2426095789923509   T   T   T
  0.9476826626938820  0.5774349680806666  0.0682547146300316   T   T   T
  0.1689018585830387  0.2180516224678533  0.2089679043769061   T   T   T
  0.2744414293984734  0.1473288724376088  0.1136223954302158   T   T   T
  0.9310033068653619  0.8251992860656135  0.1084275856755250   T   T   T
  0.5864452477593632  0.2677782320715299  0.0864750013265682   T   T   T
  0.9976136234744029  0.1660509578834401  0.1324074525996570   T   T   T
  0.8314561301248374  0.2587349380556566  0.1854274843848888   T   T   T
  0.2951188797643389  0.2797640391479377  0.1421198815527900   T   T   T
  0.6044057514811790  0.5232501028434430  0.0989669381225593   T   T   T
  0.3261273262823020  0.9241868053171962  0.1851871792822904   T   T   T
  0.8698114361373549  0.0472779335189779  0.1776260342528758   T   T   T
  0.6639358766102301  0.6316743342394582  0.1235658357403643   T   T   T
  0.3382872783004458  0.2775070294136227  0.2340319130523453   T   T   T
  0.2738959805377751  0.5770365929205696  0.0691285851684983   T   T   T
  0.7919044364339783  0.5161302933880063  0.1715690608094869   T   T   T
  0.6742006640404854  0.7461046212232048  0.1622699312669038   T   T   T
  0.0184990246555832  0.8393960504475595  0.2086236289554211   T   T   T
  0.0367931563099460  0.8115325528092809  0.0865826582154121   T   T   T
  0.7304372860980216  0.4547299899438698  0.2185888858856987   T   T   T
  0.5636011034748400  0.3953070554903946  0.1169120881680856   T   T   T
  0.1104966940732506  0.7907098225154224  0.1782152886688272   T   T   T
  0.2228833875758163  0.9465844962795698  0.2114927152860120   T   T   T
  0.5331003368652953  0.1531123185499614  0.1124627793805688   T   T   T
  0.6383412727544777  0.5393044687626469  0.2193201619751969   T   T   T
  0.2683313108983615  0.1662108315704492  0.2317910744761558   T   T   T
  0.5113043822894844  0.6909088767537215  0.0525238576499561   T   T   T
  0.2753504512793550  0.4128092748450975  0.1693248291428227   T   T   T
  0.0462102870519077  0.5527831512703224  0.1786570508087817   T   T   T
  0.1170681373268368  0.3485651180146404  0.1013963885533969   T   T   T
  0.6855436636609017  0.9739546502021202  0.1244599705991818   T   T   T
  0.3761392198858745  0.3073441974907761  0.0735527438570474   T   T   T
  0.8098298628993139  0.2841712917928052  0.1226105380377393   T   T   T
  0.1156882661443133  0.3096552324420491  0.1661240063282636   T   T   T
  0.3726105681469511  0.1521441770877200  0.2604271481459253   T   T   T
  0.3134269498961895  0.4338541073942964  0.0630039957748331   T   T   T
  0.4533735503828545  0.1440474463948674  0.1578701222097410   T   T   T
  0.4234178013046609  0.4390784604129768  0.0740836610991280   T   T   T
  0.1432196869736854  0.9495977384731433  0.1172523490186387   T   T   T
  0.8959131048812869  0.7483853608447703  0.2198130798600082   T   T   T
  0.0955899217136577  0.1659635717454596  0.1645796030187146   T   T   T
  0.6304284436855445  0.2998911755405632  0.1866510165876567   T   T   T
  0.3241333411615782  0.0385059533510423  0.1441204855974673   T   T   T
  0.6082811012176459  0.9024406887849183  0.0886310069804330   T   T   T
  0.9606126658926908  0.6385959103218679  0.1967142355430734   T   T   T
  0.2238166047479900  0.2689904753973211  0.0901711126021193   T   T   T
  0.6727795283332438  0.0061586171249497  0.0618288608773250   T   T   T
  0.1376209682611699  0.0036538503149587  0.1778414714089760   T   T   T
  0.8421287446113839  0.4283296805584354  0.2146225229071558   T   T   T
  0.1820181204976971  0.0775032679626585  0.2265332996759275   T   T   T
  0.5571202291601218  0.2808497944743491  0.2368130392170896   T   T   T
  0.7682474547202240  0.3742904505050876  0.1684691860497377   T   T   T
  0.7607414191184346  0.6531796786868159  0.1554133467543868   T   T   T
  0.8767986780282753  0.9457250071793207  0.1305405359330730   T   T   T
  0.5378354499577624  0.7926907557627698  0.0984243962345585   T   T   T
  0.0670995186893405  0.4354695290483957  0.1441073119181899   T   T   T
  0.4194884727628199  0.5708247260663190  0.1001219920626562   T   T   T
  0.2723911755922896  0.4826850106135184  0.2288725518003470   T   T   T
  0.2743260149271833  0.5053872591000753  0.0115708328243497   T   T   T
  0.0198298720269404  0.3094872742359783  0.1314546540130591   T   T   T
  0.0026102635833665  0.9633649844249454  0.2409032747348293   T   T   T
  0.0616562015721513  0.0449827023733088  0.1336955129733932   T   T   T
  0.2178211773840640  0.5368986505372514  0.1783622483669599   T   T   T
  0.2431513762978157  0.7198100791228887  0.0797342448654446   T   T   T
  0.3729375665932848  0.3440604105917408  0.1799568811472504   T   T   T
  0.1945732873719454  0.2145258910184158  0.1459186362668720   T   T   T
  0.3359283560798607  0.6685231625364124  0.1054106890972551   T   T   T
  0.9817673355273019  0.6913094863293817  0.1011975598073278   T   T   T
  0.7362327086771872  0.7390641480137751  0.1062568084659514   T   T   T
  0.4620136573535965  0.1222796858023590  0.2229769864923272   T   T   T
  0.9751062104631155  0.8370786096757129  0.2698438203306559   T   T   T
  0.4599689671271959  0.0788870891197755  0.2878541463238701   T   T   T
  0.5445928924195115  0.3758210879688786  0.0512235614530138   T   T   T
  0.3372742057222184  0.0553255213498506  0.0779164034322863   T   T   T
  0.6746922569264590  0.4215589259942796  0.1212386022482145   T   T   T
  0.4965641212164417  0.3585429474932819  0.2798825323853293   T   T   T
  0.9210170183817198  0.5873908739075583  0.1323527384202128   T   T   T
  0.8591298633579693  0.3247541838921060  0.0658980854185834   T   T   T
  0.6838148890768165  0.1233804892238210  0.0233204281330331   T   T   T
  0.1791880191235532  0.1786885230971488  0.2723414168688598   T   T   T
  0.6593130632891889  0.3335127409012663  0.2493000241898564   T   T   T
  0.4586576215383454  0.2382324876390781  0.0394828352151990   T   T   T
  0.7018048056503288  0.5389201420973365  0.2717102991903346   T   T   T
  0.8998727292302570  0.3052367731372516  0.2298993177985722   T   T   T
  0.1426541527110884  0.7712311087066348  0.0598004241627773   T   T   T
  0.2384973474071374  0.8026682271008826  0.0284233530933265   T   T   T
  0.0899807651727455  0.1635541559858401  0.0974193004640104   T   T   T
  0.4378584058373753  0.9252793094634170  0.0738151543927782   T   T   T
  0.9041804713322475  0.6244053096142115  0.2536402513389485   T   T   T
  0.8259019220339832  0.0476380969003934  0.0540369496923152   T   T   T
  0.8183740976770199  0.8373432812527144  0.1057371578587770   T   T   T
  0.4952974690449692  0.6302989900285727  0.2549291802424222   T   T   T
  0.4612815366154049  0.4870031628481471  0.2556356777497378   T   T   T
  0.4869944353572128  0.5404886499250373  0.0473702310096076   T   T   T
  0.1675446042861441  0.7347612808067153  0.2301269252933409   T   T   T
  0.3716430077818373  0.4127082446773085  0.2396765296788048   T   T   T
  0.1231181384068653  0.9546833792655851  0.2401670869715669   T   T   T
  0.3724982034282265  0.5462257830698335  0.0414516288734641   T   T   T
  0.9202829045386438  0.2590868565027267  0.1099591027466730   T   T   T
  0.2426381724160057  0.0044347218408192  0.1025495194287156   T   T   T
  0.4980978538731615  0.4133808964835331  0.3406752283595733   T   T   T
  0.3524495385733041  0.5502693702162913  0.3256475754527220   T   T   T
  0.4138400943924901  0.6610217685571899  0.3283279752265384   T   T   T
  0.5587538781777185  0.5223676730288911  0.3440575990517269   T   T   T
  0.5079554702083294  0.7115576385334043  0.3229749728035433   T   T   T
  0.5998556949748304  0.7263942651739390  0.3424427382174378   T   T   T
  0.6904917382501680  0.6647191066470171  0.3560579875504131   T   T   T
  0.5354485498245591  0.5928618563815002  0.4007956965163754   T   T   T
  0.7441829653647775  0.5877429644685160  0.3940681076434939   T   T   T
  0.5877642567719996  0.5170459307708530  0.4395313322907097   T   T   T
  0.6403838887383511  0.4156092413891002  0.4517539276412259   T   T   T
  0.7010373560529134  0.4194289310962558  0.4775523493005630   T   T   T
  0.6468997716380860  0.4860331246583536  0.4821483956031803   T   T   T
  0.7757139425340913  0.4774537075957309  0.4139287049779136   T   T   T
  0.7803238292599941  0.5487078211602052  0.4440574467111161   T   T   T
  0.7765061774067046  0.4556154971900931  0.4568160129926300   T   T   T
  0.7675042607390252  0.0822460154122018  0.2337341312756596   T   T   T
  0.6824873278016717  0.0799980890035298  0.2666040661196686   T   T   T
  0.8900239327405296  0.9763648713148491  0.2347348798553238   T   T   T
  0.5572412947311387  0.0854445653265739  0.2186084497598627   T   T   T
  0.8610991136542957  0.3816873970831621  0.2213006012273192   T   T   T
  0.9369152225816708  0.3133814271956620  0.2400872139042590   T   T   T
  0.7006886421464155  0.4092924371597385  0.1394236603537660   T   T   T
  0.6906380716460802  0.3674296358029592  0.2441577505538499   T   T   T
  0.4665839998015346  0.3558378268859215  0.2978669731241786   T   T   T
  0.5317809352103412  0.4271312855085755  0.0490358362776917   T   T   T
  0.8240194139127326  0.3382612669560341  0.0546400230883932   T   T   T
  0.6541956659999997  0.1561438140000035  0.0151704704952664   F   F   T
  0.8658266656900221  0.0396918456081887  0.0489283713256891   T   T   T
  0.5203298728569559  0.6245491294419006  0.2741260954895425   T   T   T
  0.7753774145103863  0.8518784932402677  0.2030547539130811   T   T   T
  0.5914283199286380  0.7796474231672819  0.2170126575556414   T   T   T
  0.9387480448961232  0.5951172275794290  0.2577793731893020   T   T   T
  0.7976131022254372  0.7896424793294673  0.1080608126424160   T   T   T
  0.7164284276968881  0.7813864447026252  0.0954125738335838   T   T   T
  0.9302795711952391  0.5992887037999569  0.1555986815776850   T   T   T
  0.7373440228835140  0.5465834939943522  0.2836366302289209   T   T   T
  0.9570847966361481  0.7886135939242052  0.2700881791287094   T   T   T
  0.9741457028414240  0.0027828686146281  0.2442347446285316   T   T   T
  0.6583382970633990  0.6311685452487130  0.0504176621645609   T   T   T
  0.7559177296560439  0.8778607043425539  0.0844707481163895   T   T   T
  0.4399070648514208  0.0319491196920557  0.2879545631563850   T   T   T
  0.3060594965744206  0.4560686447143425  0.2379420713084587   T   T   T
  0.4048351707226183  0.4454558614056792  0.2456520561162289   T   T   T
  0.1885940511712550  0.2261433949672469  0.2822551524430567   T   T   T
  0.1293856403234918  0.1526803529148822  0.0919426170359019   T   T   T
  0.1507728363847394  0.3178501508181149  0.0974559407334724   T   T   T
  0.2493098341158931  0.5443938559078845  0.0036690374138923   T   T   T
  0.4768472644311436  0.2773470892350489  0.0265536403151834   T   T   T
  0.3665158998883807  0.0937271366702378  0.0763973014710872   T   T   T
  0.2487800313340449  0.2890997844299427  0.0730271061658934   T   T   T
  0.0480915443635689  0.5600471169777465  0.2563769567133846   T   T   T
  0.2889481777260276  0.7766296587469074  0.1966261421776528   T   T   T
  0.3081664706266217  0.6572221854446375  0.2243770357517084   T   T   T
  0.4853511323651816  0.4452080305254322  0.2637288721096660   T   T   T
  0.0366983162162399  0.8651760643853517  0.0844489672279314   T   T   T
  0.2004604638624459  0.7669534969354955  0.2251606841889749   T   T   T
  0.0823805071680832  0.9669831140137621  0.2418720107176320   T   T   T
  0.9420101500877633  0.5250204765590542  0.0641190946537506   T   T   T
  0.4986277175022166  0.5930887337189649  0.0457662036954656   T   T   T
  0.5503179669610624  0.6889472063289555  0.0436233923718418   T   T   T
  0.1089994582519868  0.7845393457622455  0.0730290180892578   T   T   T
  0.2189884408947874  0.8345661667514396  0.0126210785521943   T   T   T
  0.4024923704095588  0.9417014099937836  0.0634705117049128   T   T   T
  0.1004966289683401  0.9771611997419811  0.1465626018130513   T   T   T
  0.6707036754014171  0.9393664174690952  0.0882569450683216   T   T   T
  0.9776014945564140  0.8807804170075483  0.2346419727844594   T   T   T
  0.4417148707435430  0.1415729590762323  0.2613518815547383   T   T   T
  0.5441160103982494  0.3385147354983723  0.0881181746614616   T   T   T
  0.2940253619999993  0.0620622819999994  0.1094484756842600   F   F   T
  0.2102982479110843  0.9288926129137370  0.1140342824014241   T   T   T
  0.5635201215258298  0.8665154576808389  0.1146228879330707   T   T   T
  0.6119085653495613  0.4559585274053315  0.1254561035573628   T   T   T
  0.4948556408741588  0.2905847869223370  0.2531058904504321   T   T   T
  0.6609710701936947  0.2265015970758417  0.1720187822192668   T   T   T
  0.9697093369999976  0.6032112239999989  0.1046642514289413   F   F   T
  0.8370947239999964  0.0096281920000010  0.1469837561063617   F   F   T
  0.8570933562236368  0.2622776969518110  0.0947708586100950   T   T   T
  0.6811894080297353  0.0952248714795740  0.0616359146119228   T   T   T
  0.8704071951501828  0.8239454143446031  0.2041607330958182   T   T   T
  0.1996582242489902  0.1607056081288468  0.2346204860707853   T   T   T
  0.3657136559999969  0.3940635029999981  0.0829786261357938   F   F   T
  0.3997583418634132  0.6479319828150483  0.1166813737510655   T   T   T
  0.6081085678033710  0.3316700253157501  0.2222671190747492   T   T   T
  0.1433779078457281  0.2284109154583464  0.1719060640121068   T   T   T
  0.6459479811827563  0.8224440022156113  0.1746443057105626   T   T   T
  0.7109151016049134  0.9651432010588786  0.1614591660873631   T   T   T
  0.8636063209442539  0.0846552451974590  0.2143998416258453   T   T   T
  0.5944271189537225  0.1889445563286029  0.1048342448421886   T   T   T
  0.0247570050473009  0.6101529589610141  0.2062701561036750   T   T   T
  0.7843362697518321  0.2887717333471275  0.1596338135333899   T   T   T
  0.7864779320219664  0.6010732517000487  0.1841458279484498   T   T   T
  0.7081690078220572  0.6929070796923412  0.1370106150642545   T   T   T
  0.3073384583742402  0.5168598206458433  0.0464962559052957   T   T   T
  0.4352548168480234  0.2597719115949005  0.0763188206651230   T   T   T
  0.4681192951837900  0.1314994666860259  0.1189122195259687   T   T   T
  0.5116137190397009  0.7121108483003773  0.0924848832943362   T   T   T
  0.7035231529725338  0.5339073353475451  0.2313652372799788   T   T   T
  0.2741844203979741  0.4920183449947485  0.1888182142314211   T   T   T
  0.3225823888959286  0.3581085689445880  0.1534762582924161   T   T   T
  0.8941860736343173  0.2434364967116938  0.1999726725467225   T   T   T
  0.4208110339430891  0.1141697768168704  0.1904325404953668   T   T   T
  0.2088934419426126  0.7898082229006816  0.0646842239756921   T   T   T
  0.2604179476444891  0.8964808754657704  0.1866798341806500   T   T   T
  0.3643831780009699  0.9799724594420639  0.1633342272789351   T   T   T
  0.7853752230907783  0.4411326692336978  0.1935832860324292   T   T   T
  0.0619834713630502  0.1343405361847253  0.1320522612618797   T   T   T
  0.9885349563743366  0.7759709198098214  0.1115248351462774   T   T   T
  0.4525096417344491  0.9575122368442605  0.1103907150865194   T   T   T
  0.6112675558882742  0.6115499612642352  0.0993996521049314   T   T   T
  0.6547156505599302  0.0789179331128964  0.2122832494200562   T   T   T
  0.9015398041045612  0.6598592655734137  0.2165953638106157   T   T   T
  0.8076042307657123  0.1046088640973310  0.0833660120603082   T   T   T
  0.8749532565204551  0.8563684535248947  0.1271889670803887   T   T   T
  0.2495486482535436  0.2275547625595065  0.1232903298236807   T   T   T
  0.0689662521507426  0.5241822418744153  0.1425541683009638   T   T   T
  0.4779395983100369  0.5584906386910269  0.2328468894691970   T   T   T
  0.0497540280870704  0.8306495430494203  0.1732535174618283   T   T   T
  0.4265768979268735  0.5265997978324189  0.0652853317285945   T   T   T
  0.3709542551493933  0.6062242495814369  0.1886996451101340   T   T   T
  0.1872638623187737  0.5930216593901866  0.1527251136739151   T   T   T
  0.3337048588193957  0.1888907428897016  0.2308331702429827   T   T   T
  0.5872864394243253  0.4948413466925477  0.2009765930869061   T   T   T
  0.9710609358348339  0.2484813374620184  0.1363906804060913   T   T   T
  0.1291956523759550  0.7158361838769076  0.1979542648559132   T   T   T
  0.3836366664350039  0.3367535258566785  0.2195428469712168   T   T   T
  0.1652552642898833  0.9955443408635195  0.2146660592256409   T   T   T
  0.0810419616959056  0.3502320483217894  0.1354844221983723   T   T   T
  0.2714124785129478  0.6466492071878562  0.0947399909211604   T   T   T
 
  0.00000000E+00  0.00000000E+00  0.00000000E+00
  0.00000000E+00  0.00000000E+00  0.00000000E+00
  0.00000000E+00  0.00000000E+00  0.00000000E+00
  0.00000000E+00  0.00000000E+00  0.00000000E+00
  0.00000000E+00  0.00000000E+00  0.00000000E+00
  0.00000000E+00  0.00000000E+00  0.00000000E+00
  0.00000000E+00  0.00000000E+00  0.00000000E+00
  0.00000000E+00  0.00000000E+00  0.00000000E+00
  0.00000000E+00  0.00000000E+00  0.00000000E+00
  0.00000000E+00  0.00000000E+00  0.00000000E+00
  0.00000000E+00  0.00000000E+00  0.00000000E+00
  0.00000000E+00  0.00000000E+00  0.00000000E+00
  0.00000000E+00  0.00000000E+00  0.00000000E+00
  0.00000000E+00  0.00000000E+00  0.00000000E+00
  0.00000000E+00  0.00000000E+00  0.00000000E+00
  0.00000000E+00  0.00000000E+00  0.00000000E+00
  0.00000000E+00  0.00000000E+00  0.00000000E+00
  0.00000000E+00  0.00000000E+00  0.00000000E+00
  0.00000000E+00  0.00000000E+00  0.00000000E+00
  0.00000000E+00  0.00000000E+00  0.00000000E+00
  0.00000000E+00  0.00000000E+00  0.00000000E+00
  0.00000000E+00  0.00000000E+00  0.00000000E+00
  0.00000000E+00  0.00000000E+00  0.00000000E+00
  0.00000000E+00  0.00000000E+00  0.00000000E+00
  0.00000000E+00  0.00000000E+00  0.00000000E+00
  0.00000000E+00  0.00000000E+00  0.00000000E+00
  0.00000000E+00  0.00000000E+00  0.00000000E+00
  0.00000000E+00  0.00000000E+00  0.00000000E+00
  0.00000000E+00  0.00000000E+00  0.00000000E+00
  0.00000000E+00  0.00000000E+00  0.00000000E+00
  0.00000000E+00  0.00000000E+00  0.00000000E+00
  0.00000000E+00  0.00000000E+00  0.00000000E+00
  0.00000000E+00  0.00000000E+00  0.00000000E+00
  0.00000000E+00  0.00000000E+00  0.00000000E+00
  0.00000000E+00  0.00000000E+00  0.00000000E+00
  0.00000000E+00  0.00000000E+00  0.00000000E+00
  0.00000000E+00  0.00000000E+00  0.00000000E+00
  0.00000000E+00  0.00000000E+00  0.00000000E+00
  0.00000000E+00  0.00000000E+00  0.00000000E+00
  0.00000000E+00  0.00000000E+00  0.00000000E+00
  0.00000000E+00  0.00000000E+00  0.00000000E+00
  0.00000000E+00  0.00000000E+00  0.00000000E+00
  0.00000000E+00  0.00000000E+00  0.00000000E+00
  0.00000000E+00  0.00000000E+00  0.00000000E+00
  0.00000000E+00  0.00000000E+00  0.00000000E+00
  0.00000000E+00  0.00000000E+00  0.00000000E+00
  0.00000000E+00  0.00000000E+00  0.00000000E+00
  0.00000000E+00  0.00000000E+00  0.00000000E+00
  0.00000000E+00  0.00000000E+00  0.00000000E+00
  0.00000000E+00  0.00000000E+00  0.00000000E+00
  0.00000000E+00  0.00000000E+00  0.00000000E+00
  0.00000000E+00  0.00000000E+00  0.00000000E+00
  0.00000000E+00  0.00000000E+00  0.00000000E+00
  0.00000000E+00  0.00000000E+00  0.00000000E+00
  0.00000000E+00  0.00000000E+00  0.00000000E+00
  0.00000000E+00  0.00000000E+00  0.00000000E+00
  0.00000000E+00  0.00000000E+00  0.00000000E+00
  0.00000000E+00  0.00000000E+00  0.00000000E+00
  0.00000000E+00  0.00000000E+00  0.00000000E+00
  0.00000000E+00  0.00000000E+00  0.00000000E+00
  0.00000000E+00  0.00000000E+00  0.00000000E+00
  0.00000000E+00  0.00000000E+00  0.00000000E+00
  0.00000000E+00  0.00000000E+00  0.00000000E+00
  0.00000000E+00  0.00000000E+00  0.00000000E+00
  0.00000000E+00  0.00000000E+00  0.00000000E+00
  0.00000000E+00  0.00000000E+00  0.00000000E+00
  0.00000000E+00  0.00000000E+00  0.00000000E+00
  0.00000000E+00  0.00000000E+00  0.00000000E+00
  0.00000000E+00  0.00000000E+00  0.00000000E+00
  0.00000000E+00  0.00000000E+00  0.00000000E+00
  0.00000000E+00  0.00000000E+00  0.00000000E+00
  0.00000000E+00  0.00000000E+00  0.00000000E+00
  0.00000000E+00  0.00000000E+00  0.00000000E+00
  0.00000000E+00  0.00000000E+00  0.00000000E+00
  0.00000000E+00  0.00000000E+00  0.00000000E+00
  0.00000000E+00  0.00000000E+00  0.00000000E+00
  0.00000000E+00  0.00000000E+00  0.00000000E+00
  0.00000000E+00  0.00000000E+00  0.00000000E+00
  0.00000000E+00  0.00000000E+00  0.00000000E+00
  0.00000000E+00  0.00000000E+00  0.00000000E+00
  0.00000000E+00  0.00000000E+00  0.00000000E+00
  0.00000000E+00  0.00000000E+00  0.00000000E+00
  0.00000000E+00  0.00000000E+00  0.00000000E+00
  0.00000000E+00  0.00000000E+00  0.00000000E+00
  0.00000000E+00  0.00000000E+00  0.00000000E+00
  0.00000000E+00  0.00000000E+00  0.00000000E+00
  0.00000000E+00  0.00000000E+00  0.00000000E+00
  0.00000000E+00  0.00000000E+00  0.00000000E+00
  0.00000000E+00  0.00000000E+00  0.00000000E+00
  0.00000000E+00  0.00000000E+00  0.00000000E+00
  0.00000000E+00  0.00000000E+00  0.00000000E+00
  0.00000000E+00  0.00000000E+00  0.00000000E+00
  0.00000000E+00  0.00000000E+00  0.00000000E+00
  0.00000000E+00  0.00000000E+00  0.00000000E+00
  0.00000000E+00  0.00000000E+00  0.00000000E+00
  0.00000000E+00  0.00000000E+00  0.00000000E+00
  0.00000000E+00  0.00000000E+00  0.00000000E+00
  0.00000000E+00  0.00000000E+00  0.00000000E+00
  0.00000000E+00  0.00000000E+00  0.00000000E+00
  0.00000000E+00  0.00000000E+00  0.00000000E+00
  0.00000000E+00  0.00000000E+00  0.00000000E+00
  0.00000000E+00  0.00000000E+00  0.00000000E+00
  0.00000000E+00  0.00000000E+00  0.00000000E+00
  0.00000000E+00  0.00000000E+00  0.00000000E+00
  0.00000000E+00  0.00000000E+00  0.00000000E+00
  0.00000000E+00  0.00000000E+00  0.00000000E+00
  0.00000000E+00  0.00000000E+00  0.00000000E+00
  0.00000000E+00  0.00000000E+00  0.00000000E+00
  0.00000000E+00  0.00000000E+00  0.00000000E+00
  0.00000000E+00  0.00000000E+00  0.00000000E+00
  0.00000000E+00  0.00000000E+00  0.00000000E+00
  0.00000000E+00  0.00000000E+00  0.00000000E+00
  0.00000000E+00  0.00000000E+00  0.00000000E+00
  0.00000000E+00  0.00000000E+00  0.00000000E+00
  0.00000000E+00  0.00000000E+00  0.00000000E+00
  0.00000000E+00  0.00000000E+00  0.00000000E+00
  0.00000000E+00  0.00000000E+00  0.00000000E+00
  0.00000000E+00  0.00000000E+00  0.00000000E+00
  0.00000000E+00  0.00000000E+00  0.00000000E+00
  0.00000000E+00  0.00000000E+00  0.00000000E+00
  0.00000000E+00  0.00000000E+00  0.00000000E+00
  0.00000000E+00  0.00000000E+00  0.00000000E+00
  0.00000000E+00  0.00000000E+00  0.00000000E+00
  0.00000000E+00  0.00000000E+00  0.00000000E+00
  0.00000000E+00  0.00000000E+00  0.00000000E+00
  0.00000000E+00  0.00000000E+00  0.00000000E+00
  0.00000000E+00  0.00000000E+00  0.00000000E+00
  0.00000000E+00  0.00000000E+00  0.00000000E+00
  0.00000000E+00  0.00000000E+00  0.00000000E+00
  0.00000000E+00  0.00000000E+00  0.00000000E+00
  0.00000000E+00  0.00000000E+00  0.00000000E+00
  0.00000000E+00  0.00000000E+00  0.00000000E+00
  0.00000000E+00  0.00000000E+00  0.00000000E+00
  0.00000000E+00  0.00000000E+00  0.00000000E+00
  0.00000000E+00  0.00000000E+00  0.00000000E+00
  0.00000000E+00  0.00000000E+00  0.00000000E+00
  0.00000000E+00  0.00000000E+00  0.00000000E+00
  0.00000000E+00  0.00000000E+00  0.00000000E+00
  0.00000000E+00  0.00000000E+00  0.00000000E+00
  0.00000000E+00  0.00000000E+00  0.00000000E+00
  0.00000000E+00  0.00000000E+00  0.00000000E+00
  0.00000000E+00  0.00000000E+00  0.00000000E+00
  0.00000000E+00  0.00000000E+00  0.00000000E+00
  0.00000000E+00  0.00000000E+00  0.00000000E+00
  0.00000000E+00  0.00000000E+00  0.00000000E+00
  0.00000000E+00  0.00000000E+00  0.00000000E+00
  0.00000000E+00  0.00000000E+00  0.00000000E+00
  0.00000000E+00  0.00000000E+00  0.00000000E+00
  0.00000000E+00  0.00000000E+00  0.00000000E+00
  0.00000000E+00  0.00000000E+00  0.00000000E+00
  0.00000000E+00  0.00000000E+00  0.00000000E+00
  0.00000000E+00  0.00000000E+00  0.00000000E+00
  0.00000000E+00  0.00000000E+00  0.00000000E+00
  0.00000000E+00  0.00000000E+00  0.00000000E+00
  0.00000000E+00  0.00000000E+00  0.00000000E+00
  0.00000000E+00  0.00000000E+00  0.00000000E+00
  0.00000000E+00  0.00000000E+00  0.00000000E+00
  0.00000000E+00  0.00000000E+00  0.00000000E+00
  0.00000000E+00  0.00000000E+00  0.00000000E+00
  0.00000000E+00  0.00000000E+00  0.00000000E+00
  0.00000000E+00  0.00000000E+00  0.00000000E+00
  0.00000000E+00  0.00000000E+00  0.00000000E+00
  0.00000000E+00  0.00000000E+00  0.00000000E+00
  0.00000000E+00  0.00000000E+00  0.00000000E+00
  0.00000000E+00  0.00000000E+00  0.00000000E+00
  0.00000000E+00  0.00000000E+00  0.00000000E+00
  0.00000000E+00  0.00000000E+00  0.00000000E+00
  0.00000000E+00  0.00000000E+00  0.00000000E+00
  0.00000000E+00  0.00000000E+00  0.00000000E+00
  0.00000000E+00  0.00000000E+00  0.00000000E+00
  0.00000000E+00  0.00000000E+00  0.00000000E+00
  0.00000000E+00  0.00000000E+00  0.00000000E+00
  0.00000000E+00  0.00000000E+00  0.00000000E+00
  0.00000000E+00  0.00000000E+00  0.00000000E+00
  0.00000000E+00  0.00000000E+00  0.00000000E+00
  0.00000000E+00  0.00000000E+00  0.00000000E+00
  0.00000000E+00  0.00000000E+00  0.00000000E+00
  0.00000000E+00  0.00000000E+00  0.00000000E+00
  0.00000000E+00  0.00000000E+00  0.00000000E+00
  0.00000000E+00  0.00000000E+00  0.00000000E+00
  0.00000000E+00  0.00000000E+00  0.00000000E+00
  0.00000000E+00  0.00000000E+00  0.00000000E+00
  0.00000000E+00  0.00000000E+00  0.00000000E+00
  0.00000000E+00  0.00000000E+00  0.00000000E+00
  0.00000000E+00  0.00000000E+00  0.00000000E+00
  0.00000000E+00  0.00000000E+00  0.00000000E+00
  0.00000000E+00  0.00000000E+00  0.00000000E+00
  0.00000000E+00  0.00000000E+00  0.00000000E+00
  0.00000000E+00  0.00000000E+00  0.00000000E+00
  0.00000000E+00  0.00000000E+00  0.00000000E+00
  0.00000000E+00  0.00000000E+00  0.00000000E+00
  0.00000000E+00  0.00000000E+00  0.00000000E+00
  0.00000000E+00  0.00000000E+00  0.00000000E+00
  0.00000000E+00  0.00000000E+00  0.00000000E+00
  0.00000000E+00  0.00000000E+00  0.00000000E+00
  0.00000000E+00  0.00000000E+00  0.00000000E+00
  0.00000000E+00  0.00000000E+00  0.00000000E+00
  0.00000000E+00  0.00000000E+00  0.00000000E+00
  0.00000000E+00  0.00000000E+00  0.00000000E+00
  0.00000000E+00  0.00000000E+00  0.00000000E+00
  0.00000000E+00  0.00000000E+00  0.00000000E+00
  0.00000000E+00  0.00000000E+00  0.00000000E+00
  0.00000000E+00  0.00000000E+00  0.00000000E+00
  0.00000000E+00  0.00000000E+00  0.00000000E+00
  0.00000000E+00  0.00000000E+00  0.00000000E+00
  0.00000000E+00  0.00000000E+00  0.00000000E+00
  0.00000000E+00  0.00000000E+00  0.00000000E+00
  0.00000000E+00  0.00000000E+00  0.00000000E+00
  0.00000000E+00  0.00000000E+00  0.00000000E+00
  0.00000000E+00  0.00000000E+00  0.00000000E+00
  0.00000000E+00  0.00000000E+00  0.00000000E+00
  0.00000000E+00  0.00000000E+00  0.00000000E+00
  0.00000000E+00  0.00000000E+00  0.00000000E+00
  0.00000000E+00  0.00000000E+00  0.00000000E+00
  0.00000000E+00  0.00000000E+00  0.00000000E+00
  0.00000000E+00  0.00000000E+00  0.00000000E+00
  0.00000000E+00  0.00000000E+00  0.00000000E+00
  0.00000000E+00  0.00000000E+00  0.00000000E+00
  0.00000000E+00  0.00000000E+00  0.00000000E+00
  0.00000000E+00  0.00000000E+00  0.00000000E+00
  0.00000000E+00  0.00000000E+00  0.00000000E+00
  0.00000000E+00  0.00000000E+00  0.00000000E+00
  0.00000000E+00  0.00000000E+00  0.00000000E+00
  0.00000000E+00  0.00000000E+00  0.00000000E+00
  0.00000000E+00  0.00000000E+00  0.00000000E+00
  0.00000000E+00  0.00000000E+00  0.00000000E+00
  0.00000000E+00  0.00000000E+00  0.00000000E+00
  0.00000000E+00  0.00000000E+00  0.00000000E+00
  0.00000000E+00  0.00000000E+00  0.00000000E+00
  0.00000000E+00  0.00000000E+00  0.00000000E+00
  0.00000000E+00  0.00000000E+00  0.00000000E+00
  0.00000000E+00  0.00000000E+00  0.00000000E+00
  0.00000000E+00  0.00000000E+00  0.00000000E+00
  0.00000000E+00  0.00000000E+00  0.00000000E+00
  0.00000000E+00  0.00000000E+00  0.00000000E+00
  0.00000000E+00  0.00000000E+00  0.00000000E+00
  0.00000000E+00  0.00000000E+00  0.00000000E+00
  0.00000000E+00  0.00000000E+00  0.00000000E+00
  0.00000000E+00  0.00000000E+00  0.00000000E+00
  0.00000000E+00  0.00000000E+00  0.00000000E+00
  0.00000000E+00  0.00000000E+00  0.00000000E+00
  0.00000000E+00  0.00000000E+00  0.00000000E+00
  0.00000000E+00  0.00000000E+00  0.00000000E+00
  0.00000000E+00  0.00000000E+00  0.00000000E+00
  0.00000000E+00  0.00000000E+00  0.00000000E+00
  0.00000000E+00  0.00000000E+00  0.00000000E+00
  0.00000000E+00  0.00000000E+00  0.00000000E+00
  0.00000000E+00  0.00000000E+00  0.00000000E+00
  0.00000000E+00  0.00000000E+00  0.00000000E+00
  0.00000000E+00  0.00000000E+00  0.00000000E+00
  0.00000000E+00  0.00000000E+00  0.00000000E+00
  0.00000000E+00  0.00000000E+00  0.00000000E+00
  0.00000000E+00  0.00000000E+00  0.00000000E+00
  0.00000000E+00  0.00000000E+00  0.00000000E+00
  0.00000000E+00  0.00000000E+00  0.00000000E+00
  0.00000000E+00  0.00000000E+00  0.00000000E+00
  0.00000000E+00  0.00000000E+00  0.00000000E+00
  0.00000000E+00  0.00000000E+00  0.00000000E+00
  0.00000000E+00  0.00000000E+00  0.00000000E+00
  0.00000000E+00  0.00000000E+00  0.00000000E+00
  0.00000000E+00  0.00000000E+00  0.00000000E+00
  0.00000000E+00  0.00000000E+00  0.00000000E+00
  0.00000000E+00  0.00000000E+00  0.00000000E+00
  0.00000000E+00  0.00000000E+00  0.00000000E+00
  0.00000000E+00  0.00000000E+00  0.00000000E+00
  0.00000000E+00  0.00000000E+00  0.00000000E+00
  0.00000000E+00  0.00000000E+00  0.00000000E+00
  0.00000000E+00  0.00000000E+00  0.00000000E+00
  0.00000000E+00  0.00000000E+00  0.00000000E+00
  0.00000000E+00  0.00000000E+00  0.00000000E+00
  0.00000000E+00  0.00000000E+00  0.00000000E+00
  0.00000000E+00  0.00000000E+00  0.00000000E+00
  0.00000000E+00  0.00000000E+00  0.00000000E+00
  0.00000000E+00  0.00000000E+00  0.00000000E+00
  0.00000000E+00  0.00000000E+00  0.00000000E+00
  0.00000000E+00  0.00000000E+00  0.00000000E+00
  0.00000000E+00  0.00000000E+00  0.00000000E+00
  0.00000000E+00  0.00000000E+00  0.00000000E+00
  0.00000000E+00  0.00000000E+00  0.00000000E+00
  0.00000000E+00  0.00000000E+00  0.00000000E+00
  0.00000000E+00  0.00000000E+00  0.00000000E+00
  0.00000000E+00  0.00000000E+00  0.00000000E+00
  0.00000000E+00  0.00000000E+00  0.00000000E+00
  0.00000000E+00  0.00000000E+00  0.00000000E+00
  0.00000000E+00  0.00000000E+00  0.00000000E+00
  0.00000000E+00  0.00000000E+00  0.00000000E+00
  0.00000000E+00  0.00000000E+00  0.00000000E+00
  0.00000000E+00  0.00000000E+00  0.00000000E+00
  0.00000000E+00  0.00000000E+00  0.00000000E+00
  0.00000000E+00  0.00000000E+00  0.00000000E+00
  0.00000000E+00  0.00000000E+00  0.00000000E+00
  0.00000000E+00  0.00000000E+00  0.00000000E+00
  0.00000000E+00  0.00000000E+00  0.00000000E+00
  0.00000000E+00  0.00000000E+00  0.00000000E+00
  0.00000000E+00  0.00000000E+00  0.00000000E+00
  0.00000000E+00  0.00000000E+00  0.00000000E+00
  0.00000000E+00  0.00000000E+00  0.00000000E+00
  0.00000000E+00  0.00000000E+00  0.00000000E+00
  0.00000000E+00  0.00000000E+00  0.00000000E+00
  0.00000000E+00  0.00000000E+00  0.00000000E+00
  0.00000000E+00  0.00000000E+00  0.00000000E+00
  0.00000000E+00  0.00000000E+00  0.00000000E+00
  0.00000000E+00  0.00000000E+00  0.00000000E+00
