# Supplementary material for: Adsorption of 4-(N,N-Dimethylamino)-4′-nitrostilbene on an Amorphous Silica Glass Surface
Source: J Phys Chem C Nanomater Interfaces. 2023 Nov 17;127(47):22964–74. doi: 10.1021/acs.jpcc.3c05552 (PMC10694811; doi:10.1021/acs.jpcc.3c05552)
Supplement: Supplementary file 2 — jp3c05552_si_002.zip [file jp3c05552_si_002.zip › contcar/D13_CONTCAR]

DANS                                    
   1.00000000000000     
    23.7420005797999991    0.0000000000000000    0.0000000000000000
     0.0000000000000000   18.2761001587000003    0.0000000000000000
     0.0000000000000000    0.0000000000000000   40.4500007628999967
   C    N    O    H    Si
    16     2   156    64    65
Selective dynamics
Direct
  0.3711087227656445  0.4013921238615860  0.4287212084541276   T   T   T
  0.3134693728952481  0.3882197011633776  0.4245573993721847   T   T   T
  0.2940295817121165  0.3337024117466730  0.4031985274227948   T   T   T
  0.3329721814170944  0.2929216389579200  0.3853818414842636   T   T   T
  0.3913124805635013  0.3065418172318013  0.3879922517574225   T   T   T
  0.4094077445504793  0.3607216043767935  0.4105427980751608   T   T   T
  0.4310190892956539  0.2625139332334649  0.3688396110068290   T   T   T
  0.4809312889633425  0.2828428324076569  0.3552532253817507   T   T   T
  0.5051014679528426  0.3557558527529918  0.3513776066202151   T   T   T
  0.5640651408251213  0.3644358567946752  0.3479230176793726   T   T   T
  0.4722906882180063  0.4202850260380442  0.3490076704617096   T   T   T
  0.5890664466976742  0.4324541115834344  0.3440102491993126   T   T   T
  0.4964253056329117  0.4884261830886788  0.3446453848380767   T   T   T
  0.5559019196714634  0.4970866767577377  0.3428208160576995   T   T   T
  0.5446374252608051  0.6293738504523017  0.3365685959657494   T   T   T
  0.6406722090291725  0.5720629328292843  0.3373729913653908   T   T   T
  0.5798361135747542  0.5646765641060532  0.3395010656366311   T   T   T
  0.2730395503233544  0.4320331725898532  0.4429746745361944   T   T   T
  0.2918684801195209  0.4817764128515029  0.4619028985673825   T   T   T
  0.2209855390889422  0.4185436723896344  0.4391025997409048   T   T   T
  0.8020184746920760  0.1096834652414739  0.2251225281637480   T   T   T
  0.2628201169628467  0.8127769958796915  0.2035421823185651   T   T   T
  0.6825284802330057  0.0287609018173346  0.1837284542801974   T   T   T
  0.3359359956031224  0.6682784720549757  0.2069944911246630   T   T   T
  0.1321711659771162  0.5525783886262642  0.1345973829832862   T   T   T
  0.8712223558454291  0.8201157543977116  0.1638484890149253   T   T   T
  0.4057791221864540  0.9374364183947839  0.1403941351943354   T   T   T
  0.6023413743623381  0.4964601363974426  0.1628605729570644   T   T   T
  0.0597572202886470  0.9129250334939326  0.1586671336583215   T   T   T
  0.7294663774420163  0.2408745077098627  0.1607937574694736   T   T   T
  0.4260023710107261  0.1831745942098122  0.0974078745608481   T   T   T
  0.4514971985824472  0.3198912261248992  0.2235350411993774   T   T   T
  0.1641596992230629  0.6657756538364149  0.1702122637002356   T   T   T
  0.9463757813936288  0.2560852930169995  0.1721598651300315   T   T   T
  0.4237596269451074  0.5734952779586268  0.2081556006641729   T   T   T
  0.5132526113169084  0.9241306777117105  0.1221668103330931   T   T   T
  0.8436307999372804  0.1777496820763662  0.0778128872105781   T   T   T
  0.7493389726479469  0.6013856971585935  0.2099645068872592   T   T   T
  0.3992777620500046  0.6465601254102574  0.1546269165305628   T   T   T
  0.0111476987324510  0.7833871111347596  0.1507550837367950   T   T   T
  0.3304321552313563  0.5389139173692298  0.1744665428528889   T   T   T
  0.6294757356646630  0.1378047846612984  0.0821364098184797   T   T   T
  0.5975645104078614  0.8441276019738293  0.1462727192822569   T   T   T
  0.6990128064068881  0.0632986430293549  0.2447304457993920   T   T   T
  0.3498415036269197  0.3995737668976823  0.1212584090931183   T   T   T
  0.2331243793792165  0.6184974787282645  0.1238489631485766   T   T   T
  0.9019073733595938  0.1609645855485758  0.2138618154705675   T   T   T
  0.6181727247750414  0.6387526899962258  0.0578889051486957   T   T   T
  0.6947417441016006  0.8847019336895798  0.1754992908259512   T   T   T
  0.0254287466300931  0.5586264846796481  0.1159727355577524   T   T   T
  0.4582735141183902  0.0488476505996563  0.1119105921209804   T   T   T
  0.6284115964162736  0.1992639580054203  0.1413295802263749   T   T   T
  0.5517168961192234  0.6560284713590712  0.1085125700534586   T   T   T
  0.6627249080991822  0.1653631231649538  0.2015316984224399   T   T   T
  0.2382762703246607  0.8996593400892207  0.1510844553855683   T   T   T
  0.8967803403105149  0.0293963619111168  0.2414772691400296   T   T   T
  0.7783902331623905  0.9712850487924721  0.1602948937560205   T   T   T
  0.4452428106202446  0.7118358410679746  0.1033856307577566   T   T   T
  0.5883121417422807  0.4156512238964408  0.2164771278064464   T   T   T
  0.4056549742211782  0.0318861190429457  0.1901283986204585   T   T   T
  0.8233317540981487  0.0733783070208701  0.1209556166118292   T   T   T
  0.5928338165954321  0.0589548531122015  0.2227448138613067   T   T   T
  0.3635654711821298  0.1666066522980969  0.1981686149182517   T   T   T
  0.8080589793568334  0.8434100338426445  0.2180722063439619   T   T   T
  0.2221368367667411  0.8616609612097027  0.0894205975638982   T   T   T
  0.7147906221761583  0.8771017790554574  0.0781728236989519   T   T   T
  0.6216897217552637  0.8080294654826363  0.2093183287007077   T   T   T
  0.0740449681694819  0.6751247411758127  0.2104254345967952   T   T   T
  0.5354795183678112  0.5423286268350657  0.2108932063195392   T   T   T
  0.4769100268005595  0.2271456020336406  0.2722098763857589   T   T   T
  0.8534613347439760  0.6319117234295565  0.1856000907633267   T   T   T
  0.4810374226339177  0.3099879752084067  0.0996542278475695   T   T   T
  0.7407213725763773  0.1172655258001210  0.0818914187829707   T   T   T
  0.9147563938804476  0.8855847922845466  0.2186940784155759   T   T   T
  0.0133612781366507  0.5737535846415530  0.2425036882355762   T   T   T
  0.9599090491932089  0.5852380777380838  0.0635224939001565   T   T   T
  0.1686147562738856  0.2202484872730838  0.2104693899504722   T   T   T
  0.2740516107198364  0.1471355511102923  0.1151105593658350   T   T   T
  0.9317758987399398  0.8266300461979413  0.1089411631568903   T   T   T
  0.5868937383383448  0.2711075787094347  0.0892998127791725   T   T   T
  0.0010749594404354  0.1650064753172972  0.1315604748502812   T   T   T
  0.8340779886919213  0.2576533675754318  0.1834850967020298   T   T   T
  0.2972388621609772  0.2797837988820253  0.1427310583640138   T   T   T
  0.6011961704575441  0.5250644231075529  0.0992048711985335   T   T   T
  0.3280192171752604  0.9265757211772536  0.1878869806024643   T   T   T
  0.8687030215842161  0.0457802561134651  0.1788837535951683   T   T   T
  0.6630602290741621  0.6356827772170175  0.1192201902747580   T   T   T
  0.3416640851701982  0.2851232088642252  0.2348384283929548   T   T   T
  0.2734252969348624  0.5760618781402745  0.0671055174565505   T   T   T
  0.7955971147990201  0.5155089843287036  0.1653715894691636   T   T   T
  0.6785639545024400  0.7467954567759364  0.1592198183356774   T   T   T
  0.0208165251797334  0.8375114134642552  0.2103667556566788   T   T   T
  0.0369344062574400  0.8091936280427656  0.0868868069009957   T   T   T
  0.7372180717953090  0.4563927046651390  0.2142532983014784   T   T   T
  0.5632990053380631  0.3978034523241408  0.1200013424486013   T   T   T
  0.1124661248003780  0.7918918923174569  0.1787621147672300   T   T   T
  0.2237487871996991  0.9451215481762825  0.2131760653900385   T   T   T
  0.5336661949865925  0.1552412525240010  0.1142001055067853   T   T   T
  0.6460374512421913  0.5410771017632751  0.2198063582341720   T   T   T
  0.2694033572386874  0.1758074649666131  0.2344181804415709   T   T   T
  0.5087543846416465  0.6927989187006786  0.0500309716600786   T   T   T
  0.2749736786246839  0.4130230877682213  0.1692298958034512   T   T   T
  0.0486131923802282  0.5523203419159503  0.1797195458335687   T   T   T
  0.1202025862809077  0.3507421823171058  0.1024340492570548   T   T   T
  0.6843897023775081  0.9759825454595649  0.1239979911826405   T   T   T
  0.3772016663969750  0.3073615506962032  0.0737303550982022   T   T   T
  0.8125471844544766  0.2795797672679217  0.1201846661531848   T   T   T
  0.1154532299836440  0.3103483678718006  0.1669943773932796   T   T   T
  0.3740537893326655  0.1614813150752162  0.2627158442405326   T   T   T
  0.3137319980599811  0.4328705066614392  0.0619174770727319   T   T   T
  0.4537310647007051  0.1475233662168254  0.1597822566825223   T   T   T
  0.4233089143248038  0.4397861555034390  0.0740732687044480   T   T   T
  0.1453494956609951  0.9453261728416401  0.1191570979882791   T   T   T
  0.8928882994807950  0.7454924769088923  0.2186855726445957   T   T   T
  0.0973317834821656  0.1662075373486924  0.1653635603943065   T   T   T
  0.6374231611963734  0.3021687224030685  0.1874558889743231   T   T   T
  0.3245422224352023  0.0395416718780315  0.1461023700981905   T   T   T
  0.6078493804539495  0.9051808008753816  0.0872611819357815   T   T   T
  0.9641817220583259  0.6435979164585002  0.1951515320269934   T   T   T
  0.2247523851532020  0.2689250440080737  0.0912533862479644   T   T   T
  0.6717800839221367  0.0110784388942879  0.0616183622939599   T   T   T
  0.1412614057302023  0.0059512155545398  0.1784812732764866   T   T   T
  0.8492071064327076  0.4303323298983317  0.2076864611106644   T   T   T
  0.1893096545852523  0.0793216839081439  0.2261529495537363   T   T   T
  0.5590058827502572  0.2830663155635878  0.2347681593284401   T   T   T
  0.7716594452519184  0.3729015500940317  0.1647378482806911   T   T   T
  0.7624696693980951  0.6517721391794760  0.1487617769637370   T   T   T
  0.8772448952625780  0.9466202408992404  0.1309755418466332   T   T   T
  0.5361605330724845  0.7958479704808580  0.0953089719528941   T   T   T
  0.0670780353069815  0.4354514987889601  0.1444941581213259   T   T   T
  0.4190475201088426  0.5729597747079105  0.0988147001740773   T   T   T
  0.2737220893702498  0.4891251018987842  0.2273876490708936   T   T   T
  0.2752146945132053  0.5026689881458430  0.0099544081752434   T   T   T
  0.0217734188654070  0.3087749300560910  0.1303720718085211   T   T   T
  0.0034655944310321  0.9631500537547302  0.2408782314533782   T   T   T
  0.0658552403087644  0.0449773631628488  0.1336809017112948   T   T   T
  0.2170212424087455  0.5373421412252272  0.1765417288210626   T   T   T
  0.2406247749862800  0.7181728526646814  0.0773146912907200   T   T   T
  0.3741174500083282  0.3485619042459581  0.1796453681506615   T   T   T
  0.1962764137456642  0.2171652069176317  0.1478163288936948   T   T   T
  0.3345457238381542  0.6695768315948174  0.1028409532996457   T   T   T
  0.9802206151060550  0.6914882161953435  0.1047026773100654   T   T   T
  0.7365174041519795  0.7417727413335576  0.1016255593778222   T   T   T
  0.4623600786530791  0.1283972281315981  0.2250732431306368   T   T   T
  0.9756556347724373  0.8384961868593850  0.2711282432661491   T   T   T
  0.4628103136513471  0.0928284037864807  0.2910850615026066   T   T   T
  0.5455636446642332  0.3790823263926408  0.0539987234763443   T   T   T
  0.3378007980805821  0.0553824093031470  0.0799795305526835   T   T   T
  0.6748181108765720  0.4287431956873958  0.1209867802856106   T   T   T
  0.5023988613555259  0.3707838752428153  0.2765039122996157   T   T   T
  0.9133147725040062  0.5796209035986036  0.1231889872066080   T   T   T
  0.8629300451209057  0.3194739496654331  0.0634633026384563   T   T   T
  0.6867762285721388  0.1321075344268306  0.0250831177602664   T   T   T
  0.1779812441654721  0.1773852553361397  0.2732762717617420   T   T   T
  0.6603023656017516  0.3317903528612130  0.2515102319185100   T   T   T
  0.4622579617203790  0.2390327153026182  0.0414929962681096   T   T   T
  0.7194371126157852  0.5423863373889738  0.2681498868719107   T   T   T
  0.9012807214840004  0.3058899348147778  0.2281328784363678   T   T   T
  0.1437164281192646  0.7816172264905088  0.0572273759392241   T   T   T
  0.2421689247022351  0.8089485827674867  0.0285753315019184   T   T   T
  0.0951689499647771  0.1642684715747941  0.0981564169366777   T   T   T
  0.4344985129662325  0.9294313336984800  0.0758995824776143   T   T   T
  0.8970691408131805  0.6141874329439717  0.2469867045439524   T   T   T
  0.8225952994004816  0.0409698473688373  0.0557771603988404   T   T   T
  0.8192223957024082  0.8398453670601267  0.1049013108916008   T   T   T
  0.4934885879063855  0.6395433573704460  0.2510096847001908   T   T   T
  0.4605137914517748  0.4965517271220480  0.2566896211500481   T   T   T
  0.4870728433922122  0.5399926755410687  0.0467411947663461   T   T   T
  0.1718118706119940  0.7325619854378672  0.2290792581214983   T   T   T
  0.3726317683999393  0.4213422235663382  0.2385037591079189   T   T   T
  0.1244617983352589  0.9620338588335245  0.2415069483068798   T   T   T
  0.3725904581593800  0.5453013708540793  0.0402585419257835   T   T   T
  0.9231218532652876  0.2558739687516952  0.1085565244932277   T   T   T
  0.2433354264121894  0.0037245197848116  0.1043921512626553   T   T   T
  0.3846222497640918  0.4431628712610625  0.4462053189422042   T   T   T
  0.2488766817626993  0.3245081103093246  0.4009397550150118   T   T   T
  0.3182544502192186  0.2502386387954202  0.3685742637047215   T   T   T
  0.4543902949321076  0.3703023182377912  0.4137771123383389   T   T   T
  0.4183982496171520  0.2054763391073958  0.3651371967355132   T   T   T
  0.5060474934782913  0.2386768379706449  0.3443806196384662   T   T   T
  0.5908428238785975  0.3158198123804988  0.3484139366325131   T   T   T
  0.4265078828119192  0.4161249270787210  0.3496241390311395   T   T   T
  0.6346161068135607  0.4355333868377206  0.3412785763582662   T   T   T
  0.4689258294581632  0.5357090899458894  0.3419689227934818   T   T   T
  0.5163938010688891  0.6352200133109885  0.3580568280293670   T   T   T
  0.5717055868479191  0.6778503229547032  0.3354962557187146   T   T   T
  0.5189358303528208  0.6281130242461163  0.3138480237137068   T   T   T
  0.6613865901026343  0.5479702356016841  0.3592259447027887   T   T   T
  0.6579051139271959  0.5460466882505652  0.3149764914422608   T   T   T
  0.6514328839832374  0.6303179146709090  0.3365136116488949   T   T   T
  0.7694920161599252  0.0827291306991121  0.2347522034591247   T   T   T
  0.6853352007342275  0.0753357221809307  0.2669947185338531   T   T   T
  0.8911353937294469  0.9768319361446733  0.2356046400189004   T   T   T
  0.5602353085209768  0.0913767628046430  0.2193808521918447   T   T   T
  0.8659106532455955  0.3842359769954988  0.2167546736693531   T   T   T
  0.9373419476825198  0.3124032734168865  0.2396773539663986   T   T   T
  0.6995548920380863  0.4082371219348503  0.1382198434360910   T   T   T
  0.6942694341459181  0.3616022141267687  0.2474918590762557   T   T   T
  0.5081890858212935  0.3649964182461288  0.3008072013246321   T   T   T
  0.5323238135515509  0.4301219710746124  0.0513924987471839   T   T   T
  0.8286551523229594  0.3305911517508998  0.0508725487781739   T   T   T
  0.6541956659999997  0.1561438140000035  0.0148853019631291   F   F   T
  0.8617596619990265  0.0310753381456455  0.0494751000174317   T   T   T
  0.4619757048257909  0.6724769093991835  0.2561339288035940   T   T   T
  0.7758336599361485  0.8526121479679163  0.2032865416289895   T   T   T
  0.5986990278749839  0.7648177787989728  0.2143917337252882   T   T   T
  0.9321612727875696  0.5879394290095915  0.2531807929581027   T   T   T
  0.7985095582039934  0.7919362721206806  0.1055394521245989   T   T   T
  0.7170925260399162  0.7855616319716167  0.0917435373846004   T   T   T
  0.9078154843652541  0.5934505128728056  0.1464891003383960   T   T   T
  0.7569248352656049  0.5553120827778816  0.2767005879336372   T   T   T
  0.9588954113590329  0.7893746685572716  0.2721007006338962   T   T   T
  0.9747679660854075  0.0024050032928138  0.2441200889133662   T   T   T
  0.6525728928744337  0.6235437129871705  0.0462658517247450   T   T   T
  0.7558090230425246  0.8836002319683383  0.0829396993167297   T   T   T
  0.4452170977695282  0.0442572972036649  0.2916508196717726   T   T   T
  0.3078475219030818  0.4633516763391585  0.2364706193732504   T   T   T
  0.4053190998019492  0.4537575864215032  0.2458357401141551   T   T   T
  0.1716431557819054  0.2277244920846984  0.2808230124564267   T   T   T
  0.1338929671700279  0.1505359466566677  0.0923449927633392   T   T   T
  0.1526658402264451  0.3180163798226275  0.0982123067205231   T   T   T
  0.2508498394387281  0.5415570394602029  0.0012739542882704   T   T   T
  0.4804943123974975  0.2781786194139063  0.0286022880065208   T   T   T
  0.3664502744059979  0.0945076795132039  0.0783247347063009   T   T   T
  0.2494926696624326  0.2878886588692437  0.0737403679137918   T   T   T
  0.0452989294702562  0.5627719043052709  0.2571297713351064   T   T   T
  0.2930502655896359  0.7773688557353624  0.1982761212440992   T   T   T
  0.3083382609584729  0.6497033588336003  0.2231747607829613   T   T   T
  0.4841585210530476  0.4545417872114714  0.2652492894524802   T   T   T
  0.0331446714461901  0.8607230754354004  0.0802499159920986   T   T   T
  0.2046509745252510  0.7651067691150721  0.2243178819577944   T   T   T
  0.0832035833247479  0.9715784206971925  0.2418548845562889   T   T   T
  0.9572235096899502  0.5339448094754519  0.0565183694257475   T   T   T
  0.4981755744754640  0.5925432226901217  0.0442722550158056   T   T   T
  0.5475271331795677  0.6897238179116144  0.0408479968171501   T   T   T
  0.1110189379235548  0.7869798102563953  0.0722697970562032   T   T   T
  0.2247893565783022  0.8442294052931609  0.0134024201652060   T   T   T
  0.3991300525345291  0.9489100149057369  0.0666180177412289   T   T   T
  0.1033048170447737  0.9771999986067706  0.1478738033744010   T   T   T
  0.6699613175987158  0.9430538324639973  0.0874137611056234   T   T   T
  0.9788706018127747  0.8800576015347056  0.2354338048861114   T   T   T
  0.4432308269415757  0.1517229148408486  0.2631429763511240   T   T   T
  0.5442561697755357  0.3415024302437989  0.0907884955722415   T   T   T
  0.2940253619999993  0.0620622819999994  0.1113633772925509   F   F   T
  0.2126749616484624  0.9268431272917249  0.1158181606791569   T   T   T
  0.5633733027846504  0.8672622994965760  0.1128850621326042   T   T   T
  0.6114377838928342  0.4602125642018552  0.1265035446856253   T   T   T
  0.4979079068495962  0.2994052611085749  0.2517804615426562   T   T   T
  0.6648977803178662  0.2269302498236737  0.1725905779967922   T   T   T
  0.9697093369999976  0.6032112239999989  0.1026703050705840   F   F   T
  0.8370947239999964  0.0096281920000010  0.1475631271496362   F   F   T
  0.8604396485287382  0.2579561538134370  0.0926734964834671   T   T   T
  0.6819015313570606  0.0999158856623527  0.0626414925798310   T   T   T
  0.8705325537977175  0.8236914903924931  0.2040704262284212   T   T   T
  0.2010738546804963  0.1635370207863079  0.2356996140217140   T   T   T
  0.3657136559999969  0.3940635029999981  0.0825314542988875   F   F   T
  0.3984293645297317  0.6505695027250157  0.1145180209791440   T   T   T
  0.6122615331082512  0.3332322420126794  0.2224629596272105   T   T   T
  0.1439892935475335  0.2298355168950351  0.1730895830583667   T   T   T
  0.6468357692112233  0.8202903963740457  0.1722607372701978   T   T   T
  0.7100705227202145  0.9660028254549734  0.1608818220849697   T   T   T
  0.8651312275343559  0.0851359892534636  0.2152741874613288   T   T   T
  0.5949191909885970  0.1913037283253550  0.1066577866153779   T   T   T
  0.0263315568436324  0.6120848547116734  0.2061286000708306   T   T   T
  0.7874830052492007  0.2868066948828737  0.1571811631057178   T   T   T
  0.7905003207491832  0.6009905020966151  0.1771493246244474   T   T   T
  0.7094260192840631  0.6944630262507476  0.1322418707472071   T   T   T
  0.3074800091897469  0.5154761478926829  0.0450041780972339   T   T   T
  0.4366898769138914  0.2610460599155517  0.0777622445363256   T   T   T
  0.4687351083685351  0.1338353239763019  0.1208837662856532   T   T   T
  0.5098060498526893  0.7150813901976306  0.0898232187060900   T   T   T
  0.7129980341010075  0.5358945092503881  0.2279396684586396   T   T   T
  0.2738614213401318  0.4940234826019196  0.1871478798676378   T   T   T
  0.3230382904592592  0.3595596297225902  0.1533360627503033   T   T   T
  0.8963722305964837  0.2428005903060538  0.1987254388054847   T   T   T
  0.4211157007110308  0.1186948386723724  0.1925443395819049   T   T   T
  0.2105381161066004  0.7928927707518951  0.0639156417281523   T   T   T
  0.2628338561927979  0.8966664247638303  0.1886273664283605   T   T   T
  0.3655972589778770  0.9828041747834823  0.1658661130284962   T   T   T
  0.7904898895816458  0.4416095061287173  0.1883107738516122   T   T   T
  0.0656344750575757  0.1342343665313780  0.1322138259878463   T   T   T
  0.9888829569971403  0.7768601539414148  0.1127819426223182   T   T   T
  0.4526714362163081  0.9597317942155464  0.1122590238403047   T   T   T
  0.6088674639112905  0.6130582893739833  0.0968331255294619   T   T   T
  0.6572652295652632  0.0801752377326036  0.2127386523707367   T   T   T
  0.9019662013778807  0.6583556771967705  0.2119471868197149   T   T   T
  0.8082097945482294  0.1026853167061488  0.0838956988974390   T   T   T
  0.8750956214780283  0.8573790163585091  0.1271732137473906   T   T   T
  0.2505222984012894  0.2281793478698535  0.1245104042810152   T   T   T
  0.0683542101124332  0.5241702742081837  0.1430483835051095   T   T   T
  0.4788732316990387  0.5628169496817492  0.2314188584477823   T   T   T
  0.0515824718826120  0.8319306616733307  0.1746778009019120   T   T   T
  0.4263489213669688  0.5268815843274139  0.0644881426039527   T   T   T
  0.3718130748697094  0.6051876490850000  0.1861998744303157   T   T   T
  0.1865326309044277  0.5935978709345320  0.1509082773145202   T   T   T
  0.3350252901910429  0.1966062215364044  0.2326871264110189   T   T   T
  0.5930691984079807  0.4985229936881409  0.2024146189313558   T   T   T
  0.9736293727031309  0.2469423151560928  0.1352689962360574   T   T   T
  0.1316717057387368  0.7158701780208244  0.1974582893909600   T   T   T
  0.3855836754913002  0.3447348069042891  0.2192227463467542   T   T   T
  0.1681370673787228  0.9980883547983481  0.2155124014477235   T   T   T
  0.0821866883191064  0.3507420509364395  0.1357531725242659   T   T   T
  0.2701968800074822  0.6460510656953919  0.0924741539865142   T   T   T
 
  0.00000000E+00  0.00000000E+00  0.00000000E+00
  0.00000000E+00  0.00000000E+00  0.00000000E+00
  0.00000000E+00  0.00000000E+00  0.00000000E+00
  0.00000000E+00  0.00000000E+00  0.00000000E+00
  0.00000000E+00  0.00000000E+00  0.00000000E+00
  0.00000000E+00  0.00000000E+00  0.00000000E+00
  0.00000000E+00  0.00000000E+00  0.00000000E+00
  0.00000000E+00  0.00000000E+00  0.00000000E+00
  0.00000000E+00  0.00000000E+00  0.00000000E+00
  0.00000000E+00  0.00000000E+00  0.00000000E+00
  0.00000000E+00  0.00000000E+00  0.00000000E+00
  0.00000000E+00  0.00000000E+00  0.00000000E+00
  0.00000000E+00  0.00000000E+00  0.00000000E+00
  0.00000000E+00  0.00000000E+00  0.00000000E+00
  0.00000000E+00  0.00000000E+00  0.00000000E+00
  0.00000000E+00  0.00000000E+00  0.00000000E+00
  0.00000000E+00  0.00000000E+00  0.00000000E+00
  0.00000000E+00  0.00000000E+00  0.00000000E+00
  0.00000000E+00  0.00000000E+00  0.00000000E+00
  0.00000000E+00  0.00000000E+00  0.00000000E+00
  0.00000000E+00  0.00000000E+00  0.00000000E+00
  0.00000000E+00  0.00000000E+00  0.00000000E+00
  0.00000000E+00  0.00000000E+00  0.00000000E+00
  0.00000000E+00  0.00000000E+00  0.00000000E+00
  0.00000000E+00  0.00000000E+00  0.00000000E+00
  0.00000000E+00  0.00000000E+00  0.00000000E+00
  0.00000000E+00  0.00000000E+00  0.00000000E+00
  0.00000000E+00  0.00000000E+00  0.00000000E+00
  0.00000000E+00  0.00000000E+00  0.00000000E+00
  0.00000000E+00  0.00000000E+00  0.00000000E+00
  0.00000000E+00  0.00000000E+00  0.00000000E+00
  0.00000000E+00  0.00000000E+00  0.00000000E+00
  0.00000000E+00  0.00000000E+00  0.00000000E+00
  0.00000000E+00  0.00000000E+00  0.00000000E+00
  0.00000000E+00  0.00000000E+00  0.00000000E+00
  0.00000000E+00  0.00000000E+00  0.00000000E+00
  0.00000000E+00  0.00000000E+00  0.00000000E+00
  0.00000000E+00  0.00000000E+00  0.00000000E+00
  0.00000000E+00  0.00000000E+00  0.00000000E+00
  0.00000000E+00  0.00000000E+00  0.00000000E+00
  0.00000000E+00  0.00000000E+00  0.00000000E+00
  0.00000000E+00  0.00000000E+00  0.00000000E+00
  0.00000000E+00  0.00000000E+00  0.00000000E+00
  0.00000000E+00  0.00000000E+00  0.00000000E+00
  0.00000000E+00  0.00000000E+00  0.00000000E+00
  0.00000000E+00  0.00000000E+00  0.00000000E+00
  0.00000000E+00  0.00000000E+00  0.00000000E+00
  0.00000000E+00  0.00000000E+00  0.00000000E+00
  0.00000000E+00  0.00000000E+00  0.00000000E+00
  0.00000000E+00  0.00000000E+00  0.00000000E+00
  0.00000000E+00  0.00000000E+00  0.00000000E+00
  0.00000000E+00  0.00000000E+00  0.00000000E+00
  0.00000000E+00  0.00000000E+00  0.00000000E+00
  0.00000000E+00  0.00000000E+00  0.00000000E+00
  0.00000000E+00  0.00000000E+00  0.00000000E+00
  0.00000000E+00  0.00000000E+00  0.00000000E+00
  0.00000000E+00  0.00000000E+00  0.00000000E+00
  0.00000000E+00  0.00000000E+00  0.00000000E+00
  0.00000000E+00  0.00000000E+00  0.00000000E+00
  0.00000000E+00  0.00000000E+00  0.00000000E+00
  0.00000000E+00  0.00000000E+00  0.00000000E+00
  0.00000000E+00  0.00000000E+00  0.00000000E+00
  0.00000000E+00  0.00000000E+00  0.00000000E+00
  0.00000000E+00  0.00000000E+00  0.00000000E+00
  0.00000000E+00  0.00000000E+00  0.00000000E+00
  0.00000000E+00  0.00000000E+00  0.00000000E+00
  0.00000000E+00  0.00000000E+00  0.00000000E+00
  0.00000000E+00  0.00000000E+00  0.00000000E+00
  0.00000000E+00  0.00000000E+00  0.00000000E+00
  0.00000000E+00  0.00000000E+00  0.00000000E+00
  0.00000000E+00  0.00000000E+00  0.00000000E+00
  0.00000000E+00  0.00000000E+00  0.00000000E+00
  0.00000000E+00  0.00000000E+00  0.00000000E+00
  0.00000000E+00  0.00000000E+00  0.00000000E+00
  0.00000000E+00  0.00000000E+00  0.00000000E+00
  0.00000000E+00  0.00000000E+00  0.00000000E+00
  0.00000000E+00  0.00000000E+00  0.00000000E+00
  0.00000000E+00  0.00000000E+00  0.00000000E+00
  0.00000000E+00  0.00000000E+00  0.00000000E+00
  0.00000000E+00  0.00000000E+00  0.00000000E+00
  0.00000000E+00  0.00000000E+00  0.00000000E+00
  0.00000000E+00  0.00000000E+00  0.00000000E+00
  0.00000000E+00  0.00000000E+00  0.00000000E+00
  0.00000000E+00  0.00000000E+00  0.00000000E+00
  0.00000000E+00  0.00000000E+00  0.00000000E+00
  0.00000000E+00  0.00000000E+00  0.00000000E+00
  0.00000000E+00  0.00000000E+00  0.00000000E+00
  0.00000000E+00  0.00000000E+00  0.00000000E+00
  0.00000000E+00  0.00000000E+00  0.00000000E+00
  0.00000000E+00  0.00000000E+00  0.00000000E+00
  0.00000000E+00  0.00000000E+00  0.00000000E+00
  0.00000000E+00  0.00000000E+00  0.00000000E+00
  0.00000000E+00  0.00000000E+00  0.00000000E+00
  0.00000000E+00  0.00000000E+00  0.00000000E+00
  0.00000000E+00  0.00000000E+00  0.00000000E+00
  0.00000000E+00  0.00000000E+00  0.00000000E+00
  0.00000000E+00  0.00000000E+00  0.00000000E+00
  0.00000000E+00  0.00000000E+00  0.00000000E+00
  0.00000000E+00  0.00000000E+00  0.00000000E+00
  0.00000000E+00  0.00000000E+00  0.00000000E+00
  0.00000000E+00  0.00000000E+00  0.00000000E+00
  0.00000000E+00  0.00000000E+00  0.00000000E+00
  0.00000000E+00  0.00000000E+00  0.00000000E+00
  0.00000000E+00  0.00000000E+00  0.00000000E+00
  0.00000000E+00  0.00000000E+00  0.00000000E+00
  0.00000000E+00  0.00000000E+00  0.00000000E+00
  0.00000000E+00  0.00000000E+00  0.00000000E+00
  0.00000000E+00  0.00000000E+00  0.00000000E+00
  0.00000000E+00  0.00000000E+00  0.00000000E+00
  0.00000000E+00  0.00000000E+00  0.00000000E+00
  0.00000000E+00  0.00000000E+00  0.00000000E+00
  0.00000000E+00  0.00000000E+00  0.00000000E+00
  0.00000000E+00  0.00000000E+00  0.00000000E+00
  0.00000000E+00  0.00000000E+00  0.00000000E+00
  0.00000000E+00  0.00000000E+00  0.00000000E+00
  0.00000000E+00  0.00000000E+00  0.00000000E+00
  0.00000000E+00  0.00000000E+00  0.00000000E+00
  0.00000000E+00  0.00000000E+00  0.00000000E+00
  0.00000000E+00  0.00000000E+00  0.00000000E+00
  0.00000000E+00  0.00000000E+00  0.00000000E+00
  0.00000000E+00  0.00000000E+00  0.00000000E+00
  0.00000000E+00  0.00000000E+00  0.00000000E+00
  0.00000000E+00  0.00000000E+00  0.00000000E+00
  0.00000000E+00  0.00000000E+00  0.00000000E+00
  0.00000000E+00  0.00000000E+00  0.00000000E+00
  0.00000000E+00  0.00000000E+00  0.00000000E+00
  0.00000000E+00  0.00000000E+00  0.00000000E+00
  0.00000000E+00  0.00000000E+00  0.00000000E+00
  0.00000000E+00  0.00000000E+00  0.00000000E+00
  0.00000000E+00  0.00000000E+00  0.00000000E+00
  0.00000000E+00  0.00000000E+00  0.00000000E+00
  0.00000000E+00  0.00000000E+00  0.00000000E+00
  0.00000000E+00  0.00000000E+00  0.00000000E+00
  0.00000000E+00  0.00000000E+00  0.00000000E+00
  0.00000000E+00  0.00000000E+00  0.00000000E+00
  0.00000000E+00  0.00000000E+00  0.00000000E+00
  0.00000000E+00  0.00000000E+00  0.00000000E+00
  0.00000000E+00  0.00000000E+00  0.00000000E+00
  0.00000000E+00  0.00000000E+00  0.00000000E+00
  0.00000000E+00  0.00000000E+00  0.00000000E+00
  0.00000000E+00  0.00000000E+00  0.00000000E+00
  0.00000000E+00  0.00000000E+00  0.00000000E+00
  0.00000000E+00  0.00000000E+00  0.00000000E+00
  0.00000000E+00  0.00000000E+00  0.00000000E+00
  0.00000000E+00  0.00000000E+00  0.00000000E+00
  0.00000000E+00  0.00000000E+00  0.00000000E+00
  0.00000000E+00  0.00000000E+00  0.00000000E+00
  0.00000000E+00  0.00000000E+00  0.00000000E+00
  0.00000000E+00  0.00000000E+00  0.00000000E+00
  0.00000000E+00  0.00000000E+00  0.00000000E+00
  0.00000000E+00  0.00000000E+00  0.00000000E+00
  0.00000000E+00  0.00000000E+00  0.00000000E+00
  0.00000000E+00  0.00000000E+00  0.00000000E+00
  0.00000000E+00  0.00000000E+00  0.00000000E+00
  0.00000000E+00  0.00000000E+00  0.00000000E+00
  0.00000000E+00  0.00000000E+00  0.00000000E+00
  0.00000000E+00  0.00000000E+00  0.00000000E+00
  0.00000000E+00  0.00000000E+00  0.00000000E+00
  0.00000000E+00  0.00000000E+00  0.00000000E+00
  0.00000000E+00  0.00000000E+00  0.00000000E+00
  0.00000000E+00  0.00000000E+00  0.00000000E+00
  0.00000000E+00  0.00000000E+00  0.00000000E+00
  0.00000000E+00  0.00000000E+00  0.00000000E+00
  0.00000000E+00  0.00000000E+00  0.00000000E+00
  0.00000000E+00  0.00000000E+00  0.00000000E+00
  0.00000000E+00  0.00000000E+00  0.00000000E+00
  0.00000000E+00  0.00000000E+00  0.00000000E+00
  0.00000000E+00  0.00000000E+00  0.00000000E+00
  0.00000000E+00  0.00000000E+00  0.00000000E+00
  0.00000000E+00  0.00000000E+00  0.00000000E+00
  0.00000000E+00  0.00000000E+00  0.00000000E+00
  0.00000000E+00  0.00000000E+00  0.00000000E+00
  0.00000000E+00  0.00000000E+00  0.00000000E+00
  0.00000000E+00  0.00000000E+00  0.00000000E+00
  0.00000000E+00  0.00000000E+00  0.00000000E+00
  0.00000000E+00  0.00000000E+00  0.00000000E+00
  0.00000000E+00  0.00000000E+00  0.00000000E+00
  0.00000000E+00  0.00000000E+00  0.00000000E+00
  0.00000000E+00  0.00000000E+00  0.00000000E+00
  0.00000000E+00  0.00000000E+00  0.00000000E+00
  0.00000000E+00  0.00000000E+00  0.00000000E+00
  0.00000000E+00  0.00000000E+00  0.00000000E+00
  0.00000000E+00  0.00000000E+00  0.00000000E+00
  0.00000000E+00  0.00000000E+00  0.00000000E+00
  0.00000000E+00  0.00000000E+00  0.00000000E+00
  0.00000000E+00  0.00000000E+00  0.00000000E+00
  0.00000000E+00  0.00000000E+00  0.00000000E+00
  0.00000000E+00  0.00000000E+00  0.00000000E+00
  0.00000000E+00  0.00000000E+00  0.00000000E+00
  0.00000000E+00  0.00000000E+00  0.00000000E+00
  0.00000000E+00  0.00000000E+00  0.00000000E+00
  0.00000000E+00  0.00000000E+00  0.00000000E+00
  0.00000000E+00  0.00000000E+00  0.00000000E+00
  0.00000000E+00  0.00000000E+00  0.00000000E+00
  0.00000000E+00  0.00000000E+00  0.00000000E+00
  0.00000000E+00  0.00000000E+00  0.00000000E+00
  0.00000000E+00  0.00000000E+00  0.00000000E+00
  0.00000000E+00  0.00000000E+00  0.00000000E+00
  0.00000000E+00  0.00000000E+00  0.00000000E+00
  0.00000000E+00  0.00000000E+00  0.00000000E+00
  0.00000000E+00  0.00000000E+00  0.00000000E+00
  0.00000000E+00  0.00000000E+00  0.00000000E+00
  0.00000000E+00  0.00000000E+00  0.00000000E+00
  0.00000000E+00  0.00000000E+00  0.00000000E+00
  0.00000000E+00  0.00000000E+00  0.00000000E+00
  0.00000000E+00  0.00000000E+00  0.00000000E+00
  0.00000000E+00  0.00000000E+00  0.00000000E+00
  0.00000000E+00  0.00000000E+00  0.00000000E+00
  0.00000000E+00  0.00000000E+00  0.00000000E+00
  0.00000000E+00  0.00000000E+00  0.00000000E+00
  0.00000000E+00  0.00000000E+00  0.00000000E+00
  0.00000000E+00  0.00000000E+00  0.00000000E+00
  0.00000000E+00  0.00000000E+00  0.00000000E+00
  0.00000000E+00  0.00000000E+00  0.00000000E+00
  0.00000000E+00  0.00000000E+00  0.00000000E+00
  0.00000000E+00  0.00000000E+00  0.00000000E+00
  0.00000000E+00  0.00000000E+00  0.00000000E+00
  0.00000000E+00  0.00000000E+00  0.00000000E+00
  0.00000000E+00  0.00000000E+00  0.00000000E+00
  0.00000000E+00  0.00000000E+00  0.00000000E+00
  0.00000000E+00  0.00000000E+00  0.00000000E+00
  0.00000000E+00  0.00000000E+00  0.00000000E+00
  0.00000000E+00  0.00000000E+00  0.00000000E+00
  0.00000000E+00  0.00000000E+00  0.00000000E+00
  0.00000000E+00  0.00000000E+00  0.00000000E+00
  0.00000000E+00  0.00000000E+00  0.00000000E+00
  0.00000000E+00  0.00000000E+00  0.00000000E+00
  0.00000000E+00  0.00000000E+00  0.00000000E+00
  0.00000000E+00  0.00000000E+00  0.00000000E+00
  0.00000000E+00  0.00000000E+00  0.00000000E+00
  0.00000000E+00  0.00000000E+00  0.00000000E+00
  0.00000000E+00  0.00000000E+00  0.00000000E+00
  0.00000000E+00  0.00000000E+00  0.00000000E+00
  0.00000000E+00  0.00000000E+00  0.00000000E+00
  0.00000000E+00  0.00000000E+00  0.00000000E+00
  0.00000000E+00  0.00000000E+00  0.00000000E+00
  0.00000000E+00  0.00000000E+00  0.00000000E+00
  0.00000000E+00  0.00000000E+00  0.00000000E+00
  0.00000000E+00  0.00000000E+00  0.00000000E+00
  0.00000000E+00  0.00000000E+00  0.00000000E+00
  0.00000000E+00  0.00000000E+00  0.00000000E+00
  0.00000000E+00  0.00000000E+00  0.00000000E+00
  0.00000000E+00  0.00000000E+00  0.00000000E+00
  0.00000000E+00  0.00000000E+00  0.00000000E+00
  0.00000000E+00  0.00000000E+00  0.00000000E+00
  0.00000000E+00  0.00000000E+00  0.00000000E+00
  0.00000000E+00  0.00000000E+00  0.00000000E+00
  0.00000000E+00  0.00000000E+00  0.00000000E+00
  0.00000000E+00  0.00000000E+00  0.00000000E+00
  0.00000000E+00  0.00000000E+00  0.00000000E+00
  0.00000000E+00  0.00000000E+00  0.00000000E+00
  0.00000000E+00  0.00000000E+00  0.00000000E+00
  0.00000000E+00  0.00000000E+00  0.00000000E+00
  0.00000000E+00  0.00000000E+00  0.00000000E+00
  0.00000000E+00  0.00000000E+00  0.00000000E+00
  0.00000000E+00  0.00000000E+00  0.00000000E+00
  0.00000000E+00  0.00000000E+00  0.00000000E+00
  0.00000000E+00  0.00000000E+00  0.00000000E+00
  0.00000000E+00  0.00000000E+00  0.00000000E+00
  0.00000000E+00  0.00000000E+00  0.00000000E+00
  0.00000000E+00  0.00000000E+00  0.00000000E+00
  0.00000000E+00  0.00000000E+00  0.00000000E+00
  0.00000000E+00  0.00000000E+00  0.00000000E+00
  0.00000000E+00  0.00000000E+00  0.00000000E+00
  0.00000000E+00  0.00000000E+00  0.00000000E+00
  0.00000000E+00  0.00000000E+00  0.00000000E+00
  0.00000000E+00  0.00000000E+00  0.00000000E+00
  0.00000000E+00  0.00000000E+00  0.00000000E+00
  0.00000000E+00  0.00000000E+00  0.00000000E+00
  0.00000000E+00  0.00000000E+00  0.00000000E+00
  0.00000000E+00  0.00000000E+00  0.00000000E+00
  0.00000000E+00  0.00000000E+00  0.00000000E+00
  0.00000000E+00  0.00000000E+00  0.00000000E+00
  0.00000000E+00  0.00000000E+00  0.00000000E+00
  0.00000000E+00  0.00000000E+00  0.00000000E+00
  0.00000000E+00  0.00000000E+00  0.00000000E+00
  0.00000000E+00  0.00000000E+00  0.00000000E+00
  0.00000000E+00  0.00000000E+00  0.00000000E+00
  0.00000000E+00  0.00000000E+00  0.00000000E+00
  0.00000000E+00  0.00000000E+00  0.00000000E+00
  0.00000000E+00  0.00000000E+00  0.00000000E+00
  0.00000000E+00  0.00000000E+00  0.00000000E+00
  0.00000000E+00  0.00000000E+00  0.00000000E+00
  0.00000000E+00  0.00000000E+00  0.00000000E+00
  0.00000000E+00  0.00000000E+00  0.00000000E+00
  0.00000000E+00  0.00000000E+00  0.00000000E+00
  0.00000000E+00  0.00000000E+00  0.00000000E+00
  0.00000000E+00  0.00000000E+00  0.00000000E+00
  0.00000000E+00  0.00000000E+00  0.00000000E+00
  0.00000000E+00  0.00000000E+00  0.00000000E+00
  0.00000000E+00  0.00000000E+00  0.00000000E+00
  0.00000000E+00  0.00000000E+00  0.00000000E+00
  0.00000000E+00  0.00000000E+00  0.00000000E+00
  0.00000000E+00  0.00000000E+00  0.00000000E+00
  0.00000000E+00  0.00000000E+00  0.00000000E+00
  0.00000000E+00  0.00000000E+00  0.00000000E+00
  0.00000000E+00  0.00000000E+00  0.00000000E+00
  0.00000000E+00  0.00000000E+00  0.00000000E+00
  0.00000000E+00  0.00000000E+00  0.00000000E+00
  0.00000000E+00  0.00000000E+00  0.00000000E+00
  0.00000000E+00  0.00000000E+00  0.00000000E+00
  0.00000000E+00  0.00000000E+00  0.00000000E+00
  0.00000000E+00  0.00000000E+00  0.00000000E+00
