# Supplementary material for: Adsorption of 4-(N,N-Dimethylamino)-4′-nitrostilbene on an Amorphous Silica Glass Surface
Source: J Phys Chem C Nanomater Interfaces. 2023 Nov 17;127(47):22964–74. doi: 10.1021/acs.jpcc.3c05552 (PMC10694811; doi:10.1021/acs.jpcc.3c05552)
Supplement: Supplementary file 2 — jp3c05552_si_002.zip [file jp3c05552_si_002.zip › contcar/D11_CONTCAR]

DANS                                    
   1.00000000000000     
    23.7420005797999991    0.0000000000000000    0.0000000000000000
     0.0000000000000000   18.2761001587000003    0.0000000000000000
     0.0000000000000000    0.0000000000000000   40.4500007628999967
   C    N    O    H    Si
    16     2   156    64    65
Selective dynamics
Direct
  0.5174463594758673  0.7128314368763168  0.4234981604515955   T   T   T
  0.5535898798179351  0.7457609854236661  0.4464333920875588   T   T   T
  0.6120577047064316  0.7410316000529836  0.4431364780747002   T   T   T
  0.6342713397694451  0.7024014416304474  0.4166027968547835   T   T   T
  0.5992007619152869  0.6669413712555547  0.3934067255344116   T   T   T
  0.5402656260374897  0.6738132974263661  0.3973723441588030   T   T   T
  0.6244475048604403  0.6296068471195835  0.3651010061404759   T   T   T
  0.6031240555374808  0.5739009917807951  0.3467982363230911   T   T   T
  0.5536464123168578  0.5289448592592761  0.3538863625245961   T   T   T
  0.5167657856297320  0.5088372651718481  0.3282771386737040   T   T   T
  0.5409532501848688  0.5024586527447031  0.3857559229792104   T   T   T
  0.4686593886700693  0.4673207844863673  0.3340574915349273   T   T   T
  0.4940447193871306  0.4593363196863123  0.3919001380888417   T   T   T
  0.4557702332283624  0.4412544201468460  0.3661965384695778   T   T   T
  0.3988250355426069  0.3681915941307106  0.4043052899164427   T   T   T
  0.3753501434474505  0.3732965157799625  0.3441470731469699   T   T   T
  0.4083397426379068  0.3999250665568473  0.3718981930163783   T   T   T
  0.5297387062708960  0.7866507407621374  0.4739136423215128   T   T   T
  0.4764488119061451  0.7900600727264618  0.4762643449845122   T   T   T
  0.5633349442271883  0.8169701674460719  0.4941415797870125   T   T   T
  0.8010291950775107  0.1090931978738608  0.2232080988493782   T   T   T
  0.2607764459229800  0.8125059560088984  0.2031371474169428   T   T   T
  0.6823286575840338  0.0278969161387634  0.1835307253656594   T   T   T
  0.3308947412045101  0.6732024342181134  0.2048240427772745   T   T   T
  0.1330754137573357  0.5522057305263330  0.1347816051503905   T   T   T
  0.8723138143062809  0.8204884763311140  0.1642254987668161   T   T   T
  0.4049653432031550  0.9366147342237030  0.1402181496275385   T   T   T
  0.6041690626743041  0.4919592138006886  0.1599884048788339   T   T   T
  0.0578961938574695  0.9115842091112071  0.1567635349136336   T   T   T
  0.7287265427247884  0.2418425718453922  0.1610808971435006   T   T   T
  0.4251542305370827  0.1824959375853017  0.0973674464606020   T   T   T
  0.4495240881646196  0.3169788664461363  0.2242186307625914   T   T   T
  0.1627626979280372  0.6655911020054668  0.1707112734721594   T   T   T
  0.9455206058048570  0.2585069562924596  0.1728964331419146   T   T   T
  0.4207408757621566  0.5830145878848043  0.2106493854712435   T   T   T
  0.5125176362347780  0.9234216704005396  0.1221611812375864   T   T   T
  0.8399751392620485  0.1815451564436077  0.0793515293131246   T   T   T
  0.7424688352335773  0.5996258021458459  0.2144991560441505   T   T   T
  0.3980730829916833  0.6464646084816359  0.1544832192412325   T   T   T
  0.0101006244264351  0.7810083058960372  0.1500879185847909   T   T   T
  0.3304400321103139  0.5394241503542525  0.1762266640963402   T   T   T
  0.6272729256261610  0.1328942880851100  0.0806759961282655   T   T   T
  0.5967721982588794  0.8463747648350881  0.1479924853589714   T   T   T
  0.6982941799866560  0.0653665657970087  0.2442472621162122   T   T   T
  0.3519962627495700  0.3991071618067473  0.1218327635217397   T   T   T
  0.2336773598150138  0.6199941666398453  0.1249054327511085   T   T   T
  0.9014362712651615  0.1612678693993169  0.2137139761623597   T   T   T
  0.6218907023977303  0.6445722037195439  0.0596436010381640   T   T   T
  0.6957107101035093  0.8838090054628395  0.1758476716831615   T   T   T
  0.0279699457471022  0.5585721461375699  0.1135301527171878   T   T   T
  0.4575926599727407  0.0480551076581300  0.1117560446694575   T   T   T
  0.6299832577949821  0.1976336243106291  0.1389866725195915   T   T   T
  0.5519838639689653  0.6528895423079747  0.1090111890276535   T   T   T
  0.6605797584456273  0.1647409238641287  0.2001436854328919   T   T   T
  0.2368119907478153  0.9004021851107541  0.1509365954234929   T   T   T
  0.8957222855146502  0.0298820261009096  0.2410024938159482   T   T   T
  0.7790410018349478  0.9711396161604258  0.1608463911147669   T   T   T
  0.4457494569142755  0.7099238987844052  0.1034082283862044   T   T   T
  0.5809131000036217  0.4129398186134277  0.2131355523860607   T   T   T
  0.4051107317994317  0.0307780017023487  0.1900543410988947   T   T   T
  0.8219991175196999  0.0722744139949355  0.1202690895061940   T   T   T
  0.5921603424955445  0.0577059814503063  0.2220702661199137   T   T   T
  0.3631087130588811  0.1654496638670147  0.1981953908399846   T   T   T
  0.8075682331388732  0.8405882330462403  0.2180880966468679   T   T   T
  0.2207257281003451  0.8622265327229435  0.0892916640568329   T   T   T
  0.7144752452002237  0.8726921366806955  0.0790610102398185   T   T   T
  0.6212381517891227  0.8128105731226150  0.2112802591227064   T   T   T
  0.0710564057401317  0.6755602060128348  0.2096617186110469   T   T   T
  0.5293852761971674  0.5394139715143016  0.2035913850083482   T   T   T
  0.4762051706021043  0.2244674619791646  0.2726633236105726   T   T   T
  0.8475351215151806  0.6330329367405417  0.1937784944934204   T   T   T
  0.4813177285477947  0.3084304210484851  0.0977301199009788   T   T   T
  0.7388970391422006  0.1162027320480683  0.0813089549156935   T   T   T
  0.9136683390218221  0.8882648096999077  0.2188631275528586   T   T   T
  0.0147310290541048  0.5707922062695520  0.2418952461047898   T   T   T
  0.9480280665662626  0.5797437585325390  0.0673898929048082   T   T   T
  0.1683897530984454  0.2204585614084430  0.2104020593487882   T   T   T
  0.2742240129872034  0.1472655223808451  0.1150769028672703   T   T   T
  0.9309357104936311  0.8251774747123303  0.1085677434765325   T   T   T
  0.5865867800699598  0.2674521655749646  0.0868250573308638   T   T   T
 -0.0003501175512591  0.1658881700636149  0.1325624653864479   T   T   T
  0.8330862775085388  0.2587725767936747  0.1844607720042394   T   T   T
  0.2961227195316890  0.2807146062763425  0.1422249982396058   T   T   T
  0.6042925894379400  0.5243416739551389  0.0968644969177551   T   T   T
  0.3268551395628999  0.9260031257844609  0.1876368840230865   T   T   T
  0.8697646363842314  0.0467603938699140  0.1778817765191494   T   T   T
  0.6628315443802143  0.6331179555757410  0.1218558321250562   T   T   T
  0.3397676323132929  0.2823117920601488  0.2355611521285599   T   T   T
  0.2720821221176690  0.5761011768220647  0.0679240236314555   T   T   T
  0.7928396155529782  0.5159691318064972  0.1707699836764757   T   T   T
  0.6747890247823304  0.7456635039746462  0.1615087863897422   T   T   T
  0.0189262315427340  0.8388741940442581  0.2092422679219625   T   T   T
  0.0366446210318134  0.8114915440370487  0.0866061743571655   T   T   T
  0.7308406807588222  0.4546582183293594  0.2175753252358528   T   T   T
  0.5645313174960319  0.3965226686063305  0.1159621881364561   T   T   T
  0.1108752115733892  0.7920192986893796  0.1783964833447400   T   T   T
  0.2227493428942921  0.9452464989209360  0.2130590903766093   T   T   T
  0.5330179662161951  0.1545548952704074  0.1140543702215327   T   T   T
  0.6385265206529989  0.5384409492617680  0.2184398315742062   T   T   T
  0.2687094089275261  0.1717921979684003  0.2343486841994048   T   T   T
  0.5106933064840059  0.6929185162721438  0.0506153182360888   T   T   T
  0.2749465930406331  0.4142898841918405  0.1686226214844396   T   T   T
  0.0461024829062329  0.5537537198333689  0.1778907093550015   T   T   T
  0.1193243979156941  0.3497660040397237  0.1020955013223698   T   T   T
  0.6856573899739988  0.9742799800242559  0.1239923722079192   T   T   T
  0.3763879970031583  0.3072567445432677  0.0736952840566792   T   T   T
  0.8119919536220063  0.2855311144160001  0.1216049235911906   T   T   T
  0.1152552409631154  0.3103427793292335  0.1667792172162005   T   T   T
  0.3735941999345455  0.1585101853320676  0.2627098534883857   T   T   T
  0.3126538379603866  0.4329415634214954  0.0631254964982451   T   T   T
  0.4530901645437576  0.1466547731370960  0.1596160084511691   T   T   T
  0.4229325998458893  0.4396614498499415  0.0732841093365341   T   T   T
  0.1445107326487543  0.9472452928289576  0.1187663152779352   T   T   T
  0.8958905016907746  0.7484315159318498  0.2197623791305668   T   T   T
  0.0967455477951903  0.1662057542954143  0.1655761569687172   T   T   T
  0.6333334464030066  0.3003909934751138  0.1852191922506097   T   T   T
  0.3242584053932154  0.0392770695148970  0.1459875129418814   T   T   T
  0.6078957297534878  0.9033303981797763  0.0881818073950783   T   T   T
  0.9604250025784700  0.6392655240555435  0.1959470743036222   T   T   T
  0.2235264020708664  0.2679584854325924  0.0909735542748132   T   T   T
  0.6728527232432018  0.0067117109286609  0.0614043904602996   T   T   T
  0.1384513100730718  0.0036368070849599  0.1789042946763597   T   T   T
  0.8426144721466267  0.4284151256359754  0.2140740011952603   T   T   T
  0.1868537907247814  0.0789731269348560  0.2257622296318440   T   T   T
  0.5575678379935916  0.2801427837235552  0.2339260158076110   T   T   T
  0.7694386428556209  0.3741742696099710  0.1676193998656264   T   T   T
  0.7600947814712424  0.6516225092422495  0.1538215843774094   T   T   T
  0.8768819419478503  0.9461023631453994  0.1304655046312989   T   T   T
  0.5370109044095109  0.7936106916785740  0.0972737404714512   T   T   T
  0.0672578346401532  0.4357292626335080  0.1440676251125450   T   T   T
  0.4172439029925218  0.5718440024388710  0.0988111515970390   T   T   T
  0.2721486557250921  0.4857969004861705  0.2278624509780950   T   T   T
  0.2723952556501985  0.5011331793170475  0.0111959961455241   T   T   T
  0.0209386749462904  0.3093932518240186  0.1306958565757030   T   T   T
  0.0033690261763302  0.9639165102947367  0.2407631553821602   T   T   T
  0.0642317027452027  0.0454215918662591  0.1339117896265941   T   T   T
  0.2169957318548485  0.5382803660661841  0.1773631941936261   T   T   T
  0.2393199770002812  0.7184417470725479  0.0777630580664664   T   T   T
  0.3724161720091841  0.3467176623510023  0.1804026771959149   T   T   T
  0.1958080802671775  0.2164382687549560  0.1477149299619222   T   T   T
  0.3342876452511076  0.6706817840454614  0.1024676409345939   T   T   T
  0.9821621262350104  0.6913524948410134  0.1019556780671516   T   T   T
  0.7363623467388203  0.7394353663571794  0.1052512231904022   T   T   T
  0.4620932350078995  0.1274120331773907  0.2248264524636656   T   T   T
  0.9756807718937638  0.8385923246755528  0.2705000935815857   T   T   T
  0.4626853379115602  0.0891803867006056  0.2905069368423879   T   T   T
  0.5447882615895502  0.3739442704143969  0.0505846342738566   T   T   T
  0.3377347883496251  0.0553228767460236  0.0798436017354689   T   T   T
  0.6759695063438661  0.4231747414522298  0.1183359453042116   T   T   T
  0.5025215724742349  0.3685131786270274  0.2757493352737431   T   T   T
  0.9206277679125053  0.5860088410104810  0.1314693687798094   T   T   T
  0.8622234397001888  0.3222904080168493  0.0645615747114549   T   T   T
  0.6847596897102168  0.1257829303013954  0.0237887192255565   T   T   T
  0.1778663581455325  0.1785190208804114  0.2731385073503609   T   T   T
  0.6576888953011670  0.3365675077829654  0.2483659001512334   T   T   T
  0.4586097295659480  0.2355779363916962  0.0404638547374073   T   T   T
  0.7023886690850992  0.5388914559570959  0.2706947367724584   T   T   T
  0.9004904310591786  0.3054352886611725  0.2293550065024888   T   T   T
  0.1429192379974507  0.7816497119090958  0.0568614216648907   T   T   T
  0.2420267695793722  0.8085231490742192  0.0287752699302109   T   T   T
  0.0929672866592345  0.1649726015880554  0.0984288684774705   T   T   T
  0.4339679457211244  0.9285043322437745  0.0757980205878133   T   T   T
  0.9026753337572091  0.6224514199454543  0.2523406752884705   T   T   T
  0.8233585916276930  0.0461219958779210  0.0545611321322013   T   T   T
  0.8183250914333710  0.8378228880553191  0.1058700252766957   T   T   T
  0.5044425705411092  0.6308366037096171  0.2503970715195009   T   T   T
  0.4605601414937603  0.4923413819712782  0.2524802439963150   T   T   T
  0.4851307060671837  0.5422882133463438  0.0460913255717918   T   T   T
  0.1685419711922907  0.7330184359378938  0.2293996850771573   T   T   T
  0.3708819065356350  0.4181381719495719  0.2396579940016788   T   T   T
  0.1238475503505247  0.9608924124427075  0.2421741039976512   T   T   T
  0.3705936841805677  0.5450341029124219  0.0402705667114836   T   T   T
  0.9217254020863889  0.2567726512926226  0.1094142342804552   T   T   T
  0.2430832718086983  0.0040963968892149  0.1041529980279420   T   T   T
  0.4721195885731963  0.7190575441834540  0.4265337770680191   T   T   T
  0.6388266374910874  0.7678893200973342  0.4613247064057057   T   T   T
  0.6799154675901822  0.6988634258453061  0.4136556004585233   T   T   T
  0.5122736844781777  0.6487436264767756  0.3792836231344863   T   T   T
  0.6651239524611574  0.6519191948705578  0.3572725020678761   T   T   T
  0.6257264060230608  0.5601983889709895  0.3239726503384724   T   T   T
  0.5252575036604928  0.5285931690834809  0.3032845184480153   T   T   T
  0.5694085673870927  0.5152165655890623  0.4061511831949088   T   T   T
  0.4400616996429778  0.4566027049295588  0.3136151933482048   T   T   T
  0.4871712810948399  0.4389977955926496  0.4168806969343242   T   T   T
  0.3983090181118956  0.4107786849897350  0.4235669902059748   T   T   T
  0.3576624913993658  0.3410613875264162  0.4044876485789014   T   T   T
  0.4312555911284024  0.3273347339546816  0.4110120121001640   T   T   T
  0.3589204273768433  0.4187282676777238  0.3290669495288958   T   T   T
  0.3999634066853457  0.3369609147893330  0.3277083990583612   T   T   T
  0.3392584543617010  0.3422788469964742  0.3535604265230786   T   T   T
  0.7689039480227797  0.0834699989140127  0.2339551577662898   T   T   T
  0.6839971192691174  0.0763942783362818  0.2664832678785753   T   T   T
  0.8908984103451359  0.9771582049701130  0.2350247944115485   T   T   T
  0.5594480944731289  0.0901016686687728  0.2190692412970587   T   T   T
  0.8616006600447373  0.3818548137539453  0.2208252071177951   T   T   T
  0.9368973977003212  0.3129366572885605  0.2403806561016052   T   T   T
  0.7019863757039404  0.4105751018802211  0.1364555706487230   T   T   T
  0.6898156319879075  0.3694123947545449  0.2434908146250963   T   T   T
  0.5121530862441158  0.3684500164157908  0.2994322993663325   T   T   T
  0.5318577181834779  0.4250505304205389  0.0479571328590476   T   T   T
  0.8281758024304191  0.3336034726150238  0.0517897464323641   T   T   T
  0.6541956659999997  0.1561438140000035  0.0149638139578151   F   F   T
  0.8629677273393588  0.0370783269280145  0.0490042840122063   T   T   T
  0.4808800761263701  0.6539454053919120  0.2673926424655540   T   T   T
  0.7757491662777185  0.8522834988013144  0.2033422273458194   T   T   T
  0.5991105318644713  0.7696155031600108  0.2175603072048076   T   T   T
  0.9373903648172898  0.5936827795532856  0.2567274795299849   T   T   T
  0.7975853501647058  0.7900300358689626  0.1078212789669892   T   T   T
  0.7165935759923696  0.7818598817196419  0.0944500008899588   T   T   T
  0.9292398462293352  0.5980754707702022  0.1547727116243174   T   T   T
  0.7380087959870513  0.5470690624409239  0.2824909552659312   T   T   T
  0.9572751395215896  0.7904160791544841  0.2712772149261393   T   T   T
  0.9748096885582436  0.0033036611415298  0.2440280005201199   T   T   T
  0.6573300884030925  0.6323683875107143  0.0483770977903424   T   T   T
  0.7555629827381650  0.8785797126354302  0.0839431550653894   T   T   T
  0.4446004935778112  0.0409596365663974  0.2915022025663870   T   T   T
  0.3063557803737148  0.4602173232624043  0.2369363412170088   T   T   T
  0.4042452944031724  0.4517962674231700  0.2445680299763517   T   T   T
  0.1620619631643315  0.2267906048345106  0.2782339217050216   T   T   T
  0.1314924931644263  0.1510776689137840  0.0922523211659191   T   T   T
  0.1518292680976890  0.3170515169484860  0.0979211498804994   T   T   T
  0.2475651969267457  0.5395647486260137  0.0025566611732219   T   T   T
  0.4761415705888283  0.2737574574769625  0.0266901522577179   T   T   T
  0.3665848611860739  0.0942194912945222  0.0782527688297322   T   T   T
  0.2481096446366970  0.2878211991360050  0.0735835518145450   T   T   T
  0.0477579308821168  0.5631408261535923  0.2561279356057349   T   T   T
  0.2905457459792660  0.7763656421890706  0.1977542793837143   T   T   T
  0.3048275161362953  0.6562690181889771  0.2221850890819946   T   T   T
  0.4851282774486604  0.4514087148652777  0.2609300382478330   T   T   T
  0.0345911311086179  0.8645443849247867  0.0826743297438011   T   T   T
  0.2014929164628380  0.7654493982788860  0.2247674445537944   T   T   T
  0.0825863716269229  0.9705726703915467  0.2425777164022099   T   T   T
  0.9422175186306708  0.5276567944597901  0.0625506210497256   T   T   T
  0.4964136265047490  0.5949477874689859  0.0441727248252377   T   T   T
  0.5497434488237336  0.6902807872140375  0.0418016135775532   T   T   T
  0.1098485229790913  0.7882203360878441  0.0715383639384972   T   T   T
  0.2250446376917641  0.8435900965341345  0.0133468488882996   T   T   T
  0.3987291672985025  0.9480924954814408  0.0664034325514987   T   T   T
  0.1016339731475218  0.9769800677336158  0.1475199873253110   T   T   T
  0.6704746655122968  0.9398559549471394  0.0878067409757665   T   T   T
  0.9781497979624623  0.8811893686385430  0.2350497513160715   T   T   T
  0.4427961148806922  0.1487770115676803  0.2630758025951466   T   T   T
  0.5444812166826692  0.3383933247046648  0.0878327029580141   T   T   T
  0.2940253619999993  0.0620622819999994  0.1112199836421838   F   F   T
  0.2117281473688742  0.9277307587592432  0.1155877537691640   T   T   T
  0.5632078802310599  0.8666014018279314  0.1140211100091864   T   T   T
  0.6132649813415800  0.4574069507515913  0.1233606785224433   T   T   T
  0.4970869587943809  0.2958129017596318  0.2516124975519540   T   T   T
  0.6635622167975421  0.2261676836919361  0.1711916750538044   T   T   T
  0.9697093369999976  0.6032112239999989  0.1041746941637561   F   F   T
  0.8370947239999964  0.0096281920000010  0.1471237592427819   F   F   T
  0.8587685097670585  0.2611038363754757  0.0939236033199255   T   T   T
  0.6808181383841485  0.0958649517227296  0.0617758418578219   T   T   T
  0.8707630724817742  0.8244825742436007  0.2043890543043825   T   T   T
  0.2001003801563904  0.1626740398563968  0.2355244781117305   T   T   T
  0.3657136559999969  0.3940635029999981  0.0827630822819107   F   F   T
  0.3978147186833421  0.6500960490608616  0.1143859300432004   T   T   T
  0.6086244275977559  0.3325929870510769  0.2200875865369994   T   T   T
  0.1436210683507502  0.2297354735892214  0.1729919661536018   T   T   T
  0.6458270501961798  0.8215390716545395  0.1739372530461281   T   T   T
  0.7107024993589219  0.9651376664343477  0.1610610021408908   T   T   T
  0.8647466040008902  0.0852831912057880  0.2144615199940219   T   T   T
  0.5944675569532886  0.1885396156442199  0.1051027873760748   T   T   T
  0.0245484140660002  0.6109100212786585  0.2055789029560110   T   T   T
  0.7862441511920232  0.2890870407659460  0.1585809297660628   T   T   T
  0.7865006234277002  0.6010841018276403  0.1829108408076555   T   T   T
  0.7079189238492613  0.6928100773511658  0.1357193215984759   T   T   T
  0.3057197394515342  0.5150914438863009  0.0458116857910950   T   T   T
  0.4353713152889255  0.2595955738460015  0.0770026462021516   T   T   T
  0.4680799518855046  0.1330534116996203  0.1206991413024451   T   T   T
  0.5107546338382628  0.7132837879385623  0.0906377756374792   T   T   T
  0.7038430779574937  0.5338075869308845  0.2303494724871303   T   T   T
  0.2735188482053312  0.4939260965903900  0.1877458505121042   T   T   T
  0.3227672552356131  0.3596342367372905  0.1533310490529437   T   T   T
  0.8955533777366671  0.2436953371139042  0.1993838402066833   T   T   T
  0.4206597236534393  0.1175623937891025  0.1923791178057394   T   T   T
  0.2096027706023456  0.7930722545131956  0.0639243885175394   T   T   T
  0.2615421292769312  0.8964745975982744  0.1884339540445095   T   T   T
  0.3648895025242564  0.9819622349305974  0.1657402960750447   T   T   T
  0.7860980580766551  0.4410622355598727  0.1928023032796987   T   T   T
  0.0641102058516859  0.1346898761572553  0.1326360647922472   T   T   T
  0.9886397340713581  0.7763286756115252  0.1117819914025821   T   T   T
  0.4520095109365317  0.9588986307180262  0.1121565310512970   T   T   T
  0.6105157800725778  0.6128138677764222  0.0974790692016513   T   T   T
  0.6564010138545678  0.0799460946022166  0.2121027660028843   T   T   T
  0.9011012068867279  0.6600072188529366  0.2157274156226102   T   T   T
  0.8066660935745109  0.1043428971222098  0.0837212108968015   T   T   T
  0.8749282098603889  0.8566815579139895  0.1272922277066835   T   T   T
  0.2498823627018840  0.2279965555866586  0.1242739309169467   T   T   T
  0.0687487766806737  0.5243675917308167  0.1419259565868121   T   T   T
  0.4791901579772846  0.5619821794604331  0.2289702676959141   T   T   T
  0.0498406278394806  0.8314373458064475  0.1737001162610531   T   T   T
  0.4250397082009846  0.5271319985156111  0.0640976955901972   T   T   T
  0.3695673945693494  0.6090118774650598  0.1866476808503811   T   T   T
  0.1866430345525372  0.5941196344521662  0.1515029457322795   T   T   T
  0.3341355614156761  0.1936520626186532  0.2328763307978542   T   T   T
  0.5883809423794811  0.4954587626249181  0.1987250104934640   T   T   T
  0.9724820690933250  0.2480807915977822  0.1359852903113626   T   T   T
  0.1293606929800783  0.7161130056775827  0.1973529030978083   T   T   T
  0.3835884905164615  0.3418975264424481  0.2199326216144860   T   T   T
  0.1665696708202903  0.9970466026241238  0.2156434903755792   T   T   T
  0.0817552690178155  0.3506431144404625  0.1355708067736242   T   T   T
  0.2696339366339166  0.6468316183259160  0.0929049003135449   T   T   T
 
  0.00000000E+00  0.00000000E+00  0.00000000E+00
  0.00000000E+00  0.00000000E+00  0.00000000E+00
  0.00000000E+00  0.00000000E+00  0.00000000E+00
  0.00000000E+00  0.00000000E+00  0.00000000E+00
  0.00000000E+00  0.00000000E+00  0.00000000E+00
  0.00000000E+00  0.00000000E+00  0.00000000E+00
  0.00000000E+00  0.00000000E+00  0.00000000E+00
  0.00000000E+00  0.00000000E+00  0.00000000E+00
  0.00000000E+00  0.00000000E+00  0.00000000E+00
  0.00000000E+00  0.00000000E+00  0.00000000E+00
  0.00000000E+00  0.00000000E+00  0.00000000E+00
  0.00000000E+00  0.00000000E+00  0.00000000E+00
  0.00000000E+00  0.00000000E+00  0.00000000E+00
  0.00000000E+00  0.00000000E+00  0.00000000E+00
  0.00000000E+00  0.00000000E+00  0.00000000E+00
  0.00000000E+00  0.00000000E+00  0.00000000E+00
  0.00000000E+00  0.00000000E+00  0.00000000E+00
  0.00000000E+00  0.00000000E+00  0.00000000E+00
  0.00000000E+00  0.00000000E+00  0.00000000E+00
  0.00000000E+00  0.00000000E+00  0.00000000E+00
  0.00000000E+00  0.00000000E+00  0.00000000E+00
  0.00000000E+00  0.00000000E+00  0.00000000E+00
  0.00000000E+00  0.00000000E+00  0.00000000E+00
  0.00000000E+00  0.00000000E+00  0.00000000E+00
  0.00000000E+00  0.00000000E+00  0.00000000E+00
  0.00000000E+00  0.00000000E+00  0.00000000E+00
  0.00000000E+00  0.00000000E+00  0.00000000E+00
  0.00000000E+00  0.00000000E+00  0.00000000E+00
  0.00000000E+00  0.00000000E+00  0.00000000E+00
  0.00000000E+00  0.00000000E+00  0.00000000E+00
  0.00000000E+00  0.00000000E+00  0.00000000E+00
  0.00000000E+00  0.00000000E+00  0.00000000E+00
  0.00000000E+00  0.00000000E+00  0.00000000E+00
  0.00000000E+00  0.00000000E+00  0.00000000E+00
  0.00000000E+00  0.00000000E+00  0.00000000E+00
  0.00000000E+00  0.00000000E+00  0.00000000E+00
  0.00000000E+00  0.00000000E+00  0.00000000E+00
  0.00000000E+00  0.00000000E+00  0.00000000E+00
  0.00000000E+00  0.00000000E+00  0.00000000E+00
  0.00000000E+00  0.00000000E+00  0.00000000E+00
  0.00000000E+00  0.00000000E+00  0.00000000E+00
  0.00000000E+00  0.00000000E+00  0.00000000E+00
  0.00000000E+00  0.00000000E+00  0.00000000E+00
  0.00000000E+00  0.00000000E+00  0.00000000E+00
  0.00000000E+00  0.00000000E+00  0.00000000E+00
  0.00000000E+00  0.00000000E+00  0.00000000E+00
  0.00000000E+00  0.00000000E+00  0.00000000E+00
  0.00000000E+00  0.00000000E+00  0.00000000E+00
  0.00000000E+00  0.00000000E+00  0.00000000E+00
  0.00000000E+00  0.00000000E+00  0.00000000E+00
  0.00000000E+00  0.00000000E+00  0.00000000E+00
  0.00000000E+00  0.00000000E+00  0.00000000E+00
  0.00000000E+00  0.00000000E+00  0.00000000E+00
  0.00000000E+00  0.00000000E+00  0.00000000E+00
  0.00000000E+00  0.00000000E+00  0.00000000E+00
  0.00000000E+00  0.00000000E+00  0.00000000E+00
  0.00000000E+00  0.00000000E+00  0.00000000E+00
  0.00000000E+00  0.00000000E+00  0.00000000E+00
  0.00000000E+00  0.00000000E+00  0.00000000E+00
  0.00000000E+00  0.00000000E+00  0.00000000E+00
  0.00000000E+00  0.00000000E+00  0.00000000E+00
  0.00000000E+00  0.00000000E+00  0.00000000E+00
  0.00000000E+00  0.00000000E+00  0.00000000E+00
  0.00000000E+00  0.00000000E+00  0.00000000E+00
  0.00000000E+00  0.00000000E+00  0.00000000E+00
  0.00000000E+00  0.00000000E+00  0.00000000E+00
  0.00000000E+00  0.00000000E+00  0.00000000E+00
  0.00000000E+00  0.00000000E+00  0.00000000E+00
  0.00000000E+00  0.00000000E+00  0.00000000E+00
  0.00000000E+00  0.00000000E+00  0.00000000E+00
  0.00000000E+00  0.00000000E+00  0.00000000E+00
  0.00000000E+00  0.00000000E+00  0.00000000E+00
  0.00000000E+00  0.00000000E+00  0.00000000E+00
  0.00000000E+00  0.00000000E+00  0.00000000E+00
  0.00000000E+00  0.00000000E+00  0.00000000E+00
  0.00000000E+00  0.00000000E+00  0.00000000E+00
  0.00000000E+00  0.00000000E+00  0.00000000E+00
  0.00000000E+00  0.00000000E+00  0.00000000E+00
  0.00000000E+00  0.00000000E+00  0.00000000E+00
  0.00000000E+00  0.00000000E+00  0.00000000E+00
  0.00000000E+00  0.00000000E+00  0.00000000E+00
  0.00000000E+00  0.00000000E+00  0.00000000E+00
  0.00000000E+00  0.00000000E+00  0.00000000E+00
  0.00000000E+00  0.00000000E+00  0.00000000E+00
  0.00000000E+00  0.00000000E+00  0.00000000E+00
  0.00000000E+00  0.00000000E+00  0.00000000E+00
  0.00000000E+00  0.00000000E+00  0.00000000E+00
  0.00000000E+00  0.00000000E+00  0.00000000E+00
  0.00000000E+00  0.00000000E+00  0.00000000E+00
  0.00000000E+00  0.00000000E+00  0.00000000E+00
  0.00000000E+00  0.00000000E+00  0.00000000E+00
  0.00000000E+00  0.00000000E+00  0.00000000E+00
  0.00000000E+00  0.00000000E+00  0.00000000E+00
  0.00000000E+00  0.00000000E+00  0.00000000E+00
  0.00000000E+00  0.00000000E+00  0.00000000E+00
  0.00000000E+00  0.00000000E+00  0.00000000E+00
  0.00000000E+00  0.00000000E+00  0.00000000E+00
  0.00000000E+00  0.00000000E+00  0.00000000E+00
  0.00000000E+00  0.00000000E+00  0.00000000E+00
  0.00000000E+00  0.00000000E+00  0.00000000E+00
  0.00000000E+00  0.00000000E+00  0.00000000E+00
  0.00000000E+00  0.00000000E+00  0.00000000E+00
  0.00000000E+00  0.00000000E+00  0.00000000E+00
  0.00000000E+00  0.00000000E+00  0.00000000E+00
  0.00000000E+00  0.00000000E+00  0.00000000E+00
  0.00000000E+00  0.00000000E+00  0.00000000E+00
  0.00000000E+00  0.00000000E+00  0.00000000E+00
  0.00000000E+00  0.00000000E+00  0.00000000E+00
  0.00000000E+00  0.00000000E+00  0.00000000E+00
  0.00000000E+00  0.00000000E+00  0.00000000E+00
  0.00000000E+00  0.00000000E+00  0.00000000E+00
  0.00000000E+00  0.00000000E+00  0.00000000E+00
  0.00000000E+00  0.00000000E+00  0.00000000E+00
  0.00000000E+00  0.00000000E+00  0.00000000E+00
  0.00000000E+00  0.00000000E+00  0.00000000E+00
  0.00000000E+00  0.00000000E+00  0.00000000E+00
  0.00000000E+00  0.00000000E+00  0.00000000E+00
  0.00000000E+00  0.00000000E+00  0.00000000E+00
  0.00000000E+00  0.00000000E+00  0.00000000E+00
  0.00000000E+00  0.00000000E+00  0.00000000E+00
  0.00000000E+00  0.00000000E+00  0.00000000E+00
  0.00000000E+00  0.00000000E+00  0.00000000E+00
  0.00000000E+00  0.00000000E+00  0.00000000E+00
  0.00000000E+00  0.00000000E+00  0.00000000E+00
  0.00000000E+00  0.00000000E+00  0.00000000E+00
  0.00000000E+00  0.00000000E+00  0.00000000E+00
  0.00000000E+00  0.00000000E+00  0.00000000E+00
  0.00000000E+00  0.00000000E+00  0.00000000E+00
  0.00000000E+00  0.00000000E+00  0.00000000E+00
  0.00000000E+00  0.00000000E+00  0.00000000E+00
  0.00000000E+00  0.00000000E+00  0.00000000E+00
  0.00000000E+00  0.00000000E+00  0.00000000E+00
  0.00000000E+00  0.00000000E+00  0.00000000E+00
  0.00000000E+00  0.00000000E+00  0.00000000E+00
  0.00000000E+00  0.00000000E+00  0.00000000E+00
  0.00000000E+00  0.00000000E+00  0.00000000E+00
  0.00000000E+00  0.00000000E+00  0.00000000E+00
  0.00000000E+00  0.00000000E+00  0.00000000E+00
  0.00000000E+00  0.00000000E+00  0.00000000E+00
  0.00000000E+00  0.00000000E+00  0.00000000E+00
  0.00000000E+00  0.00000000E+00  0.00000000E+00
  0.00000000E+00  0.00000000E+00  0.00000000E+00
  0.00000000E+00  0.00000000E+00  0.00000000E+00
  0.00000000E+00  0.00000000E+00  0.00000000E+00
  0.00000000E+00  0.00000000E+00  0.00000000E+00
  0.00000000E+00  0.00000000E+00  0.00000000E+00
  0.00000000E+00  0.00000000E+00  0.00000000E+00
  0.00000000E+00  0.00000000E+00  0.00000000E+00
  0.00000000E+00  0.00000000E+00  0.00000000E+00
  0.00000000E+00  0.00000000E+00  0.00000000E+00
  0.00000000E+00  0.00000000E+00  0.00000000E+00
  0.00000000E+00  0.00000000E+00  0.00000000E+00
  0.00000000E+00  0.00000000E+00  0.00000000E+00
  0.00000000E+00  0.00000000E+00  0.00000000E+00
  0.00000000E+00  0.00000000E+00  0.00000000E+00
  0.00000000E+00  0.00000000E+00  0.00000000E+00
  0.00000000E+00  0.00000000E+00  0.00000000E+00
  0.00000000E+00  0.00000000E+00  0.00000000E+00
  0.00000000E+00  0.00000000E+00  0.00000000E+00
  0.00000000E+00  0.00000000E+00  0.00000000E+00
  0.00000000E+00  0.00000000E+00  0.00000000E+00
  0.00000000E+00  0.00000000E+00  0.00000000E+00
  0.00000000E+00  0.00000000E+00  0.00000000E+00
  0.00000000E+00  0.00000000E+00  0.00000000E+00
  0.00000000E+00  0.00000000E+00  0.00000000E+00
  0.00000000E+00  0.00000000E+00  0.00000000E+00
  0.00000000E+00  0.00000000E+00  0.00000000E+00
  0.00000000E+00  0.00000000E+00  0.00000000E+00
  0.00000000E+00  0.00000000E+00  0.00000000E+00
  0.00000000E+00  0.00000000E+00  0.00000000E+00
  0.00000000E+00  0.00000000E+00  0.00000000E+00
  0.00000000E+00  0.00000000E+00  0.00000000E+00
  0.00000000E+00  0.00000000E+00  0.00000000E+00
  0.00000000E+00  0.00000000E+00  0.00000000E+00
  0.00000000E+00  0.00000000E+00  0.00000000E+00
  0.00000000E+00  0.00000000E+00  0.00000000E+00
  0.00000000E+00  0.00000000E+00  0.00000000E+00
  0.00000000E+00  0.00000000E+00  0.00000000E+00
  0.00000000E+00  0.00000000E+00  0.00000000E+00
  0.00000000E+00  0.00000000E+00  0.00000000E+00
  0.00000000E+00  0.00000000E+00  0.00000000E+00
  0.00000000E+00  0.00000000E+00  0.00000000E+00
  0.00000000E+00  0.00000000E+00  0.00000000E+00
  0.00000000E+00  0.00000000E+00  0.00000000E+00
  0.00000000E+00  0.00000000E+00  0.00000000E+00
  0.00000000E+00  0.00000000E+00  0.00000000E+00
  0.00000000E+00  0.00000000E+00  0.00000000E+00
  0.00000000E+00  0.00000000E+00  0.00000000E+00
  0.00000000E+00  0.00000000E+00  0.00000000E+00
  0.00000000E+00  0.00000000E+00  0.00000000E+00
  0.00000000E+00  0.00000000E+00  0.00000000E+00
  0.00000000E+00  0.00000000E+00  0.00000000E+00
  0.00000000E+00  0.00000000E+00  0.00000000E+00
  0.00000000E+00  0.00000000E+00  0.00000000E+00
  0.00000000E+00  0.00000000E+00  0.00000000E+00
  0.00000000E+00  0.00000000E+00  0.00000000E+00
  0.00000000E+00  0.00000000E+00  0.00000000E+00
  0.00000000E+00  0.00000000E+00  0.00000000E+00
  0.00000000E+00  0.00000000E+00  0.00000000E+00
  0.00000000E+00  0.00000000E+00  0.00000000E+00
  0.00000000E+00  0.00000000E+00  0.00000000E+00
  0.00000000E+00  0.00000000E+00  0.00000000E+00
  0.00000000E+00  0.00000000E+00  0.00000000E+00
  0.00000000E+00  0.00000000E+00  0.00000000E+00
  0.00000000E+00  0.00000000E+00  0.00000000E+00
  0.00000000E+00  0.00000000E+00  0.00000000E+00
  0.00000000E+00  0.00000000E+00  0.00000000E+00
  0.00000000E+00  0.00000000E+00  0.00000000E+00
  0.00000000E+00  0.00000000E+00  0.00000000E+00
  0.00000000E+00  0.00000000E+00  0.00000000E+00
  0.00000000E+00  0.00000000E+00  0.00000000E+00
  0.00000000E+00  0.00000000E+00  0.00000000E+00
  0.00000000E+00  0.00000000E+00  0.00000000E+00
  0.00000000E+00  0.00000000E+00  0.00000000E+00
  0.00000000E+00  0.00000000E+00  0.00000000E+00
  0.00000000E+00  0.00000000E+00  0.00000000E+00
  0.00000000E+00  0.00000000E+00  0.00000000E+00
  0.00000000E+00  0.00000000E+00  0.00000000E+00
  0.00000000E+00  0.00000000E+00  0.00000000E+00
  0.00000000E+00  0.00000000E+00  0.00000000E+00
  0.00000000E+00  0.00000000E+00  0.00000000E+00
  0.00000000E+00  0.00000000E+00  0.00000000E+00
  0.00000000E+00  0.00000000E+00  0.00000000E+00
  0.00000000E+00  0.00000000E+00  0.00000000E+00
  0.00000000E+00  0.00000000E+00  0.00000000E+00
  0.00000000E+00  0.00000000E+00  0.00000000E+00
  0.00000000E+00  0.00000000E+00  0.00000000E+00
  0.00000000E+00  0.00000000E+00  0.00000000E+00
  0.00000000E+00  0.00000000E+00  0.00000000E+00
  0.00000000E+00  0.00000000E+00  0.00000000E+00
  0.00000000E+00  0.00000000E+00  0.00000000E+00
  0.00000000E+00  0.00000000E+00  0.00000000E+00
  0.00000000E+00  0.00000000E+00  0.00000000E+00
  0.00000000E+00  0.00000000E+00  0.00000000E+00
  0.00000000E+00  0.00000000E+00  0.00000000E+00
  0.00000000E+00  0.00000000E+00  0.00000000E+00
  0.00000000E+00  0.00000000E+00  0.00000000E+00
  0.00000000E+00  0.00000000E+00  0.00000000E+00
  0.00000000E+00  0.00000000E+00  0.00000000E+00
  0.00000000E+00  0.00000000E+00  0.00000000E+00
  0.00000000E+00  0.00000000E+00  0.00000000E+00
  0.00000000E+00  0.00000000E+00  0.00000000E+00
  0.00000000E+00  0.00000000E+00  0.00000000E+00
  0.00000000E+00  0.00000000E+00  0.00000000E+00
  0.00000000E+00  0.00000000E+00  0.00000000E+00
  0.00000000E+00  0.00000000E+00  0.00000000E+00
  0.00000000E+00  0.00000000E+00  0.00000000E+00
  0.00000000E+00  0.00000000E+00  0.00000000E+00
  0.00000000E+00  0.00000000E+00  0.00000000E+00
  0.00000000E+00  0.00000000E+00  0.00000000E+00
  0.00000000E+00  0.00000000E+00  0.00000000E+00
  0.00000000E+00  0.00000000E+00  0.00000000E+00
  0.00000000E+00  0.00000000E+00  0.00000000E+00
  0.00000000E+00  0.00000000E+00  0.00000000E+00
  0.00000000E+00  0.00000000E+00  0.00000000E+00
  0.00000000E+00  0.00000000E+00  0.00000000E+00
  0.00000000E+00  0.00000000E+00  0.00000000E+00
  0.00000000E+00  0.00000000E+00  0.00000000E+00
  0.00000000E+00  0.00000000E+00  0.00000000E+00
  0.00000000E+00  0.00000000E+00  0.00000000E+00
  0.00000000E+00  0.00000000E+00  0.00000000E+00
  0.00000000E+00  0.00000000E+00  0.00000000E+00
  0.00000000E+00  0.00000000E+00  0.00000000E+00
  0.00000000E+00  0.00000000E+00  0.00000000E+00
  0.00000000E+00  0.00000000E+00  0.00000000E+00
  0.00000000E+00  0.00000000E+00  0.00000000E+00
  0.00000000E+00  0.00000000E+00  0.00000000E+00
  0.00000000E+00  0.00000000E+00  0.00000000E+00
  0.00000000E+00  0.00000000E+00  0.00000000E+00
  0.00000000E+00  0.00000000E+00  0.00000000E+00
  0.00000000E+00  0.00000000E+00  0.00000000E+00
  0.00000000E+00  0.00000000E+00  0.00000000E+00
  0.00000000E+00  0.00000000E+00  0.00000000E+00
  0.00000000E+00  0.00000000E+00  0.00000000E+00
  0.00000000E+00  0.00000000E+00  0.00000000E+00
  0.00000000E+00  0.00000000E+00  0.00000000E+00
  0.00000000E+00  0.00000000E+00  0.00000000E+00
  0.00000000E+00  0.00000000E+00  0.00000000E+00
  0.00000000E+00  0.00000000E+00  0.00000000E+00
  0.00000000E+00  0.00000000E+00  0.00000000E+00
  0.00000000E+00  0.00000000E+00  0.00000000E+00
  0.00000000E+00  0.00000000E+00  0.00000000E+00
  0.00000000E+00  0.00000000E+00  0.00000000E+00
  0.00000000E+00  0.00000000E+00  0.00000000E+00
  0.00000000E+00  0.00000000E+00  0.00000000E+00
  0.00000000E+00  0.00000000E+00  0.00000000E+00
  0.00000000E+00  0.00000000E+00  0.00000000E+00
  0.00000000E+00  0.00000000E+00  0.00000000E+00
  0.00000000E+00  0.00000000E+00  0.00000000E+00
  0.00000000E+00  0.00000000E+00  0.00000000E+00
  0.00000000E+00  0.00000000E+00  0.00000000E+00
  0.00000000E+00  0.00000000E+00  0.00000000E+00
  0.00000000E+00  0.00000000E+00  0.00000000E+00
  0.00000000E+00  0.00000000E+00  0.00000000E+00
  0.00000000E+00  0.00000000E+00  0.00000000E+00
  0.00000000E+00  0.00000000E+00  0.00000000E+00
  0.00000000E+00  0.00000000E+00  0.00000000E+00
  0.00000000E+00  0.00000000E+00  0.00000000E+00
  0.00000000E+00  0.00000000E+00  0.00000000E+00
  0.00000000E+00  0.00000000E+00  0.00000000E+00
  0.00000000E+00  0.00000000E+00  0.00000000E+00
  0.00000000E+00  0.00000000E+00  0.00000000E+00
  0.00000000E+00  0.00000000E+00  0.00000000E+00
