# Supplementary material for: Adsorption of 4-(N,N-Dimethylamino)-4′-nitrostilbene on an Amorphous Silica Glass Surface
Source: J Phys Chem C Nanomater Interfaces. 2023 Nov 17;127(47):22964–74. doi: 10.1021/acs.jpcc.3c05552 (PMC10694811; doi:10.1021/acs.jpcc.3c05552)
Supplement: Supplementary file 2 — jp3c05552_si_002.zip [file jp3c05552_si_002.zip › contcar/D12_CONTCAR]

DANS                                    
   1.00000000000000     
    23.7420005797999991    0.0000000000000000    0.0000000000000000
     0.0000000000000000   18.2761001587000003    0.0000000000000000
     0.0000000000000000    0.0000000000000000   40.4500007628999967
   C    N    O    H    Si
    16     2   156    64    65
Selective dynamics
Direct
  0.4851731245221646  0.4751252170649645  0.3795280971432414   T   T   T
  0.4548311606352811  0.5109542568194402  0.3546338085539805   T   T   T
  0.4818060475491129  0.5391897733961158  0.3267521605485921   T   T   T
  0.5398056766331680  0.5318664401001935  0.3237044643169751   T   T   T
  0.5720177249369899  0.4986593827299063  0.3489168415734804   T   T   T
  0.5431826370772636  0.4696168395141106  0.3765860747746879   T   T   T
  0.6331163443840748  0.4923106841872891  0.3455022481755460   T   T   T
  0.6724888647402577  0.5010670871091818  0.3695548563154137   T   T   T
  0.6656147119712859  0.5304763075821503  0.4027780658407082   T   T   T
  0.7033366776789143  0.5107259649051407  0.4281514964261139   T   T   T
  0.6240579349687578  0.5826574308895410  0.4108843151332260   T   T   T
  0.6985455487144812  0.5380330656069798  0.4600376952350652   T   T   T
  0.6189423041504685  0.6111898873887592  0.4424342707191900   T   T   T
  0.6554745953777713  0.5885943132915743  0.4682679622853996   T   T   T
  0.6086534058095874  0.6724363267746418  0.5066344384049295   T   T   T
  0.6910573468024012  0.5974918785423164  0.5249002303290965   T   T   T
  0.6497254052048270  0.6156452907404921  0.4998218688389218   T   T   T
  0.3941277500819610  0.5186151663049227  0.3576012247431091   T   T   T
  0.3702956688083481  0.4915364246924061  0.3829135393276899   T   T   T
  0.3678949208611577  0.5521552504727573  0.3347747577332725   T   T   T
  0.8009695999557223  0.1087006148558271  0.2230889905349347   T   T   T
  0.2600560909161624  0.8124404050525440  0.2020436906223933   T   T   T
  0.6820585691324068  0.0289077152383712  0.1829186887807373   T   T   T
  0.3301529559503777  0.6720176789293145  0.2047124231125149   T   T   T
  0.1326822957910422  0.5531239821502699  0.1329734965218314   T   T   T
  0.8721340793944596  0.8199520260150198  0.1637704834382630   T   T   T
  0.4048505458244636  0.9369643326126340  0.1396998338531767   T   T   T
  0.6026209794034282  0.4925169962396940  0.1604869915158034   T   T   T
  0.0573584328964887  0.9105169109387351  0.1549316923064945   T   T   T
  0.7278749585797544  0.2423226052475091  0.1619955049330722   T   T   T
  0.4252913771292313  0.1824285779420640  0.0966170047330414   T   T   T
  0.4491416244382710  0.3206950088462736  0.2255394925742309   T   T   T
  0.1627980688486480  0.6649366180709710  0.1698881717575116   T   T   T
  0.9452203704942123  0.2582149931829384  0.1725269184615741   T   T   T
  0.4197161421731845  0.5810634417878809  0.2096123816319530   T   T   T
  0.5125015124783932  0.9235015190361446  0.1219860353203539   T   T   T
  0.8398881342494088  0.1817628957027263  0.0788855963583132   T   T   T
  0.7427805018242338  0.6001256078760973  0.2141943882772257   T   T   T
  0.3967472222770883  0.6468941636174840  0.1540727459670249   T   T   T
  0.0093562799506660  0.7800455912724059  0.1493428645280656   T   T   T
  0.3292890680441112  0.5390161959875058  0.1751111631598997   T   T   T
  0.6277020382230776  0.1335268132890543  0.0813513169356757   T   T   T
  0.5969102670076540  0.8465444106791535  0.1477075681997477   T   T   T
  0.6982193568263627  0.0638394992905802  0.2439541334360873   T   T   T
  0.3518233428911102  0.3984887696057918  0.1216957490304242   T   T   T
  0.2334636160309627  0.6208123143956243  0.1237995152268590   T   T   T
  0.9012361233264388  0.1611737304488831  0.2135024425042686   T   T   T
  0.6217047445704127  0.6443452645851934  0.0599069388854963   T   T   T
  0.6954599399757828  0.8846128678215951  0.1758534491857500   T   T   T
  0.0277152534981800  0.5579225279841615  0.1119242377241399   T   T   T
  0.4578344829135552  0.0481972496831136  0.1112683143710374   T   T   T
  0.6290847884978862  0.1990780244344880  0.1396480548041012   T   T   T
  0.5515532191845538  0.6530191155722550  0.1091849786279880   T   T   T
  0.6595791892143749  0.1646217625848741  0.2007308829390743   T   T   T
  0.2362680597408623  0.9005439315833482  0.1498726572929366   T   T   T
  0.8957720762368248  0.0296741823365937  0.2408020467497508   T   T   T
  0.7788052609616783  0.9716421282458709  0.1604981217103879   T   T   T
  0.4455203543853388  0.7104162804428698  0.1033324438544766   T   T   T
  0.5805475277498061  0.4139385170378991  0.2139424449247914   T   T   T
  0.4041534627917943  0.0311575233809153  0.1895362061771727   T   T   T
  0.8227552980225880  0.0725586787949166  0.1200297671673384   T   T   T
  0.5920073641595630  0.0561907249627906  0.2220882251825811   T   T   T
  0.3621078005461175  0.1659130913083382  0.1976918010796354   T   T   T
  0.8079437414749914  0.8401121648127675  0.2178236244977650   T   T   T
  0.2199901196875712  0.8625009673472387  0.0882192649623663   T   T   T
  0.7142241723330217  0.8730130305948893  0.0785351569241115   T   T   T
  0.6209851529747287  0.8130864865566355  0.2110706422330837   T   T   T
  0.0708906067959622  0.6754266643568114  0.2085686340777164   T   T   T
  0.5295368365705483  0.5407840475610300  0.2049129101538096   T   T   T
  0.4752336509977007  0.2240207508139971  0.2724882018342332   T   T   T
  0.8476993861624572  0.6332483961816868  0.1932493993438378   T   T   T
  0.4811652762485960  0.3085611286733899  0.0976750672910265   T   T   T
  0.7390764282753013  0.1157797808585650  0.0815979454463510   T   T   T
  0.9139986422472069  0.8881654073992094  0.2181838147898427   T   T   T
  0.0150593371722021  0.5695561210988358  0.2404594149678299   T   T   T
  0.9473925776844627  0.5797491484643420  0.0661981438784363   T   T   T
  0.1687209911442514  0.2204272194372252  0.2090326142422707   T   T   T
  0.2743736030392803  0.1473459810939024  0.1138492344351314   T   T   T
  0.9303485252898878  0.8246780418082977  0.1079351455793501   T   T   T
  0.5865833028139065  0.2679390118595461  0.0870197264577132   T   T   T
  0.9990050216127689  0.1661120128469567  0.1318131399246616   T   T   T
  0.8328571089815489  0.2588778816921496  0.1845064128071610   T   T   T
  0.2964666068084658  0.2796762996827648  0.1420322122285966   T   T   T
  0.6038003337373371  0.5244332044511907  0.0973182110765677   T   T   T
  0.3262106913738970  0.9259729502596720  0.1867127186498736   T   T   T
  0.8697430388017569  0.0464187294573365  0.1777259323132688   T   T   T
  0.6623668562357036  0.6333686999767867  0.1221532685568865   T   T   T
  0.3396909383209802  0.2828433739623685  0.2353803082766165   T   T   T
  0.2722523091870074  0.5764419796797218  0.0669590962189948   T   T   T
  0.7928254988845201  0.5161293718189256  0.1704602905931357   T   T   T
  0.6752180058897315  0.7463498868026704  0.1614615981468133   T   T   T
  0.0193344949472227  0.8394522493858587  0.2081642334864072   T   T   T
  0.0363333358904373  0.8121254019372628  0.0860355361035988   T   T   T
  0.7310095796545457  0.4549853554752563  0.2173352558038233   T   T   T
  0.5640864549389125  0.3966057939622226  0.1163744702864645   T   T   T
  0.1106715086679134  0.7914736752043151  0.1770032724609375   T   T   T
  0.2220802974979157  0.9451443480461502  0.2120150482831897   T   T   T
  0.5328809380787092  0.1549426929969624  0.1141042028922021   T   T   T
  0.6388908441499073  0.5387372387859936  0.2186235587956083   T   T   T
  0.2679027427444393  0.1733865931573273  0.2340910881941346   T   T   T
  0.5106818082994183  0.6925723606906892  0.0506315937511968   T   T   T
  0.2749919511677626  0.4127808777101757  0.1686249288714805   T   T   T
  0.0460430125712765  0.5541609937066730  0.1762889575260300   T   T   T
  0.1182033369697982  0.3483135441733761  0.1006580833845870   T   T   T
  0.6854694353191455  0.9741118430483222  0.1236768417330139   T   T   T
  0.3764225893313818  0.3073806524829434  0.0733149201157037   T   T   T
  0.8106584139576468  0.2839721047724041  0.1216738551048356   T   T   T
  0.1154063235130455  0.3103456498550143  0.1655286180156679   T   T   T
  0.3726957547558009  0.1582205121144167  0.2621479364532819   T   T   T
  0.3128525244206936  0.4331523887631663  0.0629209990010486   T   T   T
  0.4519913086598645  0.1469579964050156  0.1590571576849055   T   T   T
  0.4230161030557942  0.4397007645560746  0.0734019824119033   T   T   T
  0.1441943537265297  0.9482431766543168  0.1176433379596179   T   T   T
  0.8964415740113854  0.7482309792314632  0.2193031531912836   T   T   T
  0.0965839129887807  0.1662360389126726  0.1644146065627343   T   T   T
  0.6325782272009567  0.3005048326787773  0.1865547304252192   T   T   T
  0.3239206965711457  0.0393880193646135  0.1450901029514461   T   T   T
  0.6076768400751004  0.9033940815025263  0.0878328701264845   T   T   T
  0.9604846424226612  0.6390699445334437  0.1949757108067532   T   T   T
  0.2248446445522036  0.2693740853632355  0.0901648894316858   T   T   T
  0.6723051855700412  0.0073361019498421  0.0612521890789261   T   T   T
  0.1370465201163334  0.0023996767052009  0.1781773277186277   T   T   T
  0.8428250178128985  0.4286294431008327  0.2137499704644972   T   T   T
  0.1864199379804335  0.0792042249138081  0.2241435600029198   T   T   T
  0.5571351318748976  0.2824437964079660  0.2358663747333343   T   T   T
  0.7694083490824341  0.3743350887901155  0.1674436476836161   T   T   T
  0.7601456247548586  0.6518543798070685  0.1534496323852854   T   T   T
  0.8766323672291045  0.9457919443346702  0.1302408838518231   T   T   T
  0.5370068521561687  0.7936465482055727  0.0970901787649400   T   T   T
  0.0676253296098613  0.4358293996418407  0.1427415770672856   T   T   T
  0.4173307207618618  0.5723183760072156  0.0985342796538449   T   T   T
  0.2699160416169778  0.4876091673558760  0.2269986401643373   T   T   T
  0.2734161587532780  0.5006275460820385  0.0105085591282469   T   T   T
  0.0203025828948646  0.3097332931393629  0.1301583399437255   T   T   T
  0.0036023139192627  0.9641941860476720  0.2398967941434272   T   T   T
  0.0632537591569534  0.0453127003124657  0.1331431007686581   T   T   T
  0.2160729489608183  0.5365182973746385  0.1754188207961592   T   T   T
  0.2396379081331063  0.7189327701953971  0.0765012951629248   T   T   T
  0.3729598611158932  0.3458102392863232  0.1802138439791892   T   T   T
  0.1954300549809678  0.2161104219684195  0.1461823466723715   T   T   T
  0.3342462557528075  0.6711117738820941  0.1015234740436693   T   T   T
  0.9823279037722028  0.6913684920306568  0.1005091566807423   T   T   T
  0.7357683451418000  0.7393230277395020  0.1048301922036204   T   T   T
  0.4612123640960851  0.1278898785526275  0.2242382051696332   T   T   T
  0.9766674550928246  0.8386198808164864  0.2695760043819683   T   T   T
  0.4617296219130171  0.0881804648600059  0.2896524574876246   T   T   T
  0.5449325901835274  0.3747226419571083  0.0508590182648532   T   T   T
  0.3380325820233991  0.0549575699396253  0.0789667121091171   T   T   T
  0.6753868366129826  0.4238721373078161  0.1192542780670962   T   T   T
  0.5000124163338463  0.3681302301969074  0.2786459835968612   T   T   T
  0.9208759377871198  0.5867440876873120  0.1304257689422367   T   T   T
  0.8603550965789950  0.3233837420620202  0.0648502075882072   T   T   T
  0.6852217857290640  0.1272828253691505  0.0242922232320325   T   T   T
  0.1749783972344321  0.1753960418098005  0.2718437788247163   T   T   T
  0.6574155435588714  0.3387805214821857  0.2494520738020213   T   T   T
  0.4592487583546055  0.2370003292795294  0.0400302965455207   T   T   T
  0.7037088308465128  0.5391737480812374  0.2705129194099525   T   T   T
  0.9008008542148067  0.3054755758991228  0.2290901052623396   T   T   T
  0.1423227950456331  0.7806350488188213  0.0562692005999692   T   T   T
  0.2406463349153596  0.8090995635488796  0.0275731518916849   T   T   T
  0.0918553619362619  0.1642319932549298  0.0972570152940659   T   T   T
  0.4344141945960463  0.9285670631214419  0.0753534564843513   T   T   T
  0.9034345513615948  0.6218992559781726  0.2515939124209176   T   T   T
  0.8233953326852318  0.0462361287217321  0.0543049752970333   T   T   T
  0.8177953036467712  0.8379280652789936  0.1055664189698983   T   T   T
  0.4999105315782978  0.6334415472018102  0.2503036753655354   T   T   T
  0.4588733129567309  0.4932276326939114  0.2527432198424673   T   T   T
  0.4856504662450502  0.5417006662025859  0.0461566184777743   T   T   T
  0.1679726921180522  0.7334861692857717  0.2283893614832067   T   T   T
  0.3686140701399912  0.4202387962902168  0.2386089326580070   T   T   T
  0.1237513706319507  0.9616197457572196  0.2417583951650823   T   T   T
  0.3711841477793266  0.5447250531871697  0.0399119414838283   T   T   T
  0.9208632925127818  0.2575665975084510  0.1091864297481641   T   T   T
  0.2430783922627018  0.0041466630182808  0.1030471608686069   T   T   T
  0.4626193232945739  0.4524526622388049  0.4006187457328919   T   T   T
  0.4566001975898027  0.5656897498929330  0.3078021894299985   T   T   T
  0.5610309642851712  0.5542523737615531  0.3019798487136191   T   T   T
  0.5673742946478526  0.4423407600468748  0.3959040891765068   T   T   T
  0.6482500671981182  0.4799259257888409  0.3205522154734614   T   T   T
  0.7158788562191922  0.4867802444051988  0.3628912825974041   T   T   T
  0.7372249246655738  0.4721111877220669  0.4226486440161276   T   T   T
  0.5958072578693088  0.6026265651557932  0.3916408446402530   T   T   T
  0.7287730630936605  0.5204669453176901  0.4786626269027986   T   T   T
  0.5867920770081403  0.6524486010317475  0.4470269784780931   T   T   T
  0.5658195621248079  0.6545739174199861  0.4999188660726337   T   T   T
  0.6089062894277583  0.6845601281402182  0.5331665469519206   T   T   T
  0.6177652580925747  0.7236536749591229  0.4930876821674468   T   T   T
  0.6938840510380019  0.5378317585776766  0.5285453757476150   T   T   T
  0.7335699287028469  0.6179243716478173  0.5186081923016388   T   T   T
  0.6783045399043156  0.6220956298337925  0.5484458069271736   T   T   T
  0.7689790797976676  0.0825481168672438  0.2336973761025998   T   T   T
  0.6838154446159178  0.0730088817162808  0.2663341075691899   T   T   T
  0.8910812879320473  0.9769771601796349  0.2347511502769445   T   T   T
  0.5590125810611196  0.0880873984227955  0.2190391098404397   T   T   T
  0.8618991419838009  0.3821212035851548  0.2204941905596309   T   T   T
  0.9373531734034044  0.3129122252032476  0.2399681557410953   T   T   T
  0.7013160372676281  0.4107114268604984  0.1373360759428855   T   T   T
  0.6900101500800532  0.3703437130519459  0.2439327045446157   T   T   T
  0.5220826393343452  0.3652552847818524  0.2991731867563447   T   T   T
  0.5320452748031446  0.4258885311558602  0.0483108936957514   T   T   T
  0.8256418117591999  0.3358983267529743  0.0529508660231368   T   T   T
  0.6541956659999997  0.1561438140000035  0.0150459100742238   F   F   T
  0.8629619205328207  0.0380734511614816  0.0483711519738056   T   T   T
  0.4723177785551098  0.6635770854217984  0.2622148320401149   T   T   T
  0.7761757131442917  0.8523435525510403  0.2031339237252258   T   T   T
  0.5990041061384866  0.7696617321880884  0.2172025632949400   T   T   T
  0.9380646378765083  0.5928007736359574  0.2557624259637966   T   T   T
  0.7972352309994185  0.7900138853767841  0.1073856920561310   T   T   T
  0.7160822999210097  0.7818932666602796  0.0941111103914227   T   T   T
  0.9297825379357848  0.5990399931005057  0.1536734413224878   T   T   T
  0.7377500655091545  0.5559841838921724  0.2820293292690703   T   T   T
  0.9591800209488079  0.7898710137522096  0.2703147206222977   T   T   T
  0.9750336279952022  0.0034434509345346  0.2434188929999951   T   T   T
  0.6577069567104394  0.6332482011248340  0.0490284070696389   T   T   T
  0.7552829695435422  0.8787453922080978  0.0835626082732215   T   T   T
  0.4427434728856965  0.0405347756037811  0.2905856155130203   T   T   T
  0.3035875673018604  0.4622878124201462  0.2368127520547533   T   T   T
  0.4016911118999389  0.4530081080121997  0.2448912703453876   T   T   T
  0.1778540014917270  0.2238915001328543  0.2821012907124037   T   T   T
  0.1308513247035092  0.1517370265064203  0.0914938743648123   T   T   T
  0.1518247538507626  0.3173150904955110  0.0969231526072356   T   T   T
  0.2481908889188889  0.5387310235570609  0.0019627633442072   T   T   T
  0.4773507455514117  0.2756388330053380  0.0267718520943687   T   T   T
  0.3667868938043643  0.0939700999082573  0.0773670177234026   T   T   T
  0.2498634832267625  0.2894555358187980  0.0730442893619720   T   T   T
  0.0482179536929966  0.5604036030652897  0.2544086200423457   T   T   T
  0.2897913951911038  0.7761070731290747  0.1969144444575233   T   T   T
  0.3051941274527826  0.6550369390162608  0.2226302930527868   T   T   T
  0.4830507338966248  0.4548993244549639  0.2633717364869821   T   T   T
  0.0362169219596151  0.8657990983988452  0.0840659330977838   T   T   T
  0.2010581214696663  0.7657068738523467  0.2238198612126114   T   T   T
  0.0824417333623989  0.9710145362597474  0.2421184868992749   T   T   T
  0.9425525816633542  0.5275351575234044  0.0612623651662627   T   T   T
  0.4969910055238921  0.5943480013903163  0.0442745120202750   T   T   T
  0.5498053064147492  0.6899050504068085  0.0419261575972942   T   T   T
  0.1092027142769472  0.7879066729351655  0.0708368558084511   T   T   T
  0.2230643778718296  0.8441955512661791  0.0123892005742415   T   T   T
  0.3991958881776351  0.9481034148357927  0.0659021180907612   T   T   T
  0.1008617481168951  0.9767617012434304  0.1464358103819909   T   T   T
  0.6702052594203861  0.9400404436326195  0.0874581002083317   T   T   T
  0.9786661468688298  0.8813565050466109  0.2341570171176805   T   T   T
  0.4418753303187781  0.1486960277699079  0.2625803220155990   T   T   T
  0.5443642040483382  0.3387835655948230  0.0880408065582480   T   T   T
  0.2940253619999993  0.0620622819999994  0.1102065775518180   F   F   T
  0.2113240935129462  0.9280972760620736  0.1145245763824718   T   T   T
  0.5631636520597582  0.8667048347125373  0.1137844155472646   T   T   T
  0.6125209180615226  0.4577560506076950  0.1239705926664059   T   T   T
  0.4959163699630051  0.2974266053718687  0.2529308070167901   T   T   T
  0.6626759666530578  0.2266438199885056  0.1720342827017887   T   T   T
  0.9697093369999976  0.6032112239999989  0.1028742678978571   F   F   T
  0.8370947239999964  0.0096281920000010  0.1468751883049403   F   F   T
  0.8577905313094660  0.2613102322671413  0.0938742703470893   T   T   T
  0.6808313398908270  0.0964197865817335  0.0621073143766789   T   T   T
  0.8710807555765684  0.8241688500181310  0.2039400986216966   T   T   T
  0.1993878244330665  0.1625655560939182  0.2345153116061707   T   T   T
  0.3657136559999969  0.3940635029999981  0.0826650902381004   F   F   T
  0.3974266274802064  0.6505002549540703  0.1139970190829802   T   T   T
  0.6081294416149249  0.3337653237226503  0.2212683963253239   T   T   T
  0.1436388321974780  0.2296378805407932  0.1717727170773450   T   T   T
  0.6458442435303529  0.8220473231673120  0.1737862557247627   T   T   T
  0.7105010454104528  0.9656258136107979  0.1607560365674833   T   T   T
  0.8647403467207192  0.0850615488833666  0.2142709543376730   T   T   T
  0.5943560131435913  0.1892333608400333  0.1055079307872311   T   T   T
  0.0246809079594203  0.6105350721323898  0.2043430074500606   T   T   T
  0.7856451013791195  0.2888380567272067  0.1587936620772861   T   T   T
  0.7866604292361664  0.6013283418134311  0.1825042480177584   T   T   T
  0.7077731755893673  0.6931254995632198  0.1355824055683397   T   T   T
  0.3062093053527234  0.5149988586774160  0.0452861346232298   T   T   T
  0.4355098956076932  0.2599551655053964  0.0766104872443698   T   T   T
  0.4678330994236711  0.1332528645834160  0.1202967006607933   T   T   T
  0.5105404686458942  0.7133783389763507  0.0906210793058049   T   T   T
  0.7044091806838216  0.5342575368463658  0.2301667810614219   T   T   T
  0.2725365507732084  0.4933879297837204  0.1868803685920410   T   T   T
  0.3230310214081306  0.3586179757545208  0.1532678193906930   T   T   T
  0.8955029487150247  0.2436427874576476  0.1991859635320069   T   T   T
  0.4196264424563064  0.1179952934009981  0.1918808372001958   T   T   T
  0.2089900917095941  0.7931669124548630  0.0629416967022918   T   T   T
  0.2608976565084167  0.8964241451901946  0.1874050737104068   T   T   T
  0.3643541641036333  0.9822026327166576  0.1650480195049170   T   T   T
  0.7862505022850717  0.4412784000093988  0.1925536209807779   T   T   T
  0.0634192731103501  0.1346198514237473  0.1317046902311678   T   T   T
  0.9882552359287474  0.7760928393241430  0.1109292457992925   T   T   T
  0.4521118977482995  0.9590733132610999  0.1117635402525964   T   T   T
  0.6101075861138198  0.6128775099304377  0.0977781697019670   T   T   T
  0.6560233922656520  0.0793526707230485  0.2120410644776572   T   T   T
  0.9015344137250773  0.6598155298550687  0.2150662294195554   T   T   T
  0.8069144416029282  0.1044060500797379  0.0835301617938511   T   T   T
  0.8746355760234019  0.8564017454757671  0.1268807407739009   T   T   T
  0.2502531713429352  0.2280569906599790  0.1233812798486934   T   T   T
  0.0687054202323458  0.5244410841542670  0.1404021389262035   T   T   T
  0.4774526553406249  0.5624401346304313  0.2290951604763858   T   T   T
  0.0496199256700583  0.8309161639384108  0.1724931677751635   T   T   T
  0.4253199771958223  0.5270158314203246  0.0640120608808891   T   T   T
  0.3683837826187087  0.6081917060355382  0.1860114890598063   T   T   T
  0.1863297282185751  0.5939841851316832  0.1501520654281281   T   T   T
  0.3334964276638330  0.1943567578437257  0.2324643677660468   T   T   T
  0.5879693085086187  0.4962539459599675  0.1993734238323080   T   T   T
  0.9719565784192919  0.2483108557796377  0.1355234146856800   T   T   T
  0.1292349011936691  0.7158918681394347  0.1962796455306128   T   T   T
  0.3829501341044189  0.3433660840275037  0.2199826186797071   T   T   T
  0.1659364986652958  0.9969738964415149  0.2147359822782740   T   T   T
  0.0814923650292692  0.3504311190083426  0.1344750853679286   T   T   T
  0.2696359908972706  0.6473386141606153  0.0918696067932282   T   T   T
 
  0.00000000E+00  0.00000000E+00  0.00000000E+00
  0.00000000E+00  0.00000000E+00  0.00000000E+00
  0.00000000E+00  0.00000000E+00  0.00000000E+00
  0.00000000E+00  0.00000000E+00  0.00000000E+00
  0.00000000E+00  0.00000000E+00  0.00000000E+00
  0.00000000E+00  0.00000000E+00  0.00000000E+00
  0.00000000E+00  0.00000000E+00  0.00000000E+00
  0.00000000E+00  0.00000000E+00  0.00000000E+00
  0.00000000E+00  0.00000000E+00  0.00000000E+00
  0.00000000E+00  0.00000000E+00  0.00000000E+00
  0.00000000E+00  0.00000000E+00  0.00000000E+00
  0.00000000E+00  0.00000000E+00  0.00000000E+00
  0.00000000E+00  0.00000000E+00  0.00000000E+00
  0.00000000E+00  0.00000000E+00  0.00000000E+00
  0.00000000E+00  0.00000000E+00  0.00000000E+00
  0.00000000E+00  0.00000000E+00  0.00000000E+00
  0.00000000E+00  0.00000000E+00  0.00000000E+00
  0.00000000E+00  0.00000000E+00  0.00000000E+00
  0.00000000E+00  0.00000000E+00  0.00000000E+00
  0.00000000E+00  0.00000000E+00  0.00000000E+00
  0.00000000E+00  0.00000000E+00  0.00000000E+00
  0.00000000E+00  0.00000000E+00  0.00000000E+00
  0.00000000E+00  0.00000000E+00  0.00000000E+00
  0.00000000E+00  0.00000000E+00  0.00000000E+00
  0.00000000E+00  0.00000000E+00  0.00000000E+00
  0.00000000E+00  0.00000000E+00  0.00000000E+00
  0.00000000E+00  0.00000000E+00  0.00000000E+00
  0.00000000E+00  0.00000000E+00  0.00000000E+00
  0.00000000E+00  0.00000000E+00  0.00000000E+00
  0.00000000E+00  0.00000000E+00  0.00000000E+00
  0.00000000E+00  0.00000000E+00  0.00000000E+00
  0.00000000E+00  0.00000000E+00  0.00000000E+00
  0.00000000E+00  0.00000000E+00  0.00000000E+00
  0.00000000E+00  0.00000000E+00  0.00000000E+00
  0.00000000E+00  0.00000000E+00  0.00000000E+00
  0.00000000E+00  0.00000000E+00  0.00000000E+00
  0.00000000E+00  0.00000000E+00  0.00000000E+00
  0.00000000E+00  0.00000000E+00  0.00000000E+00
  0.00000000E+00  0.00000000E+00  0.00000000E+00
  0.00000000E+00  0.00000000E+00  0.00000000E+00
  0.00000000E+00  0.00000000E+00  0.00000000E+00
  0.00000000E+00  0.00000000E+00  0.00000000E+00
  0.00000000E+00  0.00000000E+00  0.00000000E+00
  0.00000000E+00  0.00000000E+00  0.00000000E+00
  0.00000000E+00  0.00000000E+00  0.00000000E+00
  0.00000000E+00  0.00000000E+00  0.00000000E+00
  0.00000000E+00  0.00000000E+00  0.00000000E+00
  0.00000000E+00  0.00000000E+00  0.00000000E+00
  0.00000000E+00  0.00000000E+00  0.00000000E+00
  0.00000000E+00  0.00000000E+00  0.00000000E+00
  0.00000000E+00  0.00000000E+00  0.00000000E+00
  0.00000000E+00  0.00000000E+00  0.00000000E+00
  0.00000000E+00  0.00000000E+00  0.00000000E+00
  0.00000000E+00  0.00000000E+00  0.00000000E+00
  0.00000000E+00  0.00000000E+00  0.00000000E+00
  0.00000000E+00  0.00000000E+00  0.00000000E+00
  0.00000000E+00  0.00000000E+00  0.00000000E+00
  0.00000000E+00  0.00000000E+00  0.00000000E+00
  0.00000000E+00  0.00000000E+00  0.00000000E+00
  0.00000000E+00  0.00000000E+00  0.00000000E+00
  0.00000000E+00  0.00000000E+00  0.00000000E+00
  0.00000000E+00  0.00000000E+00  0.00000000E+00
  0.00000000E+00  0.00000000E+00  0.00000000E+00
  0.00000000E+00  0.00000000E+00  0.00000000E+00
  0.00000000E+00  0.00000000E+00  0.00000000E+00
  0.00000000E+00  0.00000000E+00  0.00000000E+00
  0.00000000E+00  0.00000000E+00  0.00000000E+00
  0.00000000E+00  0.00000000E+00  0.00000000E+00
  0.00000000E+00  0.00000000E+00  0.00000000E+00
  0.00000000E+00  0.00000000E+00  0.00000000E+00
  0.00000000E+00  0.00000000E+00  0.00000000E+00
  0.00000000E+00  0.00000000E+00  0.00000000E+00
  0.00000000E+00  0.00000000E+00  0.00000000E+00
  0.00000000E+00  0.00000000E+00  0.00000000E+00
  0.00000000E+00  0.00000000E+00  0.00000000E+00
  0.00000000E+00  0.00000000E+00  0.00000000E+00
  0.00000000E+00  0.00000000E+00  0.00000000E+00
  0.00000000E+00  0.00000000E+00  0.00000000E+00
  0.00000000E+00  0.00000000E+00  0.00000000E+00
  0.00000000E+00  0.00000000E+00  0.00000000E+00
  0.00000000E+00  0.00000000E+00  0.00000000E+00
  0.00000000E+00  0.00000000E+00  0.00000000E+00
  0.00000000E+00  0.00000000E+00  0.00000000E+00
  0.00000000E+00  0.00000000E+00  0.00000000E+00
  0.00000000E+00  0.00000000E+00  0.00000000E+00
  0.00000000E+00  0.00000000E+00  0.00000000E+00
  0.00000000E+00  0.00000000E+00  0.00000000E+00
  0.00000000E+00  0.00000000E+00  0.00000000E+00
  0.00000000E+00  0.00000000E+00  0.00000000E+00
  0.00000000E+00  0.00000000E+00  0.00000000E+00
  0.00000000E+00  0.00000000E+00  0.00000000E+00
  0.00000000E+00  0.00000000E+00  0.00000000E+00
  0.00000000E+00  0.00000000E+00  0.00000000E+00
  0.00000000E+00  0.00000000E+00  0.00000000E+00
  0.00000000E+00  0.00000000E+00  0.00000000E+00
  0.00000000E+00  0.00000000E+00  0.00000000E+00
  0.00000000E+00  0.00000000E+00  0.00000000E+00
  0.00000000E+00  0.00000000E+00  0.00000000E+00
  0.00000000E+00  0.00000000E+00  0.00000000E+00
  0.00000000E+00  0.00000000E+00  0.00000000E+00
  0.00000000E+00  0.00000000E+00  0.00000000E+00
  0.00000000E+00  0.00000000E+00  0.00000000E+00
  0.00000000E+00  0.00000000E+00  0.00000000E+00
  0.00000000E+00  0.00000000E+00  0.00000000E+00
  0.00000000E+00  0.00000000E+00  0.00000000E+00
  0.00000000E+00  0.00000000E+00  0.00000000E+00
  0.00000000E+00  0.00000000E+00  0.00000000E+00
  0.00000000E+00  0.00000000E+00  0.00000000E+00
  0.00000000E+00  0.00000000E+00  0.00000000E+00
  0.00000000E+00  0.00000000E+00  0.00000000E+00
  0.00000000E+00  0.00000000E+00  0.00000000E+00
  0.00000000E+00  0.00000000E+00  0.00000000E+00
  0.00000000E+00  0.00000000E+00  0.00000000E+00
  0.00000000E+00  0.00000000E+00  0.00000000E+00
  0.00000000E+00  0.00000000E+00  0.00000000E+00
  0.00000000E+00  0.00000000E+00  0.00000000E+00
  0.00000000E+00  0.00000000E+00  0.00000000E+00
  0.00000000E+00  0.00000000E+00  0.00000000E+00
  0.00000000E+00  0.00000000E+00  0.00000000E+00
  0.00000000E+00  0.00000000E+00  0.00000000E+00
  0.00000000E+00  0.00000000E+00  0.00000000E+00
  0.00000000E+00  0.00000000E+00  0.00000000E+00
  0.00000000E+00  0.00000000E+00  0.00000000E+00
  0.00000000E+00  0.00000000E+00  0.00000000E+00
  0.00000000E+00  0.00000000E+00  0.00000000E+00
  0.00000000E+00  0.00000000E+00  0.00000000E+00
  0.00000000E+00  0.00000000E+00  0.00000000E+00
  0.00000000E+00  0.00000000E+00  0.00000000E+00
  0.00000000E+00  0.00000000E+00  0.00000000E+00
  0.00000000E+00  0.00000000E+00  0.00000000E+00
  0.00000000E+00  0.00000000E+00  0.00000000E+00
  0.00000000E+00  0.00000000E+00  0.00000000E+00
  0.00000000E+00  0.00000000E+00  0.00000000E+00
  0.00000000E+00  0.00000000E+00  0.00000000E+00
  0.00000000E+00  0.00000000E+00  0.00000000E+00
  0.00000000E+00  0.00000000E+00  0.00000000E+00
  0.00000000E+00  0.00000000E+00  0.00000000E+00
  0.00000000E+00  0.00000000E+00  0.00000000E+00
  0.00000000E+00  0.00000000E+00  0.00000000E+00
  0.00000000E+00  0.00000000E+00  0.00000000E+00
  0.00000000E+00  0.00000000E+00  0.00000000E+00
  0.00000000E+00  0.00000000E+00  0.00000000E+00
  0.00000000E+00  0.00000000E+00  0.00000000E+00
  0.00000000E+00  0.00000000E+00  0.00000000E+00
  0.00000000E+00  0.00000000E+00  0.00000000E+00
  0.00000000E+00  0.00000000E+00  0.00000000E+00
  0.00000000E+00  0.00000000E+00  0.00000000E+00
  0.00000000E+00  0.00000000E+00  0.00000000E+00
  0.00000000E+00  0.00000000E+00  0.00000000E+00
  0.00000000E+00  0.00000000E+00  0.00000000E+00
  0.00000000E+00  0.00000000E+00  0.00000000E+00
  0.00000000E+00  0.00000000E+00  0.00000000E+00
  0.00000000E+00  0.00000000E+00  0.00000000E+00
  0.00000000E+00  0.00000000E+00  0.00000000E+00
  0.00000000E+00  0.00000000E+00  0.00000000E+00
  0.00000000E+00  0.00000000E+00  0.00000000E+00
  0.00000000E+00  0.00000000E+00  0.00000000E+00
  0.00000000E+00  0.00000000E+00  0.00000000E+00
  0.00000000E+00  0.00000000E+00  0.00000000E+00
  0.00000000E+00  0.00000000E+00  0.00000000E+00
  0.00000000E+00  0.00000000E+00  0.00000000E+00
  0.00000000E+00  0.00000000E+00  0.00000000E+00
  0.00000000E+00  0.00000000E+00  0.00000000E+00
  0.00000000E+00  0.00000000E+00  0.00000000E+00
  0.00000000E+00  0.00000000E+00  0.00000000E+00
  0.00000000E+00  0.00000000E+00  0.00000000E+00
  0.00000000E+00  0.00000000E+00  0.00000000E+00
  0.00000000E+00  0.00000000E+00  0.00000000E+00
  0.00000000E+00  0.00000000E+00  0.00000000E+00
  0.00000000E+00  0.00000000E+00  0.00000000E+00
  0.00000000E+00  0.00000000E+00  0.00000000E+00
  0.00000000E+00  0.00000000E+00  0.00000000E+00
  0.00000000E+00  0.00000000E+00  0.00000000E+00
  0.00000000E+00  0.00000000E+00  0.00000000E+00
  0.00000000E+00  0.00000000E+00  0.00000000E+00
  0.00000000E+00  0.00000000E+00  0.00000000E+00
  0.00000000E+00  0.00000000E+00  0.00000000E+00
  0.00000000E+00  0.00000000E+00  0.00000000E+00
  0.00000000E+00  0.00000000E+00  0.00000000E+00
  0.00000000E+00  0.00000000E+00  0.00000000E+00
  0.00000000E+00  0.00000000E+00  0.00000000E+00
  0.00000000E+00  0.00000000E+00  0.00000000E+00
  0.00000000E+00  0.00000000E+00  0.00000000E+00
  0.00000000E+00  0.00000000E+00  0.00000000E+00
  0.00000000E+00  0.00000000E+00  0.00000000E+00
  0.00000000E+00  0.00000000E+00  0.00000000E+00
  0.00000000E+00  0.00000000E+00  0.00000000E+00
  0.00000000E+00  0.00000000E+00  0.00000000E+00
  0.00000000E+00  0.00000000E+00  0.00000000E+00
  0.00000000E+00  0.00000000E+00  0.00000000E+00
  0.00000000E+00  0.00000000E+00  0.00000000E+00
  0.00000000E+00  0.00000000E+00  0.00000000E+00
  0.00000000E+00  0.00000000E+00  0.00000000E+00
  0.00000000E+00  0.00000000E+00  0.00000000E+00
  0.00000000E+00  0.00000000E+00  0.00000000E+00
  0.00000000E+00  0.00000000E+00  0.00000000E+00
  0.00000000E+00  0.00000000E+00  0.00000000E+00
  0.00000000E+00  0.00000000E+00  0.00000000E+00
  0.00000000E+00  0.00000000E+00  0.00000000E+00
  0.00000000E+00  0.00000000E+00  0.00000000E+00
  0.00000000E+00  0.00000000E+00  0.00000000E+00
  0.00000000E+00  0.00000000E+00  0.00000000E+00
  0.00000000E+00  0.00000000E+00  0.00000000E+00
  0.00000000E+00  0.00000000E+00  0.00000000E+00
  0.00000000E+00  0.00000000E+00  0.00000000E+00
  0.00000000E+00  0.00000000E+00  0.00000000E+00
  0.00000000E+00  0.00000000E+00  0.00000000E+00
  0.00000000E+00  0.00000000E+00  0.00000000E+00
  0.00000000E+00  0.00000000E+00  0.00000000E+00
  0.00000000E+00  0.00000000E+00  0.00000000E+00
  0.00000000E+00  0.00000000E+00  0.00000000E+00
  0.00000000E+00  0.00000000E+00  0.00000000E+00
  0.00000000E+00  0.00000000E+00  0.00000000E+00
  0.00000000E+00  0.00000000E+00  0.00000000E+00
  0.00000000E+00  0.00000000E+00  0.00000000E+00
  0.00000000E+00  0.00000000E+00  0.00000000E+00
  0.00000000E+00  0.00000000E+00  0.00000000E+00
  0.00000000E+00  0.00000000E+00  0.00000000E+00
  0.00000000E+00  0.00000000E+00  0.00000000E+00
  0.00000000E+00  0.00000000E+00  0.00000000E+00
  0.00000000E+00  0.00000000E+00  0.00000000E+00
  0.00000000E+00  0.00000000E+00  0.00000000E+00
  0.00000000E+00  0.00000000E+00  0.00000000E+00
  0.00000000E+00  0.00000000E+00  0.00000000E+00
  0.00000000E+00  0.00000000E+00  0.00000000E+00
  0.00000000E+00  0.00000000E+00  0.00000000E+00
  0.00000000E+00  0.00000000E+00  0.00000000E+00
  0.00000000E+00  0.00000000E+00  0.00000000E+00
  0.00000000E+00  0.00000000E+00  0.00000000E+00
  0.00000000E+00  0.00000000E+00  0.00000000E+00
  0.00000000E+00  0.00000000E+00  0.00000000E+00
  0.00000000E+00  0.00000000E+00  0.00000000E+00
  0.00000000E+00  0.00000000E+00  0.00000000E+00
  0.00000000E+00  0.00000000E+00  0.00000000E+00
  0.00000000E+00  0.00000000E+00  0.00000000E+00
  0.00000000E+00  0.00000000E+00  0.00000000E+00
  0.00000000E+00  0.00000000E+00  0.00000000E+00
  0.00000000E+00  0.00000000E+00  0.00000000E+00
  0.00000000E+00  0.00000000E+00  0.00000000E+00
  0.00000000E+00  0.00000000E+00  0.00000000E+00
  0.00000000E+00  0.00000000E+00  0.00000000E+00
  0.00000000E+00  0.00000000E+00  0.00000000E+00
  0.00000000E+00  0.00000000E+00  0.00000000E+00
  0.00000000E+00  0.00000000E+00  0.00000000E+00
  0.00000000E+00  0.00000000E+00  0.00000000E+00
  0.00000000E+00  0.00000000E+00  0.00000000E+00
  0.00000000E+00  0.00000000E+00  0.00000000E+00
  0.00000000E+00  0.00000000E+00  0.00000000E+00
  0.00000000E+00  0.00000000E+00  0.00000000E+00
  0.00000000E+00  0.00000000E+00  0.00000000E+00
  0.00000000E+00  0.00000000E+00  0.00000000E+00
  0.00000000E+00  0.00000000E+00  0.00000000E+00
  0.00000000E+00  0.00000000E+00  0.00000000E+00
  0.00000000E+00  0.00000000E+00  0.00000000E+00
  0.00000000E+00  0.00000000E+00  0.00000000E+00
  0.00000000E+00  0.00000000E+00  0.00000000E+00
  0.00000000E+00  0.00000000E+00  0.00000000E+00
  0.00000000E+00  0.00000000E+00  0.00000000E+00
  0.00000000E+00  0.00000000E+00  0.00000000E+00
  0.00000000E+00  0.00000000E+00  0.00000000E+00
  0.00000000E+00  0.00000000E+00  0.00000000E+00
  0.00000000E+00  0.00000000E+00  0.00000000E+00
  0.00000000E+00  0.00000000E+00  0.00000000E+00
  0.00000000E+00  0.00000000E+00  0.00000000E+00
  0.00000000E+00  0.00000000E+00  0.00000000E+00
  0.00000000E+00  0.00000000E+00  0.00000000E+00
  0.00000000E+00  0.00000000E+00  0.00000000E+00
  0.00000000E+00  0.00000000E+00  0.00000000E+00
  0.00000000E+00  0.00000000E+00  0.00000000E+00
  0.00000000E+00  0.00000000E+00  0.00000000E+00
  0.00000000E+00  0.00000000E+00  0.00000000E+00
  0.00000000E+00  0.00000000E+00  0.00000000E+00
  0.00000000E+00  0.00000000E+00  0.00000000E+00
  0.00000000E+00  0.00000000E+00  0.00000000E+00
  0.00000000E+00  0.00000000E+00  0.00000000E+00
  0.00000000E+00  0.00000000E+00  0.00000000E+00
  0.00000000E+00  0.00000000E+00  0.00000000E+00
  0.00000000E+00  0.00000000E+00  0.00000000E+00
  0.00000000E+00  0.00000000E+00  0.00000000E+00
  0.00000000E+00  0.00000000E+00  0.00000000E+00
  0.00000000E+00  0.00000000E+00  0.00000000E+00
  0.00000000E+00  0.00000000E+00  0.00000000E+00
  0.00000000E+00  0.00000000E+00  0.00000000E+00
  0.00000000E+00  0.00000000E+00  0.00000000E+00
  0.00000000E+00  0.00000000E+00  0.00000000E+00
  0.00000000E+00  0.00000000E+00  0.00000000E+00
  0.00000000E+00  0.00000000E+00  0.00000000E+00
  0.00000000E+00  0.00000000E+00  0.00000000E+00
  0.00000000E+00  0.00000000E+00  0.00000000E+00
  0.00000000E+00  0.00000000E+00  0.00000000E+00
  0.00000000E+00  0.00000000E+00  0.00000000E+00
  0.00000000E+00  0.00000000E+00  0.00000000E+00
  0.00000000E+00  0.00000000E+00  0.00000000E+00
  0.00000000E+00  0.00000000E+00  0.00000000E+00
  0.00000000E+00  0.00000000E+00  0.00000000E+00
  0.00000000E+00  0.00000000E+00  0.00000000E+00
  0.00000000E+00  0.00000000E+00  0.00000000E+00
  0.00000000E+00  0.00000000E+00  0.00000000E+00
  0.00000000E+00  0.00000000E+00  0.00000000E+00
  0.00000000E+00  0.00000000E+00  0.00000000E+00
  0.00000000E+00  0.00000000E+00  0.00000000E+00
  0.00000000E+00  0.00000000E+00  0.00000000E+00
  0.00000000E+00  0.00000000E+00  0.00000000E+00
