# Supplementary material for: Adsorption of 4-(N,N-Dimethylamino)-4′-nitrostilbene on an Amorphous Silica Glass Surface
Source: J Phys Chem C Nanomater Interfaces. 2023 Nov 17;127(47):22964–74. doi: 10.1021/acs.jpcc.3c05552 (PMC10694811; doi:10.1021/acs.jpcc.3c05552)
Supplement: Supplementary file 2 — jp3c05552_si_002.zip [file jp3c05552_si_002.zip › contcar/INCAR]

NCORE=48
LREAL=A

# electronic relaxation
ISMEAR = 0
SIGMA = 0.05
ENCUT = 400
AMIN = 0.01
ICHARG = 1
PREC = Accurate

#relaxation
IBRION = 2 ; EDIFFG = -0.01; EDIFF = 1E-6; IVDW=12; ISIF = 2; NSW = 4000
